# Supplementary material for: Modular PheWAS reveals the therapeutic heterogeneity landscape of Danghong injection on stable angina pectoris
Source: Mol Biomed. 2026 Jul 18;7:115. doi: 10.1186/s43556-026-00517-1 (PMC13379564; doi:10.1186/s43556-026-00517-1)
Supplement: Supplementary file 2 — Supplementary Material 2. [file 43556_2026_517_MOESM2_ESM.xls]

## Sheet: Sheet1
The modules of the DH treatment co-expression network
Module number	Module Colour	Sub-module	Gene ID	Gene Symbol	kTotal	kWithin	kOut	GS.AF	GS.PL	GS.AS	GS.TS	GS.QL	GS.TCMscore	GS.TC	GS.LDL_C	GS.HDL_C	GS.TG	GS.CRP
MOD_1	bisque4	N/A	6862	T	12.104	0.66834	11.4357	0.131047	-0.0545195	0.0837988	-0.0427278	0.0314856	-0.172599	0.126949	0.0502423	0.0450654	0.17966	0.0354454
MOD_1	bisque4	N/A	100124541	SNORA11D	11.7324	1.52885	10.2036	0.0701456	0.0735791	0.0616217	-0.063755	0.0671095	-0.170496	0.113582	-0.00541542	0.166028	0.245556	0.00882153
MOD_1	bisque4	N/A	100616167	MIR4722	6.05172	0.45806	5.59366	-0.051334	-0.100395	0.104267	-0.0635607	0.112834	-0.114287	0.0585667	-0.0737321	-0.0124382	0.297305	0.103868
MOD_1	bisque4	N/A	101340250	SNORA11E	11.7324	1.52885	10.2036	0.0701456	0.0735791	0.0616217	-0.063755	0.0671095	-0.170496	0.113582	-0.00541542	0.166028	0.245556	0.00882153
MOD_2	black	MOD_2_4	250	ALPP	17.7447	6.37318	11.3715	-0.239649	0.109619	-0.0752664	-0.295603	-0.091662	0.209231	-0.0888958	-0.0399539	-0.210616	0.0777421	-0.261514
MOD_2	black	MOD_2_4	390	RND3	42.1086	35.6791	6.42953	-0.148113	-0.0769993	-0.00900744	-0.211672	0.0138863	0.229936	0.073616	0.0970989	-0.0240144	0.064545	0.0125992
MOD_2	black	MOD_2_2	547	KIF1A	5.36327	1.19334	4.16993	0.151799	0.240786	0.328514	0.23096	0.210296	-0.357968	0.0366288	0.0904539	0.151434	-0.0596038	0.161253
MOD_2	black	MOD_2_4	633	BGN	73.3836	19.5397	53.844	-0.129656	-0.118237	-0.119161	-0.00228043	-0.130503	0.149005	0.115844	0.132559	-0.000527517	0.028122	0.148007
MOD_2	black	MOD_2_4	653	BMP5	30.9802	6.72842	24.2517	-0.0138218	-0.0595271	-0.00994728	-0.0417157	-0.120278	0.0135156	0.0668718	0.0894288	-0.0684631	-0.0200862	0.0119864
MOD_2	black	MOD_2_4	846	CASR	13.0921	2.40246	10.6896	-0.0147957	-0.0488329	-0.0213932	-0.0790862	0.0178251	0.0838325	0.121912	0.180336	-0.14998	-0.0311015	0.0725372
MOD_2	black	MOD_2_4	1277	COL1A1	57.24	40.2771	16.9629	-0.0557996	-0.0687884	-0.0223245	-0.0680138	-0.0907679	0.0818583	0.102684	0.115908	-0.0151162	0.0463194	0.0270213
MOD_2	black	MOD_2_4	1281	COL3A1	49.72	30.1881	19.5318	-0.0102158	-0.110141	-0.0302039	-0.0904676	-0.0716481	0.13025	0.121871	0.148949	0.0298331	-0.0147083	0.00398058
MOD_2	black	MOD_2_4	1284	COL4A2	34.4313	11.151	23.2804	0.0359704	-0.0933583	-0.0865409	-0.0621148	-0.110788	0.197387	0.11368	0.110348	-0.14432	0.193597	0.0753502
MOD_2	black	MOD_2_4	1290	COL5A2	59.9668	38.4264	21.5404	-0.127505	-0.0207993	-0.0444761	-0.142526	-0.108979	0.14129	-0.0129979	0.0189331	-0.0431692	0.0166177	-0.0275163
MOD_2	black	MOD_2_4	1303	COL12A1	56.6454	46.0035	10.6418	-0.111433	-0.0494457	-0.02185	-0.119033	-0.048648	0.107955	0.0765545	0.0906997	0.0183118	0.0343066	0.00988172
MOD_2	black	MOD_2_4	1580	CYP4B1	11.619	2.5766	9.04239	0.201254	-0.0407569	-0.0340832	0.234716	0.197492	0.104972	0.200183	0.113444	0.24514	0.0374139	-0.0648189
MOD_2	black	MOD_2_4	1589	CYP21A2	8.6214	2.58246	6.03894	-0.177454	0.186789	-0.00897796	-0.0779095	0.0111674	0.00277795	-0.135072	-0.24297	-0.275496	-0.00674005	0.0235912
MOD_2	black	MOD_2_4	1745	DLX1	34.4099	27.5123	6.89754	0.00962446	0.0111653	0.0856374	-0.131261	0.0176189	-0.0146471	0.0768272	0.0659122	-0.0101124	0.139191	0.0199351
MOD_2	black	MOD_2_4	1956	EGFR	27.7812	10.8625	16.9186	-0.11636	-0.0740694	-0.0605839	0.0576401	-0.107691	-0.0841992	0.161532	0.148563	0.293221	0.000346224	0.00549012
MOD_2	black	MOD_2_4	2122	MECOM	48.669	12.4294	36.2396	-0.0872536	-0.112841	-0.0653783	0.0866537	-0.109217	-0.00203889	0.146973	0.0851924	0.17282	0.0226503	0.117471
MOD_2	black	MOD_2_4	2195	FAT1	50.2039	40.4852	9.71868	-0.186082	-0.122401	-0.103138	-0.166731	-0.0975843	0.191916	0.0780766	0.0974363	-0.0180308	0.0719725	0.0338531
MOD_2	black	MOD_2_4	2202	EFEMP1	44.1714	36.3418	7.82957	-0.0864247	-0.0678001	-0.0666958	-0.136437	-0.113353	0.0832043	0.0928552	0.0932328	0.0679002	0.0594429	-0.0218504
MOD_2	black	MOD_2_4	2318	FLNC	55.6935	45.4482	10.2453	-0.110406	-0.0517344	-0.0344409	-0.129891	-0.0623928	0.0980367	0.0776417	0.0993095	0.0402943	0.00682552	0.0107272
MOD_2	black	MOD_2_2	2691	GHRH	26.7631	10.809	15.9541	-0.134737	-0.0597866	-0.102404	-0.00959208	-0.116198	0.160361	0.0565334	0.0563627	-0.110333	0.0885267	0.0833587
MOD_2	black	MOD_2_4	2863	GPR39	15.0462	5.51054	9.53564	-0.0499479	-0.0577954	-0.0208327	-0.143581	-0.0430642	0.0684612	0.229261	0.245257	0.299678	-0.0131719	0.0447968
MOD_2	black	MOD_2_1	3218	HOXB8	7.95581	1.16313	6.79268	-0.125085	-0.173015	-0.243273	-0.205113	-0.102945	0.12788	0.114897	0.108846	0.233509	0.0855986	0.00450001
MOD_2	black	MOD_2_4	3223	HOXC6	20.3899	14.6975	5.69237	-0.134318	-0.0596005	-0.0949987	-0.186802	-0.111953	-0.00274164	0.0724972	0.0742077	0.199232	-0.00551789	-0.0667636
MOD_2	black	MOD_2_1	3227	HOXC11	27.0685	12.081	14.9875	0.142223	-0.0597866	0.174836	0.0348374	0.136822	0.00473196	0.0994074	0.133217	-0.02719	0.134255	0.0318121
MOD_2	black	MOD_2_4	3491	CYR61	30.5985	10.7758	19.8227	0.0255851	-0.107741	-0.112853	0.0378292	-0.167742	0.0960542	0.149138	0.149107	0.0914058	0.0267777	-0.0627412
MOD_2	black	MOD_2_4	3977	LIFR	52.981	43.6855	9.29549	-0.113296	-0.0441867	-0.0105744	-0.142462	-0.0459951	0.0822222	0.0703221	0.0702154	0.0685726	0.05908	0.0115953
MOD_2	black	MOD_2_4	4212	MEIS2	8.76396	2.48689	6.27707	0.0793353	-0.0640902	-0.0779568	0.163025	0.0419882	0.0200571	0.265289	0.17104	0.0181289	0.118723	0.0496994
MOD_2	black	MOD_2_4	4225	MEP1B	10.0662	1.88102	8.18517	-0.159113	0.125217	0.0321414	-0.0621033	-0.0672904	-0.121543	-0.0243545	-0.0815898	-0.338888	0.110258	0.0430537
MOD_2	black	MOD_2_4	4237	MFAP2	24.0143	4.08344	19.9309	-0.0897925	0.0384196	-0.330258	-0.0970161	-0.117389	0.0700519	-0.0160167	-0.0528732	0.283787	-0.0517238	-0.0113379
MOD_2	black	MOD_2_4	5064	PALM	24.3011	11.5758	12.7254	-0.29501	-0.13481	-0.0449731	-0.201223	-0.192595	0.144288	0.172495	0.211956	-0.207825	0.225435	-0.105762
MOD_2	black	MOD_2_4	5136	PDE1A	7.58174	2.369	5.21274	0.136438	0.042909	-0.0273152	0.00503592	-0.054477	0.0695566	0.184741	0.17135	0.0236766	0.159884	0.00349492
MOD_2	black	MOD_2_4	5137	PDE1C	21.9325	17.4861	4.44643	-0.146852	-0.02775	-0.0612503	-0.157448	-0.0789727	0.0924496	0.0745905	-0.053335	0.0664789	0.0385954	-0.0217232
MOD_2	black	MOD_2_4	5480	PPIC	38.4657	26.8979	11.5678	-0.115836	-0.0330126	-0.160793	-0.201034	-0.0490404	0.277205	0.0275813	0.0504833	0.0236481	0.0491465	0.0428511
MOD_2	black	MOD_2_4	5639	PRRG2	5.62024	1.6022	4.01804	0.371443	0.197638	0.216755	0.253579	0.410544	-0.169385	-0.0603848	-0.102796	0.276233	-0.152509	0.068751
MOD_2	black	MOD_2_4	5744	PTHLH	48.9126	35.798	13.1147	-0.0714897	-0.0528699	0.0309219	-0.108366	-0.0797593	-0.017668	0.0643389	0.076653	0.0774985	-0.00582888	0.0105565
MOD_2	black	MOD_2_4	6376	CX3CL1	26.9206	22.5269	4.39363	-0.0249667	-0.0612336	0.0828682	-0.142606	0.14041	0.116987	0.0867786	0.122297	0.0193686	0.0173124	0.036605
MOD_2	black	MOD_2_4	6405	SEMA3F	9.12122	2.95013	6.17109	-0.0748059	-0.138552	-0.0660209	0.189034	0.158731	0.00420592	0.197057	0.15262	0.215526	-0.00561458	0.119636
MOD_2	black	MOD_2_4	6422	SFRP1	47.8808	30.6525	17.2283	-0.112929	-0.0683261	-0.0508493	-0.164257	-0.108334	0.130198	0.102216	0.108339	0.109614	-0.0290597	0.00912722
MOD_2	black	MOD_2_4	6469	SHH	26.128	12.3707	13.7572	-0.0312655	-0.0596466	-0.00996725	-0.0627652	-0.112558	0.013778	0.0686714	0.138509	0.00771195	-0.0344632	0.178306
MOD_2	black	MOD_2_4	6751	SSTR1	57.2918	46.4678	10.824	-0.093941	-0.0416842	-0.00696564	-0.130648	-0.0457081	0.0982428	0.066591	0.0794852	0.0216207	0.0310207	0.0142858
MOD_2	black	MOD_2_4	6861	SYT5	41.35	13.2798	28.0702	-0.134318	-0.0596005	-0.00995954	-0.0641497	-0.111953	0.0688634	-0.135527	-0.114837	-0.0149915	-0.0600649	0.0497634
MOD_2	black	MOD_2_4	7003	TEAD1	47.3066	31.1595	16.1471	0.0592363	-0.0675967	-0.0489161	0.00605219	-0.0189951	0.0699856	0.0509432	0.0544785	0.0731744	-0.00973355	0.0379422
MOD_2	black	MOD_2_4	7026	NR2F2	56.496	15.9631	40.5329	0.0262352	-0.0967867	-0.0909762	0.115727	-0.126667	0.130483	0.173863	0.15447	0.00713004	0.124532	-0.016488
MOD_2	black	MOD_2_4	7070	THY1	38.2436	30.9993	7.24434	0.00203962	-0.107626	0.0662238	0.0054883	0.103762	-0.0430889	0.0327145	0.0633819	0.124248	-0.0679963	0.0290635
MOD_2	black	MOD_2_2	7287	TULP1	26.7631	10.809	15.9541	-0.134737	-0.0597866	-0.102404	-0.00959208	-0.116198	0.160361	0.0565334	0.0563627	-0.110333	0.0885267	0.0833587
MOD_2	black	MOD_2_4	7345	UCHL1	42.2475	36.3263	5.92122	-0.119172	-0.0486195	-0.0217703	-0.191499	-0.0472118	0.133188	0.0612068	0.033391	0.0422655	0.061533	-0.0573762
MOD_2	black	MOD_2_1	7425	VGF	5.86854	1.08926	4.77928	0.12396	-0.0951473	0.350607	-0.145836	0.071362	-0.130196	0.0952152	0.125934	0.0611102	0.183662	-0.332718
MOD_2	black	MOD_2_1	7490	WT1	30.5717	17.3177	13.254	0.110729	-0.0594002	0.153303	0.0100804	0.113596	0.0197342	0.0983347	0.130235	-0.0205894	0.123478	0.0303566
MOD_2	black	MOD_2_4	7837	PXDN	56.9954	14.3405	42.6549	-0.106673	-0.082353	0.00320872	0.0357245	-0.0508303	0.168068	0.155488	0.211984	0.0976163	0.112217	-0.118588
MOD_2	black	MOD_2_4	8190	MIA	13.8015	1.64346	12.158	0.0848435	-0.0624703	0.029062	0.276913	0.127543	-0.0821155	0.082538	-0.0642782	-0.137629	0.122202	0.116837
MOD_2	black	MOD_2_4	8200	GDF5	16.2221	2.47671	13.7454	-0.195328	-0.0866726	-0.000381143	-0.237753	-0.0874042	-0.0391537	0.117445	0.137981	-0.128865	0.160643	-0.0235847
MOD_2	black	MOD_2_4	8614	STC2	45.7155	39.2874	6.42806	-0.147681	-0.0725516	-0.0373875	-0.208926	-0.0335018	0.154573	0.0777603	0.0945524	0.0525746	0.0422762	-0.0120874
MOD_2	black	MOD_2_4	8908	GYG2	21.3663	16.1942	5.17205	-0.236698	-0.248218	-0.204185	-0.296536	-0.105661	0.381853	0.0666832	0.107756	-0.0560298	0.104989	0.0385653
MOD_2	black	MOD_2_4	9104	RGN	13.8085	7.92635	5.88213	-0.0835308	-0.0896158	-0.0665298	0.00286235	-0.177376	-0.0765154	0.158306	0.16106	0.352185	-0.0400416	-0.110819
MOD_2	black	MOD_2_4	9118	INA	47.0444	35.5038	11.5406	-0.0682073	-0.0539029	-0.00900744	-0.104853	-0.0834566	0.0802692	0.0161415	0.0374019	0.0159646	-0.0738994	0.037815
MOD_2	black	MOD_2_4	9629	CLCA3P	11.6327	2.73163	8.90104	0.0187572	0.0247967	-0.0322565	0.0460887	-0.0656085	-0.137527	0.152851	0.163957	-0.123446	0.0940289	0.0178477
MOD_2	black	MOD_2_4	10164	CHST4	6.9771	2.67491	4.30219	-0.0420263	0.204668	0.180389	-0.318494	-0.0885036	0.0914679	0.0869241	0.115994	0.0964579	0.148429	-0.474667
MOD_2	black	MOD_2_4	10202	DHRS2	34.156	14.0743	20.0817	0.00867206	0.000425171	0.0359207	0.150019	-0.0418903	0.109922	0.144313	0.0758915	-0.0265197	0.108526	0.0464135
MOD_2	black	MOD_2_4	10486	CAP2	42.006	28.11	13.896	-0.0751603	-0.0935446	-0.0344918	-0.0755136	-0.0992123	0.0709264	-0.0105343	0.0119755	-0.0018191	-0.081086	0.0578215
MOD_2	black	MOD_2_4	10715	CERS1	5.35834	1.09489	4.26346	-0.0949484	-0.13446	-0.230456	-0.117997	0.00946692	0.221581	0.175969	0.262949	0.214314	-0.191576	0.0842326
MOD_2	black	MOD_2_4	10882	C1QL1	32.7754	9.39215	23.3832	-0.179117	0.185951	-0.0579919	-0.0324376	-0.0448365	0.0450612	-0.190261	-0.112313	-0.263784	-0.0556601	0.0136018
MOD_2	black	MOD_2_4	22943	DKK1	39.2266	26.4471	12.7795	-0.128751	-0.0571305	-0.0713623	-0.179061	-0.096519	0.108622	0.119945	0.0763146	0.085247	0.0968936	0.0155934
MOD_2	black	MOD_2_4	22949	PTGR1	16.0053	4.56263	11.4427	-0.269233	0.0800725	-0.013986	-0.0738863	0.04272	0.065043	-0.21124	-0.27239	-0.0833001	-0.0400342	0.0895595
MOD_2	black	MOD_2_4	23213	SULF1	23.8682	9.48404	14.3842	-0.0239533	-0.0597866	-0.00999064	-0.0540216	-0.116198	0.00473196	0.0669271	0.140607	0.00606719	-0.0401895	0.190027
MOD_2	black	MOD_2_3	23671	TMEFF2	29.7504	5.89036	23.86	0.272353	-0.181397	0.125048	0.10371	0.106846	0.184264	0.142029	0.132672	-0.0182401	0.14224	-0.0417367
MOD_2	black	MOD_2_4	25789	TMEM59L	32.1013	22.8008	9.30054	0.0319228	0.0359504	0.159483	-0.11215	0.00750754	0.00822365	0.0598648	0.0856004	-0.0479028	0.140423	-0.197375
MOD_2	black	MOD_2_4	26154	ABCA12	7.26451	1.74245	5.52206	0.00545101	0.0881315	-0.0145507	-0.175797	-0.0587806	0.0210583	0.143835	0.22954	0.214694	-0.1424	0.0218139
MOD_2	black	MOD_2_4	26470	SEZ6L2	17.8394	13.1639	4.6755	0.0111499	-0.146204	0.109803	-0.0138754	0.192891	-0.0756518	0.0724629	0.113117	-0.0462563	-0.0268422	0.0338645
MOD_2	black	MOD_2_4	27254	CSDC2	32.4325	16.1078	16.3247	-0.107696	0.0107259	-0.104919	-0.149959	-0.117703	0.243254	0.0732862	0.0965445	0.0943503	0.0292732	-0.00621646
MOD_2	black	MOD_2_4	30818	KCNIP3	24.2061	8.76232	15.4438	-0.0793452	-0.0115375	-0.00999064	-0.142956	-0.116198	0.199268	0.103305	0.115482	-0.00224711	0.0986885	0.0172122
MOD_2	black	MOD_2_4	51090	PLLP	20.0485	9.78117	10.2674	-0.0165241	0.0365552	0.158557	-0.130328	0.0332941	-0.0609598	0.119086	0.0512378	-0.122475	0.245223	-0.00635994
MOD_2	black	MOD_2_4	51421	AMOTL2	21.792	16.1317	5.6603	-0.154328	-0.0958938	-0.0145253	-0.264076	0.0232891	0.204864	0.113269	0.129982	0.0341671	0.116158	-0.0152347
MOD_2	black	MOD_2_4	53844	COPG2IT1	38.1053	19.5983	18.507	-0.0150343	-0.0607297	-0.0756765	0.0435263	-0.101934	0.157318	0.10511	0.0669401	-0.0198758	0.122234	0.0267237
MOD_2	black	MOD_2_4	54478	FAM64A	10.2449	6.20209	4.04283	-0.183003	-0.226516	-0.267629	-0.301078	-0.15386	0.364501	0.134142	0.167608	-0.160572	0.158748	0.166897
MOD_2	black	MOD_2_5	54714	CNGB3	19.2116	4.70558	14.5061	-0.167428	0.323978	0.0641422	-0.0487568	0.0860903	-0.0021778	-0.345198	-0.256259	0.0660847	-0.249171	0.118764
MOD_2	black	MOD_2_4	54795	TRPM4	17.2718	9.31152	7.96029	-0.035643	0.0775771	-0.000101882	-0.031526	0.0248395	0.118086	0.00941804	0.0197614	0.0852728	0.0720948	0.168117
MOD_2	black	MOD_2_4	54898	ELOVL2	41.3153	23.8637	17.4516	-0.0137537	-0.0656299	0.0888817	-0.0891481	-0.0852622	0.124511	0.115311	0.142492	0.0524315	0.0532448	0.055072
MOD_2	black	MOD_2_4	55034	MOCOS	19.4861	9.58352	9.90259	0.023114	0.158525	0.0716756	-0.303962	0.12705	0.138264	0.139606	0.153773	0.189836	0.110548	0.00867484
MOD_2	black	MOD_2_4	55243	KIRREL	46.994	31.9872	15.0068	-0.12461	-0.055293	-0.00923973	-0.0993393	-0.0887311	0.0871369	-0.0508099	-0.0323472	0.000997542	-0.0218187	0.0366408
MOD_2	black	MOD_2_4	55970	GNG12	42.9439	35.6238	7.3201	-0.135817	-0.0748102	-0.0105672	-0.20357	-0.0234815	0.23252	0.0650571	0.0911934	-0.0234827	0.0353903	0.023203
MOD_2	black	MOD_2_4	56776	FMN2	57.2918	46.4678	10.824	-0.093941	-0.0416842	-0.00696564	-0.130648	-0.0457081	0.0982428	0.066591	0.0794852	0.0216207	0.0310207	0.0142858
MOD_2	black	MOD_2_4	57452	GALNT16	33.0191	17.5685	15.4506	-0.157084	-0.0697026	-0.119389	0.0665147	-0.0764666	0.0735571	0.0977185	0.113096	-0.0850127	0.0252153	0.0289251
MOD_2	black	MOD_2_4	57687	VAT1L	57.2918	46.4678	10.824	-0.093941	-0.0416842	-0.00696564	-0.130648	-0.0457081	0.0982428	0.066591	0.0794852	0.0216207	0.0310207	0.0142858
MOD_2	black	MOD_2_4	60598	KCNK15	41.4435	28.9937	12.4498	0.0648968	-0.138183	0.096479	-0.123404	0.0837954	0.164431	0.0940217	0.110244	-0.0092266	0.0733583	0.0318423
MOD_2	black	MOD_2_4	60681	FKBP10	84.7328	14.1638	70.569	-0.169617	-0.0715651	-0.271419	0.0691167	-0.241813	0.139773	0.0835142	0.123768	0.159109	-0.0420023	0.0940095
MOD_2	black	MOD_2_4	63827	BCAN	6.63595	1.91944	4.7165	-0.12744	0.123569	-0.147048	-0.278107	-0.310328	0.112383	0.0827422	0.138169	0.207108	0.050454	-0.321985
MOD_2	black	MOD_2_4	64093	SMOC1	38.9936	15.9263	23.0674	-0.0566291	-0.0108493	-0.0457038	0.0187774	-0.0353931	0.0300595	0.0829784	0.10361	0.239125	-0.183391	0.0527663
MOD_2	black	MOD_2_4	65012	SLC26A10	39.6898	7.7298	31.96	0.0178194	-0.0821109	-0.0983349	0.0274713	-0.136404	0.131181	0.150801	0.113946	-0.0715993	0.162676	-0.0594312
MOD_2	black	MOD_2_4	79012	CAMKV	15.4001	6.49054	8.90955	-0.196413	0.159124	-0.0707778	-0.330678	-0.0927763	0.339067	-0.0993394	-0.141831	-0.083594	0.0921841	-0.519984
MOD_2	black	MOD_2_4	79776	ZFHX4	60.6115	23.7364	36.8751	-0.135498	0.0589579	-0.154442	-0.126408	-0.106338	0.116803	-0.103712	-0.0724565	0.054403	-0.114963	0.00215362
MOD_2	black	MOD_2_4	79875	THSD4	26.9195	9.61094	17.3085	-0.134737	-0.0597866	-0.102404	0.123696	-0.0149781	0.00473196	0.116297	0.118438	-0.126962	0.120706	0.0145306
MOD_2	black	MOD_2_4	80868	HCG4B	8.51003	3.31308	5.19695	0.050766	0.179763	0.148908	0.188254	0.157831	-0.0387102	0.121417	0.132907	-0.123948	0.147758	0.0964177
MOD_2	black	MOD_2_4	83461	CDCA3	7.73049	1.91479	5.81569	0.0680127	-0.0783533	-0.111834	-0.0175093	-0.105906	0.289025	0.0768229	0.0902787	0.178782	-0.199032	-0.0171675
MOD_2	black	MOD_2_4	83543	AIF1L	13.0543	1.77826	11.2761	0.0891872	0.233932	0.38898	-0.0144333	0.0745506	-0.103708	0.0568771	0.0564422	-0.0521037	0.287222	-0.209787
MOD_2	black	MOD_2_4	83690	CRISPLD1	6.59495	1.08029	5.51465	-0.013801	0.138386	0.142685	-0.135862	0.0964293	0.0689583	0.170444	0.193315	0.318356	-0.00358037	-0.0681772
MOD_2	black	MOD_2_4	84168	ANTXR1	49.2514	37.2867	11.9647	-0.0303226	-0.0453157	-0.018702	-0.0529382	-0.0640838	0.0962569	0.117404	0.125539	-0.00482904	0.061792	-0.00555331
MOD_2	black	MOD_2_4	84709	MGARP	13.6172	5.11595	8.50123	0.0473919	0.0537559	0.11321	-0.103006	0.0521349	-0.0670273	-0.0595647	-0.0758167	-0.162778	0.174254	0.08208
MOD_2	black	MOD_2_4	85360	SYDE1	23.0464	14.3906	8.65581	-0.303706	-0.147332	-0.093684	-0.282933	-0.201482	0.164294	0.146012	0.144178	0.0535828	0.104511	-0.0552391
MOD_2	black	MOD_2_4	89792	GAL3ST3	14.4292	6.78014	7.64902	0.150723	-0.1639	0.162321	-0.0722565	0.0547406	0.0960107	0.198624	0.222314	0.0122634	0.154137	0.0494028
MOD_2	black	MOD_2_4	92949	ADAMTSL1	57.2918	46.4678	10.824	-0.093941	-0.0416842	-0.00696564	-0.130648	-0.0457081	0.0982428	0.066591	0.0794852	0.0216207	0.0310207	0.0142858
MOD_2	black	MOD_2_4	113452	TMEM54	22.0273	9.26779	12.7595	-0.0156939	-0.0987334	0.0206594	-0.0898519	-0.0705924	0.05335	0.173885	0.221506	0.0977752	0.0845662	0.214109
MOD_2	black	MOD_2_2	114800	CCDC85A	26.895	8.36922	18.5257	-0.160584	-0.0712553	-0.144076	0.00976682	-0.102334	0.158663	0.0605649	0.111212	0.00921289	-0.0801953	0.0816646
MOD_2	black	MOD_2_4	115677	NOSTRIN	31.0725	6.87006	24.2024	-0.0913988	-0.0794592	-0.0105996	-0.129311	-0.144983	0.0683869	0.156758	0.204748	0.176204	-0.0563206	0.0991623
MOD_2	black	MOD_2_4	116093	DIRC1	19.7923	4.93751	14.8548	-0.0622393	0.113274	0.0141649	0.0108681	-0.078019	0.0211715	0.0312973	0.0342725	0.123495	0.0077977	0.0784442
MOD_2	black	MOD_2_4	124538	OR4D2	57.2918	46.4678	10.824	-0.093941	-0.0416842	-0.00696564	-0.130648	-0.0457081	0.0982428	0.066591	0.0794852	0.0216207	0.0310207	0.0142858
MOD_2	black	MOD_2_4	135398	C6orf141	15.5658	11.453	4.11276	-0.134318	-0.0596005	-0.0949987	-0.186802	-0.111953	0.15837	0.083257	0.117729	0.0691678	-0.0304537	0.0152166
MOD_2	black	MOD_2_4	135458	HUS1B	59.9318	13.3877	46.5441	-0.0904472	-0.0768802	-0.151731	-0.0274147	-0.170205	0.22613	0.130969	0.183878	0.053565	0.0644563	0.0416662
MOD_2	black	MOD_2_4	137797	LYPD2	15.4991	2.92178	12.5773	-0.130975	0.0675632	-0.0537108	0.0381344	-0.148436	-0.0152555	0.106376	0.0258694	0.0846213	0.0818978	-0.235048
MOD_2	black	MOD_2_4	138882	OR1N2	31.3698	8.47417	22.8956	-0.0195054	-0.0597361	-0.0099822	-0.0486459	-0.118124	0.0195002	0.0684283	0.0908705	-0.0640513	-0.0171416	0.0124225
MOD_2	black	MOD_2_4	140894	CNBD2	14.7692	7.26364	7.50554	-0.139369	-0.0565729	-0.0487498	-0.207862	-0.0247502	0.446986	0.124296	0.148108	0.00578243	0.157864	-0.031629
MOD_2	black	MOD_2_4	145241	ADAM21P1	14.3111	4.4674	9.84368	-0.00545101	0.0660569	0.0549291	-0.147857	-0.0886228	-0.0777242	-0.0772283	-0.059702	0.0250694	-0.0231134	0.0517069
MOD_2	black	MOD_2_3	147744	TMEM190	15.9656	1.4481	14.5174	0.219373	-0.183368	0.204141	0.0142366	0.0920631	0.268387	0.186567	0.135614	-0.0704514	0.253951	-0.067231
MOD_2	black	MOD_2_4	151234	SULT1C2P1	15.1271	8.0493	7.07779	0.0402915	-0.0496075	0.0623965	-0.249764	-0.0637413	0.0290512	0.161295	0.13321	0.0334087	0.160303	0.0325505
MOD_2	black	MOD_2_4	161635	CSNK1A1P1	39.1933	9.63937	29.5539	-0.15566	0.0787486	-0.0822058	-0.00593125	-0.0304087	0.0777406	-0.0767933	0.0335573	0.0623612	-0.229509	0.00790849
MOD_2	black	MOD_2_1	162494	RHBDL3	7.36088	1.08366	6.27722	-0.0275931	0.0883708	-0.0808289	-0.0586778	-0.0972584	0.28948	0.0150736	-0.0461349	-0.115293	0.169038	-0.191848
MOD_2	black	MOD_2_4	170302	ARX	13.5325	4.93804	8.59446	-0.302383	-0.267383	-0.281324	-0.200988	-0.194139	0.190966	0.0320965	0.0523719	-0.0753775	0.0972725	0.04772
MOD_2	black	MOD_2_4	200150	PLD5	11.3349	5.47908	5.85579	-0.165942	-0.073633	-0.0123045	-0.240716	-0.06951	0.24324	0.174943	0.177474	0.157347	0.0730005	0.149429
MOD_2	black	MOD_2_4	222183	SRRM3	17.6632	11.0198	6.64335	-0.134737	-0.0597866	-0.102404	-0.187386	-0.116198	-0.0147216	0.0708247	0.0711424	0.213925	-0.00970406	-0.0742605
MOD_2	black	MOD_2_1	222537	HS3ST5	20.282	7.52033	12.7617	0.180993	-0.0819988	0.230404	0.122262	0.136241	-0.0221675	0.157129	0.169873	-0.0385588	0.224139	-0.0113103
MOD_2	black	MOD_2_4	222642	TSPO2	9.07359	2.07042	7.00317	-0.163237	0.0758359	-0.0410637	-0.0957158	-0.0500612	-0.0830748	-0.0571443	-0.0956355	0.171177	0.103381	-0.204522
MOD_2	black	MOD_2_4	280664	WFDC10B	13.387	6.67181	6.71518	0.0935823	0.0896703	0.143754	0.0196149	0.0164779	-0.0301503	0.086017	0.158351	0.000781685	-0.00914529	0.270516
MOD_2	black	MOD_2_4	282890	ZNF311	13.2404	3.84079	9.39959	0.039122	0.085023	-0.0479405	0.0367948	-0.0768376	0.0542192	0.184235	0.192807	0.0540172	0.105362	0.1459
MOD_2	black	MOD_2_4	283576	ZDHHC22	14.8264	10.9726	3.85386	-0.074115	0.157674	0.113868	-0.245555	-0.0286866	0.125121	0.10582	0.0539319	0.0366831	0.132624	-0.320687
MOD_2	black	MOD_2_4	284119	PTRF	34.0058	24.3464	9.65936	-0.0221421	-0.106307	-0.102606	0.017903	-0.10223	0.11308	0.20629	0.200752	0.149351	0.0614159	0.0474063
MOD_2	black	MOD_2_4	338428	SNORD109A	37.5721	25.5797	11.9924	-0.0531859	-0.0573914	-0.0095904	-0.0882553	-0.0977422	0.0683996	-0.00834231	0.0159674	0.0126219	-0.12028	0.0473193
MOD_2	black	MOD_2_4	338429	SNORD109B	37.5721	25.5797	11.9924	-0.0531859	-0.0573914	-0.0095904	-0.0882553	-0.0977422	0.0683996	-0.00834231	0.0159674	0.0126219	-0.12028	0.0473193
MOD_2	black	MOD_2_4	344387	CDKL4	17.6676	2.72081	14.9468	-0.00103573	-0.0733125	-0.144285	0.0225896	-0.125299	0.191149	0.194009	0.12418	0.0581429	0.198478	0.0019218
MOD_2	black	MOD_2_4	352909	DNAAF3	57.2918	46.4678	10.824	-0.093941	-0.0416842	-0.00696564	-0.130648	-0.0457081	0.0982428	0.066591	0.0794852	0.0216207	0.0310207	0.0142858
MOD_2	black	MOD_2_4	374355	CCDC172	57.2918	46.4678	10.824	-0.093941	-0.0416842	-0.00696564	-0.130648	-0.0457081	0.0982428	0.066591	0.0794852	0.0216207	0.0310207	0.0142858
MOD_2	black	MOD_2_2	374454	KRT77	24.7013	6.29401	18.4073	-0.0915196	-0.073633	-0.0950798	0.0180587	-0.160119	0.0994858	0.0635169	0.106649	-0.105166	0.037351	0.195439
MOD_2	black	MOD_2_4	374860	ANKRD30B	32.1437	7.78452	24.3592	0.00338815	-0.0958427	0.0362711	0.0516646	-0.0193103	0.115818	0.094303	0.12004	0.0120783	0.03012	0.179345
MOD_2	black	MOD_2_4	375719	AQP7P1	15.0322	3.30542	11.7267	-0.179782	-0.0479416	-0.179261	-0.0737311	-0.144457	0.0553975	0.0846938	-0.155258	-0.0704639	0.198065	0.0406475
MOD_2	black	MOD_2_4	387804	VSTM5	57.2918	46.4678	10.824	-0.093941	-0.0416842	-0.00696564	-0.130648	-0.0457081	0.0982428	0.066591	0.0794852	0.0216207	0.0310207	0.0142858
MOD_2	black	MOD_2_5	389320	TEX43	26.3161	10.9649	15.3512	-0.134737	-0.0597866	-0.00999064	-0.098451	-0.0150389	0.160361	0.172163	0.177556	0.188982	0.0749776	0.164999
MOD_2	black	MOD_2_1	391267	ANKRD20A11P	35.8152	21.9018	13.9134	0.0784137	-0.054092	0.131217	-0.011734	0.0958954	0.0505201	0.104911	0.143035	0.0294034	0.0940937	0.015063
MOD_2	black	MOD_2_4	392390	OR1L6	41.8371	22.4789	19.3582	-0.130559	-0.0740062	-0.0382671	-0.0513279	-0.111941	0.0844595	0.104328	0.108532	0.0422692	0.0574475	0.105043
MOD_2	black	MOD_2_4	399821	FLJ37035	10.9362	2.21014	8.72607	0.00721029	0.0983654	0.0957333	0.00589725	0.0637301	-0.0645371	0.141849	0.161732	0.209793	0.00303436	0.102524
MOD_2	black	MOD_2_4	400165	ATP11AUN	49.0115	24.9973	24.0141	-0.076102	-0.107323	-0.0275816	-0.0584927	-0.0293396	0.134487	0.158803	0.151789	0.0985846	0.0863408	0.0800249
MOD_2	black	MOD_2_4	403315	FAM92A1P2	9.45478	1.56059	7.89419	-0.0467944	-0.205834	-0.0226513	-0.0966392	0.151217	-0.0360165	0.227811	0.290639	0.192756	-0.0284999	0.147337
MOD_2	black	MOD_2_4	407975	MIR17HG	29.7927	19.8569	9.93579	-0.167494	-0.0780265	-0.0186533	-0.112193	-0.117636	0.0671835	0.0170677	0.0510942	0.0877433	-0.0220352	0.0500699
MOD_2	black	MOD_2_4	414245	DNAJC9-AS1	13.0226	5.06471	7.95789	-0.0711135	-0.0901141	0.0562903	-0.206524	0.117611	0.241182	0.235718	0.188292	0.180369	0.234875	0.160727
MOD_2	black	MOD_2_5	440888	ACTR3BP2	19.2116	4.70558	14.5061	-0.167428	0.323978	0.0641422	-0.0487568	0.0860903	-0.0021778	-0.345198	-0.256259	0.0660847	-0.249171	0.118764
MOD_2	black	MOD_2_4	441161	OOEP	31.8567	4.60917	27.2476	0.0678262	-0.035212	0.0627277	0.106524	-0.0403595	0.157457	0.160718	0.148089	0.146305	0.122359	-0.140737
MOD_2	black	MOD_2_4	442917	MIR372	13.3947	2.57824	10.8165	0.0497793	-0.223056	0.119174	-0.0653843	0.187956	0.241501	0.195995	0.234743	0.120287	0.0926217	0.0378792
MOD_2	black	MOD_2_4	542767	C1QTNF9B-AS1	16.4745	9.29544	7.17904	-0.139998	-0.101686	-0.0197989	-0.00287314	-0.140807	-0.125481	0.0727138	0.0294723	0.167133	-0.0219573	0.0276459
MOD_2	black	MOD_2_4	641977	SEPT7P2	33.883	7.73154	26.1514	-0.0774065	-0.0542543	-0.150476	0.114167	-0.104546	0.117954	-0.0468347	-0.000755041	-0.0519129	-0.0513082	0.0374424
MOD_2	black	MOD_2_4	643834	PGA3	6.81087	2.8048	4.00607	0.0296085	0.129256	0.0916268	-0.0138086	0.08149	-0.117434	0.0606996	0.01159	0.161702	0.0518514	0.116738
MOD_2	black	MOD_2_4	693206	MIR621	17.5089	11.9708	5.5381	-0.232275	0.0283057	0.0493242	-0.371547	-0.150939	0.203089	-0.0982732	-0.0688941	-0.0369655	0.0606746	-0.385084
MOD_2	black	MOD_2_1	729264	TP53TG3D	30.2512	11.0596	19.1916	0.131155	-0.0769869	0.144458	0.0496804	0.0679384	-0.0223536	0.106655	0.136351	-0.00579699	0.134695	0.0586135
MOD_2	black	MOD_2_4	100126332	MIR943	9.88874	2.44493	7.44381	0.00695649	-0.0598954	0.0666493	-0.00858355	-0.0173266	0.167571	0.121641	0.107265	0.0884326	-0.0966941	0.192476
MOD_2	black	MOD_2_4	100130476	LOC100130476	65.3666	37.8344	27.5322	-0.0325474	-0.0400858	-0.0260093	-0.00779445	-0.0580958	0.0252237	0.035674	0.0563117	-0.0443535	0.0638101	0.0219649
MOD_2	black	MOD_2_4	100422879	MIR3124	24.8344	9.51863	15.3158	-0.0218103	-0.0597748	-0.00998867	-0.0515138	-0.117153	0.0417532	-0.0528009	-0.02459	0.00558457	-0.197155	0.0614784
MOD_2	black	MOD_2_3	100422986	MIR3125	5.82523	1.31731	4.50793	0.281463	-0.247981	0.255773	0.0902459	0.305663	0.00809423	0.166202	0.180738	0.0391283	0.102294	-0.0220896
MOD_2	black	MOD_2_4	100500833	MIR3653	15.6915	7.71614	7.97539	-0.211158	0.0970642	0.0195775	-0.247579	-0.195367	0.21074	-0.0390274	0.00484479	-0.106567	0.0461513	-0.531085
MOD_2	black	MOD_2_4	100528031	FKBP1A-SDCBP2	17.7217	8.81149	8.91024	-0.0930514	-0.0833917	-0.018458	-0.0134341	-0.146833	-0.0951138	0.161345	0.195495	0.30015	-0.0799567	0.01617
MOD_2	black	MOD_2_4	100616233	MIR4459	7.03208	0.941382	6.0907	0.24979	0.0260345	0.283848	0.113303	0.145736	-0.241042	0.0873285	0.154508	0.125923	-0.0807616	0.212543
MOD_2	black	MOD_2_4	100616406	MIR4521	9.03766	5.37452	3.66313	-0.0815291	0.0367828	-0.0123516	0.00678342	0.0742693	0.114616	0.084307	-0.0978299	-0.0508316	0.0653305	0.0202575
MOD_2	black	MOD_2_4	100616490	MIR4706	57.2918	46.4678	10.824	-0.093941	-0.0416842	-0.00696564	-0.130648	-0.0457081	0.0982428	0.066591	0.0794852	0.0216207	0.0310207	0.0142858
MOD_2	black	MOD_2_4	100847012	MIR5004	33.4956	15.34	18.1556	-0.0311627	-0.0818567	0.0380826	-0.0848984	0.0222034	0.106901	0.198307	0.174808	0.142131	0.171749	0.110108
MOD_2	black	MOD_2_4	100873755	RNU6-23P	23.0624	4.09398	18.9684	-0.0742681	-0.0742802	-0.0896723	0.139311	-0.0817366	-0.0205493	0.0137151	0.0310391	-0.114509	-0.0803351	0.0542901
MOD_2	black	MOD_2_4	100873770	RNU6-66P	57.2918	46.4678	10.824	-0.093941	-0.0416842	-0.00696564	-0.130648	-0.0457081	0.0982428	0.066591	0.0794852	0.0216207	0.0310207	0.0142858
MOD_2	black	MOD_2_1	NR_028450	NR_028450	33.2381	9.06122	24.1769	0.0267404	-0.123047	0.0854439	0.0522348	0.0581693	0.118485	0.158495	0.157663	0.0885933	0.132424	0.110583
MOD_2	black	MOD_2_4	NR_046393	NR_046393	32.0921	10.135	21.9571	-0.168626	0.108455	-0.0391284	0.0286703	-0.181771	0.105414	-0.0457222	-0.0138719	-0.0105057	0.00615	-0.276242
MOD_3	blue	MOD_3_9	1	A1BG	431.561	322.435	109.125	0.0556377	0.154864	0.172283	-0.0094611	0.0502274	-0.182663	-0.147266	-0.0909361	0.120923	-0.0176516	-0.108248
MOD_3	blue	MOD_3_9	14	AAMP	708.556	527.816	180.74	0.0114417	0.206717	-0.0585465	-0.025179	0.0422257	0.0555018	-0.199405	-0.175977	0.0139343	0.000268917	-0.16693
MOD_3	blue	MOD_3_9	35	ACADS	653.471	509.138	144.332	-0.0245145	0.102983	-0.0594062	-0.108629	-0.00913395	0.0774759	-0.0484274	-0.0141624	-0.0863227	0.083781	-0.138033
MOD_3	blue	MOD_3_9	37	ACADVL	1762.73	461.203	1301.53	0.0401388	0.172804	-0.0979234	0.174691	-0.166446	0.0614672	-0.172836	-0.144835	-0.0476891	-0.0128248	0.0513896
MOD_3	blue	MOD_3_9	54	ACP5	275.575	200.315	75.2601	0.165871	0.205446	0.15156	0.042399	0.17222	-0.135264	-0.188967	-0.188833	0.145184	-0.0174022	-0.345386
MOD_3	blue	MOD_3_9	94	ACVRL1	99.1755	44.8792	54.2963	0.288333	0.0322824	-0.0349556	0.148422	0.205943	0.0279121	-0.26404	-0.241934	0.216107	-0.242792	0.0171973
MOD_3	blue	MOD_3_9	158	ADSL	2047.61	398.295	1649.32	0.0504913	0.238493	-0.0495829	0.192734	-0.134555	0.0497014	-0.23768	-0.173677	-0.0267155	-0.0922692	-0.00928031
MOD_3	blue	MOD_3_9	160	AP2A1	245.24	147.907	97.3333	-0.160618	0.0661103	-0.108158	-0.0238852	-0.147312	0.0570563	0.0384281	-0.000578865	0.118014	0.0711918	-0.393693
MOD_3	blue	MOD_3_9	166	AES	603.5	409.36	194.14	0.091316	0.258706	0.141287	0.0684516	0.0439187	-0.173169	-0.173128	-0.157174	-0.11903	0.0472738	-0.12812
MOD_3	blue	MOD_3_9	177	AGER	419.001	281.91	137.091	0.0288595	0.17134	0.044446	-0.155984	-0.0928975	0.241848	0.0671447	0.090661	-0.0514142	0.172306	-0.186966
MOD_3	blue	MOD_3_9	191	AHCY	386.685	220.115	166.57	0.18162	0.259063	0.277626	0.0868703	0.215141	0.0787037	-0.0242549	-0.0572045	-0.0280804	0.231451	-0.233032
MOD_3	blue	MOD_3_9	207	AKT1	287.553	185.563	101.991	-0.0405736	0.200826	-0.0146603	-0.0813886	-0.112473	0.00494365	0.00698147	-0.0569393	-0.158416	0.284218	-0.318928
MOD_3	blue	MOD_3_9	208	AKT2	861.948	588.366	273.582	-0.0652237	0.132592	-0.00507978	0.0624994	-0.050574	-0.0641088	-0.136696	-0.0973904	-0.000236504	0.0355025	-0.227591
MOD_3	blue	MOD_3_9	230	ALDOC	469.239	342.736	126.502	0.166767	0.0699196	0.0687371	-0.0284571	0.0392843	0.0675417	0.000711961	0.0522564	-0.0973843	0.168616	-0.149351
MOD_3	blue	MOD_3_9	231	AKR1B1	644.908	456.276	188.632	0.0635702	0.182212	0.104133	-0.00338094	0.0460726	-0.0131712	-0.0837178	-0.0895902	-0.147939	0.171384	-0.12581
MOD_3	blue	MOD_3_9	257	ALX3	340.422	189.908	150.515	-0.167375	0.0431152	-0.0659761	-0.0514179	-0.0810769	0.0699102	-0.0450369	0.0109034	-0.0976985	0.0123498	-0.0968839
MOD_3	blue	MOD_3_9	268	AMH	102.658	50.581	52.0768	0.0037176	-0.049957	0.102166	0.222423	-0.13629	-0.178384	-0.000751025	0.0100838	0.148414	-0.0704715	-0.0913755
MOD_3	blue	MOD_3_9	292	SLC25A5	995.974	468.01	527.964	0.083237	0.277028	0.0232103	0.150382	-0.0352081	0.101024	-0.187449	-0.139741	-0.138382	0.0501241	-0.137059
MOD_3	blue	MOD_3_9	293	SLC25A6	1097.88	578.956	518.922	0.0697115	0.26327	0.0240065	0.0702767	-0.040531	0.0164454	-0.153081	-0.132728	-0.0165828	0.0705757	-0.0717597
MOD_3	blue	MOD_3_9	310	ANXA7	268.755	139.405	129.35	0.0130844	0.375669	0.0620385	-0.0133801	0.0106183	0.136845	-0.20901	-0.237238	-0.0358844	0.0855115	-0.284636
MOD_3	blue	MOD_3_9	327	APEH	939.443	599.147	340.296	-0.0366617	0.220443	-0.0901006	0.102581	-0.138993	0.00374303	-0.111642	-0.098879	-0.0781736	0.0612567	-0.128919
MOD_3	blue	MOD_3_9	353	APRT	542.623	418.167	124.457	0.043456	0.253103	0.103066	-0.140268	0.0995181	-0.0197644	-0.163247	-0.142729	0.0110277	0.0971175	-0.199948
MOD_3	blue	MOD_3_9	379	ARL4D	121.901	68.9457	52.9557	0.158783	0.0170743	0.0533896	0.177453	-0.0121169	-0.258703	0.0407039	-0.0219602	0.0817941	0.195053	-0.01658
MOD_3	blue	MOD_3_9	393	ARHGAP4	1019.01	708.929	310.084	-0.0485174	0.125948	-0.106165	-0.0202624	-0.122647	0.0379185	-0.105413	-0.0689711	-0.044382	0.0374124	-0.0563047
MOD_3	blue	MOD_3_9	402	ARL2	542.216	358.653	183.564	0.0904179	0.227465	0.136854	-0.0233503	-0.0630786	-0.104701	-0.0727209	-0.0266871	-0.0689155	0.109228	-0.112901
MOD_3	blue	MOD_3_9	410	ARSA	448.644	319.628	129.016	-0.0858541	0.106244	-0.00442282	-0.0922106	-0.0903521	0.0636406	0.0253527	0.0484524	-0.029002	0.113742	-0.184126
MOD_3	blue	MOD_3_9	421	ARVCF	368.705	173.167	195.539	-0.0642782	-0.113414	-0.189063	0.101829	-0.238825	0.0298535	0.116794	0.182487	-0.204403	0.0487376	0.0616713
MOD_3	blue	MOD_3_9	430	ASCL2	421.038	180.93	240.107	-0.0753213	-0.0440628	-0.157886	0.250261	-0.22202	-0.0910083	-0.161375	-0.15808	-0.127695	-0.016267	0.173682
MOD_3	blue	MOD_3_9	432	ASGR1	234.902	141.067	93.835	-0.00232482	0.339438	0.0319151	0.0543333	0.0632862	0.0977791	-0.211325	-0.145442	0.129947	-0.0450786	-0.0898719
MOD_3	blue	MOD_3_9	435	ASL	507.44	326.807	180.633	-0.0230998	0.0960101	-0.0126676	0.0716417	0.0194806	0.048616	-0.000847322	0.0216954	-0.00919857	0.0748586	0.0902493
MOD_3	blue	MOD_3_9	475	ATOX1	161.164	106.227	54.9363	-0.0157841	0.24078	0.0243014	0.00311171	-0.0305827	0.14498	-0.0312879	-0.0490799	-0.212175	0.190715	0.00290883
MOD_3	blue	MOD_3_9	489	ATP2A3	564.48	425.608	138.872	-0.0461078	0.142467	-0.0662925	-0.122177	-0.0602368	0.000878486	-0.120644	-0.113426	0.0279722	0.0666245	-0.242625
MOD_3	blue	MOD_3_9	498	ATP5A1	965.916	471.279	494.637	0.0695899	0.342705	0.0363582	0.146692	0.00303392	0.0471557	-0.207985	-0.193524	-0.0656546	0.0389031	-0.0909617
MOD_3	blue	MOD_3_9	506	ATP5B	496.69	298.952	197.738	0.0704909	0.412179	0.122024	0.164991	0.0229444	0.0270016	-0.12153	-0.153171	-0.00890623	0.110946	-0.17688
MOD_3	blue	MOD_3_9	513	ATP5D	497.355	388.532	108.823	0.0130579	0.273665	-0.0431565	-0.0801572	0.0467547	0.0483663	-0.125926	-0.0837543	-0.0195892	0.0230797	-0.137999
MOD_3	blue	MOD_3_9	514	ATP5E	659.664	372.497	287.168	-0.00932146	0.0942425	-0.192128	0.0915295	-0.166306	0.0138661	-0.165536	-0.0946028	-0.144735	-0.0937841	0.125111
MOD_3	blue	MOD_3_9	516	ATP5G1	328.609	230.414	98.1941	0.00258682	0.0905285	0.102361	-0.100371	0.0270281	0.0572318	-0.0338036	-0.0124401	-0.266066	0.188406	-0.132891
MOD_3	blue	MOD_3_9	518	ATP5G3	785.663	569.194	216.47	0.0630229	0.268696	0.0409167	0.0457658	0.0501035	0.000893947	-0.193841	-0.201492	-0.115725	0.0605299	-0.0778361
MOD_3	blue	MOD_3_9	537	ATP6AP1	244.666	117.015	127.651	-0.0428627	0.235857	0.0514842	0.0230772	0.000102531	0.190507	-0.0484941	-0.0297907	-0.116081	0.2118	-0.288478
MOD_3	blue	MOD_3_9	550	AUP1	1715.31	417.6	1297.71	0.141068	0.147205	0.0328126	0.196009	-0.0420152	0.098509	-0.167645	-0.0995224	-0.0908082	0.0236674	0.0141795
MOD_3	blue	MOD_3_9	576	BAI2	710.656	278.98	431.675	-0.0978842	-0.0419245	-0.263493	0.119972	-0.31949	0.0262633	-0.0650885	-0.00246486	-0.196049	0.01058	0.0673218
MOD_3	blue	MOD_3_9	581	BAX	562.72	443.125	119.595	-0.0428059	0.2195	-0.0330062	-0.164782	-0.0341228	-0.00167521	-0.165215	-0.131125	-0.0651771	0.0518823	-0.271286
MOD_3	blue	MOD_3_9	587	BCAT2	541.173	371.335	169.838	0.057348	0.151446	0.0977453	0.0408681	0.0488511	-0.0809573	-0.0282747	-0.0158888	0.0426833	0.0748548	-0.10272
MOD_3	blue	MOD_3_9	593	BCKDHA	417.535	251.958	165.576	0.0963937	0.178655	-0.0422121	0.178394	0.028907	-0.0131757	0.0165342	-0.000821049	0.264847	0.0558067	-0.0886736
MOD_3	blue	MOD_3_9	644	BLVRA	508.397	239.785	268.612	0.0764118	0.322346	-0.0285843	0.113919	0.0188253	0.0838491	-0.341191	-0.259954	0.000878425	-0.153991	-0.0348057
MOD_3	blue	MOD_3_9	684	BST2	364.244	245.289	118.955	-0.0273371	0.108145	0.0452091	-0.0627884	0.0798468	0.00866406	-0.0132414	-0.00212109	-0.00392645	0.114767	-0.0998694
MOD_3	blue	MOD_3_9	708	C1QBP	1422.87	392.614	1030.26	0.159704	0.234778	0.111228	0.239287	-0.00976076	-0.0865388	-0.160221	-0.134756	-0.0178231	0.0225715	0.00170673
MOD_3	blue	MOD_3_9	712	C1QA	131.466	95.8941	35.572	-0.235527	0.13172	-0.222748	-0.207403	-0.247182	0.0712027	-0.0756741	0.0101334	0.0884766	-0.0967637	-0.0336787
MOD_3	blue	MOD_3_9	738	VPS51	621.192	489.022	132.17	0.0119835	0.210071	0.106537	-0.0889778	0.0732137	-0.070283	-0.101186	-0.0984979	-0.0732635	0.118669	-0.192681
MOD_3	blue	MOD_3_9	741	ZNHIT2	533.439	426.695	106.745	-0.0424603	0.221119	-0.0392713	-0.220031	-0.0378132	0.0137714	-0.114677	-0.0910525	-0.11335	0.126018	-0.208909
MOD_3	blue	MOD_3_9	746	TMEM258	677.662	521.376	156.286	-0.0408264	0.205818	-0.0338918	-0.113625	-0.0769551	-0.0129411	-0.115788	-0.0651542	-0.00650475	0.0617338	-0.127038
MOD_3	blue	MOD_3_9	755	C21orf2	1002.14	645.326	356.815	0.0393664	0.115008	-0.0104704	0.0157995	-0.0379387	-0.0311972	-0.152856	-0.0931976	-0.111895	0.0414782	0.0242689
MOD_3	blue	MOD_3_9	780	DDR1	385.433	201.327	184.106	0.0374214	0.0372325	0.0526824	0.01068	-0.013394	-0.101254	-0.153789	-0.0768272	-0.0722368	-0.0921265	-0.0560905
MOD_3	blue	MOD_3_9	790	CAD	2117.25	470.232	1647.02	0.000766033	0.010458	-0.217149	0.191614	-0.225877	0.0345325	-0.157398	-0.123507	0.0181083	-0.100676	0.0431904
MOD_3	blue	MOD_3_9	823	CAPN1	729.476	315.736	413.74	0.0702042	0.182411	-0.124745	0.163194	-0.0672955	0.0749559	-0.195931	-0.124911	0.0966898	-0.153823	-0.115232
MOD_3	blue	MOD_3_9	828	CAPS	796.359	556.828	239.53	-0.0439304	0.0693584	-0.0677208	-0.026173	-0.0740724	-0.0644379	-0.0380597	0.00385798	-0.057316	0.0569335	-0.0349187
MOD_3	blue	MOD_3_9	833	CARS	469.881	301.697	168.184	-0.059244	0.319149	0.0223886	0.0798788	-0.102896	0.0759981	-0.191579	-0.240575	-0.0781182	0.035127	-0.216144
MOD_3	blue	MOD_3_9	871	SERPINH1	454.729	274.726	180.003	-0.128574	0.00370823	-0.102057	-0.206183	-0.178604	0.0273798	-0.026701	0.00317942	0.098371	0.106941	-0.245844
MOD_3	blue	MOD_3_9	873	CBR1	542.269	299.565	242.704	0.0965291	0.171273	0.0561241	0.066311	0.0842316	0.0647213	-0.160438	-0.172626	0.0904561	0.0469235	-0.174996
MOD_3	blue	MOD_3_9	874	CBR3	523.127	352.736	170.391	0.00290264	0.0696499	-0.111908	-0.101936	-0.0833055	-0.0387347	-0.0915057	-0.0882326	-0.105385	0.0732828	-0.0932477
MOD_3	blue	MOD_3_9	883	CCBL1	434.987	298.745	136.242	-0.0162544	0.149411	0.0819834	-0.125613	-0.0795212	0.0362619	-0.0421377	-0.0304613	-0.183354	0.2197	-0.142683
MOD_3	blue	MOD_3_9	896	CCND3	458.013	329.925	128.088	-0.0450897	0.236996	0.0301342	0.0499799	-0.0230156	-0.102887	-0.189475	-0.085461	-0.0753188	-0.0400447	-0.0864946
MOD_3	blue	MOD_3_9	912	CD1D	284.643	119.967	164.676	-0.0282995	0.159564	-0.112451	0.0469877	0.0709978	0.131409	-0.1647	-0.127854	0.144563	-0.0643835	-0.000790891
MOD_3	blue	MOD_3_9	923	CD6	1304.22	451.077	853.14	0.11737	0.0836822	-0.0671663	0.131292	-0.137068	-0.0754992	-0.153323	-0.1156	-0.0407825	-0.000408355	0.0101131
MOD_3	blue	MOD_3_9	924	CD7	410.309	272.824	137.485	0.0604162	0.0874844	0.157075	0.0105932	0.00177231	-0.105073	0.0286086	0.0876834	-0.0841813	0.142219	-0.206229
MOD_3	blue	MOD_3_9	939	CD27	242.126	151.5	90.626	0.0954529	0.190415	0.235173	-0.206753	0.0666998	0.0170935	-0.0230937	0.000545791	0.0197091	0.156914	-0.314972
MOD_3	blue	MOD_3_9	955	ENTPD6	1186.54	500.781	685.756	0.138114	0.160381	0.0335786	0.133146	0.0334929	-0.0091725	-0.121099	-0.11827	-0.0267226	0.0877315	-0.00201132
MOD_3	blue	MOD_3_9	970	CD70	200.755	130.76	69.9951	0.18147	0.160032	0.0768205	0.301366	0.0696161	-0.149526	-0.0167903	-0.146367	-0.0358952	0.225105	-0.0105038
MOD_3	blue	MOD_3_3	974	CD79B	175.684	103.39	72.2933	0.184769	0.222437	0.319878	-0.0997653	0.304789	-0.0670496	-0.116666	-0.164016	0.0205371	0.139077	-0.310875
MOD_3	blue	MOD_3_9	975	CD81	710.359	498.086	212.272	0.0972569	0.165571	0.0612984	0.163349	0.00787895	-0.136284	-0.152235	-0.170712	-0.153082	0.0384109	-0.0598894
MOD_3	blue	MOD_3_9	977	CD151	77.6327	47.1203	30.5124	0.259067	0.142289	-0.0432762	0.166457	0.176158	-0.169124	0.0437871	0.123339	0.20393	0.0134454	0.00668487
MOD_3	blue	N/A	1002	CDH4	16.3595	5.24301	11.1165	-0.100931	-0.144813	-0.091105	0.137846	-0.0223187	-0.066966	0.0789218	-0.0532992	0.193257	0.154087	0.0933148
MOD_3	blue	MOD_3_4	1028	CDKN1C	180.977	88.543	92.4345	-0.108933	-0.0183235	-0.272026	0.135378	-0.175089	0.0110558	0.0789667	0.0593881	0.19694	-0.0512347	-0.164376
MOD_3	blue	MOD_3_9	1059	CENPB	795.583	370.207	425.375	0.106125	0.144535	0.0637216	0.195864	-0.00313726	-0.109445	-0.0251673	-0.00323528	0.131365	0.106186	-0.121312
MOD_3	blue	MOD_3_6	1101	CHAD	140.71	68.1244	72.5858	-0.0890804	-0.0593634	-0.00251597	-0.0891163	-0.0897438	0.083678	-0.0590676	-0.0583161	0.154035	-0.00428871	-0.26832
MOD_3	blue	N/A	1144	CHRND	21.8202	4.57192	17.2483	-0.0632462	0.0274823	0.0383918	0.183065	0.125062	-0.12209	-0.148856	-0.110822	0.033954	-0.219438	-0.0551841
MOD_3	blue	MOD_3_4	1152	CKB	72.5943	36.2491	36.3452	-0.0607949	0.0739137	-0.203471	0.159113	-0.12008	-0.0578059	0.15289	0.0398407	0.263769	0.058286	-0.0370834
MOD_3	blue	MOD_3_9	1153	CIRBP	1034.4	581.892	452.507	-0.0263497	0.157904	-0.0841641	0.0308921	-0.170365	0.072203	-0.146202	-0.13083	-0.265838	0.0698429	-0.052009
MOD_3	blue	MOD_3_9	1154	CISH	382.941	196.78	186.161	0.137016	0.114725	0.045711	0.0087066	0.0325666	-0.0284164	-0.0599706	-0.062254	0.219948	-0.00524379	-0.0477982
MOD_3	blue	MOD_3_9	1155	TBCB	980.434	675.366	305.067	0.0364199	0.23807	-0.0166034	0.0766966	-0.101777	-0.0307341	-0.107504	-0.100093	-0.0925437	0.0684583	-0.0875271
MOD_3	blue	MOD_3_9	1173	AP2M1	350.583	247.266	103.317	0.115718	0.401263	0.12884	0.0422791	0.14549	-0.00420699	-0.234362	-0.224752	-0.00217924	-0.00781182	-0.182693
MOD_3	blue	MOD_3_9	1174	AP1S1	484.89	247.208	237.682	0.0722634	0.171837	0.0685996	-0.00914091	-0.0961307	-0.044921	-0.185039	-0.141869	-0.232509	0.0920374	-0.26758
MOD_3	blue	MOD_3_9	1175	AP2S1	367.896	277.212	90.6843	0.147524	0.278712	0.0800219	0.115137	0.143499	-0.067837	-0.0983464	-0.0900608	-0.0436736	0.0240632	0.044604
MOD_3	blue	MOD_3_9	1186	CLCN7	1251.71	404.158	847.55	-0.00647823	0.0435462	-0.208486	0.177753	-0.14042	0.107658	-0.0831351	-0.0597856	0.0942083	-0.00449415	-0.0241596
MOD_3	blue	MOD_3_9	1197	CLK2P	159.009	98.8605	60.1489	0.0618763	0.129487	-0.00723937	-0.0940328	-0.0666237	0.00178122	-0.382287	-0.322104	-0.166407	-0.156467	0.00376039
MOD_3	blue	MOD_3_9	1201	CLN3	1199.82	439.808	760.012	0.0913892	0.183039	-0.0547054	0.137103	-0.118086	0.0819888	-0.10693	-0.0639987	-0.0288575	0.0729898	-0.0670803
MOD_3	blue	MOD_3_9	1298	COL9A2	174.217	108.641	65.5757	0.115701	0.0248246	-0.0662818	0.0761932	0.0987545	0.0540038	0.0760567	0.0984581	0.221275	0.00807827	0.0473682
MOD_3	blue	MOD_3_9	1312	COMT	446.554	261.203	185.351	0.0128587	0.183372	-0.0945914	0.0578712	0.0307333	0.0477976	-0.0285433	-0.0523432	0.160101	0.089885	-0.188102
MOD_3	blue	MOD_3_9	1327	COX4I1	917.249	617.488	299.761	0.0458341	0.2307	-0.0270504	0.024872	-0.0292812	0.0270766	-0.185082	-0.135932	-0.155105	0.0208793	0.00541685
MOD_3	blue	MOD_3_9	1329	COX5B	208.856	132.364	76.4916	-0.0304332	0.309693	0.134264	0.00460737	0.0117929	0.0890109	-0.155956	-0.128043	-0.209482	0.102322	-0.0718195
MOD_3	blue	MOD_3_9	1337	COX6A1	789.62	335.767	453.852	0.0972695	0.206142	0.0145318	0.275529	-0.0764393	-0.015997	-0.0808535	-0.0590585	-0.120304	0.0643925	0.0926382
MOD_3	blue	MOD_3_9	1340	COX6B1	151.609	100.71	50.8992	0.16823	0.364569	0.217178	0.0242215	0.106891	0.0225094	-0.0639633	-0.00412908	-0.235104	0.0835038	0.0105138
MOD_3	blue	MOD_3_9	1375	CPT1B	323.74	168.63	155.11	-0.0878592	0.0815033	-0.0257724	-0.0136649	-0.174997	-0.078859	-0.0960654	-0.18765	-0.183749	0.179997	-0.13634
MOD_3	blue	MOD_3_9	1388	ATF6B	1183.17	535.236	647.937	-0.0354417	0.151123	-0.109526	0.0900054	-0.153544	0.079447	-0.148642	-0.0988083	-0.00564555	0.00648262	-0.16722
MOD_3	blue	MOD_3_9	1396	CRIP1	515.442	397.803	117.639	0.0832034	0.312777	0.150964	-0.0358557	0.114753	-0.0767963	-0.136557	-0.157136	-0.010749	0.0979619	-0.0925657
MOD_3	blue	MOD_3_9	1397	CRIP2	159.285	107.51	51.7742	0.0315338	0.117147	0.229799	-0.204229	0.0857153	-0.070614	-0.00402719	-0.0269205	-0.0121066	0.187833	-0.126734
MOD_3	blue	MOD_3_9	1414	CRYBB1	56.0391	35.8995	20.1396	0.0803978	0.121627	-0.175654	-0.106505	0.00410871	0.0579548	-0.0980071	-0.0631731	0.0858029	-0.0249249	0.122816
MOD_3	blue	MOD_3_9	1455	CSNK1G2	447.642	314.773	132.869	-0.0844718	0.203705	-0.00174257	-0.0138654	-0.0784052	-0.0844691	-0.0956769	-0.13006	0.0303771	0.0786221	-0.146528
MOD_3	blue	MOD_3_9	1487	CTBP1	1760.92	431.032	1329.89	0.0401293	0.0073313	-0.114464	0.23046	-0.231315	-0.00321747	-0.059439	-0.0295952	-0.138566	0.0670318	0.0377817
MOD_3	blue	MOD_3_4	1514	CTSL	132.493	59.5695	72.9239	-0.0636848	0.204567	-0.00169322	0.268759	-0.0948598	-0.0928776	0.0279318	0.033463	-0.0715614	0.107268	-0.164742
MOD_3	blue	MOD_3_9	1528	CYB5A	247.932	108.334	139.599	0.226237	-0.189771	0.217894	0.138662	0.0298134	-0.0481958	0.298187	0.249552	-0.0581645	0.347274	0.0623503
MOD_3	blue	MOD_3_9	1537	CYC1	670.119	505.027	165.092	-0.0314855	0.276446	-0.0195648	-0.00896287	0.00114244	0.044358	-0.160321	-0.146426	-0.0806094	0.0671424	-0.17419
MOD_3	blue	MOD_3_9	1564	CYP2D7P	311.729	219.232	92.4961	-0.119032	0.0878455	-0.142107	-0.11061	-0.236406	0.151388	-0.0556224	0.0170904	-0.232348	0.090051	-0.233907
MOD_3	blue	N/A	1583	CYP11A1	15.9703	6.45735	9.51298	-0.0023468	-0.00176037	-0.0748603	-0.0859477	-0.168251	0.0299676	-0.144285	-0.0495203	-0.136223	-0.166166	0.267298
MOD_3	blue	N/A	1603	DAD1	16.5657	6.37905	10.1867	0.163248	0.161849	0.218202	-0.0582926	0.0469419	-0.00489639	-0.14737	-0.0847727	-0.1575	-0.0287018	-0.167179
MOD_3	blue	MOD_3_9	1609	DGKQ	734.617	430.294	304.323	-0.0249429	-0.0143612	-0.123369	0.0890401	-0.170155	-0.0239832	-0.0801357	-0.0220232	-0.0576792	0.0781425	-0.122505
MOD_3	blue	MOD_3_9	1632	ECI1	414.973	282.088	132.884	0.0588746	0.30292	0.192652	-0.0367189	0.175833	-0.132197	-0.0644143	-0.128506	0.0133892	0.177427	-0.161766
MOD_3	blue	MOD_3_9	1639	DCTN1	1344.49	438.935	905.552	0.00702746	0.107991	-0.162243	0.245819	-0.187579	0.0665035	-0.168649	-0.163972	-0.00668511	-0.0337608	-0.0670792
MOD_3	blue	MOD_3_9	1650	DDOST	1293.22	419.247	873.974	0.0686976	0.296929	0.0721	0.244114	-0.0764776	0.0316271	-0.143326	-0.112128	-0.0293954	0.0854615	-0.12097
MOD_3	blue	MOD_3_9	1652	DDT	477.172	371.444	105.728	0.0964041	0.294061	0.107272	-0.112052	0.0724468	0.00464639	-0.192933	-0.122837	0.0349478	-0.0561817	-0.0844624
MOD_3	blue	MOD_3_9	1666	DECR1	150.805	56.4617	94.3437	0.166493	0.451232	0.1555	0.147142	0.0446615	0.160862	-0.10983	-0.134155	-0.110204	0.0635217	-0.0293735
MOD_3	blue	MOD_3_9	1716	DGUOK	632.823	296.324	336.499	-0.00973734	0.0714235	0.0966478	0.109536	-0.110196	-0.0725181	-0.0253457	0.0460621	-0.125778	0.0749264	-0.0913458
MOD_3	blue	MOD_3_9	1725	DHPS	1616.59	477.228	1139.36	0.113206	0.166819	-0.0384307	0.283158	-0.0558274	0.0564166	-0.1802	-0.109398	0.0201308	-0.0792145	-0.0202713
MOD_3	blue	MOD_3_9	1731	SEPT1	1167.39	638.391	529.003	0.0714568	0.0913073	-0.0303802	0.0389103	-0.0918497	-0.00954621	-0.126507	-0.0742126	-0.0954659	0.0205089	-0.0715588
MOD_3	blue	MOD_3_9	1760	DMPK	990.843	454.33	536.512	0.0190293	0.0218786	-0.0636517	0.154241	-0.143402	-0.0498685	-0.101612	-0.0118151	-0.138261	0.0126822	0.0603375
MOD_3	blue	MOD_3_9	1774	DNASE1L1	627.175	261.621	365.555	-0.0900937	0.256144	-0.0451186	0.192933	-0.0561241	0.0444043	-0.0707982	-0.00512182	0.0448661	-0.0118896	-0.119692
MOD_3	blue	MOD_3_9	1775	DNASE1L2	183.047	121.539	61.5084	-0.201377	0.0165454	0.0112603	-0.118283	-0.0785471	0.116213	-0.233369	-0.190978	-0.23493	0.0365365	-0.141964
MOD_3	blue	MOD_3_9	1777	DNASE2	203.033	121.551	81.4825	0.0735973	0.137534	0.0764791	0.365392	0.100606	-0.0701688	0.0295523	-0.017341	0.0929663	0.0524366	0.041208
MOD_3	blue	MOD_3_9	1797	DXO	459.877	270.394	189.483	-0.0723086	0.0330654	-0.160469	-0.166699	-0.13677	0.258533	-0.0696614	-0.0809571	-0.151612	0.067646	0.0455576
MOD_3	blue	MOD_3_9	1802	DPH2	1508.29	480.859	1027.43	-0.0109001	0.0421631	-0.0459781	0.0970942	-0.167873	0.0310531	-0.0968399	-0.0547992	-0.0527024	0.0122325	-0.0560134
MOD_3	blue	MOD_3_9	1819	DRG2	1525.97	439.466	1086.5	0.0410712	0.092811	-0.0872021	0.290724	-0.0860018	0.0112936	-0.183564	-0.13378	-0.0234506	-0.0306289	-0.00605288
MOD_3	blue	MOD_3_9	1840	DTX1	364.878	209.182	155.697	0.114093	0.251291	0.0916584	0.0334899	0.0908526	-0.0447892	-0.219953	-0.21478	0.0695959	-0.00493488	-0.120519
MOD_3	blue	MOD_3_9	1841	DTYMK	924.941	602.607	322.334	0.0523344	0.102855	-0.0740728	0.060751	-0.0487828	-0.0525759	-0.092449	-0.062344	-0.0138811	0.0345445	0.0404658
MOD_3	blue	MOD_3_9	1854	DUT	1297.64	529.777	767.868	0.0186799	0.111404	-0.148592	0.0867257	-0.125856	0.0628253	-0.175273	-0.113952	-0.0870494	-0.0192253	0.0688243
MOD_3	blue	MOD_3_9	1855	DVL1	1132.35	681.211	451.138	0.0506393	0.0749097	-0.0244098	0.00962691	-0.0373384	0.0149404	-0.0634732	-0.0473196	-0.0292054	0.110704	-0.0662793
MOD_3	blue	MOD_3_9	1856	DVL2	1619.58	465.096	1154.48	0.121684	0.121537	-0.102044	0.225215	-0.132762	-0.0443878	-0.191641	-0.206118	-0.138569	0.0481394	0.026666
MOD_3	blue	MOD_3_9	1874	E2F4	1014.91	524.364	490.542	0.11165	0.193374	0.0633102	0.0958155	0.00809863	0.0189398	-0.11627	-0.0806805	0.0544037	0.111008	-0.105811
MOD_3	blue	MOD_3_9	1877	E4F1	761.67	583.843	177.826	-0.106991	0.115662	-0.0570627	-0.0789316	-0.0693133	0.032455	-0.0975268	-0.103868	-0.00946884	0.11386	-0.137469
MOD_3	blue	MOD_3_9	1891	ECH1	631.933	474.881	157.052	0.0970491	0.212744	0.073791	-0.0271538	0.0291693	0.00944203	-0.0263261	-0.0664037	-0.00882106	0.19048	-0.14232
MOD_3	blue	MOD_3_9	1892	ECHS1	477.8	353.825	123.975	0.125412	0.310179	0.0903502	0.0628392	0.111768	-0.00400906	-0.136158	-0.148996	0.101586	0.0752932	-0.131934
MOD_3	blue	N/A	1917	EEF1A2	19.1873	5.38028	13.8071	0.0733482	-0.233265	0.134927	-0.0207639	0.105059	0.0745019	0.126102	0.143638	0.155564	-0.0389042	0.23737
MOD_3	blue	MOD_3_2	1936	EEF1D	1198.71	600.695	598.015	0.0544795	0.148613	-0.0518157	0.0862493	-0.105347	0.0187588	-0.173028	-0.125096	-0.186969	-0.0165311	0.0979852
MOD_3	blue	MOD_3_9	1951	CELSR3	1017.09	379.98	637.114	-0.00179653	0.0441295	-0.295637	0.0854928	-0.23282	0.0585462	-0.100646	-0.0401746	-0.113272	-0.00461445	-0.0479745
MOD_3	blue	MOD_3_9	1953	MEGF6	323.62	212.464	111.157	-0.0490447	0.118934	-0.0603962	-0.192991	-0.0187362	0.0146098	0.0445461	0.0838861	0.160241	0.0490898	-0.134265
MOD_3	blue	MOD_3_9	1984	EIF5A	424.595	306.895	117.699	0.0142424	0.339136	0.12996	-0.142873	0.113768	-0.00769403	-0.167215	-0.172353	-0.0646931	0.165356	-0.322055
MOD_3	blue	MOD_3_9	2021	ENDOG	609.246	483.399	125.847	-0.0609715	0.130971	-0.0874683	-0.212106	-0.0680837	0.0833905	-0.0949079	-0.0532147	-0.105373	0.0898126	-0.188598
MOD_3	blue	MOD_3_9	2023	ENO1	733.602	408.173	325.429	0.0244611	0.332088	-0.0378548	0.123159	-0.0226246	0.102455	-0.259051	-0.208336	-0.0370295	-0.0641954	-0.143119
MOD_3	blue	MOD_3_9	2041	EPHA1	473.628	220.63	252.998	0.119865	0.152775	0.0734697	-0.110463	0.00631419	0.0134872	-0.0990504	-0.0612683	0.010135	0.0670256	-0.156241
MOD_3	blue	MOD_3_9	2051	EPHB6	717.512	444.264	273.248	0.0145926	0.145431	-0.0130706	-0.155407	0.0238324	0.144042	-0.143787	-0.123968	0.0478034	0.0559041	-0.122588
MOD_3	blue	N/A	2125	EVPL	22.0335	12.5432	9.49039	-0.248342	-0.0113561	-0.132096	0.0868823	-0.0217283	-0.185045	-0.294954	-0.39898	-0.116169	-0.127471	0.15004
MOD_3	blue	MOD_3_9	2145	EZH1	635.002	312.392	322.61	-0.0647838	0.176481	0.0523443	-0.0145717	-0.154327	0.0545393	-0.0292803	-0.0387807	0.0102075	0.146801	-0.241292
MOD_3	blue	MOD_3_9	2166	FAAH	391.204	209.294	181.911	-0.11211	0.0566864	-0.0941435	0.0776696	-0.055825	0.110754	-0.0398313	0.0154744	0.0403918	0.0443978	-0.0151009
MOD_3	blue	MOD_3_9	2175	FANCA	1895.42	465.767	1429.65	-0.0127576	-0.0503392	-0.141583	0.177502	-0.279413	0.0287466	-0.0357101	0.0284381	-0.0770831	0.0238898	0.00356788
MOD_3	blue	N/A	2184	FAH	23.6491	12.3268	11.3224	0.0184507	0.263075	0.0424498	0.0981749	-0.0893839	-0.24472	-0.181512	-0.118152	-0.0763056	-0.197083	-0.067495
MOD_3	blue	MOD_3_9	2185	PTK2B	443.085	254.649	188.435	-0.0705545	0.112195	0.0398063	0.0734514	-0.0756333	0.062813	-0.0066097	-0.0179001	0.15139	0.0962221	-0.280902
MOD_3	blue	MOD_3_9	2189	FANCG	1011.35	424.03	587.321	0.0301721	0.0697189	-0.0619561	0.0831825	-0.161481	0.0684154	-0.116114	-0.0737824	-0.134444	0.0336847	-0.0252384
MOD_3	blue	MOD_3_9	2193	FARSA	983.489	557.735	425.753	0.108388	0.157444	0.00998598	0.012693	-0.0444443	0.0427186	-0.0983574	-0.040184	-0.000566612	0.0208763	-0.130162
MOD_3	blue	MOD_3_9	2194	FASN	1681.07	469.484	1211.58	-0.0167631	-0.0206698	-0.242668	0.191871	-0.25228	0.0288589	-0.0895015	-0.0300669	0.0943957	-0.105011	0.0203966
MOD_3	blue	MOD_3_9	2224	FDPS	981.004	612.777	368.228	0.0683105	0.298698	0.0861807	0.123362	-0.0330162	0.0219469	-0.129791	-0.101629	-0.0920886	0.0994642	-0.101219
MOD_3	blue	MOD_3_9	2232	FDXR	536.304	427.088	109.216	-0.0420986	0.0889145	-0.130485	-0.149425	-0.0494393	0.0627521	-0.132442	-0.0967336	-0.100689	0.0456501	-0.107518
MOD_3	blue	MOD_3_9	2237	FEN1	1161.95	440.251	721.695	0.0409289	0.0465838	-0.129673	0.181552	-0.09229	0.0902338	-0.00396931	0.00210062	0.0452672	0.0647596	-0.0570108
MOD_3	blue	MOD_3_9	2286	FKBP2	1028.51	393.681	634.828	0.0856991	0.0106784	-0.115454	0.151277	-0.0743279	0.0641841	-0.071976	-0.0437266	-0.0500943	0.0404059	0.105408
MOD_3	blue	MOD_3_9	2297	FOXD1	222.489	116.009	106.479	-0.196955	0.0725362	-0.185552	-0.0609427	-0.205168	0.10454	-0.291979	-0.282077	-0.353108	-0.0439	-0.238086
MOD_3	blue	MOD_3_9	2304	FOXE1	128.217	67.6783	60.5382	0.0564355	-0.083108	0.0765814	-0.0152806	-0.0289272	0.124372	-0.201357	-0.15691	-0.285116	0.0931995	-0.0857092
MOD_3	blue	N/A	2312	FLG	53.6981	19.7659	33.9321	-0.00405197	0.0243071	-0.1337	0.00503107	-0.239368	0.0077477	0.104458	0.121125	-0.130087	0.0626612	0.107845
MOD_3	blue	MOD_3_9	2350	FOLR2	136.661	84.6274	52.0339	0.0948317	0.131048	0.157886	0.0112568	0.275318	0.178308	-0.131711	-0.0778893	-0.206828	0.177583	-0.106201
MOD_3	blue	MOD_3_9	2356	FPGS	1304.58	645.237	659.34	-0.0134066	0.141505	-0.0978472	0.1159	-0.154332	-0.0395023	-0.200464	-0.124821	-0.102663	-0.0580371	-0.0698231
MOD_3	blue	MOD_3_9	2542	SLC37A4	1544.91	531.318	1013.59	0.135826	0.105635	0.0313512	0.178232	-0.028221	0.00776669	-0.108653	-0.0391998	0.0368473	-0.00569119	0.0216456
MOD_3	blue	MOD_3_9	2580	GAK	1423.26	431.798	991.467	-0.0769235	0.0263846	-0.241015	0.181483	-0.282382	0.0764858	-0.0755668	-0.0366233	-0.0372814	-0.0209058	-0.0339783
MOD_3	blue	MOD_3_9	2582	GALE	421.315	301.912	119.404	-0.0722077	0.244577	-0.12822	-0.118946	-0.126798	0.192472	-0.0491358	-0.10448	-0.0149638	0.154148	-0.252446
MOD_3	blue	MOD_3_9	2592	GALT	1596.95	529.087	1067.86	0.0068916	0.0910108	-0.236604	0.0402908	-0.20175	0.0885878	-0.211133	-0.155549	0.0175652	-0.0981081	-0.0181911
MOD_3	blue	MOD_3_9	2622	GAS8	438.86	199.67	239.19	-0.0989306	0.0964835	-0.129916	-0.143802	-0.134686	0.119787	0.110031	0.153383	0.240372	0.0805911	-0.118241
MOD_3	blue	N/A	2636	GBX1	58.7303	19.7321	38.9982	0.0733804	-0.0741894	-0.0861178	0.255918	-0.121797	-0.0303382	0.176212	0.193082	-0.0153165	0.081481	-0.0539618
MOD_3	blue	MOD_3_9	2638	GC	77.0174	31.4104	45.607	-0.150393	0.114139	-0.0966753	-0.0516106	-0.243494	0.0165067	-0.0206903	-0.0223803	0.252693	0.0774497	-0.491928
MOD_3	blue	MOD_3_9	2639	GCDH	1166.53	668.324	498.202	0.0190383	0.165207	-0.0809942	0.062418	-0.126538	0.0305966	-0.152035	-0.118736	-0.0996336	0.0168562	-0.0717592
MOD_3	blue	MOD_3_9	2644	GCHFR	313.881	238.703	75.1788	0.187929	0.267729	0.12036	0.0208662	0.186847	-0.0890204	-0.151576	-0.139033	0.0653625	-0.0470897	0.0456497
MOD_3	blue	MOD_3_9	2647	BLOC1S1	222.101	146.798	75.3025	0.114852	0.314199	0.233935	0.131956	0.21778	-0.0117614	-0.0360104	-0.0190854	-0.0326835	0.144634	0.0105981
MOD_3	blue	N/A	2670	GFAP	11.6844	4.71972	6.96464	0.119482	0.0456827	0.0570513	-0.00759829	0.0468735	-0.0359468	-0.0946276	-0.0932295	-0.0525829	-0.159242	0.148441
MOD_3	blue	MOD_3_9	2671	GFER	1011.73	583.983	427.748	0.112847	0.224019	0.0869378	0.122761	-0.0343089	-0.0991275	-0.107834	-0.0658589	0.0498607	0.0307239	-0.158042
MOD_3	blue	MOD_3_9	2681	GGTA1P	209.707	102.534	107.172	-0.00468658	-0.0728402	-0.258911	-0.00493568	-0.126648	0.133556	0.0555914	0.098609	0.0592447	0.02328	0.0450471
MOD_3	blue	N/A	2688	GH1	12.1233	4.19126	7.932	-0.334983	-0.0468254	-0.13208	-0.284961	-0.094829	0.279948	-0.0318808	-0.094079	0.0121523	0.0259865	0.0820629
MOD_3	blue	MOD_3_9	2738	GLI4	914.722	549.373	365.349	-0.0703617	0.103967	-0.101016	0.122196	-0.191028	-0.141717	-0.0882176	-0.0580062	-0.0616272	0.000479361	0.0120323
MOD_3	blue	MOD_3_9	2794	GNL1	1259.93	548.304	711.622	0.103859	0.176264	-0.0803716	0.130649	-0.104942	-0.0231259	-0.103739	-0.0455619	-0.0319026	0.043672	-0.0973803
MOD_3	blue	N/A	2826	CCR10	49.0011	29.6987	19.3025	-0.0147855	-0.114396	0.0325728	-0.26611	-0.0371581	0.242952	0.169406	0.180548	0.247187	0.0959315	-0.204969
MOD_3	blue	N/A	2831	NPBWR1	16.071	5.64771	10.4232	0.15616	-0.0227685	0.194099	0.104024	0.297819	0.167838	0.163158	0.0807253	-0.16292	0.16091	0.142594
MOD_3	blue	MOD_3_9	2843	GPR20	62.2777	25.9913	36.2864	-0.155454	0.137031	-0.082677	0.00466504	-0.100057	0.110021	0.00582296	-0.021747	0.220838	-0.00455476	-0.432063
MOD_3	blue	MOD_3_9	2848	GPR25	141.866	103.313	38.5532	-0.0519673	0.08412	-0.154457	-0.0338618	-0.195634	-0.0524268	-0.14776	-0.132787	0.148212	-0.110635	-0.314069
MOD_3	blue	MOD_3_9	2859	GPR35	318.823	202.51	116.313	0.121835	0.508753	0.220509	0.0679137	0.134271	-0.117829	-0.210214	-0.145741	0.1157	0.00748701	-0.242411
MOD_3	blue	MOD_3_9	2873	GPS1	1718.37	511.584	1206.78	0.0955736	0.134712	-0.063481	0.229822	-0.141548	-0.00400285	-0.11157	-0.0590143	-0.0415624	-0.00916025	0.0376699
MOD_3	blue	MOD_3_9	2879	GPX4	333.064	235.021	98.0424	0.13531	0.32963	0.078625	-0.0425584	0.100125	0.0110685	-0.0758525	-0.050065	0.105722	-0.0103577	-0.128112
MOD_3	blue	N/A	2902	GRIN1	32.98	17.79	15.1899	-0.0482681	-0.215097	-0.0660256	-0.0024496	-0.0703844	0.152405	-0.0479517	-0.073941	-0.0612221	0.0559483	-2.29e-05
MOD_3	blue	MOD_3_9	2931	GSK3A	62.0969	22.1377	39.9592	0.166642	0.311983	0.126892	0.0100443	-0.0083619	0.205642	0.0398079	0.0488522	0.116992	0.0781021	-0.214659
MOD_3	blue	MOD_3_9	2950	GSTP1	562.673	274.918	287.755	0.147004	0.211417	0.0363321	0.158343	0.0383046	0.0467325	-0.106285	-0.0342053	-0.0741128	0.0222639	0.0150272
MOD_3	blue	MOD_3_9	2958	GTF2A2	419.169	295.734	123.435	0.0754557	0.102398	0.0263333	-0.0478328	-0.0771357	0.0445102	-0.0295527	0.0109558	0.0467236	0.122599	-0.137572
MOD_3	blue	MOD_3_9	2972	BRF1	1071.96	582.376	489.588	-0.0229045	0.112986	-0.105239	0.0599043	-0.114516	0.00957396	-0.111543	-0.0647348	-0.109108	0.0508973	-0.124911
MOD_3	blue	N/A	2996	GYPE	24.5519	9.24359	15.3083	0.0689993	-0.0209856	-0.0458642	0.154375	0.212843	-0.231225	-0.251312	-0.2337	0.236767	-0.360304	0.0421032
MOD_3	blue	MOD_3_9	3004	GZMM	453.409	356.564	96.8455	0.0122399	0.063224	0.0568787	0.00853583	-0.0657723	-0.164623	-0.0626187	-0.0240421	-0.196528	0.0982736	-0.0880269
MOD_3	blue	MOD_3_9	3014	H2AFX	627.446	430.266	197.18	0.000825184	0.0339639	-0.156747	0.045717	-0.0335616	0.0752522	-0.0236158	0.0102049	0.140488	0.0155788	-0.0580633
MOD_3	blue	MOD_3_9	3028	HSD17B10	565.233	444.309	120.924	0.138263	0.301449	0.144637	-0.0336542	0.125378	-0.0136923	-0.175316	-0.175314	-0.0793434	0.106472	-0.16484
MOD_3	blue	MOD_3_9	3033	HADH	1234.59	390.724	843.865	0.0235244	0.146754	-0.0434417	0.154068	-0.0979734	-0.0168296	-0.179149	-0.169497	-0.107777	0.0251216	0.0260657
MOD_3	blue	MOD_3_9	3035	HARS	1884.62	473.103	1411.52	0.0701065	0.142655	-0.146205	0.226061	-0.142845	0.026754	-0.184779	-0.147882	-0.141525	-0.0234369	0.0694624
MOD_3	blue	MOD_3_9	3065	HDAC1	1835.06	526.808	1308.25	0.11945	0.214524	0.0368459	0.208013	-0.0741047	0.0177963	-0.179105	-0.15118	-0.0779147	0.0159053	-0.0709163
MOD_3	blue	MOD_3_9	3090	HIC1	100.593	59.1985	41.3942	-0.0587157	0.176302	-0.156571	0.0285798	-0.199592	0.03501	0.133487	0.214597	-0.0245476	0.0375281	-0.217709
MOD_3	blue	MOD_3_9	3112	HLA-DOB	135.925	57.7455	78.1797	0.0810519	-0.00416206	0.136276	-0.0280495	0.188717	0.0729638	-0.11902	-0.0898077	-0.0476413	-0.0794406	-0.117071
MOD_3	blue	N/A	3118	HLA-DQA2	30.6208	19.4277	11.1931	0.0251771	0.107613	-0.0142366	-0.0233805	0.0151149	-0.126768	-0.0470715	-0.0205629	-0.13843	0.0617022	0.219663
MOD_3	blue	N/A	3120	HLA-DQB2	30.0931	18.1858	11.9073	-0.150204	-0.0552521	-0.109965	-0.16891	-0.0389951	0.0254137	0.088121	0.109523	-0.232233	0.153848	0.0687133
MOD_3	blue	MOD_3_9	3125	HLA-DRB3	79.8844	46.5472	33.3372	-0.123487	-0.00616561	-0.130071	-0.0811496	-0.0427613	0.169326	-0.195415	-0.103239	0.145709	-0.148068	0.102546
MOD_3	blue	N/A	3126	HLA-DRB4	26.6239	16.0249	10.599	0.15968	0.128671	0.00457721	0.0600801	0.143222	-0.152654	-0.0263498	0.024875	0.084669	-0.0411978	0.266365
MOD_3	blue	MOD_3_9	3134	HLA-F	421.446	311.291	110.155	0.0791865	0.113099	0.0532102	-0.0732725	0.107522	0.0180525	0.0192324	0.0393024	-0.0343332	0.12808	-0.0067464
MOD_3	blue	MOD_3_9	3155	HMGCL	412.598	301.858	110.74	0.005205	0.313982	0.174196	-0.0366186	0.0728151	-0.0848952	-0.0473612	-0.0379884	0.0329387	0.08244	-0.0998091
MOD_3	blue	MOD_3_9	3163	HMOX2	421.586	314.574	107.013	0.0898753	0.226013	0.171101	-0.0449216	0.00716049	-0.056184	0.0756592	0.0748177	-0.0570927	0.233368	-0.18274
MOD_3	blue	MOD_3_9	3217	HOXB7	104.613	50.0747	54.5387	-0.104741	0.233638	-0.0114973	-0.0966899	-0.0900409	-0.0469686	-0.201981	-0.0483481	-0.24318	-0.0862836	-0.0223187
MOD_3	blue	MOD_3_9	3257	HPS1	224.782	133.285	91.4967	0.0654231	0.195261	0.00135673	-0.0387854	0.169001	-0.0967811	-0.118036	-0.213287	0.0579831	0.0638824	-0.179028
MOD_3	blue	MOD_3_9	3263	HPX	213.19	129.318	83.8717	-0.116839	0.15037	-0.262147	-0.183001	-0.106212	0.183518	-0.274081	-0.143508	0.117386	-0.325368	-0.124983
MOD_3	blue	MOD_3_9	3265	HRAS	762.865	467.037	295.829	-0.0320177	0.176041	-0.0354821	0.0538462	-0.0521261	-0.0462037	-0.286716	-0.20324	-0.0482577	-0.130724	-0.0147979
MOD_3	blue	MOD_3_9	3276	PRMT1	1214.38	590.905	623.478	0.0992654	0.126965	-0.0606431	0.110396	0.00535354	0.0175708	-0.180453	-0.154206	-0.0134941	-0.0559836	-0.0528321
MOD_3	blue	MOD_3_9	3292	HSD17B1	662.472	318.788	343.684	-0.0288613	0.229199	-0.0207445	0.132832	-0.0700282	-0.0541701	-0.0654313	0.00393275	0.146422	-0.138241	0.0596201
MOD_3	blue	MOD_3_9	3297	HSF1	856.602	407.204	449.398	0.0232206	0.208699	0.0928334	0.0270068	-0.0356389	0.0689063	-0.108902	-0.0525335	0.0906444	0.123692	-0.250077
MOD_3	blue	N/A	3306	HSPA2	12.7099	5.55249	7.15739	0.0497633	0.116303	-0.0700256	-0.275078	-0.161893	0.140941	-0.00362526	0.00964025	-0.000739785	0.0176573	0.0819575
MOD_3	blue	MOD_3_9	3315	HSPB1	244.918	170.863	74.0543	0.0580541	-0.0194431	0.124667	-0.029271	0.0516221	-0.0865012	-0.121959	-0.0474454	0.0683996	0.0215407	-0.131425
MOD_3	blue	MOD_3_9	3336	HSPE1	652.471	480.219	172.251	0.0535407	0.0907426	-0.14097	-0.0485247	-0.0136257	0.0613854	-0.157259	-0.117762	-0.0308069	-0.0421938	0.0124001
MOD_3	blue	MOD_3_9	3339	HSPG2	730.51	336.791	393.719	-0.0119342	0.0353849	-0.226907	-0.010075	-0.152153	0.0365568	-0.160873	-0.153265	0.0822007	-0.0329518	0.00808078
MOD_3	blue	MOD_3_9	3384	ICAM2	601.993	459.091	142.903	-0.0154039	0.181568	-0.00874461	-0.127845	0.00555693	0.0106699	-0.0899758	-0.060582	-0.0261485	0.0506018	-0.181686
MOD_3	blue	MOD_3_9	3386	ICAM4	96.1051	34.6711	61.4341	-0.148963	-0.0103485	-0.188878	0.0969776	-0.26447	0.0522616	0.0967092	0.0331561	0.0776017	0.0124189	-0.0623762
MOD_3	blue	MOD_3_9	3418	IDH2	1238.31	432.195	806.114	-0.00187216	0.169971	-0.104525	0.26023	-0.213253	-0.0223058	-0.115048	-0.059318	-0.060347	0.012206	-0.0345186
MOD_3	blue	MOD_3_9	3420	IDH3B	1056.48	604.464	452.02	0.0647363	0.167751	0.00498605	0.0899426	-0.022942	0.106721	-0.127043	-0.0559925	-0.216584	0.0724378	-0.0926436
MOD_3	blue	MOD_3_9	3425	IDUA	1624.75	446.587	1178.17	-0.0535021	0.0444056	-0.209289	0.0971315	-0.213547	0.0681074	-0.206958	-0.129431	-0.0855397	-0.0862955	0.0337919
MOD_3	blue	MOD_3_3	3487	IGFBP4	90.0322	52.7271	37.3051	0.0253199	0.127027	0.2472	-0.103399	0.0935854	-0.178117	0.00118976	0.0309329	0.130714	-0.0180386	-0.161046
MOD_3	blue	MOD_3_9	3490	IGFBP7	338.25	148.767	189.483	0.0246406	0.0270499	-0.127626	0.208334	-0.191314	-0.0667426	0.149302	0.108216	-0.0168247	0.194934	0.00447194
MOD_3	blue	MOD_3_9	3551	IKBKB	2339.95	383.471	1956.48	0.0758188	0.000811043	-0.154727	0.235177	-0.186305	0.0938111	-0.157239	-0.116677	-0.0712242	-0.0341632	0.0177126
MOD_3	blue	MOD_3_9	3581	IL9R	138.991	87.863	51.128	0.0292073	-0.0385796	0.0547741	-0.205537	0.0537487	0.0806497	-0.037794	-0.0435626	0.109165	0.0993911	-0.167702
MOD_3	blue	MOD_3_9	3590	IL11RA	1482.66	472.1	1010.56	-0.00308881	0.0429013	-0.177221	-0.0198535	-0.165479	0.080283	-0.132847	-0.0596633	-0.0368276	-0.0434462	0.0475722
MOD_3	blue	MOD_3_9	3603	IL16	468.319	205.964	262.355	0.00631452	0.115443	0.0266056	-0.0652087	-0.1705	0.0966715	-0.00289031	0.0063057	0.192041	0.0325759	-0.27664
MOD_3	blue	MOD_3_9	3654	IRAK1	637.563	463.798	173.765	-0.0314016	0.131429	-0.0819872	0.00865899	-0.0261854	-0.0646855	-0.161341	-0.159154	0.119563	0.0324893	-0.215742
MOD_3	blue	MOD_3_9	3661	IRF3	1453.65	696.479	757.168	-0.0271639	0.0753173	-0.121642	0.0115132	-0.15958	0.0986698	-0.105689	-0.0470117	-0.073675	0.0574512	-0.0564259
MOD_3	blue	MOD_3_9	3695	ITGB7	1413.22	504.952	908.273	0.0585994	0.0062623	-0.11018	0.191977	-0.155956	-0.0225997	-0.150728	-0.104292	-0.0821506	-0.0369029	0.0382036
MOD_3	blue	MOD_3_9	3704	ITPA	726.931	519.001	207.93	-0.0231119	0.138257	-0.0655834	0.0534799	-0.0209617	-0.0455459	-0.121694	-0.0735315	-0.155331	0.0325064	-0.0297352
MOD_3	blue	MOD_3_9	3706	ITPKA	65.5394	36.0378	29.5016	0.0238481	-0.0559696	-0.0745352	-0.0362317	-0.0729229	-0.0436009	0.0189841	0.0623373	0.206539	-0.169921	-0.151556
MOD_3	blue	MOD_3_9	3718	JAK3	131.306	59.7972	71.509	-0.175438	0.170224	0.0689435	-0.155214	-0.164478	0.0956224	-0.18231	-0.150634	-0.185947	0.109756	-0.413196
MOD_3	blue	MOD_3_9	3783	KCNN4	788.331	424.202	364.129	-0.03411	-0.0297231	-0.126636	0.013309	-0.157928	0.0813012	0.0464836	0.0534983	0.147681	0.0791326	-0.0987156
MOD_3	blue	MOD_3_9	3795	KHK	169.906	119.863	50.0423	-0.0752035	0.34332	-0.0603876	-0.213957	-0.0422835	-0.0187586	-0.245043	-0.256386	0.0437831	0.00997012	-0.236989
MOD_3	blue	MOD_3_9	3801	KIFC3	316.92	167.093	149.827	-0.128005	-0.0879901	-0.256447	0.00805697	-0.264864	0.0417769	0.00842048	0.0826028	-0.269111	0.0439662	-0.031791
MOD_3	blue	N/A	3808	KIR2DS3	56.8637	21.8499	35.0138	0.0351504	-0.0533765	-0.27527	0.191016	-0.209208	0.0793543	-0.0023158	0.0642493	0.0439671	-0.151106	0.022242
MOD_3	blue	N/A	3816	KLK1	32.831	20.3802	12.4508	-0.154971	0.390406	0.0828416	-0.177637	-0.140964	-0.191242	-0.281062	-0.278826	-0.187709	-0.0123879	-0.492336
MOD_3	blue	MOD_3_9	3831	KLC1	1739.8	409.627	1330.17	0.00699591	0.129038	-0.168393	0.143674	-0.240628	0.0879338	-0.12043	-0.0880888	0.0665589	-0.0366642	-0.0471236
MOD_3	blue	MOD_3_9	3835	KIF22	1394.84	493.843	901.002	0.122945	0.224539	-0.100182	0.116083	-0.0905402	0.0541346	-0.187203	-0.131597	-0.00331436	-0.0468469	-0.00787646
MOD_3	blue	MOD_3_9	3858	KRT10	376.38	291.255	85.1245	-0.018975	0.183855	0.0397222	-0.096892	0.0707679	-0.0743043	-0.111658	-0.0301188	0.0932605	0.0772481	-0.179445
MOD_3	blue	MOD_3_9	3872	KRT17	80.0462	37.6281	42.4181	0.0236087	0.0549719	-0.0353538	-0.0246484	0.0182088	0.306794	0.133454	0.158085	0.137574	0.193381	0.153284
MOD_3	blue	MOD_3_10	3911	LAMA5	439.913	209.333	230.58	0.0176759	0.0126953	-0.140606	-0.0029576	-0.0407346	0.0791691	-0.236685	-0.248294	0.138561	-0.0558348	-0.0590728
MOD_3	blue	MOD_3_9	3931	LCAT	335.456	180.174	155.282	0.0260297	0.00523702	0.0508315	0.0304112	-0.0998367	0.0613974	0.206349	0.247302	-0.021172	0.19345	0.099767
MOD_3	blue	MOD_3_9	3932	LCK	1064.84	444.483	620.352	0.113002	0.109446	0.0247487	0.121974	-0.107162	-0.0973819	-0.123037	-0.056279	-0.100687	0.0179658	-0.0619139
MOD_3	blue	MOD_3_9	3945	LDHB	992.488	439.098	553.39	0.091432	0.196454	-0.0368656	0.0085444	-0.0717007	0.0266259	-0.199143	-0.12342	-0.0368453	-0.0877026	-0.0182916
MOD_3	blue	MOD_3_9	3956	LGALS1	246.832	169.294	77.5385	0.101524	0.361584	0.0887597	0.178204	0.0211738	-0.0766648	-0.239148	-0.234744	-0.0826805	-0.0642418	0.143232
MOD_3	blue	MOD_3_9	3996	LLGL1	935.094	561.938	373.156	-0.0394529	0.0667314	-0.123586	0.0732579	-0.160238	-0.0424713	-0.0981947	-0.0580298	0.0247579	0.0268046	-0.206971
MOD_3	blue	MOD_3_8	4018	LPA	51.1953	17.9823	33.2129	-0.0767167	-0.0824847	-0.0502117	0.231985	-0.190304	-0.123833	-0.0789722	-0.0122503	0.162408	-0.196646	0.165686
MOD_3	blue	MOD_3_9	4034	LRCH4	353.114	229.178	123.936	-0.00702514	0.148059	0.0207633	-0.165835	-0.0722677	0.0994976	-0.0255453	0.00822679	-0.000343539	0.132821	-0.199794
MOD_3	blue	MOD_3_9	4041	LRP5	348.059	205.236	142.823	-0.0373573	0.0303648	-0.17433	-0.178422	-0.136352	0.308954	-0.00960809	0.011878	0.120938	0.0661886	-0.317094
MOD_3	blue	MOD_3_9	4047	LSS	1240.82	457.297	783.523	-0.0390465	-0.0652465	-0.224902	0.144795	-0.212676	0.0163922	-0.103512	-0.0386097	-0.102163	-0.0207498	0.0805962
MOD_3	blue	MOD_3_9	4054	LTBP3	1151.65	547.03	604.618	-0.0255612	0.0895019	-0.238238	-0.0674091	-0.195923	0.0981818	-0.144972	-0.0906606	-0.0158272	-0.0300962	-0.00059736
MOD_3	blue	N/A	4099	MAG	17.8606	9.62715	8.23347	-0.0888506	0.182164	-0.169219	-0.127029	-0.175634	0.209689	-0.281278	-0.372121	-0.112375	0.0119917	-0.453517
MOD_3	blue	MOD_3_9	4141	MARS	668.084	334.982	333.101	-0.0333023	0.215934	0.0444113	0.0106273	-0.156684	0.0582186	-0.109491	-0.0598196	-0.0267201	0.0790932	-0.297073
MOD_3	blue	MOD_3_9	4145	MATK	782.666	385.607	397.059	0.00541595	0.040205	-0.120289	0.269981	-0.197557	-0.143215	-0.0800177	-0.0205038	-0.126163	-0.0153182	0.0875161
MOD_3	blue	MOD_3_9	4146	MATN1	150.411	64.3516	86.0596	-0.0106174	-0.0308303	0.0404415	0.0708664	-0.106383	0.0519511	0.00281366	-0.00337251	-0.097042	0.231242	0.0212056
MOD_3	blue	MOD_3_9	4172	MCM3	2018.52	423.091	1595.43	0.0901162	0.0674988	-0.0961209	0.237912	-0.161216	0.0306351	-0.138573	-0.115242	-0.0293209	-0.052771	0.0177335
MOD_3	blue	MOD_3_9	4176	MCM7	1599.66	600.693	998.97	0.0368285	0.0294246	-0.0958354	0.103513	-0.176184	0.0600823	-0.0881266	-0.0603488	-0.10033	0.0334332	-0.0533738
MOD_3	blue	MOD_3_9	4190	MDH1	1416.4	444.922	971.481	0.0978617	0.196986	-0.0779154	0.216211	-0.0852879	-0.0165361	-0.198278	-0.165686	-0.0872198	-0.0922159	0.143601
MOD_3	blue	MOD_3_9	4236	MFAP1	108.48	51.1997	57.2802	0.0809602	0.00577574	-0.00740505	0.0356022	-0.0175696	0.104985	0.0557728	0.0142786	0.158203	-0.041598	-0.158187
MOD_3	blue	MOD_3_9	4242	MFNG	513.469	365.874	147.595	0.0346353	0.226925	0.167285	-0.068205	0.114337	-0.129203	-0.0354356	-0.0491589	0.0451534	0.166882	-0.226327
MOD_3	blue	MOD_3_9	4255	MGMT	544.785	420.449	124.336	0.0155864	0.201717	0.0739618	0.0440178	0.0462845	-0.0571749	-0.196447	-0.124521	-0.245469	0.0573402	-0.0172176
MOD_3	blue	MOD_3_9	4282	MIF	872.377	611.492	260.884	0.00690477	0.162584	-0.0338398	0.0116949	-0.0407019	-0.0171617	-0.172138	-0.171321	-0.0962462	0.0444216	-0.111138
MOD_3	blue	MOD_3_9	4294	MAP3K10	1122.53	591.676	530.85	0.000509219	0.0867675	-0.0483173	0.141309	-0.0972511	-0.0320089	-0.056489	-0.0289644	0.0586329	0.0525557	-0.0431487
MOD_3	blue	MOD_3_9	4320	MMP11	366.014	251.478	114.535	0.025055	0.199703	0.0570964	0.0736344	0.0550652	-0.145201	-0.142967	-0.214138	0.0882235	0.0251856	-0.0859292
MOD_3	blue	MOD_3_9	4326	MMP17	241.026	128.17	112.856	-0.0750789	0.0977692	0.0655462	-0.0370367	-0.129372	0.00811044	0.044955	0.173054	0.207687	-0.0275687	-0.199221
MOD_3	blue	MOD_3_9	4350	MPG	666.864	516.037	150.827	-0.00580107	0.288261	0.0747665	-0.0559428	0.00274892	-0.000334769	-0.134433	-0.12398	0.00560593	0.102423	-0.154283
MOD_3	blue	MOD_3_9	4358	MPV17	405.48	304.915	100.565	-0.0276114	0.101625	0.00461424	-0.0482916	0.00502517	-0.132374	-0.0378732	-0.0504421	0.118121	0.0296705	-0.126787
MOD_3	blue	MOD_3_9	4485	MST1	819.277	392.281	426.996	0.0219062	0.0557693	-0.0460499	0.0795049	-0.0837929	-0.00781394	-0.122703	-0.0628377	-0.123633	0.0122971	0.006863
MOD_3	blue	MOD_3_9	4504	MT3	57.1948	28.4724	28.7224	0.121017	0.0532104	0.249103	-0.168137	0.131241	-0.0386265	0.0121283	0.0174605	-0.0645306	0.234019	-0.275836
MOD_3	blue	MOD_3_9	4521	NUDT1	338.291	264.832	73.4595	-0.0340141	0.159233	-0.035065	-0.127388	-0.0103333	0.0194811	-0.125903	-0.10803	-0.161655	-0.00927334	0.0213224
MOD_3	blue	MOD_3_9	4595	MUTYH	1377.17	412.031	965.134	-0.00394811	0.0601607	-0.119867	0.138927	-0.168599	0.128194	-0.075145	-0.0479775	-0.134574	0.0419917	-0.0139232
MOD_3	blue	MOD_3_9	4597	MVD	619.354	466.59	152.764	0.0389131	0.085448	0.010135	-0.0134866	-0.0222927	-0.0470503	-0.039081	0.0120577	-0.223962	0.110363	-0.0410714
MOD_3	blue	MOD_3_9	4598	MVK	792.767	425.438	367.329	0.0986357	0.151135	-0.0438086	0.198737	-0.125886	-0.134827	-0.0823514	-0.0399364	-0.0757024	0.0143	-0.0611604
MOD_3	blue	MOD_3_9	4636	MYL5	247.841	119.737	128.104	0.0617122	0.191775	-0.165302	0.0905364	-0.13946	0.215491	0.119173	0.148419	0.0934546	-0.00318175	-0.0206733
MOD_3	blue	MOD_3_9	4637	MYL6	154.899	93.0354	61.8633	0.072874	0.253253	-0.00521798	0.222973	-0.020022	-0.0572767	-0.109231	-0.0746314	-0.0897334	-0.0860901	0.19048
MOD_3	blue	MOD_3_9	4650	MYO9B	291.702	122.15	169.552	-0.113754	0.0933413	-0.137973	0.0602171	-0.1923	0.0679467	-0.040279	-0.0227775	0.113202	0.0214655	-0.257328
MOD_3	blue	MOD_3_9	4669	NAGLU	1041.23	664.543	376.69	-0.047395	0.117601	-0.142507	0.101943	-0.185393	-0.0403101	-0.0990271	-0.0989579	-0.0492988	0.0571197	-0.0551428
MOD_3	blue	MOD_3_9	4670	HNRNPM	1223.82	619.182	604.641	-0.0312194	0.203839	-0.14295	0.0815343	-0.150449	0.0636875	-0.265315	-0.209191	-0.0854128	-0.0743948	-0.102587
MOD_3	blue	MOD_3_9	4695	NDUFA2	380.942	263.942	117	0.0273926	0.263824	0.0156027	-0.0943848	0.0618325	0.020181	-0.177999	-0.148906	-0.0594481	-0.052159	-0.0952828
MOD_3	blue	MOD_3_9	4702	NDUFA8	276.515	206.391	70.1237	0.0767622	0.323376	0.115088	-0.0709189	0.117667	0.0913363	-0.0786178	-0.0457382	-0.00204752	0.089796	-0.114835
MOD_3	blue	MOD_3_9	4705	NDUFA10	1849.29	509.33	1339.96	0.0248116	0.126073	-0.164404	0.184066	-0.168543	0.102605	-0.12606	-0.0748152	-0.0251828	0.00473462	-0.017157
MOD_3	blue	MOD_3_9	4706	NDUFAB1	1046.78	636.901	409.882	-0.0110837	0.160928	-0.0444333	0.073861	-0.0609593	-0.0635516	-0.142128	-0.108041	-0.0754915	0.0688086	0.0445715
MOD_3	blue	MOD_3_9	4708	NDUFB2	792.338	507.801	284.537	0.0165282	0.100742	-0.0845989	0.150571	-0.067484	-0.0715324	-0.100596	-0.0653784	-0.1023	-0.00544599	0.132727
MOD_3	blue	MOD_3_9	4709	NDUFB3	109.784	35.2023	74.5813	0.00733164	0.102132	0.0387849	0.214402	-0.0486546	-0.067217	-0.0337231	0.00980057	0.103659	-0.111286	0.0208971
MOD_3	blue	MOD_3_9	4713	NDUFB7	988.98	582.553	406.427	0.00283851	0.155956	-0.050165	0.0915472	-0.131993	-0.0382178	-0.138698	-0.0855315	-0.180008	0.0221421	-0.0103806
MOD_3	blue	MOD_3_9	4714	NDUFB8	1102.02	675.461	426.561	0.0464145	0.231885	-0.0239936	0.0335873	-0.045097	-0.00550821	-0.176122	-0.151613	-0.107068	0.0414253	-0.00211465
MOD_3	blue	MOD_3_9	4715	NDUFB9	1033.39	405.334	628.054	0.0985453	0.242494	0.028143	0.132324	-0.0416805	0.0674234	-0.146421	-0.0850217	-0.183769	0.0112654	0.0286188
MOD_3	blue	MOD_3_9	4718	NDUFC2	500.202	355.151	145.051	-0.107563	0.129889	0.0728145	-0.161479	-0.0789254	0.0654283	-0.0633401	0.00148236	-0.166447	0.150626	-0.166631
MOD_3	blue	MOD_3_9	4720	NDUFS2	726.438	392.867	333.57	0.0619503	0.343337	-0.00446929	0.0309016	-0.0233426	0.144773	-0.128977	-0.122831	0.0083145	0.0573462	-0.210389
MOD_3	blue	MOD_3_9	4723	NDUFV1	1146.25	671.912	474.338	0.0408642	0.12048	-0.0669721	0.0704677	-0.100319	0.0324635	-0.104661	-0.049931	-0.13565	0.0300182	-0.0246158
MOD_3	blue	MOD_3_9	4726	NDUFS6	720.41	519.091	201.319	0.105839	0.189131	0.0199868	0.0642119	0.00397528	0.0279488	-0.060385	-0.0137306	-0.0415502	0.0870085	0.0249875
MOD_3	blue	MOD_3_9	4728	NDUFS8	861.787	396.609	465.177	0.0377317	0.216002	0.0753942	0.162648	-0.0735017	-0.0324298	-0.0528575	-0.0585154	-0.00155946	0.0900597	-0.0469366
MOD_3	blue	MOD_3_9	4738	NEDD8	201.387	123.815	77.5724	0.0324603	0.279226	0.156963	0.104871	-0.0218015	-0.00152232	-0.105071	-0.0348767	-0.1989	0.0852927	-0.198528
MOD_3	blue	MOD_3_9	4779	NFE2L1	1346.56	345.07	1001.49	-0.00189797	0.140257	-0.134769	0.215062	-0.199229	0.0965318	-0.154269	-0.146052	0.129411	-0.0795987	-0.15345
MOD_3	blue	N/A	4784	NFIX	49.154	20.6955	28.4585	0.261651	-0.13629	0.180235	0.141474	0.510982	-0.132169	0.109624	0.0668329	0.31597	-0.0572333	-0.000898137
MOD_3	blue	MOD_3_9	4793	NFKBIB	328.482	239.959	88.5224	-0.0107748	0.165146	-0.034512	-0.0359013	-0.0692475	0.0728373	-0.0871259	-0.0523889	-0.0832741	0.0132427	-0.20422
MOD_3	blue	MOD_3_9	4795	NFKBIL1	364.157	163.412	200.745	0.0627496	0.0885567	-0.0536879	0.145469	-0.0659845	0.125643	0.129434	0.187346	-0.0423378	0.113683	0.177118
MOD_3	blue	MOD_3_9	4809	NHP2L1	654.421	381.627	272.794	0.100946	0.206668	0.142924	0.0805902	0.0726009	-0.10512	-0.120057	-0.0801805	-0.137523	0.116134	-0.110844
MOD_3	blue	MOD_3_9	4828	NMB	137.28	83.6683	53.6119	0.00521523	-0.0765346	0.0237019	-0.088611	-0.198065	0.0359056	-0.0393458	0.0284037	-0.351568	0.0788441	-0.0954711
MOD_3	blue	MOD_3_9	4832	NME3	792.295	614.457	177.838	-0.0730531	0.115956	-0.0936372	-0.0783849	-0.0818316	0.0130034	-0.115789	-0.0945825	-0.0743318	0.0434663	-0.0863441
MOD_3	blue	MOD_3_9	4833	NME4	127.736	92.9195	34.8166	0.153905	0.0759782	0.104039	-0.0747934	0.192931	-0.163665	-0.0698289	-0.0102916	0.130081	-0.0570219	0.268208
MOD_3	blue	MOD_3_9	4860	PNP	628.788	327.891	300.897	0.0259952	0.172603	-0.00795815	-0.0160342	0.00223527	0.0606293	-0.125995	-0.10274	0.181486	-0.0430292	-0.110253
MOD_3	blue	N/A	4885	NPTX2	18.2135	8.76102	9.45249	0.197858	0.160744	0.131718	0.0914746	0.191398	-0.161366	0.157556	0.155686	0.0553577	0.248202	0.104491
MOD_3	blue	MOD_3_9	4901	NRL	272.147	190.889	81.2579	-0.0695254	0.0798009	0.0381077	-0.063265	-0.0535363	0.105835	-0.11755	-0.1382	-0.030615	0.045758	-0.286104
MOD_3	blue	MOD_3_9	4913	NTHL1	504.333	400.93	103.404	0.057077	0.156991	0.00675401	-0.0169443	0.0837632	-0.0630701	-0.181624	-0.169723	0.0474494	-0.0227044	-0.111129
MOD_3	blue	N/A	4923	NTSR1	17.3688	7.51327	9.85553	0.0858819	0.304982	0.0647582	0.127563	0.00919894	-0.0595837	-0.190461	-0.352076	-0.192232	0.166683	-0.116164
MOD_3	blue	MOD_3_9	4926	NUMA1	2277.61	437.522	1840.08	0.00574521	0.0360029	-0.214764	0.184156	-0.237378	0.0774257	-0.146803	-0.100966	0.0331296	-0.0884053	0.0258071
MOD_3	blue	MOD_3_9	4968	OGG1	1069.04	523.343	545.7	0.00724098	0.0546846	-0.109067	0.144759	-0.134432	-0.101889	-0.108529	-0.097242	0.00884874	-0.00819166	0.0345059
MOD_3	blue	MOD_3_9	4975	OMP	68.6202	31.7126	36.9076	-0.131709	-0.206109	-0.171993	0.190895	-0.192506	-0.0648595	0.0615703	0.0960466	0.0966591	-0.0143352	-0.0250778
MOD_3	blue	MOD_3_9	4988	OPRM1	295.247	154.884	140.363	-0.0737074	0.176377	-0.166004	0.0804495	-0.102064	-0.0781544	-0.445795	-0.358792	0.173617	-0.37385	-0.108637
MOD_3	blue	N/A	5005	ORM2	50.5789	21.2669	29.312	-0.124914	0.141597	0.134479	-0.058451	-0.0806583	-0.0613127	0.118637	0.119454	0.111719	0.214757	-0.454069
MOD_3	blue	MOD_3_3	5026	P2RX5	214	142.732	71.268	0.0534528	0.107942	-0.0498875	0.0102665	0.110881	-0.053645	-0.338084	-0.297443	0.193681	-0.25007	-0.0188518
MOD_3	blue	N/A	5029	P2RY2	22.3251	6.75164	15.5735	0.121038	-0.0695839	-0.0774662	-0.0943978	-0.100277	0.175351	0.235253	0.183621	-0.0611693	0.281279	-0.225289
MOD_3	blue	MOD_3_9	5034	P4HB	1284.18	461.679	822.502	0.0306669	0.238971	-0.0434202	0.261534	-0.119604	0.00661618	-0.190101	-0.179304	-0.0288125	0.0104449	-0.0751231
MOD_3	blue	MOD_3_9	5037	PEBP1	1213.51	586.114	627.4	0.0595675	0.230389	-0.0373161	0.0732365	-0.0926806	0.0160736	-0.225528	-0.197508	-0.130736	-0.00229882	-0.033787
MOD_3	blue	MOD_3_9	5050	PAFAH1B3	182.949	130.363	52.586	0.0768603	0.208352	0.243329	-0.108546	0.206318	0.0175909	-0.16215	-0.125703	-0.00473757	0.0854787	-0.217163
MOD_3	blue	MOD_3_9	5091	PC	219.452	149.695	69.757	-0.205105	0.0913136	-0.120771	-0.268901	-0.251091	0.00318612	-0.144749	-0.000876516	0.0479703	-0.0352009	-0.139712
MOD_3	blue	MOD_3_9	5106	PCK2	653.495	433.472	220.024	0.0110616	0.210266	-0.0122829	0.091612	0.0197434	0.0313082	-0.193651	-0.13482	0.0929703	-0.0858487	-0.177311
MOD_3	blue	MOD_3_9	5111	PCNA	1025.84	490.84	535.002	0.11306	0.185046	0.0467707	0.142367	-0.022313	-0.0549185	-0.0990379	-0.102666	0.00841115	0.0434774	-0.0447807
MOD_3	blue	MOD_3_9	5133	PDCD1	248.23	166.316	81.9141	0.0595271	0.0621479	0.0663342	-0.0210387	-0.167966	-0.235249	-0.111029	-0.080961	-0.0750568	-0.00347522	-0.138199
MOD_3	blue	MOD_3_9	5184	PEPD	705.575	460.449	245.126	0.00309752	0.175615	0.0559134	0.104372	-0.0420042	-0.0297737	-0.203172	-0.178209	-0.102042	0.0270435	-0.109889
MOD_3	blue	MOD_3_9	5190	PEX6	614.593	382.583	232.01	-0.0420075	0.155546	-0.134231	-0.00595373	-0.134917	0.0437228	-0.0917161	-0.0414336	0.0915812	-0.0251324	-0.173785
MOD_3	blue	MOD_3_9	5192	PEX10	648.957	461.773	187.184	0.0198241	0.185698	0.100604	-0.0278282	-0.020994	0.00055546	-0.0284508	-0.032511	-0.0486432	0.143747	-0.107886
MOD_3	blue	MOD_3_9	5198	PFAS	2050.43	483.831	1566.6	-0.0210386	0.0323449	-0.22747	0.152369	-0.299167	0.0604016	-0.159391	-0.116798	-0.00272689	-0.106997	-0.0122189
MOD_3	blue	MOD_3_9	5211	PFKL	916.564	618.881	297.683	-0.0218631	0.135975	-0.135846	0.0103537	-0.0601256	0.065998	-0.135601	-0.126491	0.117795	-0.0119133	-0.135529
MOD_3	blue	MOD_3_9	5216	PFN1	396.229	245.563	150.666	-0.00335732	0.155922	0.0420925	-0.154143	0.0331652	0.00290049	-0.0281254	-0.00979657	0.0127458	0.101914	-0.201002
MOD_3	blue	MOD_3_9	5236	PGM1	99.6462	35.7118	63.9344	0.118085	0.346241	0.10592	0.175061	0.0746896	0.108313	-0.00158567	0.0218984	0.0670779	0.0297725	-0.220027
MOD_3	blue	MOD_3_9	5245	PHB	1016.51	394.468	622.041	0.204506	0.256778	0.147479	0.262024	-0.000242774	-0.0870898	-0.0766843	-0.0634856	-0.0636763	0.0975654	0.0347298
MOD_3	blue	MOD_3_9	5252	PHF1	454.427	346.881	107.547	0.0097054	0.210495	0.00104473	-0.162728	0.0822276	-0.0519183	-0.161673	-0.149542	-0.0739013	0.0519077	-0.106997
MOD_3	blue	MOD_3_9	5261	PHKG2	703.891	443.566	260.324	-0.0713485	0.181009	-0.060074	0.0120391	-0.182871	0.0815092	-0.0820306	-0.0418868	0.00965813	0.042276	-0.0361925
MOD_3	blue	MOD_3_9	5281	PIGF	371.552	231.103	140.449	0.100987	0.0792638	-0.210442	0.00481787	0.0102131	0.112278	-0.0857539	-0.0557233	0.147613	0.0295609	-0.0189011
MOD_3	blue	MOD_3_9	5292	PIM1	136.109	68.9858	67.1229	-0.0310454	0.406828	0.0415723	0.143887	0.153972	-0.206809	-0.586044	-0.519382	-0.0662794	-0.309057	-0.143486
MOD_3	blue	MOD_3_9	5298	PI4KB	957.048	461.288	495.76	0.0407566	0.194919	0.0179428	0.105427	-0.131422	0.0771404	-0.0521348	-0.0475511	-0.0702572	0.139466	-0.232077
MOD_3	blue	MOD_3_9	5300	PIN1	759.36	545.724	213.636	0.0615112	0.158678	0.051939	0.0514165	-0.0279578	-0.0214567	-0.0742456	-0.0437787	-0.0980568	0.0671654	-0.111712
MOD_3	blue	MOD_3_9	5310	PKD1	973.724	534.728	438.996	-0.0722073	0.0400176	-0.32431	-0.0195314	-0.17986	0.125398	-0.182278	-0.13903	0.0154613	-0.084353	-0.0244787
MOD_3	blue	MOD_3_9	5333	PLCD1	1458.51	448.942	1009.57	0.0783985	0.121611	-0.0342966	0.216773	-0.160443	-0.0514676	-0.12415	-0.0851332	-0.078846	-0.0168209	0.00906854
MOD_3	blue	MOD_3_9	5345	SERPINF2	70.8683	38.3559	32.5123	-0.0791991	0.307429	-0.0238709	-0.0294223	0.0227482	-0.0499614	-0.154954	-0.135996	-0.166107	0.0396796	0.0636675
MOD_3	blue	MOD_3_9	5361	PLXNA1	1158.44	449.417	709.02	0.00262425	-0.00151888	-0.223356	0.0750168	-0.163597	0.0152296	-0.212406	-0.199486	0.132742	-0.0970483	-0.0456402
MOD_3	blue	MOD_3_9	5372	PMM1	571.637	447.378	124.259	-0.0890441	0.236619	0.0852582	-0.0896847	-0.015642	-0.0316094	-0.104644	-0.0720215	-0.0644595	0.0903614	-0.128204
MOD_3	blue	MOD_3_9	5379	PMS2P1	968.034	536.296	431.737	-0.0370142	0.119474	-0.15556	0.0527676	-0.095423	0.01283	-0.275307	-0.225867	-0.0282931	-0.0931734	-0.156807
MOD_3	blue	MOD_3_9	5409	PNMT	58.343	26.029	32.314	-0.0778345	-0.117661	-0.0712341	0.183396	-0.122912	-0.121515	0.276282	0.365696	-0.0761396	0.118245	0.132888
MOD_3	blue	MOD_3_9	5424	POLD1	1213.02	727.236	485.786	-0.0131613	0.134553	-0.134035	0.051806	-0.0986255	0.0387569	-0.157272	-0.135087	-0.0128154	0.00449595	-0.0708681
MOD_3	blue	MOD_3_9	5428	POLG	1364.51	692.93	671.58	0.0365593	0.063241	-0.128958	0.127425	-0.121873	0.0160456	-0.103066	-0.0889771	-0.0092076	0.0510081	-0.102138
MOD_3	blue	MOD_3_9	5435	POLR2F	588.426	414.374	174.052	0.121194	0.231365	0.21864	0.086984	0.0984444	0.0210606	-0.116272	-0.0724969	-0.0688833	0.0769818	-0.148266
MOD_3	blue	MOD_3_9	5438	POLR2I	628.438	384.606	243.832	0.0385959	0.0682917	0.0596142	-0.0362931	-0.0828642	0.081098	0.00736627	0.000597585	-0.0462993	0.180072	0.0504952
MOD_3	blue	N/A	5439	POLR2J	35.4434	7.91286	27.5305	0.11073	0.0655021	0.00656419	0.0439574	-0.0850969	0.0152803	0.0426067	0.0882422	-0.0857056	0.144162	-0.00563962
MOD_3	blue	MOD_3_9	5441	POLR2L	578.418	423.05	155.368	0.139748	0.0959847	0.0141801	0.00446429	-0.0211155	0.0750371	0.091849	0.10041	-0.0296809	0.189938	-0.0590123
MOD_3	blue	MOD_3_9	5442	POLRMT	1081.54	704.55	376.989	-0.0219624	0.114295	-0.141259	-0.0325757	-0.155873	0.00448764	-0.164317	-0.13233	-0.0523327	0.0273526	-0.0911412
MOD_3	blue	MOD_3_9	5443	POMC	65.9677	43.8609	22.1068	-0.0167892	0.332839	0.15447	-0.00498024	0.0510367	-0.152281	0.0308747	0.120327	0.0646769	0.0573641	-0.0754681
MOD_3	blue	MOD_3_9	5478	PPIA	1450.61	478.013	972.594	0.111202	0.18728	-0.0397823	0.226153	-0.0963713	-0.0221001	-0.199102	-0.133775	-0.150268	-0.0615134	0.14204
MOD_3	blue	MOD_3_9	5479	PPIB	883.964	456.256	427.708	0.0881704	0.282199	0.0796375	0.170693	-0.051867	0.0815798	-0.147997	-0.113851	-0.0498951	-0.00616025	-0.0180628
MOD_3	blue	MOD_3_9	5498	PPOX	1076.4	518.594	557.805	-0.00890309	-0.00765846	-0.214473	0.0175863	-0.166521	0.0593872	-0.125914	-0.100393	0.0240181	-0.0295483	0.046095
MOD_3	blue	MOD_3_9	5499	PPP1CA	415.66	306.503	109.157	0.0786499	0.258773	0.103298	-0.00468074	-0.0221107	0.0826211	-0.0328211	-0.05736	-0.0530027	0.153002	-0.187759
MOD_3	blue	MOD_3_9	5510	PPP1R7	792.053	394.89	397.163	-0.000103655	0.299157	-0.0428807	0.141463	-0.11266	0.1486	-0.10472	-0.0709	-0.0159431	-0.0118397	-0.0729261
MOD_3	blue	MOD_3_9	5518	PPP2R1A	532.134	399.867	132.267	-0.0890573	0.253005	0.0449619	-0.134943	-0.00982943	0.0820122	-0.186052	-0.153326	-0.0175335	0.0401596	-0.373435
MOD_3	blue	MOD_3_9	5524	PPP2R4	699.698	466.112	233.586	-0.0173324	0.19441	0.0552158	0.0477295	0.0393321	-0.00471577	-0.13573	-0.105988	-0.0529576	0.0518728	-0.205745
MOD_3	blue	MOD_3_9	5526	PPP2R5B	70.1144	41.3118	28.8026	0.176655	0.119226	0.0454712	-0.0152881	0.229097	-0.0890083	-0.155703	-0.234751	0.0369254	0.133877	-0.0678135
MOD_3	blue	MOD_3_9	5564	PRKAB1	1097.6	427.374	670.223	0.0573265	0.127999	-0.0209837	0.180194	-0.0733215	-0.00253589	0.0180074	0.0141923	0.145249	0.035254	0.0279142
MOD_3	blue	MOD_3_9	5585	PKN1	834.215	578.919	255.296	-0.0253866	0.20524	-0.0372157	0.109828	-0.0953193	-0.0524202	-0.11256	-0.089506	0.0592317	-0.0237477	-0.055646
MOD_3	blue	MOD_3_9	5590	PRKCZ	259.234	174.539	84.6955	-0.0577458	0.0890401	0.00137119	-0.313063	-0.0660368	0.139692	0.0986339	0.142415	0.0448922	0.237524	-0.236688
MOD_3	blue	MOD_3_9	5600	MAPK11	608.738	365.344	243.393	0.0668421	0.181906	-0.15877	0.063688	-0.0327886	-0.0124166	-0.196945	-0.183566	0.0576633	-0.0643354	0.0415445
MOD_3	blue	N/A	5623	PSPN	38.5115	17.1954	21.316	-0.0195414	0.311407	-0.0974061	-0.164165	-0.00845741	0.235803	-0.480459	-0.461662	-0.0182975	-0.173722	-0.351325
MOD_3	blue	MOD_3_9	5625	PRODH	132.303	83.5245	48.7785	0.152045	0.0944293	-0.0780677	0.157098	0.0401321	-0.135959	0.0992634	0.136807	0.369698	-0.0152708	0.085526
MOD_3	blue	N/A	5644	PRSS1	24.668	10.8036	13.8644	-0.0592432	-0.022237	0.0768745	0.0713637	-0.0862784	-0.0539319	0.106455	0.135824	-0.102641	0.145246	0.162431
MOD_3	blue	MOD_3_9	5662	PSD	85.2537	49.8885	35.3652	0.0159102	0.0649727	0.131174	-0.153872	0.0472133	-0.0991148	-0.0405887	-0.0274661	-0.143368	0.16696	-0.064623
MOD_3	blue	MOD_3_9	5681	PSKH1	528.727	383.274	145.453	-0.0673245	0.209596	0.112111	-0.0650823	0.00791557	-0.0101073	-0.0967356	-0.117225	0.062886	0.124083	-0.349502
MOD_3	blue	MOD_3_9	5683	PSMA2	1258.99	495.228	763.759	0.0217073	0.238126	-0.151106	0.118374	-0.131116	0.0656602	-0.245214	-0.188576	0.0431631	-0.124784	0.00324437
MOD_3	blue	MOD_3_9	5686	PSMA5	1034.07	562.62	471.45	0.0710268	0.226725	-0.0600439	0.0907874	-0.0729486	0.0561865	-0.153443	-0.113113	-0.055172	0.00243769	-0.0497061
MOD_3	blue	MOD_3_9	5688	PSMA7	716.887	535.673	181.214	0.0423982	0.23929	0.0235096	0.0720559	0.00682571	-0.0106951	-0.152688	-0.140203	-0.0900746	0.0463885	0.00100569
MOD_3	blue	MOD_3_9	5689	PSMB1	815.526	441.456	374.07	0.107573	0.294971	-0.0258024	0.124594	-0.0674914	0.0267119	-0.209577	-0.170095	-0.0877568	-0.0401888	0.0787385
MOD_3	blue	MOD_3_9	5692	PSMB4	467.674	344.74	122.933	0.00182839	0.437879	0.151031	-0.133042	0.118343	-0.069878	-0.310453	-0.257577	-0.143169	-0.00292447	-0.195603
MOD_3	blue	MOD_3_9	5693	PSMB5	463.669	345.382	118.287	0.0932135	0.334321	0.137235	-0.10282	0.131701	-0.0171804	-0.157487	-0.147888	0.00272001	0.0569276	-0.146148
MOD_3	blue	MOD_3_9	5694	PSMB6	480.498	372.627	107.871	0.148229	0.306102	0.0948269	0.0454028	0.165109	-0.0552113	-0.157118	-0.127108	-0.103449	0.0894495	-0.0928984
MOD_3	blue	MOD_3_9	5702	PSMC3	807.599	412.849	394.75	0.0383228	0.192881	-0.00447334	0.0719112	-0.149005	0.0608603	-0.152208	-0.115917	-0.230315	0.061915	-0.0676038
MOD_3	blue	MOD_3_9	5704	PSMC4	1036.96	492.937	544.024	0.124052	0.239367	0.0384763	0.207401	-0.00826205	0.0300818	-0.103375	-0.0531472	-0.0720258	0.0702924	-0.0795374
MOD_3	blue	MOD_3_9	5705	PSMC5	1434.23	596.707	837.525	0.126324	0.130909	-0.0388856	0.163746	-0.0869136	0.0543745	-0.081567	-0.041284	-0.127406	0.0643805	-0.0190936
MOD_3	blue	MOD_3_9	5708	PSMD2	882.675	466.279	416.396	0.0133665	0.279435	-0.0411427	0.101734	-0.0649548	0.0313322	-0.24487	-0.244949	-0.000227746	0.00268787	-0.247723
MOD_3	blue	MOD_3_9	5715	PSMD9	632.012	471.131	160.881	-0.0262785	0.204939	0.00312644	0.0334206	0.0293498	-0.0619106	-0.15392	-0.134533	-0.0212995	0.0572193	-0.0479902
MOD_3	blue	MOD_3_9	5719	PSMD13	385.427	283.718	101.71	0.0239935	0.399832	0.113848	-0.0699953	0.0719865	0.0111215	-0.150739	-0.155244	-0.180078	0.0932915	-0.0806578
MOD_3	blue	N/A	5731	PTGER1	33.5587	18.9774	14.5813	-0.0317534	0.0805561	0.0143632	0.249486	-0.0076876	0.0211648	0.0732448	-0.0236603	-0.0119825	0.0868078	0.280043
MOD_3	blue	MOD_3_9	5745	PTH1R	148.453	100.76	47.6929	-0.222346	-0.0730572	-0.333881	-0.0700765	-0.173274	0.11902	-0.311495	-0.382666	-0.201686	-0.0931998	0.0411221
MOD_3	blue	MOD_3_9	5790	PTPRCAP	448.198	351.676	96.5218	0.0736151	0.135461	0.179326	-0.0726834	0.0629469	-0.128243	-0.0816439	-0.0592886	-0.117559	0.13354	-0.219145
MOD_3	blue	MOD_3_9	5822	PWP2	917.421	577.05	340.371	-0.0424082	0.132303	-0.140018	0.0318584	-0.118819	0.05127	-0.135814	-0.0941891	-0.100066	0.00946605	-0.161264
MOD_3	blue	MOD_3_9	5826	ABCD4	1762.77	582.181	1180.59	0.0175782	0.0842074	-0.11394	0.182841	-0.196393	-0.0294663	-0.179145	-0.106382	-0.0390553	-0.0628552	0.022417
MOD_3	blue	MOD_3_9	5830	PEX5	1026.23	590.989	435.245	-0.00433862	0.152708	-0.0459895	0.0340041	-0.114056	-0.00786438	-0.117746	-0.0581592	-0.0271375	0.0131556	-0.14515
MOD_3	blue	N/A	5831	PYCR1	37.5287	18.5698	18.9588	-0.123139	0.0699798	-0.0148498	-0.231862	0.000305732	0.251362	-0.165436	-0.166097	0.00786956	-0.000947963	-0.153513
MOD_3	blue	MOD_3_9	5833	PCYT2	786.816	525.55	261.266	-0.000167042	0.204096	-0.031147	0.0770891	-0.066499	-0.110472	-0.231968	-0.22811	-0.0421486	-0.0255791	-0.0220471
MOD_3	blue	MOD_3_9	5834	PYGB	1445.16	421.957	1023.2	0.0364573	0.0709666	-0.189284	0.208476	-0.147737	0.0688721	-0.0400381	0.0040237	0.0681395	-0.0366342	0.0241266
MOD_3	blue	MOD_3_9	5860	QDPR	800.232	487.757	312.475	0.0484556	0.172924	0.078358	0.133936	-0.0593224	-0.0364369	-0.0939588	-0.0459312	-0.125888	0.0952498	-0.0836582
MOD_3	blue	MOD_3_9	5871	MAP4K2	1092.22	544.007	548.21	0.0742274	0.191826	-0.000417787	0.0455436	-0.0276305	0.0245409	-0.186427	-0.131702	0.0386066	-0.0598392	-0.140558
MOD_3	blue	MOD_3_9	5881	RAC3	126.963	82.7408	44.2221	0.0457858	-0.0438699	-0.0101245	-0.137341	0.0724773	-0.00584328	0.0656486	0.0677479	0.164642	0.0231053	-0.072494
MOD_3	blue	MOD_3_9	5883	RAD9A	836.551	445.593	390.957	0.0190528	0.14647	-0.083469	0.0557813	-0.199162	0.118667	-0.0591115	-0.0480462	-0.246919	0.126216	-0.0975295
MOD_3	blue	MOD_3_9	5901	RAN	1735.35	431.759	1303.59	0.0740028	0.157664	-0.0645894	0.110038	-0.139111	0.0261007	-0.171802	-0.0914588	-0.0429777	-0.040202	-0.0198995
MOD_3	blue	MOD_3_9	5905	RANGAP1	915.105	658.805	256.3	-0.0181766	0.0868366	-0.0514653	-0.0403566	-0.0249119	0.0232251	-0.138337	-0.105302	0.00230537	0.010524	-0.197473
MOD_3	blue	MOD_3_9	5920	RARRES3	968.532	393.243	575.288	0.0462747	0.0342712	-0.0433375	0.181324	-0.138827	-0.0499756	-0.0549878	0.0158795	-0.235118	0.043646	0.0829167
MOD_3	blue	MOD_3_9	5936	RBM4	910.323	388.829	521.495	0.0779629	0.346201	0.0723138	0.0744781	-0.0676861	0.0805112	-0.0763523	-0.0479348	-0.0655954	0.119348	-0.166404
MOD_3	blue	MOD_3_9	5982	RFC2	92.3844	30.8754	61.509	-0.0557269	0.364701	0.188924	0.093033	-0.0533094	0.164525	-0.0591505	-0.0873921	-0.109503	0.209664	-0.268664
MOD_3	blue	MOD_3_9	5986	RFNG	699.436	486.888	212.548	0.0580943	0.113954	-0.014879	0.0294762	0.00640268	-0.0043183	-0.0441781	0.018977	0.0812895	0.00382529	0.0288931
MOD_3	blue	MOD_3_9	6009	RHEB	849.882	495.645	354.237	-0.081248	0.232525	-0.0645425	0.121317	-0.10978	-0.0821838	-0.192385	-0.147811	0.0428835	-0.0610347	-0.0313081
MOD_3	blue	MOD_3_9	6010	RHO	58.0046	33.5046	24.5	-0.0297649	0.204425	0.217256	-0.122432	-0.0396634	-0.0827562	-0.236493	-0.229323	-0.0716693	0.118424	-0.483261
MOD_3	blue	MOD_3_9	6050	RNH1	632.247	474.51	157.738	-0.00993531	0.234369	-0.0671544	-0.0100943	0.0568468	0.0338767	-0.203716	-0.187661	0.0793517	-0.0115466	-0.222547
MOD_3	blue	MOD_3_9	6094	ROM1	216.045	118.527	97.5182	0.135863	0.21754	-0.0773493	-0.0482553	-0.0849724	0.10006	-0.0732055	-0.0666169	0.0601444	0.0445051	-0.207499
MOD_3	blue	MOD_3_9	6117	RPA1	1655.71	395.604	1260.11	0.0479346	0.140995	-0.143253	0.172023	-0.195818	-0.0233133	-0.157815	-0.133736	-0.00776208	-0.0588575	-0.136943
MOD_3	blue	MOD_3_9	6119	RPA3	607.357	263.196	344.161	-0.0167697	0.153611	-0.0245088	0.0749768	-0.213913	0.000238312	-0.103651	0.000119751	-0.204165	0.0252615	0.00049739
MOD_3	blue	MOD_3_9	6130	RPL7A	964.602	508.315	456.288	0.163673	0.24282	0.145418	0.0467225	0.0352253	-0.045447	-0.171777	-0.101324	-0.141595	0.0572388	-0.0577558
MOD_3	blue	MOD_3_9	6132	RPL8	861.936	504.139	357.797	0.0530325	0.199294	0.110502	0.0221292	0.00167837	-0.0363528	-0.137215	-0.0799886	-0.0667546	0.0699723	-0.0889675
MOD_3	blue	MOD_3_9	6134	RPL10	1011.79	429.504	582.282	0.18251	0.235379	0.131147	0.113763	0.0278625	-0.0316926	-0.137385	-0.088735	-0.11804	0.0322227	0.0709951
MOD_3	blue	MOD_3_9	6137	RPL13	982.203	641.294	340.909	0.0668429	0.192336	0.00931151	-0.0138859	-0.00867647	-0.0310259	-0.158336	-0.10582	-0.0431307	-0.00808501	-0.000781271
MOD_3	blue	MOD_3_9	6141	RPL18	980.48	505.336	475.145	0.142344	0.207431	0.107904	0.0587859	0.00798502	-0.0324424	-0.145041	-0.097166	-0.100095	0.0455559	-0.0126482
MOD_3	blue	MOD_3_9	6142	RPL18A	792.37	340.891	451.479	0.1515	0.197007	0.0968045	0.0697728	0.0217023	-0.0342364	-0.120454	-0.065229	-0.0257506	0.0146987	-0.0134887
MOD_3	blue	MOD_3_9	6150	MRPL23	837.578	610.679	226.899	0.0661184	0.177169	0.0299619	0.0169334	0.0127717	0.0202455	-0.132132	-0.116437	-0.108353	0.0744088	-0.0204622
MOD_3	blue	MOD_3_9	6158	RPL28	793.807	352.806	441.001	0.170813	0.0671047	0.0956409	0.116517	0.0101906	-0.0437627	0.00566637	0.0798673	-0.0800329	0.0687895	0.133287
MOD_3	blue	MOD_3_9	6164	RPL34	1222.89	489.726	733.169	-0.0254874	0.0702081	-0.27913	0.0786293	-0.195007	0.0595499	-0.221415	-0.145185	-0.0933764	-0.142884	0.120621
MOD_3	blue	MOD_3_9	6167	RPL37	1270.6	586.701	683.902	0.0158326	0.101565	-0.159799	0.0478667	-0.148065	0.00741224	-0.172301	-0.0901502	-0.120176	-0.0486796	0.015337
MOD_3	blue	MOD_3_9	6168	RPL37A	895.655	600.754	294.901	0.035167	0.191596	-0.0208441	-0.0257102	-0.0373192	-0.0296897	-0.177216	-0.0934366	-0.136088	0.00917206	-0.0722746
MOD_3	blue	MOD_3_9	6181	RPLP2	648.406	434.859	213.547	0.0886077	0.232321	0.0398268	-0.0559522	0.044551	-0.0234548	-0.144142	-0.0862412	-0.113371	0.0594663	-0.051007
MOD_3	blue	MOD_3_9	6182	MRPL12	431.501	335.466	96.0352	0.0495379	0.247035	0.119458	-0.0673831	0.102522	-0.121203	-0.0156998	-0.0112575	-0.0670728	0.16149	-0.124216
MOD_3	blue	MOD_3_9	6183	MRPS12	709.081	485.489	223.591	0.196586	0.14362	0.116588	0.151044	0.132206	-0.162879	-0.129435	-0.10455	-0.0720722	-0.00625289	-0.0145342
MOD_3	blue	MOD_3_9	6184	RPN1	90.0908	30.9503	59.1405	0.0657836	0.414438	0.340827	0.0833474	0.121211	0.102947	-0.0862483	-0.128757	-0.166778	0.23439	-0.274784
MOD_3	blue	MOD_3_9	6187	RPS2	1469.75	466.917	1002.83	0.146985	0.151539	0.0698162	0.115252	-0.046233	-0.0105047	-0.145506	-0.067988	-0.0717181	0.0075604	0.0272198
MOD_3	blue	MOD_3_9	6188	RPS3	1473	543.856	929.142	0.10183	0.128628	-0.00238606	0.15351	-0.0721515	-0.0219716	-0.133886	-0.0635842	-0.09152	-0.00684636	0.103861
MOD_3	blue	MOD_3_9	6193	RPS5	525.946	379.487	146.46	0.0965588	0.256998	0.147021	-0.0354205	0.0942982	-0.0517856	-0.15291	-0.129747	-0.0446941	0.0918523	-0.0709219
MOD_3	blue	MOD_3_9	6199	RPS6KB2	606.151	436.215	169.937	0.118905	0.200625	0.185778	0.0214439	-0.0070946	-0.0795753	-0.0144836	0.0351098	-0.151889	0.16613	-0.055901
MOD_3	blue	MOD_3_9	6203	RPS9	844.737	497.64	347.097	0.0528033	0.26643	0.0488528	0.04173	0.000904674	0.00228847	-0.179019	-0.101203	-0.105814	0.0208123	0.046256
MOD_3	blue	MOD_3_9	6204	RPS10	1551.39	449.142	1102.25	0.0204401	0.0425591	-0.13383	0.159151	-0.202749	0.034993	-0.137227	-0.0702471	-0.161689	-0.0609042	0.162958
MOD_3	blue	MOD_3_9	6206	RPS12	458.66	365.335	93.3252	0.0385673	0.161711	-0.0595581	-0.141931	-0.00121445	-0.0535931	-0.179389	-0.110744	-0.0471269	-0.05123	-0.0295268
MOD_3	blue	MOD_3_9	6217	RPS16	1513.33	587.805	925.522	0.0635914	0.147753	-0.08266	0.119942	-0.128762	0.00342709	-0.17655	-0.118752	-0.145396	-0.0240954	0.0741863
MOD_3	blue	MOD_3_9	6222	RPS18	1553.03	515.312	1037.72	0.0761491	0.113934	-0.123488	0.129832	-0.125067	0.0372938	-0.192195	-0.108075	-0.101476	-0.10582	0.146478
MOD_3	blue	MOD_3_9	6223	RPS19	855.293	632.594	222.699	0.0477126	0.202561	-0.0136999	-0.0376584	-0.0101552	-0.0201142	-0.167889	-0.115945	-0.149787	0.0254134	-0.0470553
MOD_3	blue	MOD_3_9	6227	RPS21	890.179	628.139	262.04	-0.0122598	0.143497	-0.127327	-0.0298075	-0.0942632	-0.00254336	-0.158588	-0.103301	-0.111734	-0.0170605	0.0185554
MOD_3	blue	MOD_3_9	6228	RPS23	1448.46	615.812	832.645	0.0481688	0.179418	-0.14397	0.115273	-0.1309	0.000508624	-0.256124	-0.183817	-0.0561685	-0.13082	0.0478515
MOD_3	blue	MOD_3_9	6233	RPS27A	1363.12	458.93	904.195	0.0406888	0.138525	-0.171344	0.119245	-0.16259	0.0315575	-0.252866	-0.153516	-0.158708	-0.151411	0.10865
MOD_3	blue	MOD_3_9	6234	RPS28	778.166	548.465	229.7	0.00318552	0.191458	-0.0794597	-0.0224594	-0.0767796	-0.01984	-0.160088	-0.114938	-0.176163	0.0117612	-0.0402662
MOD_3	blue	MOD_3_9	6235	RPS29	1040.6	586.26	454.341	0.0183514	0.103224	-0.136965	0.0309703	-0.0996424	0.0149854	-0.17251	-0.0931289	-0.150079	-0.0488585	0.105583
MOD_3	blue	MOD_3_9	6237	RRAS	288.721	129.983	158.738	0.0594802	0.183043	-0.0127269	0.23325	-0.0301942	0.0257051	-0.0545654	-0.0434616	0.184473	-0.0472053	-0.228698
MOD_3	blue	N/A	6247	RS1	59.7105	27.4246	32.2859	0.188881	-0.0992843	-0.0318382	0.055039	-0.00156833	-0.00941569	-0.00706342	0.0336066	-0.116506	0.0074089	0.160678
MOD_3	blue	MOD_3_9	6257	RXRB	849.981	554.958	295.023	-0.0322759	0.196405	0.0471791	-0.0438052	-0.0963945	0.0799962	-0.0822326	-0.0605877	-0.0937234	0.103479	-0.225271
MOD_3	blue	MOD_3_9	6294	SAFB	954.843	514.484	440.359	0.00879199	0.130402	-0.0606623	0.00130772	-0.0997584	0.0885407	-0.202644	-0.198878	0.0533456	-0.0198124	-0.2447
MOD_3	blue	MOD_3_9	6305	SBF1	866.138	625.043	241.096	-0.0382683	0.126024	-0.0729183	-0.0438771	-0.0955387	-0.00831922	-0.13578	-0.126555	0.0442772	0.0622626	-0.230501
MOD_3	blue	N/A	6320	CLEC11A	47.0529	19.1672	27.8856	-0.121519	0.0605963	-0.0882782	0.103616	-0.133981	0.0152185	-0.0164882	-0.0325109	0.0918736	0.0479508	-0.0350736
MOD_3	blue	MOD_3_9	6343	SCT	125.191	59.2331	65.9575	-0.124081	-0.0733957	-0.0695831	-0.0550332	-0.275783	0.0421869	-0.0607113	0.0196133	-0.208361	0.0202515	-0.300319
MOD_3	blue	N/A	6382	SDC1	29.4289	10.1731	19.2558	-0.243923	0.0146316	0.0870241	0.106087	-0.0783256	-0.060078	0.0497154	-0.0350677	0.293141	0.0597106	-0.121593
MOD_3	blue	MOD_3_9	6389	SDHA	1700.54	485.545	1215	0.0837251	0.186599	-0.0795375	0.280862	-0.108197	-0.0178656	-0.221315	-0.193338	-0.0103631	-0.0473296	-0.0483452
MOD_3	blue	MOD_3_9	6396	SEC13	215.114	118.885	96.2284	-0.0582545	0.400836	0.145333	-0.042755	0.03576	0.198387	-0.179014	-0.234755	-0.204451	0.255415	-0.311869
MOD_3	blue	MOD_3_9	6415	SEPW1	354.594	276.72	77.8738	-0.0918109	0.043215	0.00459568	-0.144248	-0.0875676	-0.00232886	0.00856061	0.042897	0.047755	0.148338	-0.0203944
MOD_3	blue	MOD_3_9	6427	SRSF2	1556.65	504.479	1052.17	0.0124384	0.00217952	-0.206971	0.114407	-0.199835	0.025298	-0.174672	-0.107455	0.0106541	-0.088757	-0.00306454
MOD_3	blue	MOD_3_9	6428	SRSF3	1670.16	592.822	1077.33	-0.0374672	0.109613	-0.179949	0.119898	-0.211984	0.0324381	-0.188184	-0.161211	-0.0511235	-0.0480327	0.0188745
MOD_3	blue	MOD_3_9	6429	SRSF4	401.615	273.541	128.074	-0.165391	0.115488	-0.135637	-0.132724	-0.0669913	0.0365209	-0.156358	-0.199404	0.087658	0.027066	-0.190602
MOD_3	blue	MOD_3_9	6432	SRSF7	1224.32	540.408	683.908	-0.0664658	-0.0089925	-0.233425	0.0118888	-0.214859	0.0775486	-0.184474	-0.15616	-0.0777544	-0.0342097	0.0345008
MOD_3	blue	MOD_3_4	6441	SFTPD	76.9367	30.5791	46.3576	-0.138734	-0.0295643	-0.171922	0.134869	-0.232729	0.0122771	0.0261733	-0.0282096	0.201515	-0.0970196	-0.198318
MOD_3	blue	N/A	6442	SGCA	38.5667	20.5147	18.0521	0.146074	0.0873007	0.163584	0.12597	0.152008	-0.122476	0.048324	0.046659	0.116046	0.0948731	0.340735
MOD_3	blue	MOD_3_9	6448	SGSH	1720.28	466.89	1253.39	-0.0316597	0.167604	-0.201481	0.14512	-0.221548	-0.0396683	-0.280014	-0.218816	0.00902035	-0.140846	-0.00369389
MOD_3	blue	MOD_3_9	6452	SH3BP2	425.782	158.058	267.724	-0.0770068	0.149481	-0.0755542	0.122975	-0.209293	0.0155932	0.0131517	0.0433379	0.0675092	0.126538	-0.230613
MOD_3	blue	MOD_3_9	6455	SH3GL1	346.919	226.892	120.027	-0.055646	0.152365	-0.054506	-0.0738425	-0.0416808	0.124752	-0.0472574	-0.079198	0.101094	0.120231	-0.320606
MOD_3	blue	MOD_3_9	6468	FBXW4	1082.44	530.805	551.63	0.0467668	0.173474	-0.0212403	0.15471	-0.0683127	-0.0333959	-0.170784	-0.106224	-0.199618	0.030468	-0.0450025
MOD_3	blue	MOD_3_9	6472	SHMT2	973.561	421.67	551.891	0.12091	0.144752	0.0827869	0.122612	0.00799762	0.0480437	-0.158934	-0.149063	-0.0317118	-0.0114137	-0.221601
MOD_3	blue	MOD_3_9	6499	SKIV2L	723.939	493.538	230.401	-0.039775	0.148875	0.0300175	0.0727593	-0.0401342	0.0262275	-0.0316293	-0.0301305	0.0114299	0.112838	-0.151669
MOD_3	blue	MOD_3_9	6520	SLC3A2	1348.76	481.213	867.55	-0.0318916	0.136058	-0.124447	0.172131	-0.158353	0.0297533	-0.193614	-0.10176	-0.0278367	-0.0752979	-0.0302976
MOD_3	blue	MOD_3_9	6522	SLC4A2	1556.59	583.334	973.251	-0.0101353	0.0765822	-0.187934	0.13728	-0.172128	0.0844229	-0.202651	-0.178711	-0.00485719	-0.0444802	-0.0468736
MOD_3	blue	MOD_3_9	6524	SLC5A2	1176.76	643.325	533.43	0.0214326	0.0907285	-0.0950729	-0.00353772	-0.0995736	0.0422079	-0.117903	-0.0580107	-0.00156857	-0.0129896	-0.0651021
MOD_3	blue	N/A	6549	SLC9A2	26.4671	13.8486	12.6185	0.0745634	0.143174	0.0128347	-0.18096	0.0843166	0.203466	-0.294741	-0.205756	-0.182801	-0.0638527	-0.17848
MOD_3	blue	MOD_3_9	6560	SLC12A4	785.438	421.338	364.101	-0.0963028	0.0694473	-0.122488	-0.00465557	-0.174046	0.0470435	-0.0532778	-0.0278429	0.0463964	0.0667241	-0.069349
MOD_3	blue	MOD_3_9	6569	SLC34A1	160.47	65.5383	94.9319	0.0801737	0.0570417	0.0164586	0.111566	-0.0226717	-0.183813	-0.0506561	0.0354441	-0.245373	0.0383074	0.0500682
MOD_3	blue	MOD_3_9	6603	SMARCD2	537.051	372.683	164.368	0.0516034	0.241495	0.0866892	0.0074996	-0.0176718	0.0646088	-0.0244334	-0.0461919	0.0408057	0.10934	-0.210684
MOD_3	blue	MOD_3_9	6609	SMPD1	1352.62	465.551	887.069	0.0454968	0.134492	0.0284301	0.109974	-0.156926	-0.016815	-0.124681	-0.0480799	-0.108962	-0.00945037	-0.0624077
MOD_3	blue	MOD_3_9	6610	SMPD2	510.954	306.245	204.709	0.0518873	0.133809	0.14618	0.132759	-0.0210623	0.0373204	-0.0328603	-0.0333086	-0.00684076	0.114124	-0.108184
MOD_3	blue	MOD_3_9	6618	SNAPC2	517.38	365.372	152.008	0.0994048	0.284268	0.0729579	0.00627237	-0.00904134	-0.0497128	-0.0122615	0.0271565	0.0526223	0.104226	-0.17687
MOD_3	blue	MOD_3_9	6621	SNAPC4	1487.48	568.447	919.037	-0.00780846	0.0382041	-0.177079	0.0822518	-0.182815	0.0619553	-0.114977	-0.085782	0.00770146	0.0312845	0.00546977
MOD_3	blue	MOD_3_9	6625	SNRNP70	191.413	131.63	59.7826	-0.126681	-0.0350435	-0.244855	-0.236444	0.0054475	0.0295579	-0.190681	-0.13983	0.0675761	-0.131669	-0.0816333
MOD_3	blue	MOD_3_9	6628	SNRPB	513.63	381.354	132.276	0.124024	0.28722	0.148409	-0.0854082	0.17146	-0.0603197	-0.12491	-0.118958	-0.00642505	0.066471	-0.168352
MOD_3	blue	MOD_3_9	6640	SNTA1	336.408	199.052	137.356	0.101614	0.134127	-0.0688306	0.0555909	-0.023038	-0.0228483	-0.0479218	-0.0236633	-0.0565081	0.0240642	-0.0624075
MOD_3	blue	MOD_3_9	6650	CAPN15	907.273	554.598	352.674	-0.0788947	0.0437774	-0.201297	0.0270282	-0.196094	-0.000236132	-0.104329	-0.0623972	-0.0239626	0.00787757	-0.0332015
MOD_3	blue	N/A	6652	SORD	57.2003	16.9861	40.2142	0.144485	0.45216	0.323196	0.0963927	0.055455	-0.0454773	-0.0583237	-0.134067	-0.0594015	0.112054	-0.502442
MOD_3	blue	MOD_3_9	6687	SPG7	1708.26	514.559	1193.7	-0.0829378	0.00248182	-0.195732	0.17063	-0.21985	-0.019725	-0.114404	-0.108642	-0.0224779	0.0235441	0.0273768
MOD_3	blue	N/A	6691	SPINK2	28.9123	14.5567	14.3555	-0.0252529	0.0114575	0.211403	-0.00741815	0.0979963	-0.18808	0.154736	0.155517	-0.157325	0.319627	0.125261
MOD_3	blue	MOD_3_9	6717	SRI	616.024	454.112	161.912	0.036487	0.372932	-0.0251338	-0.0249618	0.0118101	-0.0113929	-0.228327	-0.228413	0.00755916	0.0298558	-0.206088
MOD_3	blue	MOD_3_9	6720	SREBF1	600.943	454.831	146.112	-0.0713415	0.114072	-0.00842174	-0.0581886	-0.0151452	0.00964117	-0.0515613	-0.0181987	-0.0362515	0.0934092	-0.194228
MOD_3	blue	MOD_3_9	6722	SRF	412.148	227.245	184.903	-0.05112	0.231513	-0.121259	-0.0698535	-0.225499	0.0285489	-0.0660926	-0.0377695	0.129677	0.0774706	-0.375691
MOD_3	blue	MOD_3_9	6723	SRM	699.461	377.878	321.583	0.116979	0.152943	0.146497	0.0811332	0.0250184	-0.00386911	-0.00562	-0.0152834	-0.0164521	0.221015	-0.158066
MOD_3	blue	MOD_3_9	6748	SSR4	683.227	481.933	201.294	0.0831018	0.229063	0.185642	0.0397679	0.0416372	-0.037731	-0.132698	-0.0894333	-0.111254	0.0745706	-0.0313578
MOD_3	blue	MOD_3_3	6753	SSTR3	167.524	114.747	52.7764	-0.00126795	0.0893228	0.126091	-0.262914	0.0883295	0.0113653	-0.030369	-0.086165	0.125651	0.183608	-0.358714
MOD_3	blue	MOD_3_9	6794	STK11	499.958	341.501	158.456	-0.108381	0.153468	-0.0417101	-0.249995	0.0221999	0.0195043	-0.0799164	-0.0992566	-0.00396496	0.146437	-0.198281
MOD_3	blue	MOD_3_9	6799	SULT1A2	63.5745	44.4322	19.1423	-0.0955553	0.342411	-0.108013	0.0254976	-0.152723	-0.181344	-0.215622	-0.269156	0.125834	-0.126631	-0.0519946
MOD_3	blue	MOD_3_9	6810	STX4	654.223	445.005	209.218	0.036042	0.10878	-0.0641131	0.0361785	-0.0607621	0.13917	-0.00868987	-0.0148925	-0.0103893	0.154831	-0.193146
MOD_3	blue	MOD_3_9	6811	STX5	102.529	36.367	66.1623	0.0512266	0.247902	0.228184	-0.0359042	-0.036137	0.282216	-0.0659426	-0.0962509	-0.0771774	0.146686	-0.251514
MOD_3	blue	MOD_3_9	6829	SUPT5H	2114.69	462.44	1652.25	0.042286	0.108654	-0.1605	0.240532	-0.194681	0.0630411	-0.136164	-0.0857705	0.0288446	-0.0561998	0.018945
MOD_3	blue	MOD_3_9	6835	SURF2	604.912	404.215	200.697	0.124069	0.041282	0.0491635	0.083099	0.0317513	-0.033859	0.00769102	0.00136812	-0.118009	0.16463	0.0693169
MOD_3	blue	MOD_3_9	6837	MED22	472.483	353.967	118.516	0.00766513	0.306042	0.00336599	0.038701	0.0343845	-0.0663131	-0.110266	-0.113293	0.209427	-0.0103969	-0.045274
MOD_3	blue	MOD_3_9	6881	TAF10	257.854	178.265	79.5883	0.00362654	0.229719	0.0660663	-0.0172618	-0.0472875	-0.0468913	-0.0658635	-0.00266586	-0.17516	0.129623	-0.186643
MOD_3	blue	MOD_3_9	6891	TAP2	494.152	370.565	123.587	0.0754035	0.0945327	0.0210727	0.0574526	0.0298731	-0.118373	-0.0918371	-0.0481783	0.100814	0.0487383	-0.237936
MOD_3	blue	MOD_3_9	6895	TARBP2	1126.4	476.676	649.727	0.0379812	0.088267	-0.00219222	0.0935878	-0.129419	0.0605106	-0.0414773	-0.0310324	-0.222973	0.142191	0.0166118
MOD_3	blue	MOD_3_9	6901	TAZ	470.038	224.934	245.104	0.0587527	0.0125196	-0.00553108	0.182079	-0.121954	-0.00629405	-0.0757567	0.0329552	-0.125808	-0.0601346	0.0487739
MOD_3	blue	MOD_3_9	6903	TBCC	499.368	274.286	225.082	0.0566573	0.123594	-0.000605738	0.0507467	-0.0818964	0.050438	-0.0596558	-0.034396	-0.103529	0.0901433	-0.0673359
MOD_3	blue	MOD_3_9	6904	TBCD	1365.64	551.646	813.997	-0.0429459	0.0820815	-0.168274	0.129726	-0.209736	0.0450455	-0.148217	-0.099364	-0.047709	-0.033567	-0.0149759
MOD_3	blue	MOD_3_9	6919	TCEA2	668.96	410.26	258.7	0.113764	0.271174	0.058618	0.0782497	-0.0564267	-0.0932719	-0.10928	-0.104638	0.0672361	0.0472272	0.015876
MOD_3	blue	MOD_3_9	6923	TCEB2	142.193	98.134	44.0591	0.0986024	0.188986	0.122924	0.012763	0.14495	0.0490879	0.0339364	0.074834	-0.140054	0.11875	0.0394869
MOD_3	blue	MOD_3_9	6929	TCF3	1119.66	478.96	640.7	0.0609541	0.05987	-0.0374988	0.0641446	-0.0653685	0.00308414	-0.167303	-0.150426	0.0481671	-0.00258902	-0.183597
MOD_3	blue	MOD_3_9	7001	PRDX2	318.434	141.302	177.132	0.123473	0.125947	0.218315	0.112274	0.0291738	-0.117488	0.0341224	0.00498188	-0.0179011	0.200865	-0.0250035
MOD_3	blue	MOD_3_9	7008	TEF	823.122	378.304	444.818	0.0402156	0.117505	-0.069284	0.0777908	-0.17187	0.00821346	-0.00904791	0.0192664	0.0144521	0.0284992	0.0696554
MOD_3	blue	MOD_3_9	7016	TESK1	1099.67	576.976	522.691	0.0381112	0.00590319	-0.0500261	0.100807	-0.027428	0.0439673	-0.0312442	-0.0223596	0.0263357	0.12099	-0.111646
MOD_3	blue	MOD_3_9	7051	TGM1	275.739	165.159	110.58	0.0119568	-0.205692	-0.0476331	0.00992227	-0.0835339	0.142683	0.0576676	0.0534804	0.065622	0.126511	0.129778
MOD_3	blue	MOD_3_9	7059	THBS3	198.21	100.631	97.5787	-0.0334464	0.402467	0.0844329	-0.0445511	-0.0735397	0.0871221	-0.101153	-0.0904023	-0.087787	0.0393751	-0.0227238
MOD_3	blue	MOD_3_9	7064	THOP1	982.737	647.615	335.122	-0.00702094	0.104611	-0.158011	0.0230946	-0.145858	0.021606	-0.109965	-0.0882069	0.0322384	-0.0134394	-0.0103491
MOD_3	blue	MOD_3_9	7083	TK1	95.181	56.0117	39.1693	0.0514161	-0.0108197	-0.0178943	0.0192695	0.00784174	0.0563099	0.112071	0.116833	0.0577366	0.0830794	-0.0730102
MOD_3	blue	MOD_3_9	7106	TSPAN4	104.887	71.7973	33.0893	-0.136817	-0.0658575	-0.0470254	-0.109658	-0.0701172	0.0890322	0.157149	0.102188	-0.0116381	0.196308	-0.0747481
MOD_3	blue	MOD_3_9	7108	TM7SF2	409.445	247.308	162.137	-0.00093109	0.190708	0.0377808	-0.0567134	-0.096124	-0.0256628	-0.187972	-0.110832	-0.315257	0.101415	-0.151835
MOD_3	blue	MOD_3_9	7114	TMSB4X	488.197	373.98	114.217	0.0552794	0.32382	0.0505163	-0.0249672	0.0481705	-0.0309068	-0.164686	-0.117829	-0.0918918	0.00788558	-0.0677091
MOD_3	blue	MOD_3_9	7123	CLEC3B	136.424	94.9261	41.4983	-0.0354582	-0.0176796	-0.135313	0.00401404	-0.11586	-0.0345188	0.0635063	0.0128774	0.0202779	0.151892	0.187895
MOD_3	blue	MOD_3_9	7140	TNNT3	86.9129	36.6864	50.2265	0.0255368	-0.00996062	-0.0615343	0.157513	-0.0563322	0.215209	0.0767313	-0.126369	-0.245239	0.306203	0.110758
MOD_3	blue	MOD_3_9	7156	TOP3A	206.193	90.3872	115.806	-0.126029	0.17887	-0.0315202	-0.0942685	-0.158273	0.130616	-0.0947472	-0.189373	0.100124	0.0994023	-0.366436
MOD_3	blue	MOD_3_9	7162	TPBG	291.582	153.043	138.539	0.107812	0.0851092	-0.0615926	-0.0574914	0.0268965	0.0109471	-0.0808782	-0.0708977	0.0860476	0.0353775	-0.007661
MOD_3	blue	MOD_3_9	7164	TPD52L1	91.5348	57.826	33.7088	-0.0681004	-0.0249336	0.0679621	-0.019093	-0.0728193	-0.230373	0.125762	0.118499	-0.192973	0.178302	0.0647761
MOD_3	blue	MOD_3_9	7167	TPI1	240.128	155.204	84.9237	0.188882	0.344239	0.312032	0.0628117	0.236142	0.0537757	0.0315291	0.0185706	-0.0325437	0.252304	-0.12974
MOD_3	blue	MOD_3_9	7170	TPM3	281.165	147.828	133.337	-0.0904335	0.266955	-0.0665457	-0.0865373	-0.111263	0.0768594	-0.212596	-0.211145	0.00712894	0.00364424	-0.349297
MOD_3	blue	MOD_3_9	7186	TRAF2	551.636	428.434	123.202	0.0413511	0.147672	0.152721	-0.117601	0.0634039	-0.0257103	-0.101007	-0.0802377	-0.0586276	0.13981	-0.294913
MOD_3	blue	MOD_3_9	7203	CCT3	1363.65	436.54	927.114	0.0863461	0.269188	-0.0264389	0.141921	-0.105965	0.0955232	-0.222942	-0.196393	-0.111606	-0.0114037	-0.116907
MOD_3	blue	MOD_3_9	7205	TRIP6	286.26	192.948	93.3117	-0.0858921	0.110772	0.144403	-0.197359	0.0274853	0.0828268	0.0613592	0.0395973	-0.0632606	0.301583	-0.122374
MOD_3	blue	MOD_3_9	7260	TSSC1	1144.27	412.31	731.959	-0.0643383	0.281398	-0.0370324	0.0587118	-0.168244	0.10239	-0.314676	-0.230594	-0.211839	-0.0465458	-0.0343171
MOD_3	blue	MOD_3_9	7284	TUFM	1143.23	429.599	713.631	0.159706	0.161128	0.0593413	0.241604	-0.0177041	-0.0218011	-0.136065	-0.145756	-0.0602184	0.0122514	0.0556891
MOD_3	blue	N/A	7286	TUFT1	40.944	14.9765	25.9676	-0.100968	0.349544	0.172599	0.0180662	0.00538358	-0.161216	-0.290254	-0.218651	0.0137268	-0.123796	-0.351708
MOD_3	blue	MOD_3_9	7293	TNFRSF4	290.293	212.859	77.4333	0.0288987	0.0604187	-0.0885753	-0.161315	-0.0637164	0.0239488	0.071524	0.0679766	0.280479	0.109676	-0.0461939
MOD_3	blue	MOD_3_9	7297	TYK2	410.148	249.82	160.328	-0.0386961	0.144977	-0.031678	-0.0282331	-0.0658702	0.0617998	-0.0432651	-0.0327826	0.058712	0.0768186	-0.155323
MOD_3	blue	MOD_3_9	7307	U2AF1	207.893	120.584	87.3086	0.0493573	0.388835	0.151814	-0.0256871	0.0223393	0.113195	-0.186261	-0.209841	-0.263338	0.103298	-0.108876
MOD_3	blue	MOD_3_9	7317	UBA1	451.563	179.786	271.777	-0.0183229	0.24552	0.00393007	0.176719	-0.104476	0.0757672	-0.199158	-0.143633	0.167141	-0.173191	-0.28214
MOD_3	blue	MOD_3_9	7318	UBA7	1718.05	627.787	1090.26	-0.0540532	0.0752267	-0.188642	0.137685	-0.184284	0.0683287	-0.14649	-0.0787988	-0.0216029	-0.0755743	0.0249989
MOD_3	blue	MOD_3_9	7378	UPP1	691.422	483.675	207.747	-0.0843958	0.251944	-0.0705567	0.0457418	-0.0659495	-0.00272517	-0.236028	-0.180595	-0.12121	-0.074964	-0.0195176
MOD_3	blue	MOD_3_9	7384	UQCRC1	471.435	344.89	126.545	0.0246337	0.358605	0.0554634	-0.0734809	0.0918935	0.00299155	-0.134334	-0.115507	0.0201482	0.0636086	-0.203336
MOD_3	blue	MOD_3_9	7389	UROD	737.544	522.397	215.147	0.138447	0.267767	0.132976	0.119723	0.0914725	-0.0166736	-0.0347083	-0.0164723	-0.045319	0.132516	-0.0459636
MOD_3	blue	MOD_3_9	7390	UROS	982.298	454.969	527.329	-0.00200875	0.167841	-0.0801556	0.23548	-0.194068	-0.0349815	-0.0709649	-0.0893805	-0.0791589	0.0604932	0.0903979
MOD_3	blue	MOD_3_9	7415	VCP	745.754	384.228	361.526	-0.0082284	0.249239	-0.101584	0.137954	-0.0976085	0.157435	-0.209504	-0.233172	-0.0403925	-0.0265651	-0.224137
MOD_3	blue	MOD_3_9	7423	VEGFB	251.599	190.277	61.3228	0.0465067	0.234396	0.14241	-0.0358218	0.146813	-0.0486315	-0.0864787	-0.167736	0.0623172	0.0997528	-0.0486857
MOD_3	blue	MOD_3_9	7431	VIM	281.09	142.462	138.628	0.00110303	0.289719	-0.0384176	0.138554	0.0374593	0.0343245	-0.211114	-0.208472	0.285614	-0.153556	-0.00896326
MOD_3	blue	MOD_3_9	7458	EIF4H	792.093	461.125	330.969	-0.0289589	0.353889	2.91e-05	0.0337941	-0.0575416	0.0491281	-0.278936	-0.248891	-0.0809436	0.0142667	-0.247032
MOD_3	blue	MOD_3_9	7469	NELFA	1788.14	451.355	1336.78	0.0243346	0.0344097	-0.0785086	0.0873799	-0.181336	0.0530624	-0.112176	-0.044055	-0.0236043	-0.0311066	-0.0263061
MOD_3	blue	MOD_3_9	7474	WNT5A	185.378	75.4896	109.889	-0.135498	-0.096894	-0.0853166	-0.0599413	-0.245137	-0.0820639	-0.132219	-0.11115	-0.293866	-0.0300845	0.0586887
MOD_3	blue	N/A	7475	WNT6	17.8141	7.35777	10.4563	-0.143435	-0.0512792	-0.0289648	-0.350772	-0.0827557	0.353004	0.139171	0.230747	0.1472	0.0651337	-0.106817
MOD_3	blue	MOD_3_9	7476	WNT7A	254.476	151.428	103.048	0.0594306	0.19637	-0.179653	-0.13089	-0.128085	0.00661177	-0.0899151	-0.0924844	0.0881683	0.0397507	-0.239033
MOD_3	blue	N/A	7483	WNT9A	10.0193	4.52099	5.49827	0.0937643	-0.220766	-0.0922602	0.134015	0.137575	-0.175279	-0.0744308	-0.039506	0.149617	-0.0565144	-0.0200973
MOD_3	blue	MOD_3_9	7517	XRCC3	377.109	254.549	122.56	-0.0162368	0.195283	0.167447	-0.0772556	-0.0283172	-0.0170965	0.0464531	-0.0146059	-0.1611	0.431584	-0.258091
MOD_3	blue	MOD_3_9	7535	ZAP70	1345.26	478.58	866.684	-0.0234439	-0.0153316	-0.172106	0.167271	-0.234694	-0.0227571	-0.101311	-0.0409753	-0.172668	-0.00331228	0.0950534
MOD_3	blue	MOD_3_9	7542	ZFPL1	305.791	204.846	100.945	0.0250343	0.180675	0.0384656	-0.110421	-0.0307309	0.156732	0.0987579	0.0994231	0.00606518	0.22194	-0.209051
MOD_3	blue	MOD_3_9	7566	ZNF18	115.295	64.7668	50.5277	0.193939	0.371726	0.279191	0.0792501	-0.0708209	-0.0663324	0.0572182	-0.0150712	-0.187478	0.315984	-0.107638
MOD_3	blue	MOD_3_9	7593	MZF1	1468.28	539.975	928.303	-0.0645948	0.061396	-0.222622	0.119887	-0.24156	0.0595815	-0.114874	-0.0691911	0.0123915	-0.0410469	0.0518459
MOD_3	blue	MOD_3_9	7625	ZNF74	1139.08	416.886	722.195	-0.0231722	-0.00897133	-0.19355	0.161838	-0.267714	0.0636152	-0.0621334	-0.0491111	-0.0263929	-0.059352	-0.0664292
MOD_3	blue	MOD_3_9	7629	ZNF76	2125.4	422.329	1703.07	0.069717	0.0157585	-0.166958	0.211941	-0.200572	0.0121112	-0.0817942	-0.0273373	-0.0432668	-0.0139269	0.0872138
MOD_3	blue	MOD_3_9	7692	ZNF133	1451	485.884	965.114	0.0685422	0.0646471	-0.0375006	0.103561	-0.0976045	0.0193785	-0.110771	-0.0619599	-0.0533524	-0.0375258	0.0458632
MOD_3	blue	MOD_3_9	7709	ZBTB17	721.83	542.001	179.829	0.0738803	0.254917	0.0972437	-0.031035	0.0278306	-0.0399888	-0.0830788	-0.0977686	0.0436801	0.109324	-0.277402
MOD_3	blue	MOD_3_9	7737	RNF113A	1187.4	426.921	760.474	0.0900639	0.0278972	-0.0961776	0.200321	-0.131337	0.160282	-0.0724147	-0.00522379	-0.158244	0.0264872	0.0457887
MOD_3	blue	MOD_3_9	7784	ZP3	88.0302	36.6997	51.3306	0.0671027	0.145671	-0.0794937	0.0120459	0.188523	-0.00925293	-0.072222	-0.0613017	0.0929107	0.0426348	0.00686518
MOD_3	blue	MOD_3_9	7841	MOGS	2188.32	477.316	1711	0.0282792	0.0318766	-0.170166	0.169565	-0.219891	0.087762	-0.137748	-0.10235	-0.0548123	-0.0215833	0.064655
MOD_3	blue	MOD_3_9	7866	IFRD2	755.585	547.297	208.288	-0.0231399	0.195946	0.0426995	-0.0256299	-0.00612227	-0.13604	-0.189048	-0.1434	-0.0090189	0.0146594	-0.140802
MOD_3	blue	MOD_3_9	7918	GPANK1	220.78	141.218	79.5617	0.131857	0.459579	0.231469	-0.0160678	0.106706	0.042809	-0.124944	-0.0894527	0.0473877	0.0326113	-0.0458787
MOD_3	blue	MOD_3_9	7922	SLC39A7	534.772	367.222	167.55	-0.044477	0.207158	0.0613562	-0.196199	0.0290175	0.0757811	-0.0522773	-0.0419117	-0.0903739	0.150991	-0.28714
MOD_3	blue	MOD_3_9	7923	HSD17B8	447.087	348.617	98.4704	-0.0515199	0.260382	-0.0576804	-0.12555	-0.0923579	-0.0184792	-0.17239	-0.168102	0.007842	-0.0215292	-0.0555771
MOD_3	blue	MOD_3_9	7936	NELFE	108.348	69.7238	38.6243	0.115843	0.171424	0.280308	0.110057	0.134994	-0.0183859	0.127968	0.0687767	-0.203091	0.363468	-0.112591
MOD_3	blue	MOD_3_9	7975	MAFK	710.249	477.923	232.326	-0.0640412	0.176375	0.01627	-0.0254452	-0.0921807	-0.0204762	-0.110762	-0.0672347	-0.0429493	0.125538	-0.349041
MOD_3	blue	MOD_3_9	7988	ZNF212	954.302	483.093	471.209	0.0849557	0.0139021	-0.0198899	0.0960416	-0.0939049	-0.010696	0.0591045	0.0548575	-0.062992	0.20279	0.0466569
MOD_3	blue	MOD_3_9	8000	PSCA	62.0724	26.2459	35.8265	-0.225801	-0.0517004	-0.168043	-0.24282	-0.110365	0.327179	0.0399671	0.13137	-0.0744562	0.00737193	0.107069
MOD_3	blue	MOD_3_9	8045	RASSF7	764.033	598.204	165.829	0.00987264	0.130575	-0.037723	-0.109692	-0.0263953	-0.0151094	-0.113772	-0.0765566	-0.020124	0.0572135	-0.100472
MOD_3	blue	MOD_3_9	8078	USP5	1751.54	491.696	1259.84	0.114603	0.110567	-0.0893584	0.209929	-0.0779538	0.0575162	-0.172166	-0.138201	0.0553499	-0.0515892	-0.0768463
MOD_3	blue	MOD_3_9	8106	PABPN1	818.97	597.052	221.917	-0.0402972	0.163749	-0.118046	-0.0901123	-0.0913607	0.0626794	-0.210872	-0.1738	-0.0275032	0.0356908	-0.185231
MOD_3	blue	MOD_3_9	8148	TAF15	1504.89	581.45	923.439	0.0010683	0.150956	-0.148468	0.128091	-0.171915	0.12282	-0.182536	-0.150781	-0.0482127	-0.0189677	-0.119413
MOD_3	blue	MOD_3_9	8192	CLPP	288.693	190.107	98.5856	0.130933	0.222553	0.212467	-0.112617	0.0856814	0.10031	0.00923235	0.0668713	-0.0664534	0.190978	-0.325999
MOD_3	blue	MOD_3_9	8209	C21orf33	845.705	620.944	224.76	0.0138856	0.172498	-0.00228427	-0.0093222	-0.0309061	-0.0129026	-0.101782	-0.0826597	-0.00950649	0.0450935	-0.0569515
MOD_3	blue	MOD_3_9	8216	LZTR1	1933.01	526.158	1406.85	0.063608	-0.0182755	-0.147314	0.21527	-0.17708	0.0391245	-0.0587837	-0.0104953	0.018214	-0.0240769	0.04375
MOD_3	blue	MOD_3_9	8220	DGCR14	304.723	189.163	115.56	0.1617	0.15917	0.102768	0.135139	0.0535811	-0.0345139	-0.126468	-0.167996	-0.00611581	0.0628129	-0.125441
MOD_3	blue	MOD_3_9	8225	GTPBP6	929.499	662.06	267.439	0.0106091	0.183159	-0.0119785	0.0403823	-0.0260646	-0.0846804	-0.136859	-0.139066	0.0321694	0.0948842	-0.0962709
MOD_3	blue	MOD_3_9	8227	AKAP17A	1081.84	515.734	566.109	0.030977	0.0690904	-0.0306994	0.0973355	-0.107535	-0.0500593	-0.0623644	-0.0482607	0.000210292	0.101178	-0.0538037
MOD_3	blue	MOD_3_9	8241	RBM10	1133.95	594.457	539.495	0.0119796	0.189211	0.00526845	0.0557932	-0.141506	0.0371464	-0.200012	-0.14576	-0.0165322	-0.0450247	-0.14311
MOD_3	blue	MOD_3_9	8242	KDM5C	474.94	298.866	176.074	-0.107473	0.165157	0.0158956	0.0423036	-0.081339	-0.0928206	-0.246394	-0.169906	0.188665	-0.179648	-0.26452
MOD_3	blue	MOD_3_9	8260	NAA10	795.267	496.045	299.222	0.0804174	0.176957	0.164291	0.0603614	-0.0558947	0.00168109	-0.0964791	-0.0174967	-0.162342	0.0615292	-0.103337
MOD_3	blue	MOD_3_9	8263	F8A1	467.952	255.676	212.276	-0.0337711	0.396577	-0.0688102	0.0484735	-0.200403	0.11151	-0.126025	-0.107061	-0.164299	0.0967809	-0.0855076
MOD_3	blue	MOD_3_9	8266	UBL4A	528.77	330.85	197.921	-0.000456725	0.0956895	-0.00768826	-0.0146615	-0.00516875	0.000747145	-0.166554	-0.0961763	0.00365622	-0.115538	-0.0906074
MOD_3	blue	MOD_3_9	8269	TMEM187	356.325	263.769	92.5565	-0.0348124	0.0256491	0.00141076	-0.156653	-0.0281228	0.0685779	-0.0180677	-0.0131006	0.0273662	0.0207843	-0.057241
MOD_3	blue	MOD_3_9	8270	LAGE3	682.021	478.394	203.627	-0.0365532	0.104745	-0.0906339	-0.063277	-0.0548902	-0.00906272	-0.0549079	-0.0220632	-0.149355	0.147908	-0.0565022
MOD_3	blue	MOD_3_9	8273	SLC10A3	723.175	401.544	321.631	0.0662232	0.104693	-0.065651	0.08654	-0.0839159	-0.0458603	-0.114963	-0.0713775	0.0180056	-0.0482199	-0.0278411
MOD_3	blue	N/A	8294	HIST1H4I	29.5288	19.1676	10.3613	-0.0522439	0.0455803	-0.16266	-0.166242	-0.231884	0.225344	0.0157055	-0.028979	-0.38745	0.26332	-0.284814
MOD_3	blue	MOD_3_9	8310	ACOX3	1576.29	400.614	1175.67	-0.0721015	0.0660943	-0.268366	0.229696	-0.243842	0.0172492	-0.180548	-0.123344	0.0213413	-0.142124	0.0934968
MOD_3	blue	MOD_3_9	8312	AXIN1	1044.37	511.319	533.051	-0.0433169	0.0215763	-0.123386	0.162196	-0.187826	-0.0309723	-0.101004	-0.068804	-0.112611	0.0457428	-0.0598579
MOD_3	blue	MOD_3_9	8314	BAP1	924.405	593.173	331.233	0.00741106	0.248169	0.0218807	0.0569679	-0.0621171	0.042986	-0.0968453	-0.0990694	-0.0669006	0.146847	-0.23541
MOD_3	blue	N/A	8362	HIST1H4K	40.3301	18.3875	21.9426	-0.167784	-0.0493829	-0.0231769	-0.094542	-0.0301002	-0.119207	0.0151567	0.013346	0.296079	-0.0753638	-0.087926
MOD_3	blue	MOD_3_9	8379	MAD1L1	857.362	524.618	332.744	0.0542363	0.122184	-0.0838011	0.0894172	-0.0397622	-0.031535	-0.151291	-0.114511	0.0793974	-0.0530581	-0.0809103
MOD_3	blue	MOD_3_9	8398	PLA2G6	1540.07	521.735	1018.33	-0.00485484	-0.0194329	-0.163671	0.193328	-0.224956	0.00806074	-0.0861752	-0.0482995	-0.0653325	-0.0474651	0.0256699
MOD_3	blue	MOD_3_9	8427	ZNF282	1033.78	475.512	558.267	0.139506	0.0700064	-0.0138096	0.1404	-0.141614	0.0134948	-0.0174033	-0.0259817	-0.0142026	0.116983	-0.0384757
MOD_3	blue	MOD_3_9	8433	UTF1	78.7759	51.9252	26.8508	-0.178842	0.121737	-0.0731401	0.115487	-0.0234241	-0.020918	0.0753582	-0.045528	-0.0154051	0.155475	0.0143499
MOD_3	blue	MOD_3_9	8435	SOAT2	84.027	38.7104	45.3166	0.186836	0.0996776	0.0190842	0.0731942	0.022139	0.0106788	0.197436	0.207847	0.0295741	0.216192	-0.11442
MOD_3	blue	MOD_3_9	8449	DHX16	1215.7	526.96	688.744	-0.0488466	0.135531	-0.0881273	0.101269	-0.163784	0.0679691	-0.129047	-0.129442	-0.0210066	0.0469207	-0.106101
MOD_3	blue	MOD_3_9	8459	TPST2	801.799	350.881	450.919	-0.120367	0.109827	-0.177684	0.185494	-0.302849	0.0274141	-0.0861327	-0.0239114	-0.118246	-0.0387463	-0.0780279
MOD_3	blue	MOD_3_9	8479	HIRIP3	1350.54	544.302	806.242	0.152455	0.111232	-0.0113611	0.143193	-0.0895589	-0.0155019	-0.12685	-0.11109	0.0186917	0.00497877	0.0186937
MOD_3	blue	MOD_3_9	8497	PPFIA4	153.106	84.6217	68.484	0.210485	0.185673	-0.0820483	-0.0881686	0.0157492	0.0657876	-0.143059	-0.10285	0.0655546	0.055384	-0.140204
MOD_3	blue	MOD_3_9	8510	MMP23B	597.807	232.021	365.786	-0.123901	-0.0729879	-0.291858	0.114056	-0.311818	0.0918941	-0.00682319	0.0500567	-0.246897	0.0350704	0.148429
MOD_3	blue	MOD_3_9	8517	IKBKG	489.409	342.397	147.012	-0.0863978	0.070811	-0.114676	0.0998918	-0.142947	-0.00359174	-0.0995419	-0.0837889	-0.0646268	0.0112684	-0.0217845
MOD_3	blue	MOD_3_9	8525	DGKZ	1301.74	696.403	605.34	0.0212205	0.0832179	-0.076072	0.137304	-0.117096	-0.0300505	-0.0977118	-0.05466	-0.0619359	0.0422298	-0.0102093
MOD_3	blue	MOD_3_9	8527	DGKD	1412.13	549.229	862.901	0.00154752	0.0111715	-0.179286	0.116946	-0.174911	0.0713608	-0.14533	-0.0896358	0.0221866	-0.0343542	-0.0614048
MOD_3	blue	N/A	8530	CST7	37.6338	13.7475	23.8864	0.00112815	0.058157	0.0241248	0.182169	-0.264449	-0.0466767	0.11593	0.174563	-0.317681	0.172672	-0.0718662
MOD_3	blue	MOD_3_9	8536	CAMK1	168.273	100.206	68.0675	-0.0259721	0.329411	-0.0928971	0.0355323	-0.115605	0.0283434	-0.034014	-0.0616733	0.13352	0.0514115	-0.368732
MOD_3	blue	MOD_3_9	8557	TCAP	208.067	149.139	58.9273	-0.0475773	0.101697	0.0825595	-0.215184	-0.0251918	-0.0667653	0.0404796	0.05279	-0.0536232	0.250827	-0.149488
MOD_3	blue	MOD_3_9	8558	CDK10	1669.07	485.484	1183.58	-0.0336811	0.116326	-0.200551	0.13645	-0.252045	0.0458914	-0.166742	-0.0811309	-0.0283145	-0.162074	0.0879252
MOD_3	blue	MOD_3_9	8566	PDXK	438.187	289.897	148.29	-0.0468222	0.123428	0.0618762	0.0519981	0.0221437	0.00197184	-0.0261443	-0.0209754	0.129314	0.116618	-0.132389
MOD_3	blue	MOD_3_9	8568	RRP1	1075.1	603.629	471.47	-0.00583581	0.0591252	-0.0740862	0.000529212	-0.0983102	0.0774547	-0.144546	-0.138647	-0.111443	0.0493046	-0.17712
MOD_3	blue	MOD_3_9	8607	RUVBL1	576.597	327.826	248.77	0.0325172	0.310193	0.0462001	0.0854158	-0.0102126	-0.0731785	-0.309908	-0.314819	-0.126282	-0.0841618	-0.138149
MOD_3	blue	MOD_3_9	8612	PPAP2C	70.3014	44.3892	25.9122	0.0755421	0.0771346	0.226071	-0.0343223	0.0542679	-0.0127615	0.111153	0.18682	-0.00616341	0.175467	-0.300124
MOD_3	blue	N/A	8613	PPAP2B	20.4339	7.25012	13.1838	0.0470158	0.23444	0.0251064	-0.163552	0.0279546	-0.0630923	-0.0459751	-0.00505118	0.260576	-0.0492517	-0.475403
MOD_3	blue	MOD_3_9	8620	NPFF	91.0773	44.1514	46.9259	0.00959728	0.122359	0.1033	0.0767744	0.0477213	-0.0536191	0.0250756	0.120477	-0.0571916	0.0915653	0.0888771
MOD_3	blue	MOD_3_9	8623	ASMTL	619.987	427.785	192.202	-0.0232812	0.245318	-0.0143271	0.156772	-0.0659046	-0.0404792	-0.13855	-0.155728	0.0675077	-0.039305	-0.0589015
MOD_3	blue	MOD_3_9	8625	RFXANK	334.85	216.738	118.112	0.0294813	0.263723	0.173969	-0.129741	0.175354	-0.0152524	-0.108866	-0.0615819	0.0322926	0.00428485	-0.155476
MOD_3	blue	MOD_3_9	8629	JRK	1150.57	410.264	740.305	0.0678485	-0.0674313	-0.145063	0.133496	-0.153841	-0.0237557	-0.0264092	-0.00285405	0.190122	-0.0435892	-0.0314891
MOD_3	blue	N/A	8651	SOCS1	24.8068	8.16473	16.642	0.103801	0.220906	0.261528	0.149053	0.447206	-0.246753	-0.0970791	-0.0193013	0.00322008	-0.0230238	-0.0822146
MOD_3	blue	MOD_3_9	8659	ALDH4A1	270.771	187.972	82.799	-0.0304229	0.207001	-0.0615533	0.0238269	-0.0122654	-0.00531611	-0.179134	-0.177922	-0.0330558	-0.0204634	-0.0697063
MOD_3	blue	MOD_3_9	8662	EIF3B	2279.58	398.634	1880.94	0.0472394	0.15641	-0.176295	0.267497	-0.202392	0.0788936	-0.178753	-0.158424	0.0102483	-0.0792913	0.0290233
MOD_3	blue	MOD_3_9	8683	SRSF9	793.893	560.017	233.875	-0.0187707	0.241738	-0.00704535	0.0870321	-0.0216477	-0.0545192	-0.120672	-0.110332	-0.0450573	0.0806567	-0.087195
MOD_3	blue	MOD_3_9	8704	B4GALT2	396.286	247.737	148.549	0.102099	0.161427	0.22981	0.109878	-0.0245758	-0.114569	-0.0594481	-0.0618937	-0.173005	0.175766	-0.146773
MOD_3	blue	MOD_3_9	8717	TRADD	492.998	327.861	165.136	-0.0105866	0.223927	0.00928862	-0.226242	0.0545442	-0.0224559	-0.0472224	-0.0383587	0.0641397	0.0823493	-0.191826
MOD_3	blue	MOD_3_9	8718	TNFRSF25	1194.81	545.457	649.349	0.0429122	0.0603104	-0.177849	-0.0166964	-0.108222	0.0818436	-0.14306	-0.0796444	0.0643302	-0.0785889	-0.023621
MOD_3	blue	MOD_3_9	8721	EDF1	758.644	565.941	192.703	0.0714588	0.229459	0.0620951	-0.0239846	0.00972967	0.0187287	-0.0999418	-0.05983	-0.154375	0.0938967	-0.0626965
MOD_3	blue	MOD_3_9	8722	CTSF	844.443	475.153	369.29	0.0233256	0.111852	-0.135328	-0.000898916	-0.132718	-0.0341354	-0.185895	-0.164888	-0.103775	-0.00715373	0.0302131
MOD_3	blue	MOD_3_9	8733	GPAA1	852.091	637.928	214.163	-0.0676455	0.128144	-0.0413523	-0.0154696	-0.0660924	-0.00158094	-0.0865485	-0.0518042	-0.0318176	0.0895843	-0.102022
MOD_3	blue	MOD_3_9	8738	CRADD	129.427	81.413	48.0142	0.118339	0.31737	0.201747	0.0270561	0.195876	-0.207721	-0.276097	-0.22372	-0.120309	-0.0216459	-0.234736
MOD_3	blue	MOD_3_9	8744	TNFSF9	82.2364	49.9851	32.2513	0.124321	0.252351	0.163951	0.0761311	0.136965	-0.0612085	0.0200999	0.000764111	-0.182813	0.249914	0.0459675
MOD_3	blue	MOD_3_9	8751	ADAM15	748.949	354.641	394.308	-0.0197306	0.205475	-0.126611	0.0524773	-0.0769511	0.101374	-0.159109	-0.136092	0.141985	-0.0273091	-0.0865165
MOD_3	blue	MOD_3_9	8764	TNFRSF14	535.564	386.438	149.126	-0.00713204	0.175875	0.0852527	-0.142873	0.0249604	-0.0101397	-0.012153	-0.0209479	-0.058587	0.186853	-0.174338
MOD_3	blue	MOD_3_9	8784	TNFRSF18	386.068	299.335	86.7324	0.0365707	0.0774819	-0.157406	-0.0802784	-0.0386737	0.0624829	0.0116604	0.0238761	-0.110376	0.144194	0.0332113
MOD_3	blue	MOD_3_9	8815	BANF1	714.526	412.664	301.862	0.0728349	0.137754	0.0898208	0.000979872	-0.0232588	0.133003	0.0298306	0.102452	0.000216902	0.138888	-0.131956
MOD_3	blue	N/A	8822	FGF17	17.2162	5.1625	12.0537	-0.157668	0.0650224	-0.0365467	-0.0538628	-0.0603719	-0.0269107	-0.189171	-0.15161	0.0400926	-0.109232	-0.0289124
MOD_3	blue	MOD_3_9	8851	CDK5R1	314.095	217.593	96.5021	-0.0830205	0.00176685	-0.137728	-0.017945	-0.0643698	0.0561882	-0.0483919	0.0396192	-0.104123	0.0619447	0.0761233
MOD_3	blue	MOD_3_9	8857	FCGBP	476.519	246.008	230.511	0.228128	0.0926441	-0.0220471	0.0779507	0.109654	-0.0651879	-0.201763	-0.210066	0.0840223	-0.0845671	0.0471475
MOD_3	blue	MOD_3_9	8859	STK19	459.187	349.429	109.758	-0.116019	0.235134	-0.0498215	-0.185203	-0.0645805	0.124267	-0.0949261	-0.0275266	-0.0830476	0.0749756	-0.150449
MOD_3	blue	MOD_3_9	8877	SPHK1	238.304	145.729	92.575	-0.176022	0.134265	-0.388698	-0.104463	-0.155666	0.214611	-0.174784	-0.116404	-0.0603812	-0.0656577	-0.0826588
MOD_3	blue	MOD_3_9	8888	MCM3AP	2383.42	406.989	1976.43	-0.00590965	0.0420121	-0.209574	0.252009	-0.255292	0.0284652	-0.146819	-0.117042	-0.0518127	-0.0497954	0.0358315
MOD_3	blue	MOD_3_9	8893	EIF2B5	1994.65	545.373	1449.27	0.00952299	0.0803991	-0.147416	0.128973	-0.186413	0.0820788	-0.130021	-0.104941	-0.0601696	0.00551513	0.0108669
MOD_3	blue	MOD_3_9	8904	CPNE1	330.272	187.916	142.356	0.123603	0.362341	0.117248	0.0491988	0.0466226	0.069587	-0.189588	-0.158024	0.172018	-0.0907755	-0.146796
MOD_3	blue	MOD_3_9	8907	AP1M1	722.289	428.532	293.757	0.0116919	0.227694	-0.094562	0.114122	-0.0735531	0.0252181	-0.149016	-0.156805	0.0742331	-0.0125951	-0.132377
MOD_3	blue	MOD_3_9	8926	SNURF	720.498	361.867	358.631	0.0811212	0.187479	0.0623737	0.118838	-0.00228634	-0.0574941	-0.147716	-0.0971604	0.011165	-0.0398179	-0.158166
MOD_3	blue	MOD_3_9	8933	FAM127A	957.13	466.423	490.707	0.0535029	0.135018	-0.072992	0.16651	-0.030229	0.0807106	-0.138415	-0.0914024	0.0461402	0.00885547	0.019776
MOD_3	blue	MOD_3_9	8938	BAIAP3	113.702	63.9901	49.7117	-0.136221	0.00440054	-0.0311356	-0.164315	-0.0526581	0.206657	-0.0153237	0.000836043	0.025306	0.108659	-0.289616
MOD_3	blue	MOD_3_9	8941	CDK5R2	131.418	95.8227	35.595	-0.0821847	0.035834	-0.117661	-0.189167	-0.0233897	0.0372525	-0.0202769	0.00684415	-0.162287	0.116382	0.0156771
MOD_3	blue	MOD_3_9	8986	RPS6KA4	784.37	409.864	374.506	-0.0388044	0.23453	-0.141834	0.101819	-0.0986876	0.014437	-0.128555	-0.152448	0.168627	0.00510707	-0.149363
MOD_3	blue	MOD_3_9	9013	TAF1C	1614.58	482.136	1132.44	-0.00610533	-0.0342524	-0.186361	0.116362	-0.225649	0.065364	-0.101506	-0.0439719	-0.089248	-0.0207701	0.0555732
MOD_3	blue	MOD_3_9	9020	MAP3K14	766.891	513.508	253.382	0.0845309	0.249894	0.0732866	0.0436766	0.0436179	-0.00945454	-0.11282	-0.114663	0.0520258	0.119766	-0.183022
MOD_3	blue	MOD_3_9	9026	HIP1R	928.8	389.353	539.447	0.0792347	0.0958604	-0.0157554	0.0700253	-0.020911	0.0297334	-0.232103	-0.160671	0.0150736	-0.111177	-0.0787097
MOD_3	blue	MOD_3_1	9040	UBE2M	79.1055	21.8269	57.2786	-0.0436895	0.124667	0.00324699	-0.0478383	-0.0474723	0.201001	-0.130066	-0.174471	-0.272092	0.100396	-0.178084
MOD_3	blue	MOD_3_9	9046	DOK2	808.211	548.06	260.151	0.0802609	0.225577	0.0750148	0.128684	0.00575005	-0.0498725	-0.0491512	0.00695818	0.0309715	0.0400545	-0.0900497
MOD_3	blue	MOD_3_9	9049	AIP	479.879	339.924	139.955	0.0839804	0.225058	0.188098	-0.117085	0.171557	-0.0306054	-0.089712	-0.113313	-0.0280693	0.162387	-0.205643
MOD_3	blue	MOD_3_9	9051	PSTPIP1	434.17	304.245	129.925	-0.0349426	0.261551	0.0439679	-0.137766	-0.0261823	0.0870606	-0.0682974	-0.027209	0.0338432	0.0619881	-0.201521
MOD_3	blue	N/A	9088	PKMYT1	41.9475	21.7095	20.2381	0.00430949	0.111757	-0.00418803	0.0638073	0.0853705	0.039888	-0.0170431	-0.0406557	0.308249	-0.0219968	-0.139709
MOD_3	blue	MOD_3_9	9091	PIGQ	436.314	324.79	111.524	-0.0428117	0.250302	0.0319439	-0.10164	0.0189124	-0.069347	-0.0585256	-0.0469413	0.161542	0.0427636	-0.180491
MOD_3	blue	MOD_3_9	9092	SART1	670.936	462.847	208.089	0.0112059	0.252913	-0.0927107	0.0589097	-0.108973	0.101487	-0.14406	-0.158821	0.0167164	-0.0149162	-0.120692
MOD_3	blue	MOD_3_9	9093	DNAJA3	1990.34	434.15	1556.19	-0.00255299	0.0628251	-0.198387	0.155717	-0.257937	0.00495865	-0.099612	-0.0707393	0.125145	-0.0667994	-0.0882112
MOD_3	blue	N/A	9098	USP6	36.8317	16.7501	20.0815	-0.0987666	-0.0730995	-0.0696116	-0.0806419	-0.130644	0.13616	0.0369816	-0.0581553	0.144366	0.100696	-0.162022
MOD_3	blue	N/A	9127	P2RX6	15.4109	7.61181	7.79904	-0.109657	0.348249	0.157335	-0.107814	0.0241623	-0.182529	-0.405343	-0.504704	-0.264972	0.0523872	-0.199868
MOD_3	blue	MOD_3_9	9130	FAM50A	418.849	318.547	100.302	0.0824195	0.28708	0.0469486	0.183341	0.150393	-0.132355	-0.162652	-0.204846	0.0685283	-0.0232109	-0.00936237
MOD_3	blue	MOD_3_9	9136	RRP9	814.821	594.823	219.998	-0.0614994	0.148134	-0.0821588	-0.00941881	-0.0384305	0.00704741	-0.0969365	-0.0759807	-0.0538595	0.0741293	-0.169486
MOD_3	blue	MOD_3_9	9138	ARHGEF1	1256.34	683.462	572.88	-0.0322626	0.0847446	-0.140332	0.0324403	-0.188336	0.0628291	-0.114233	-0.057403	-0.0728534	0.0180746	-0.0936807
MOD_3	blue	MOD_3_9	9143	SYNGR3	226.751	134.644	92.1065	0.0519625	0.141071	0.000717135	0.202817	-0.0795156	-0.302341	-0.1481	-0.0785595	0.0980375	-0.110142	0.0987199
MOD_3	blue	MOD_3_9	9146	HGS	763.119	517.202	245.916	-0.0770361	0.139827	-0.0502243	-0.0344789	-0.0631309	0.129647	-0.0831702	-0.0676752	0.0765396	0.0607683	-0.203767
MOD_3	blue	MOD_3_4	9148	NEURL1	244.865	128.81	116.054	-0.0747443	0.0323266	-0.158757	0.153376	-0.154821	-0.05023	0.101278	0.0996426	0.177533	0.0122965	-0.14421
MOD_3	blue	MOD_3_9	9149	DYRK1B	444.152	224.385	219.768	0.00768744	0.0533475	0.0235533	0.192181	-0.163183	0.0378405	0.00551969	-0.0259153	-0.0123221	0.101723	-0.0620824
MOD_3	blue	MOD_3_9	9150	CTDP1	408.746	272.903	135.843	-0.180494	0.21546	-0.0860766	-0.180491	-0.13294	0.0876415	-0.16499	-0.160365	0.0539111	0.00815849	-0.320881
MOD_3	blue	MOD_3_9	9159	PCSK7	1789.3	597.501	1191.8	0.0239841	0.0450062	-0.150803	0.158898	-0.232884	0.00632217	-0.110289	-0.0612376	-0.0544564	-0.00266074	-0.00547962
MOD_3	blue	N/A	9172	MYOM2	33.4805	12.4403	21.0401	-0.0933161	-0.044503	-0.0624838	-0.111011	-0.231425	0.201252	-0.0187439	0.0557317	-0.265357	0.106676	0.135395
MOD_3	blue	MOD_3_9	9189	ZBED1	312.348	193.911	118.437	0.0355985	0.213775	-0.107704	0.105842	-0.071424	0.0613014	-0.0436431	-0.0859858	0.114495	0.0768899	-0.0934913
MOD_3	blue	N/A	9212	AURKB	14.8602	5.13512	9.7251	0.200515	0.0151608	0.364739	0.0216082	0.0850195	0.0593559	0.21094	0.161304	-0.175144	0.363372	0.0533391
MOD_3	blue	MOD_3_9	9230	RAB11B	408.198	227.58	180.618	0.0389212	0.0856691	0.0760671	-0.0385072	-0.0324926	0.0520066	-0.0572477	0.0308388	-0.11015	0.111259	-0.203183
MOD_3	blue	MOD_3_9	9238	TBRG4	1073.83	697.844	375.984	0.0278871	0.178294	-0.0542139	0.0176408	-0.139483	-0.0356016	-0.136447	-0.103306	-0.0185962	0.0220077	-0.157768
MOD_3	blue	MOD_3_9	9261	MAPKAPK2	175.206	71.7103	103.496	-0.0215939	0.244117	-0.00850873	0.237074	-0.0285089	0.0870881	-0.117629	-0.0699005	-0.0972474	0.0328178	-0.170705
MOD_3	blue	MOD_3_9	9266	CYTH2	223.698	142.742	80.9557	-0.121428	0.107043	0.00386817	-0.0799186	-0.179541	0.275225	0.108606	0.0678125	-0.205028	0.29235	-0.198782
MOD_3	blue	MOD_3_9	9267	CYTH1	1426.43	637.308	789.122	-0.0254501	0.075614	-0.080159	0.133818	-0.178228	-0.0293364	-0.107076	-0.0697196	-0.0950006	0.0450375	-0.0957053
MOD_3	blue	MOD_3_9	9270	ITGB1BP1	759.664	452.182	307.481	-0.00377387	0.131228	0.0096981	0.0760155	-0.0233299	-0.0770841	-0.0955894	-0.0483741	0.0141059	0.0188349	-0.0361953
MOD_3	blue	MOD_3_9	9274	BCL7C	438.432	279.225	159.206	0.138825	0.178252	0.159856	0.00361244	0.163774	-0.137542	-0.144853	-0.0888505	-0.157164	0.111833	-0.0105505
MOD_3	blue	MOD_3_9	9277	WDR46	1289	526.226	762.771	0.0612044	0.111339	-0.0910019	0.148569	-0.153445	0.0147854	-0.191096	-0.176563	-0.0453801	-0.0202911	-0.0520603
MOD_3	blue	MOD_3_9	9278	ZBTB22	1045.49	613.584	431.908	-0.0677192	0.161561	-0.0814699	-0.0515426	-0.116309	0.0562094	-0.200663	-0.144471	-0.0670326	0.00909149	-0.197595
MOD_3	blue	MOD_3_9	9298	SNORD31	92.8479	57.0161	35.8318	0.0159998	0.0525461	0.0843639	0.121045	0.0359734	-0.178527	-0.231201	-0.339025	-0.155327	0.0493086	0.0983942
MOD_3	blue	MOD_3_9	9328	GTF3C5	1089.03	593.182	495.845	-0.0365802	0.131681	-0.0673539	0.086218	-0.149355	0.0489783	-0.0518343	-0.0432348	-0.0199699	0.0810884	-0.0739154
MOD_3	blue	MOD_3_9	9344	TAOK2	918.137	614.99	303.147	-0.0368985	0.0701193	-0.0468576	-0.0193065	-0.0954133	0.0309628	-0.0778524	-0.0455226	0.0613734	0.0199688	-0.182069
MOD_3	blue	MOD_3_9	9351	SLC9A3R2	67.0283	31.497	35.5313	0.0154736	0.252162	0.00805153	-0.138655	-0.0848887	0.12342	-0.253208	-0.119653	-0.416542	0.111662	-0.376928
MOD_3	blue	MOD_3_9	9361	LONP1	1236.59	680.513	556.079	-0.0596276	0.145013	-0.102615	0.055056	-0.159207	0.00724743	-0.18257	-0.159265	-0.0304574	-0.0295325	-0.101051
MOD_3	blue	MOD_3_9	9363	RAB33A	356.901	209.332	147.569	0.114954	0.047067	0.00103312	0.0135057	-0.199669	-0.00859697	0.000985453	0.0163096	0.0259994	0.11204	-0.0642173
MOD_3	blue	MOD_3_9	9399	STOML1	440.589	330.417	110.172	-0.101224	0.279314	0.0564957	-0.219441	-0.0948878	0.00680063	-0.13342	-0.0922526	0.0435679	0.0995395	-0.38192
MOD_3	blue	MOD_3_9	9400	RECQL5	1385.64	647.494	738.143	0.0172004	0.104598	-0.0624588	0.104308	-0.107086	-0.00591297	-0.187857	-0.116521	0.0572544	-0.100385	-0.018403
MOD_3	blue	MOD_3_9	9401	RECQL4	886.884	580.057	306.827	-0.104603	0.0722892	-0.173758	-0.056517	-0.169715	0.105964	-0.0820829	-0.108218	-0.108414	0.115807	-0.179492
MOD_3	blue	MOD_3_9	9403	2019-09-15	395.604	224.335	171.269	0.174011	0.387822	0.267563	0.174133	0.102129	-0.111902	-0.187647	-0.204535	-0.0216676	0.155011	-0.17997
MOD_3	blue	MOD_3_9	9409	PEX16	456.821	326.36	130.461	-0.0307605	0.148883	0.149244	-0.136107	0.0715293	-0.0584914	-0.0557411	-0.100029	-0.0789567	0.212929	-0.151461
MOD_3	blue	MOD_3_9	9416	DDX23	1672.07	513.478	1158.6	0.0447616	0.0915073	-0.107285	0.1667	-0.201838	0.064654	-0.131472	-0.105459	0.0115696	-0.00465821	-0.150868
MOD_3	blue	MOD_3_9	9446	GSTO1	329.231	203.15	126.081	0.0523782	0.363829	0.0883034	0.183112	0.0238788	0.0146497	-0.251867	-0.189007	-0.0967708	-0.117211	0.0378542
MOD_3	blue	MOD_3_9	9463	PICK1	785.92	435.342	350.578	-0.0771084	0.0922652	-0.132977	0.059695	-0.0860222	0.107844	-0.150055	-0.11549	-0.189844	0.0472178	0.0591809
MOD_3	blue	MOD_3_9	9477	MED20	98.2198	58.811	39.4089	0.000463528	0.0267799	-0.0537643	-0.038679	0.0508838	0.249023	-0.0764643	-0.107754	0.0194977	-0.0178766	-0.294641
MOD_3	blue	MOD_3_9	9513	FXR2	535.882	375.383	160.499	0.0873978	0.136517	-0.0154808	-0.106919	0.00987043	0.164799	-0.0391563	-0.0305608	0.103631	0.0514656	-0.22109
MOD_3	blue	MOD_3_9	9514	GAL3ST1	151.349	94.6077	56.7415	-0.0281489	0.276605	-0.204017	-0.155149	-0.101071	0.168287	-0.168435	-0.139752	-0.139088	0.0916389	-0.194461
MOD_3	blue	N/A	9528	TMEM59	21.0225	7.81946	13.203	0.120324	-0.0499456	0.15961	-0.014357	-0.0520662	0.16626	0.141164	0.134009	0.202582	0.138159	-0.223346
MOD_3	blue	MOD_3_9	9546	APBA3	615.276	457.846	157.43	0.026125	0.11118	-0.0383179	-0.0791082	-0.0482987	-0.0327425	-0.101662	-0.061677	0.0845752	0.0108122	-0.0708848
MOD_3	blue	MOD_3_9	9567	GTPBP1	235.094	110.503	124.591	0.0223813	0.227788	0.167074	0.0220209	0.0323506	-0.0486471	-0.0685604	-0.0747173	0.0128121	0.103217	-0.30212
MOD_3	blue	MOD_3_9	9587	MAD2L1BP	303.871	203.333	100.538	0.123454	0.238463	0.171955	-0.0678961	0.176007	-0.0464324	0.0726871	0.0416306	-0.00338787	0.215456	-0.0534886
MOD_3	blue	MOD_3_9	9600	PITPNM1	555.986	410.885	145.101	-0.0387387	0.166102	-0.0515407	-0.102014	-0.0812064	0.0272703	-0.0497005	-0.0479253	0.194098	0.0662786	-0.287722
MOD_3	blue	MOD_3_9	9605	VPS9D1	208.008	100.214	107.794	-0.1029	0.164447	0.0750826	-0.0498744	-0.117597	0.0159626	0.0396776	0.00748817	-0.0248768	0.217404	-0.340493
MOD_3	blue	MOD_3_9	9618	TRAF4	720.161	472.773	247.389	0.0473469	0.0229335	-0.063201	-0.00797218	-0.0247266	0.0701645	-0.0624822	-0.0982653	-0.098161	0.112305	-0.166439
MOD_3	blue	MOD_3_9	9632	SEC24C	2410.62	382.402	2028.22	-0.00291022	0.0582212	-0.173005	0.239495	-0.233599	0.06159	-0.136451	-0.0914944	-0.0225336	-0.0375836	-0.0451597
MOD_3	blue	MOD_3_9	9641	IKBKE	1111.31	518.662	592.647	0.0992878	0.260157	-0.0484492	0.0872135	-0.00349216	0.0235446	-0.176514	-0.107977	0.0793929	-0.0226657	-0.150759
MOD_3	blue	MOD_3_9	9667	SAFB2	1808.07	470.177	1337.89	0.0493302	0.0322859	-0.145076	0.145144	-0.203088	0.0794264	-0.0963643	-0.0280718	-0.00395859	-0.0122098	-0.0180871
MOD_3	blue	MOD_3_9	9679	FAM53B	484.968	263.063	221.905	-0.0196752	0.0521719	-0.0382316	0.207681	-0.0895338	-0.125505	-0.0651802	-0.055044	-0.121882	0.114329	-0.130464
MOD_3	blue	MOD_3_9	9684	LRRC14	1306.69	617.427	689.261	-0.00414698	0.104695	-0.174947	0.0788762	-0.156988	0.00695187	-0.187195	-0.138227	0.0429159	-0.121762	0.0294297
MOD_3	blue	MOD_3_9	9696	CROCC	957.106	579.117	377.989	-0.0349636	0.114327	-0.21799	-0.0089284	-0.146953	0.0363277	-0.237756	-0.207514	-0.051977	-0.071376	-0.0688716
MOD_3	blue	MOD_3_9	9701	PPP6R2	1323.59	670.215	653.375	-0.0577271	0.138501	-0.105945	0.0868477	-0.194612	0.0480131	-0.0998629	-0.087546	-0.0722731	0.0941367	-0.160736
MOD_3	blue	MOD_3_9	9718	ECE2	250.8	184.921	65.8794	0.170499	0.166494	0.250231	0.0205101	0.312698	0.0765937	-0.000332241	0.0315297	-0.0750295	0.137386	-0.0767837
MOD_3	blue	MOD_3_2	9720	CCDC144A	251.036	114.427	136.609	0.054182	-0.00975187	-0.369348	-0.0442499	-0.0744843	0.209315	-0.0645098	-0.00706844	-0.114027	-0.0883498	0.0772987
MOD_3	blue	MOD_3_9	9725	TMEM63A	1549.77	435.536	1114.23	0.011616	0.0609915	-0.179366	0.03099	-0.182343	0.0989214	-0.138594	-0.071906	0.120488	-0.105867	-0.0894307
MOD_3	blue	MOD_3_9	9727	RAB11FIP3	1101.45	571.703	529.743	0.00918687	0.057518	-0.0915244	0.0614566	-0.118215	-0.00918107	-0.112358	-0.0448638	-0.0146501	-0.00491093	-0.0489923
MOD_3	blue	MOD_3_9	9742	IFT140	967.276	408.559	558.718	-0.0256368	0.116287	5.74e-05	0.108515	-0.0824774	-0.0564622	-0.187881	-0.175021	-0.0671406	-3.18e-05	0.0104972
MOD_3	blue	MOD_3_9	9744	ACAP1	1181.43	589.541	591.893	0.0182497	0.177704	-0.0643968	0.045562	-0.186999	0.109972	-0.122754	-0.0673994	-0.110179	0.0168008	-0.0721128
MOD_3	blue	MOD_3_9	9751	SNPH	325.374	153.241	172.134	-0.0190182	0.100654	0.162939	-0.107745	-0.0734682	-0.0261798	-0.105049	-0.0494378	-0.277131	0.172926	-0.113991
MOD_3	blue	MOD_3_9	9757	KMT2B	890.768	377.647	513.121	-0.00879168	-0.0024283	-0.126428	0.0446086	-0.208361	0.129834	-0.0453513	-0.0204459	0.0819258	0.044298	-0.26166
MOD_3	blue	MOD_3_9	9759	HDAC4	445.227	203.751	241.475	-0.154764	0.0820687	-0.166736	0.0178992	-0.259832	0.0427311	-0.0500972	-0.0274232	0.22015	0.00532134	-0.354376
MOD_3	blue	MOD_3_9	9780	PIEZO1	1202.36	451.327	751.035	-0.0143786	0.00911976	-0.243265	0.165836	-0.20718	0.0263243	-0.07698	-0.0357586	0.143999	-0.0677495	-0.0123
MOD_3	blue	MOD_3_9	9784	SNX17	534.841	402.25	132.59	0.0452316	0.337903	0.116034	-0.031197	0.10378	-0.0364806	-0.117395	-0.120532	-0.0364912	0.118606	-0.233113
MOD_3	blue	MOD_3_9	9785	DHX38	1896.72	557.171	1339.55	0.0259602	0.078015	-0.167065	0.16419	-0.210893	0.0756635	-0.153691	-0.102926	0.0047638	-0.0505498	-0.0745261
MOD_3	blue	MOD_3_9	9797	TATDN2	1765.43	411.905	1353.52	0.0586874	0.171391	-0.06025	0.268875	-0.175	-0.0741186	-0.172021	-0.127629	-0.108783	0.0093166	-0.112203
MOD_3	blue	MOD_3_9	9798	IST1	471.803	308.478	163.325	0.0206766	0.285436	0.0966392	-0.020023	-0.00341574	0.0142246	-0.0981433	-0.0962528	0.148479	0.0351909	-0.277793
MOD_3	blue	MOD_3_9	9810	RNF40	385.828	213.011	172.817	-0.0921913	0.185266	-0.184212	-0.0108944	-0.193296	0.17105	-0.102126	-0.0942445	0.0907789	-0.0332528	-0.246363
MOD_3	blue	MOD_3_9	9812	KIAA0141	1859.38	453.777	1405.6	0.0144954	0.0355379	-0.152273	0.183585	-0.15357	0.0982646	-0.150888	-0.111978	0.0582485	-0.040239	-0.0499944
MOD_3	blue	MOD_3_9	9814	SFI1	1447.03	664.908	782.126	-0.0208782	0.0673486	-0.122872	0.0609676	-0.195961	-0.0120803	-0.154617	-0.105538	-0.0512677	-0.0349272	-0.0242923
MOD_3	blue	MOD_3_9	9817	KEAP1	873.231	611.51	261.721	-0.00104011	0.154796	-0.0537975	0.0777486	-0.057548	-0.0389965	-0.120926	-0.114476	0.0133023	0.0299959	-0.105881
MOD_3	blue	MOD_3_9	9820	CUL7	1184.85	463.858	720.992	-0.045155	0.199001	-0.0963235	0.0714377	-0.154868	-0.0168498	-0.282035	-0.234093	0.0459522	-0.116886	-0.0401885
MOD_3	blue	MOD_3_9	9827	RGP1	1112.02	473.996	638.024	-0.0848433	0.135612	-0.187166	0.0987384	-0.253443	-0.0756354	-0.276203	-0.228474	0.0694256	-0.121074	-0.133197
MOD_3	blue	MOD_3_9	9894	TELO2	879.23	644.09	235.14	-0.0378918	0.100142	-0.0935215	-0.0608558	-0.080429	-0.00186283	-0.159933	-0.125804	0.000249859	0.0230186	-0.0952775
MOD_3	blue	MOD_3_9	9905	SGSM2	1632.23	581.591	1050.64	0.00524959	0.079911	-0.194035	0.0478116	-0.17512	0.0661066	-0.152112	-0.0984979	-0.0344163	-0.00722555	-0.00707808
MOD_3	blue	MOD_3_9	9907	AP5Z1	652.514	504.636	147.878	-0.0857552	0.128755	-0.0498696	-0.123229	-0.0640334	0.0262805	-0.0621872	-0.0474941	-0.00638233	0.0948558	-0.207818
MOD_3	blue	MOD_3_9	9909	DENND4B	1848.74	453.726	1395.01	-0.0525539	0.0476225	-0.216726	0.161408	-0.252779	0.0672983	-0.120378	-0.0655131	0.0531261	-0.0282934	-0.0632734
MOD_3	blue	MOD_3_9	9940	DLEC1	1674.99	467.394	1207.59	-0.036962	0.0795089	-0.15148	0.148346	-0.264561	0.00718662	-0.162704	-0.106078	0.0272916	-0.0840708	-0.0520034
MOD_3	blue	MOD_3_9	9973	CCS	624.098	469.2	154.898	0.00670944	0.235942	-0.00342314	-0.117848	0.00478862	0.14909	-0.186989	-0.181436	-0.137813	0.0638616	-0.0450089
MOD_3	blue	MOD_3_9	9986	RCE1	1322.3	539.676	782.622	0.0217491	0.0650062	-0.0341504	0.0888158	-0.098496	0.101067	-0.0930964	-0.0546301	-0.102147	0.0827597	-0.0461455
MOD_3	blue	MOD_3_9	9997	SCO2	263.069	182.7	80.369	-0.0599618	0.0241009	0.00699345	0.0402219	-0.0676009	0.00377607	0.0398697	0.0462707	-0.0237048	0.134451	-0.0538363
MOD_3	blue	MOD_3_9	10005	ACOT8	669.891	483.996	185.895	0.043726	0.293326	0.0824455	0.0469443	0.00324087	-0.0763398	-0.0981675	-0.0639755	0.00593873	0.0981365	-0.00874822
MOD_3	blue	MOD_3_9	10013	HDAC6	1900.46	411.491	1488.97	-0.00499484	0.0286821	-0.238126	0.201983	-0.2051	0.0481016	-0.12167	-0.0900207	0.0993858	-0.0789872	0.0333918
MOD_3	blue	MOD_3_9	10016	PDCD6	798.446	566.949	231.496	-0.0107165	0.108401	0.0186062	0.0329137	0.00396242	-0.0245618	-0.0870299	-0.0592187	-0.0682844	0.0775034	-0.160675
MOD_3	blue	MOD_3_9	10025	MED16	309.687	214.791	94.8964	-0.082783	0.197196	-0.0417878	-0.27744	0.0286787	0.121941	-0.161425	-0.158701	-0.11449	0.0198158	-0.317487
MOD_3	blue	MOD_3_9	10045	SH2D3A	1308.94	421.526	887.415	0.0518792	0.0647601	-0.192791	0.0260631	-0.160285	0.0825044	-0.119441	-0.056175	0.00192684	-0.0582009	0.0954078
MOD_3	blue	MOD_3_9	10055	SAE1	844.63	487.983	356.646	0.103537	0.309158	0.0348608	0.219563	0.0371101	-0.138771	-0.242905	-0.22271	-0.043735	-0.00712281	-0.134587
MOD_3	blue	MOD_3_9	10058	ABCB6	404.572	230.477	174.096	0.00264732	0.153351	-0.163166	-0.00773642	-0.0413617	0.245073	-0.158709	-0.0872912	0.0601166	-0.096979	-0.144139
MOD_3	blue	MOD_3_9	10062	NR1H3	366.352	179.639	186.713	-0.0481818	0.17914	-0.0353638	-0.0791389	-0.237355	0.0236209	-0.0668378	0.00684228	-0.070635	-0.00544246	0.031191
MOD_3	blue	MOD_3_9	10063	COX17	1417.39	529.423	887.962	0.0201506	0.0613485	-0.152907	0.127764	-0.16406	0.08079	-0.206696	-0.156821	-0.141019	-0.00811933	0.00113862
MOD_3	blue	MOD_3_9	10067	SCAMP3	1141.43	494.205	647.224	0.142243	0.0704627	-0.0188502	0.137591	-0.0144588	-0.0335596	-0.089675	-0.0236837	0.0159485	-0.0289676	0.0225726
MOD_3	blue	MOD_3_9	10072	DPP3	1465.75	517.175	948.574	0.0427494	0.124398	-0.0993845	0.238552	-0.129608	-0.00782201	-0.160418	-0.140333	-0.0266042	-0.0227248	-0.0739835
MOD_3	blue	MOD_3_9	10077	TSPAN32	1174.77	456.469	718.297	-0.0463353	0.0653294	-0.154814	0.198232	-0.224271	-0.0634952	-0.189281	-0.128655	-0.147958	-0.0995099	0.0971812
MOD_3	blue	MOD_3_9	10084	PQBP1	1218.91	390.732	828.177	0.157195	0.230861	0.0406694	0.181557	-0.0131916	0.125857	-0.129076	-0.0954077	-0.0771203	0.0804622	0.0327326
MOD_3	blue	MOD_3_9	10101	NUBP2	473.805	356.253	117.551	0.0528311	0.200475	0.202432	-0.124605	0.150091	-0.114265	-0.121217	-0.10978	-0.109994	0.110391	-0.188726
MOD_3	blue	MOD_3_9	10102	TSFM	461.253	229.934	231.319	-0.0181432	0.0360399	-0.0666607	0.0490914	-0.130231	-0.142125	-0.141199	-0.0742159	0.141633	-0.0149961	-0.0866129
MOD_3	blue	MOD_3_9	10113	PREB	1013.39	647.83	365.563	0.0939095	0.144472	-0.00389176	0.0693864	-0.0372605	-0.0157117	-0.0510894	-0.0768995	0.0469045	0.0993796	-0.0730913
MOD_3	blue	MOD_3_9	10120	ACTR1B	897.049	644.14	252.91	-0.00252699	0.20237	-0.082631	-0.0888964	-0.0606213	0.0344563	-0.18372	-0.164419	-0.00356272	0.0458123	-0.199609
MOD_3	blue	MOD_3_9	10121	ACTR1A	429.026	281.927	147.099	0.0743397	0.222761	0.143217	0.00893609	-0.0249	0.110748	-0.0117938	-0.0185066	-0.000507925	0.139192	-0.267897
MOD_3	blue	MOD_3_9	10127	ZNF263	1457.5	492.233	965.27	0.0745747	0.12088	-0.0302745	0.131154	-0.124652	0.0368637	-0.0648824	-0.0398764	-0.0397214	0.0440566	0.00649242
MOD_3	blue	MOD_3_9	10131	TRAP1	1669.1	453.434	1215.67	0.0315268	0.01509	-0.0425629	0.118393	-0.163626	0.00697492	-0.037338	-0.00905052	-0.142586	0.0998975	0.0218194
MOD_3	blue	MOD_3_9	10139	ARFRP1	580.161	444.779	135.382	0.0238073	0.173159	0.0493686	-0.124406	0.0576187	-0.0286212	-0.094541	-0.0810113	-0.0509581	0.0877414	-0.18249
MOD_3	blue	MOD_3_9	10155	TRIM28	1012.46	614.018	398.441	0.0310632	0.19065	-0.0126521	0.0528491	-0.0508198	0.0281695	-0.131303	-0.118663	0.0368562	0.0191516	-0.234423
MOD_3	blue	MOD_3_9	10181	RBM5	907.365	408.31	499.055	-0.0249364	0.0354488	-0.0177234	-0.0338218	-0.192844	0.109423	0.00710503	0.00509295	-0.0239742	0.12985	-0.115791
MOD_3	blue	MOD_3_9	10188	TNK2	891.851	574.041	317.81	-0.0879436	0.121886	-0.157559	-8.35e-05	-0.101698	0.023852	-0.0966145	-0.0741949	0.0113735	0.0774882	-0.087915
MOD_3	blue	MOD_3_9	10189	ALYREF	517.967	291.874	226.094	0.134691	0.278428	0.0176831	0.223661	-0.0204728	-0.060313	-0.204279	-0.182576	-0.173447	0.015024	-0.0218509
MOD_3	blue	MOD_3_9	10212	DDX39A	1298.41	482.548	815.858	0.0800566	0.095341	-0.118912	0.217795	-0.128534	0.0383249	-0.120146	-0.053583	-0.0592763	-0.0370591	-0.00547992
MOD_3	blue	MOD_3_9	10227	MFSD10	902.131	578.879	323.252	-0.000644185	0.0987943	-0.12474	0.0376462	-0.121334	0.052733	-0.130427	-0.0862206	-0.167115	0.0497005	-0.0116406
MOD_3	blue	MOD_3_9	10235	RASGRP2	1017.56	698.149	319.414	-0.0392184	0.143476	-0.0734542	-0.0701778	-0.113451	0.0268866	-0.155471	-0.102841	-0.120738	0.0183578	-0.0967426
MOD_3	blue	MOD_3_9	10244	RABEPK	184.42	85.1286	99.2912	-0.0787936	0.102376	0.043309	-0.00697861	-0.180713	0.0128324	-0.14924	-0.163245	-0.479244	0.196588	-0.23084
MOD_3	blue	MOD_3_9	10263	CDK2AP2	326.038	217.449	108.589	0.0816819	-0.00631773	0.100884	0.0030956	-0.0494845	0.0167175	0.0292532	0.0839667	-0.0439478	0.132822	-0.208112
MOD_3	blue	N/A	10267	RAMP1	51.5914	27.0474	24.5441	0.0657388	0.000969983	-0.10585	0.357579	0.0244764	-0.182348	-0.0717069	0.0329283	-0.028631	-0.23845	-0.0231302
MOD_3	blue	MOD_3_9	10272	FSTL3	92.7298	61.3275	31.4023	-0.168345	0.15359	-0.272021	-0.00778762	-0.128547	0.127832	-0.194692	-0.211856	0.126509	-0.0907731	0.125211
MOD_3	blue	MOD_3_9	10273	STUB1	661.035	525.414	135.621	-0.0132749	0.112718	-0.00866264	-0.1224	0.020527	0.0106049	-0.1287	-0.0755704	-0.0567347	0.0573439	-0.162135
MOD_3	blue	MOD_3_9	10290	SPEG	500.472	231.487	268.984	0.00714676	0.0326529	0.0309651	0.00274871	-0.0119188	0.0287434	-0.0864453	-0.0845916	0.0909778	-0.00406255	-0.0114873
MOD_3	blue	MOD_3_9	10298	PAK4	373.627	180.316	193.311	-0.0387394	0.144286	0.018928	0.0211339	-0.110496	-0.0531889	-0.153153	-0.149069	0.0279125	0.0553539	-0.314814
MOD_3	blue	MOD_3_9	10319	LAMC3	228.441	161.451	66.9903	-0.165467	0.0979556	0.0163744	-0.156346	-0.0627318	0.00786546	-0.0620453	-0.0752906	-0.215629	0.184057	-0.0513423
MOD_3	blue	MOD_3_9	10327	AKR1A1	607.457	437.567	169.89	0.0867663	0.290254	0.0690919	0.0982842	0.0770101	0.058815	-0.0311075	-0.0348708	0.122911	0.0922008	0.00835914
MOD_3	blue	MOD_3_9	10328	EMC8	586.445	370.189	216.257	-0.0471662	0.121056	-0.130806	0.0772974	-0.0810277	-0.03096	-0.00607385	-0.0439707	-0.050212	0.157394	-0.104906
MOD_3	blue	MOD_3_9	10360	NPM3	528.413	382.339	146.075	0.115281	0.164429	0.17701	-0.141311	0.0405167	0.0354081	-0.0964046	-0.0639868	-0.129308	0.164112	-0.24908
MOD_3	blue	N/A	10361	NPM2	17.1967	10.0714	7.12528	0.142181	0.0216917	0.0131201	0.07259	0.0979402	-0.232975	-0.0737287	-0.0803217	0.274276	-0.184596	-0.0643251
MOD_3	blue	MOD_3_9	10362	HMG20B	738.026	507.194	230.832	0.102241	0.147735	0.0743303	0.0294566	0.0874894	-0.0600787	-0.156253	-0.0783297	-0.01264	-0.0255245	-0.0448898
MOD_3	blue	MOD_3_9	10365	KLF2	706.688	393.536	313.151	-0.0796926	0.0134792	-0.20447	0.0716061	-0.207282	0.0354346	-0.041398	-0.01543	0.0551206	-0.0250468	-0.0954516
MOD_3	blue	N/A	10381	TUBB3	27.5495	7.59476	19.9547	-0.021413	0.00545473	0.183908	-0.0546968	0.113827	-0.0669679	0.0901837	-0.0328813	0.0338169	0.28261	-0.148444
MOD_3	blue	MOD_3_9	10421	CD2BP2	752.638	571.681	180.957	0.0171502	0.183841	0.0531415	-0.0514708	-0.0412186	0.034579	-0.0996359	-0.0794247	-0.128798	0.148758	-0.230615
MOD_3	blue	MOD_3_9	10430	TMEM147	1047.51	539.342	508.172	0.138902	0.183492	0.0439486	0.197973	0.0506635	-0.0330967	-0.0593423	-0.0576861	-0.0880998	0.0848782	0.0125916
MOD_3	blue	MOD_3_9	10445	MCRS1	1012.97	693.263	319.71	0.0837912	0.270298	0.0804908	0.0327061	0.0326965	-0.0240925	-0.145379	-0.10838	-0.0140364	0.0368564	-0.125686
MOD_3	blue	MOD_3_9	10446	LRRN2	428.146	288.88	139.266	-0.0286101	0.0553057	-0.0561366	-0.0416307	0.00687083	-0.0638912	-0.0506336	-0.0212219	0.253156	-0.00261432	-0.0827647
MOD_3	blue	MOD_3_9	10450	PPIE	1322.41	598.583	723.826	0.114555	0.128499	-0.0272511	0.119718	-0.112577	-0.00913173	-0.0960791	-0.0625425	-0.14225	0.0881014	0.0511099
MOD_3	blue	MOD_3_9	10452	TOMM40	1453.3	487.433	965.865	-0.0265215	0.139577	-0.114476	0.130448	-0.180629	0.030978	-0.167668	-0.134045	-0.0727584	0.0222852	-0.091754
MOD_3	blue	MOD_3_9	10454	TAB1	846.168	528.025	318.143	0.0270969	0.273963	0.0503283	0.104186	-0.0305943	-0.0805672	-0.223724	-0.197325	0.112389	-0.0358413	-0.128386
MOD_3	blue	MOD_3_9	10459	MAD2L2	457.351	324.663	132.688	0.0201378	0.283003	-0.00340808	0.101473	-0.0714656	-0.0374961	-0.0271254	-0.00809312	-0.105037	0.155381	-0.029108
MOD_3	blue	MOD_3_9	10467	ZNHIT1	272.378	175.3	97.0781	0.10654	0.139339	0.098524	0.146318	0.0195961	0.059808	0.058776	0.0974838	-0.103582	0.177822	0.0183124
MOD_3	blue	MOD_3_9	10469	TIMM44	1030.56	448.863	581.701	0.048802	0.263194	-0.124876	0.134736	-0.120733	0.0284015	-0.165189	-0.13271	-0.0333413	-0.00469291	-0.0507745
MOD_3	blue	MOD_3_9	10471	PFDN6	968.339	517.819	450.52	-0.0159055	0.188501	-0.0844034	0.118078	-0.12634	0.076024	-0.104373	-0.0744362	-0.0743072	0.0377541	-0.00826024
MOD_3	blue	MOD_3_9	10474	TADA3	502.287	333.449	168.837	0.159782	0.362472	0.0726439	0.0759794	-0.0511886	0.0681339	0.0027067	-0.0123707	0.0367054	0.154965	-0.165708
MOD_3	blue	MOD_3_9	10489	LRRC41	1453.76	444.564	1009.2	-0.00400604	0.182793	-0.0751617	0.172251	-0.0789122	0.0322275	-0.149903	-0.141967	-0.023545	0.0444061	-0.0485069
MOD_3	blue	MOD_3_9	10494	STK25	795.461	522.132	273.328	0.0383635	0.115814	-0.0280023	-0.0782413	-0.00263319	0.0242971	-0.154158	-0.126133	0.0287757	0.0223382	-0.153085
MOD_3	blue	MOD_3_9	10500	SEMA6C	735.388	310.051	425.338	-0.0679051	-0.0717467	-0.151903	-0.0907706	-0.201186	0.217457	-0.0627356	0.0591344	-0.159917	0.0658798	-0.075371
MOD_3	blue	MOD_3_9	10519	CIB1	735.274	562.464	172.811	0.0459165	0.207685	0.055286	0.0189253	0.0435372	-0.0403767	-0.0675685	-0.0504954	-0.103353	0.139311	-0.0777605
MOD_3	blue	MOD_3_9	10522	DEAF1	708.784	451.378	257.406	0.0478146	0.191367	0.0242385	0.0869761	0.0707375	-0.0894695	-0.133619	-0.100714	0.0704055	0.0458618	-0.0653791
MOD_3	blue	MOD_3_9	10535	RNASEH2A	675.527	345.881	329.646	0.0851726	0.112035	-0.039664	0.011611	-0.0448931	0.100657	-0.000529928	-0.00770247	0.0924225	0.10464	-0.0687807
MOD_3	blue	MOD_3_9	10538	BATF	834.78	380.638	454.142	-0.0265804	-0.00782907	-0.11074	0.169274	-0.1937	-0.0583127	-0.115457	-0.0380894	-0.0957401	-0.0481077	0.0638926
MOD_3	blue	MOD_3_9	10540	DCTN2	489.35	298.924	190.425	0.0693403	0.41053	0.160788	0.137892	0.114939	0.0528685	-0.185354	-0.174337	-0.0786646	0.0901503	-0.172774
MOD_3	blue	MOD_3_9	10552	ARPC1A	529.97	250.376	279.594	0.063181	0.27358	0.0334464	0.0316527	-0.0582325	0.17725	-0.0932992	-0.0691329	0.0701593	0.0431564	-0.110975
MOD_3	blue	MOD_3_9	10553	HTATIP2	277.126	163.852	113.274	0.0352664	0.35204	0.0841664	-0.00930994	-0.00309646	0.0979155	-0.0318219	-0.0566651	0.0114091	0.101095	-0.124722
MOD_3	blue	MOD_3_9	10572	SIVA1	453.719	278.381	175.338	-0.0233864	0.219737	0.0718517	-0.159438	0.102627	-0.0851691	-0.137126	-0.13854	-0.064775	0.0785301	-0.138514
MOD_3	blue	MOD_3_9	10573	MRPL28	351.013	249.512	101.502	0.00759925	0.262173	0.0577074	-0.129519	0.0370908	0.225885	-0.0825691	-0.0712974	-0.137109	0.0969006	-0.254137
MOD_3	blue	MOD_3_9	10574	CCT7	1553.92	521.018	1032.9	0.152274	0.211904	0.0111885	0.200087	-0.0845793	0.0251495	-0.13722	-0.0810955	-0.0216072	-0.0277305	-0.0668909
MOD_3	blue	MOD_3_9	10587	TXNRD2	560.968	406.121	154.848	-0.0776971	0.158452	-0.182318	-0.0101283	-0.0376774	0.0157046	-0.105193	-0.101133	0.0958475	0.0211224	-0.143738
MOD_3	blue	MOD_3_9	10589	DRAP1	340.091	220.73	119.36	-0.0661458	0.218622	-0.00313386	-0.199806	0.0404794	0.0103578	-0.0794646	-0.0242881	0.0186652	0.0853276	-0.22714
MOD_3	blue	MOD_3_9	10591	DNPH1	281.025	210.808	70.2165	-0.0284467	0.357305	0.0477423	-0.0745633	0.0274015	0.0267328	-0.2003	-0.242691	0.0382699	0.103625	-0.202602
MOD_3	blue	MOD_3_9	10598	AHSA1	856.219	505.175	351.043	0.11522	0.153739	0.0372009	0.0568322	0.0392176	0.10556	-0.111152	-0.0973609	-0.0241465	0.0894704	-0.196129
MOD_3	blue	MOD_3_9	10607	TBL3	931.22	623.779	307.44	-0.0129744	0.0854604	-0.134876	-0.0110124	-0.0779839	0.0950324	-0.147681	-0.0952301	0.0304815	-0.0391609	-0.151675
MOD_3	blue	MOD_3_9	10608	MXD4	566.198	433.886	132.311	0.0366836	0.0532833	0.0196948	-0.0388182	-0.00608474	-0.0555648	-0.0235896	-0.0187015	-0.0230267	0.1796	-0.162545
MOD_3	blue	MOD_3_9	10612	TRIM3	1579.96	447.296	1132.67	0.115947	0.109375	-0.108048	0.258381	-0.0995126	-0.0564501	-0.10218	-0.0750156	0.0680815	0.00824113	0.0250027
MOD_3	blue	MOD_3_9	10620	ARID3B	424.45	209.019	215.431	0.0105315	0.179166	0.0849169	0.0918848	-0.11295	0.058201	-0.0247946	-0.0111809	-0.00602122	0.107662	-0.206533
MOD_3	blue	MOD_3_9	10629	TAF6L	919.358	572.278	347.08	-0.0613077	0.151489	-0.17631	0.0844019	-0.0779018	0.0418023	-0.176894	-0.153682	-0.182877	-0.00966772	0.0342318
MOD_3	blue	N/A	10633	RASL10A	53.4935	27.6337	25.8598	0.266545	0.248995	0.305009	0.356749	0.0690071	-0.327792	-0.070902	-0.154179	-0.201729	0.126309	0.0405192
MOD_3	blue	N/A	10637	LEFTY1	26.4202	13.9839	12.4364	-0.0819725	0.0491004	-0.137807	-0.0793659	-0.150792	-0.110544	-0.175501	-0.0122952	0.0514694	-0.440502	0.0176752
MOD_3	blue	MOD_3_9	10652	YKT6	647.961	465.827	182.135	-0.00105382	0.238186	0.0285735	-0.0117498	-0.0341992	0.0408404	-0.136165	-0.0893752	-0.0871722	0.095753	-0.276919
MOD_3	blue	MOD_3_9	10654	PMVK	422.562	284.717	137.846	0.0290949	0.316301	0.152654	-0.120112	0.12332	-0.0503038	-0.0852303	-0.0743144	0.0588186	0.0572157	-0.207064
MOD_3	blue	MOD_3_9	10670	RRAGA	567.503	386.484	181.019	0.0314757	0.233753	0.00513461	-0.0384293	-0.0272341	0.0752085	-0.11735	-0.118994	0.0341009	0.0376053	-0.129534
MOD_3	blue	MOD_3_9	10750	GRAP	302.261	215.617	86.6446	0.147292	0.233063	0.256206	-0.119128	0.223346	-0.0676434	-0.055266	-0.0859769	-0.00980378	0.216211	-0.213755
MOD_3	blue	MOD_3_9	10755	GIPC1	608.176	417.292	190.884	0.0286004	0.0950245	0.0288428	0.0181492	-0.0373829	-0.11568	-0.10148	-0.0698217	-0.165901	0.0787085	-0.0728908
MOD_3	blue	MOD_3_9	10785	WDR4	908.098	523.169	384.929	-0.0460227	0.047721	-0.161426	-0.00503874	-0.168156	0.0602246	-0.182627	-0.135935	0.00365441	-0.049644	-0.197236
MOD_3	blue	MOD_3_9	10791	VAMP5	341.223	220.809	120.413	0.0163213	0.152185	0.114267	-0.181281	0.0497628	-0.102801	-0.0739364	-0.0535337	-0.100951	0.130861	-0.206441
MOD_3	blue	MOD_3_9	10807	SDCCAG3	1921.29	465.777	1455.51	0.0156144	0.0128338	-0.179181	0.118793	-0.176232	0.108741	-0.0973069	-0.0471959	-0.07367	0.00218562	0.0795028
MOD_3	blue	MOD_3_9	10811	NOXA1	1036.75	532.888	503.859	-0.0537046	0.0780802	-0.168765	0.12388	-0.191259	0.0137238	-0.0344053	-0.00993116	0.07828	-0.0267119	0.0258555
MOD_3	blue	N/A	10841	FTCD	15.686	5.18185	10.5041	-0.210892	-0.111654	-0.29969	-0.0175385	-0.173924	0.085231	0.00772317	-0.0549704	-0.20303	0.216831	0.0912762
MOD_3	blue	MOD_3_9	10856	RUVBL2	599.686	358.584	241.102	0.170155	0.204633	0.0331678	0.137673	0.0771379	-0.0562223	-0.19353	-0.179467	0.0461259	-0.0562883	0.0142849
MOD_3	blue	MOD_3_9	10858	CYP46A1	140.884	82.9984	57.8853	0.0136565	-0.0266782	-0.193663	0.157463	-0.037444	-0.115108	0.158795	0.189799	0.0340785	0.196981	0.00965439
MOD_3	blue	MOD_3_9	10861	SLC26A1	827.245	453.328	373.917	-0.132251	-0.00299533	-0.248964	0.0709681	-0.216681	0.0361623	-0.144107	-0.0939882	-0.0120176	-0.122775	-0.00705502
MOD_3	blue	N/A	10866	HCP5	25.5023	12.8887	12.6136	-0.0378209	-0.0100646	0.23155	-0.0234087	0.215525	-0.0199025	0.208112	0.261556	-0.0684529	0.165839	0.120341
MOD_3	blue	MOD_3_9	10868	USP20	1214.16	666.347	547.808	0.00758255	0.0964384	-0.148827	-0.0164711	-0.159478	0.0551056	-0.12107	-0.0725913	-0.00751878	-0.0264709	-0.0610198
MOD_3	blue	MOD_3_9	10869	USP19	641.476	439.522	201.954	-0.138754	0.114646	-0.147503	-0.0981534	-0.175656	0.102246	-0.0866416	-0.0871827	0.0804615	0.00996623	-0.264238
MOD_3	blue	MOD_3_9	10870	HCST	668.227	296.085	372.142	0.0519278	0.127327	0.0126224	0.196864	-0.0977314	-0.0832384	-0.0925401	-0.0250816	-0.304353	0.0662069	0.102101
MOD_3	blue	MOD_3_9	10893	MMP24	320.923	188.45	132.473	-0.0984472	0.106475	-0.207167	-0.0644953	-0.285577	0.0236097	-0.0738647	-0.0736278	-0.347022	0.233474	-0.192397
MOD_3	blue	MOD_3_9	10897	YIF1A	471.215	352.549	118.666	-0.0566393	0.208564	0.0969085	-0.0589165	-0.0248684	0.0118516	-0.0266429	0.0112852	0.104827	0.0115879	-0.136463
MOD_3	blue	MOD_3_9	10898	CPSF4	1204.78	438.564	766.219	0.0857655	0.158992	-0.0302009	0.185064	-0.087247	-0.0602757	-0.0868967	-0.065804	-0.136051	0.10232	0.0377796
MOD_3	blue	MOD_3_9	10899	JTB	161.2	116.523	44.6772	-0.0852241	-0.0710649	-0.0579742	-0.0178215	-0.0650495	-0.165144	0.134043	0.188556	0.17666	0.0242822	0.0484621
MOD_3	blue	MOD_3_9	10901	DHRS4	438.268	309.375	128.893	-0.0532527	0.223035	0.0126331	0.0223811	0.0158076	0.154849	-0.272008	-0.24939	-0.165285	-0.00982368	-0.167348
MOD_3	blue	MOD_3_9	10907	TXNL4A	786.278	397.181	389.097	0.0217855	0.305383	-0.0509735	0.0901681	-0.0506255	0.0709062	-0.235023	-0.21823	-0.108612	0.037121	-0.093741
MOD_3	blue	MOD_3_9	10908	PNPLA6	510.964	369.544	141.42	0.0153899	0.213155	-0.0443446	-0.000845999	-0.0153947	0.0412191	-0.0909167	-0.0805136	0.156459	0.0526963	-0.282325
MOD_3	blue	MOD_3_9	10916	MAGED2	1261.77	454.844	806.928	0.0917283	0.186862	-0.0155699	0.233493	-0.0946611	0.0079104	-0.190053	-0.161746	-0.0934924	-0.0075735	-0.0546249
MOD_3	blue	MOD_3_9	10920	COPS8	760.642	344.957	415.685	-0.105563	0.140412	-0.300627	0.0580022	-0.208365	0.012887	-0.208047	-0.133825	0.0847738	-0.10359	-0.0879998
MOD_3	blue	MOD_3_9	10922	FASTK	1175.47	654.229	521.244	-0.0191926	0.122684	-0.0587411	0.0526287	-0.0876457	-0.011268	-0.106771	-0.0563688	-0.0427424	0.0223636	0.0295572
MOD_3	blue	MOD_3_9	10948	STARD3	496.465	346.51	149.956	-0.0592794	0.185727	0.101772	-0.175074	-0.0381149	0.0744548	-0.0178921	0.0239062	-0.0806834	0.186494	-0.284183
MOD_3	blue	MOD_3_9	10949	HNRNPA0	1044.52	578.148	466.377	-0.0593676	0.0845272	-0.177806	0.0102729	-0.182481	0.0619598	-0.173934	-0.145158	-0.0434686	-0.0114087	-0.164604
MOD_3	blue	MOD_3_9	10952	SEC61B	474.258	360.454	113.804	0.00488438	0.268705	0.0296117	0.00762221	0.00908273	1.56e-05	-0.132985	-0.135719	-0.118679	0.0607948	-0.0841731
MOD_3	blue	MOD_3_9	10961	ERP29	907.639	541.218	366.42	0.167943	0.289563	0.157876	0.0823385	0.0821637	-0.00714127	-0.196666	-0.169793	-0.0908915	0.058566	-0.0149274
MOD_3	blue	MOD_3_9	10965	ACOT2	1460.39	539.115	921.272	0.0211786	0.0547838	-0.133151	0.148828	-0.152321	0.0437965	-0.140635	-0.114019	-0.0167841	-0.051445	-0.0273971
MOD_3	blue	MOD_3_10	10974	ADIRF	143.313	83.0427	60.2706	-0.00126185	0.000835787	-0.273151	-0.150181	-0.0707134	0.186987	-0.200509	-0.220997	0.238569	-0.107397	-0.079325
MOD_3	blue	MOD_3_9	10975	UQCR11	883.467	415.185	468.283	-0.0644677	0.081502	-0.194051	0.0943819	-0.205426	0.0076125	-0.155906	-0.121752	-0.158893	-0.0853903	0.0594001
MOD_3	blue	MOD_3_9	10985	GCN1L1	2193.96	507.206	1686.75	0.0261819	0.0438369	-0.198213	0.223727	-0.20024	0.0203778	-0.130265	-0.102883	0.05003	-0.0709918	0.0307052
MOD_3	blue	MOD_3_9	10994	ILVBL	623.096	487.395	135.7	0.0593032	0.146629	0.00323298	0.00457157	0.0765078	-0.0512885	-0.0716581	-0.0806307	0.0120488	0.108103	-0.0759692
MOD_3	blue	MOD_3_9	10998	SLC27A5	207.689	144.909	62.7796	0.115654	0.170467	0.00221148	0.0814471	0.128448	-0.190518	-0.0490037	-0.0888961	0.138312	-0.00530573	0.0898582
MOD_3	blue	MOD_3_9	11000	SLC27A3	925.456	420.207	505.249	-0.0818573	0.0938608	-0.162882	0.151211	-0.203603	0.0174498	-0.116515	-0.0506063	-0.00399825	-0.0613895	-0.0986063
MOD_3	blue	MOD_3_9	11007	CCDC85B	612.359	492.259	120.1	-0.0427751	0.145273	-0.0234918	-0.142945	-0.0567922	-0.0375786	-0.0718487	-0.0319717	-0.0789785	0.0586345	-0.122561
MOD_3	blue	MOD_3_9	11033	ADAP1	211.838	139.979	71.8586	-0.106594	0.142033	-0.0300682	0.147793	0.0479497	-0.0604096	-0.0110501	-0.0351884	0.0492722	0.0595687	-0.0932375
MOD_3	blue	MOD_3_9	11035	RIPK3	555.02	398.124	156.896	0.0592164	0.133692	0.0286199	0.150802	0.107304	-0.0652197	0.0436319	0.045178	0.239196	-0.0137064	-0.0988517
MOD_3	blue	MOD_3_9	11040	PIM2	124.593	70.966	53.6275	-0.0276579	0.262192	0.169995	-0.21445	-0.0162904	0.0044916	-0.13604	-0.0995814	0.0336313	0.00922316	-0.30867
MOD_3	blue	MOD_3_9	11041	B3GNT1	304.122	204.379	99.7436	-0.00978113	0.027589	-0.0652637	-0.00728538	-0.00515187	-0.100334	-0.0810728	-0.0630653	0.0125968	0.0256143	0.0309381
MOD_3	blue	MOD_3_9	11047	ADRM1	540.078	403.509	136.569	0.0439279	0.192443	0.0943528	-0.136313	0.0780768	0.0249321	0.00273877	-0.0211495	-0.060636	0.220373	-0.226547
MOD_3	blue	MOD_3_9	11066	SNRNP35	390.637	176.592	214.045	0.0948279	0.327991	0.0650161	0.0928286	-0.00435704	0.124994	-0.263836	-0.283815	-0.312953	0.0826298	-0.031662
MOD_3	blue	MOD_3_9	11068	CYB561D2	579.261	452.464	126.798	-0.0222927	0.238043	0.0588645	-0.0783552	-0.00391368	-0.0461287	-0.121427	-0.0964033	-0.188265	0.136588	-0.194395
MOD_3	blue	MOD_3_9	11070	TMEM115	394.815	289.015	105.8	0.0129783	0.161615	0.0227135	-0.155348	0.00615095	0.190663	-0.0799702	-0.053189	0.120102	-0.0260829	-0.330031
MOD_3	blue	MOD_3_9	11079	RER1	741.892	469.003	272.889	0.00181615	0.20419	0.0869316	0.0102045	-0.090292	0.052274	-0.0209688	-0.0113354	-0.00892678	0.148903	-0.130026
MOD_3	blue	MOD_3_9	11091	WDR5	1543.03	554.865	988.16	0.0835732	0.179311	-0.0187871	0.114741	-0.0624981	0.00408816	-0.196856	-0.140854	-0.0750411	0.0368519	-0.103283
MOD_3	blue	MOD_3_9	11093	ADAMTS13	508.99	248.834	260.156	-0.138285	0.0585553	-0.253074	-0.0349568	-0.283334	0.126039	-0.105027	-0.0619265	-0.132516	-0.0316103	-0.155622
MOD_3	blue	MOD_3_9	11094	CACFD1	345.956	254.251	91.7057	0.0399153	0.28311	0.213089	-0.0564626	0.11729	-0.103413	-0.186283	-0.194674	0.000639044	0.0645358	-0.252074
MOD_3	blue	MOD_3_9	11129	CLASRP	1141.23	456.059	685.169	-0.000536061	0.13336	-0.129801	0.0429765	-0.120666	0.126588	-0.182931	-0.134896	0.0264175	-0.0490512	-0.0743085
MOD_3	blue	MOD_3_9	11132	CAPN10	1109.56	696.9	412.664	-0.0370971	0.103297	-0.145102	0.000465363	-0.117605	0.0279656	-0.175427	-0.13972	-0.0454531	-0.000409943	-0.0941781
MOD_3	blue	MOD_3_9	11145	PLA2G16	526.934	234.534	292.4	-0.0957076	0.0798258	-0.219575	0.230443	-0.178858	-0.0231413	-0.129886	-0.0326491	-0.214664	-0.0285663	0.11592
MOD_3	blue	MOD_3_9	11161	C14orf1	654.794	343.598	311.196	-0.00682187	0.126449	-0.00462767	0.0964627	-0.0876782	-0.00464294	-0.036951	0.0112946	-0.131073	0.0979714	-0.110982
MOD_3	blue	MOD_3_9	11162	NUDT6	298.697	139.446	159.25	0.00917986	-0.11371	0.035435	-0.0177774	-0.182543	-0.0369459	0.145293	0.0958586	-0.153896	0.208436	0.151833
MOD_3	blue	MOD_3_9	11180	WDR6	1608	643.387	964.616	0.0230083	0.0425665	-0.155954	0.0616485	-0.15887	0.0798512	-0.136201	-0.100237	-0.00581825	-0.0444795	0.029332
MOD_3	blue	MOD_3_9	11182	SLC2A6	513.16	221.764	291.397	-0.0293682	0.211203	-0.067938	0.173727	-0.079817	0.0664822	-0.147432	-0.144602	0.182754	-0.0480036	-0.0990731
MOD_3	blue	MOD_3_9	11186	RASSF1	715.806	426.456	289.35	-0.0836645	0.0134944	-0.111857	0.0980785	-0.250393	-0.0132703	-0.0303739	0.00869167	-0.136703	0.0872724	-0.00426949
MOD_3	blue	MOD_3_9	11188	NISCH	1729.48	581.663	1147.81	-0.0172809	0.0707662	-0.161685	0.0922717	-0.190427	0.0492947	-0.161639	-0.10039	0.0231841	-0.0549667	0.0304113
MOD_3	blue	MOD_3_9	11190	CEP250	1800.77	492.31	1308.46	0.0442733	0.0223431	-0.143918	0.206508	-0.222331	0.0314556	-0.0576505	-0.0496328	0.0336538	0.00788328	-0.00384418
MOD_3	blue	MOD_3_9	11194	ABCB8	1412.05	609.873	802.176	-0.0284848	0.0711532	-0.0791522	0.0505064	-0.145472	0.00725776	-0.129536	-0.0745976	0.0118548	0.0223396	-0.0766589
MOD_3	blue	MOD_3_9	11219	TREX2	350.647	177.416	173.231	-0.181619	0.0246429	-0.251718	-0.0453852	-0.158138	0.0696381	-0.377401	-0.348115	-0.27479	-0.132918	-0.00601799
MOD_3	blue	N/A	11230	PRAF2	25.7037	9.92348	15.7803	0.1132	0.132294	0.188604	0.0244196	-0.0752001	-0.0415311	0.170056	0.120311	-0.0911	0.283044	-0.241756
MOD_3	blue	MOD_3_9	11243	PMF1	113.92	43.572	70.3475	0.180886	0.282906	0.186404	0.1423	0.0478102	0.0518635	0.00978907	0.0632062	-0.262226	0.216541	0.0490088
MOD_3	blue	N/A	11247	NXPH4	49.0597	17.0268	32.0329	0.066511	0.127022	0.176644	-0.230876	0.0172409	0.214345	0.125833	0.186487	0.27117	0.107363	-0.451448
MOD_3	blue	N/A	11251	PTGDR2	13.0645	3.58469	9.47983	0.307193	-0.00899771	0.0874689	0.190749	0.0988397	-0.00315155	0.0922041	-0.0305456	0.0955284	0.00240402	-0.284527
MOD_3	blue	MOD_3_9	11253	MAN1B1	715.343	516.44	198.902	0.0181113	0.243875	0.0495074	0.0565478	-0.0118228	-0.0369388	0.0131619	-0.00462792	-0.0458378	0.243233	-0.0987556
MOD_3	blue	MOD_3_10	11257	TP53TG1	133.651	71.5868	62.0638	0.00932276	0.0978713	-0.327872	-0.1041	-0.129119	0.150896	-0.308529	-0.288183	0.0768695	-0.155821	0.0283168
MOD_3	blue	MOD_3_9	11258	DCTN3	433.256	328.167	105.089	-0.00909377	0.300586	0.213723	0.0173516	0.105383	-0.0161536	-0.0948562	-0.0673815	-0.197682	0.149949	-0.193643
MOD_3	blue	MOD_3_9	11267	SNF8	637.128	361.185	275.943	0.0436284	0.279144	0.00171352	0.104245	-0.0059659	0.0729065	-0.138981	-0.0991001	-0.0617509	-0.0073119	0.0055588
MOD_3	blue	N/A	11270	NRM	48.1329	19.1353	28.9976	0.126938	-0.0256901	0.140885	0.0735304	0.0778769	-0.0501196	0.0707339	0.0834052	-0.141039	0.237531	-0.0456426
MOD_3	blue	MOD_3_9	11282	MGAT4B	465.604	326.527	139.077	-0.0142099	0.232378	-0.0790559	0.0283337	0.0260436	0.0155162	-0.234984	-0.152387	0.0366898	-0.0821351	-0.156483
MOD_3	blue	MOD_3_9	11284	PNKP	843.713	553.054	290.659	-0.0174428	0.0857307	-0.0570727	0.0941102	-0.0879791	-0.00780867	-0.100258	-0.110668	0.0372364	0.0474594	-0.113672
MOD_3	blue	MOD_3_9	11285	B4GALT7	446.042	339.24	106.803	0.0572343	0.188609	0.0734039	0.139691	0.127747	-0.173633	-0.066911	-0.0943371	0.0605143	0.0140097	0.0870001
MOD_3	blue	MOD_3_9	11313	LYPLA2	433.522	322.382	111.14	0.0423986	0.320821	0.143549	-0.161644	0.068248	0.0436014	-0.0854106	-0.0218382	-0.109327	0.118931	-0.305473
MOD_3	blue	MOD_3_9	11322	TMC6	1212.3	732.902	479.401	-0.0140704	0.086512	-0.128776	0.0010326	-0.136992	0.00807277	-0.132051	-0.0816347	-0.0413755	0.00917658	-0.0578257
MOD_3	blue	MOD_3_9	11330	CTRC	40.7819	18.3174	22.4644	-0.167431	-0.0861976	-0.169833	-0.0309093	-0.200875	0.0866896	0.171362	0.206337	-0.0529932	0.0681964	0.240073
MOD_3	blue	MOD_3_9	11331	PHB2	1148.77	420.478	728.295	0.111815	0.199345	0.044175	0.171942	-0.0155631	0.0330316	-0.108719	-0.0967187	-0.0766082	0.0668295	0.049217
MOD_3	blue	MOD_3_9	11334	TUSC2	352.57	235.172	117.398	0.156343	0.270566	0.254059	-0.09953	0.169348	0.00575112	0.00287377	0.0403216	-0.109922	0.156969	-0.162349
MOD_3	blue	MOD_3_9	11336	EXOC3	418.98	269.562	149.418	-0.0928679	0.283474	-0.00475367	-0.0203669	-0.052516	0.17451	-0.0743305	-0.10248	-0.105424	0.13863	-0.284816
MOD_3	blue	MOD_3_9	11338	U2AF2	1862.61	402.298	1460.32	0.0879677	0.0548785	-0.0915999	0.16525	-0.133909	0.0786349	-0.156196	-0.0943843	-0.00724655	-0.0121822	-0.0508342
MOD_3	blue	MOD_3_9	22827	PUF60	619.074	474.466	144.607	0.0208213	0.291512	0.0673204	-0.00433646	0.0620341	-0.0151545	-0.135543	-0.137965	0.0421506	0.081505	-0.250952
MOD_3	blue	MOD_3_9	22870	PPP6R1	799.073	407.025	392.048	-0.000790489	0.211142	-0.058384	0.16501	-0.0980622	0.0237552	-0.228466	-0.220848	0.00627393	-0.0177799	-0.276829
MOD_3	blue	MOD_3_9	22893	BAHD1	1502.09	529.377	972.717	-0.0432019	0.00719393	-0.19617	0.113881	-0.233303	0.00887055	-0.123427	-0.0677137	0.042849	-0.0558033	-0.0978165
MOD_3	blue	MOD_3_9	22907	DHX30	1801.94	633.308	1168.63	-0.0198206	0.134114	-0.130854	0.116942	-0.178677	0.0230929	-0.168667	-0.11367	-0.0199792	-0.0555195	-0.0602946
MOD_3	blue	MOD_3_9	22928	SEPHS2	535.863	320.316	215.547	0.085418	0.218223	-0.0595568	0.00701175	-0.0446851	0.0742689	-0.0929973	-0.107836	0.163287	0.00499108	-0.163668
MOD_3	blue	MOD_3_9	22933	SIRT2	518.898	389.362	129.537	0.0492115	0.293113	0.0875521	0.00795242	0.068813	0.0947749	-0.104591	-0.0762859	0.0204346	0.114142	-0.168989
MOD_3	blue	MOD_3_9	22980	TCF25	1310.4	406.47	903.929	-0.0105283	0.0676928	-0.135542	0.24496	-0.244572	0.114655	0.0375989	0.0367123	-0.00196264	0.103582	0.0117632
MOD_3	blue	MOD_3_9	22994	CEP131	1106.1	582.949	523.149	-0.0270195	0.0813042	-0.194275	-0.0298427	-0.155348	0.132462	-0.170537	-0.128253	-0.0360231	0.00599603	-0.181215
MOD_3	blue	MOD_3_9	22997	IGSF9B	1092.36	364.69	727.67	0.0149897	0.00850172	-0.331308	0.0256293	-0.251072	0.116387	-0.150127	-0.112732	0.0316207	-0.0822691	0.0763571
MOD_3	blue	MOD_3_9	23016	EXOSC7	867.444	601.187	266.256	0.0792168	0.158094	0.0177724	0.0396347	-0.0141931	-0.0492605	-0.112186	-0.108209	-0.0662907	0.0737719	-0.0439101
MOD_3	blue	MOD_3_9	23053	ZSWIM8	604.44	255.809	348.63	-0.109445	0.0860255	-0.100652	0.0821105	-0.237958	0.069075	-0.0248036	0.00716412	0.0478589	0.0831229	-0.241836
MOD_3	blue	MOD_3_9	23070	CMTR1	1233.64	438.114	795.53	0.025507	0.057891	-0.0923118	0.187446	-0.115876	0.0114411	-0.0772724	-0.0405437	-0.0295172	0.0309595	-0.0377008
MOD_3	blue	MOD_3_9	23102	TBC1D2B	1285.7	456.514	829.19	-0.0327053	0.087116	-0.0539328	0.136427	-0.160412	-0.00582228	-0.0827025	-0.0683224	0.0947988	0.0694974	-0.147392
MOD_3	blue	MOD_3_9	23113	CUL9	1635.62	591.976	1043.64	-0.00685304	0.0900327	-0.180252	0.143853	-0.20461	0.0586306	-0.182593	-0.123277	-0.0189293	-0.0562899	-0.0392536
MOD_3	blue	MOD_3_3	23138	N4BP3	81.3834	41.5598	39.8237	0.0468523	0.114867	0.279745	-0.139175	0.123448	-0.0623369	-0.102774	-0.115401	-0.0408253	0.14038	-0.548487
MOD_3	blue	MOD_3_9	23145	SSPO	184.182	95.7376	88.4442	-0.0134475	0.0648613	-0.159121	-0.0642079	-0.018182	0.103642	0.0657297	0.0488398	0.185575	0.126989	0.113211
MOD_3	blue	MOD_3_9	23151	GRAMD4	627	274.271	352.729	0.0337737	0.0415662	-0.155171	0.157935	-0.067654	-0.104718	-0.0664917	-0.0527022	0.157898	0.0431936	-0.0102656
MOD_3	blue	MOD_3_9	23152	CIC	287.56	127.578	159.983	-0.13481	0.259288	-0.0228685	-0.139719	-0.185243	0.171344	-0.127008	-0.120347	0.0359663	0.137432	-0.554218
MOD_3	blue	MOD_3_9	23154	NCDN	1481.92	520.307	961.616	0.104481	0.0660915	-0.0854654	0.0619451	-0.0849384	0.0700888	-0.207808	-0.12707	0.0173716	-0.0808797	-0.098898
MOD_3	blue	MOD_3_9	23162	MAPK8IP3	1118.78	562.718	556.065	-0.0614118	0.105533	-0.126828	0.0634936	-0.18088	0.0192747	-0.11962	-0.0681368	0.0309656	0.0182611	-0.1392
MOD_3	blue	MOD_3_9	23170	TTLL12	609.984	382.3	227.684	-0.226453	0.174638	-0.255656	-0.0662797	-0.199496	0.109229	-0.12618	-0.157613	0.0190823	0.0785293	-0.188627
MOD_3	blue	MOD_3_9	23192	ATG4B	1080.88	715.927	364.953	0.0243963	0.115586	-0.0526692	0.0487811	-0.0783268	0.0226928	-0.0949219	-0.0767835	-0.02401	0.0790469	-0.106783
MOD_3	blue	MOD_3_9	23203	PMPCA	1344.65	691.107	653.542	0.0208851	0.117827	-0.109623	0.079957	-0.109453	0.0258879	-0.159141	-0.109143	-0.00209544	-0.00753714	-0.0568808
MOD_3	blue	MOD_3_9	23207	PLEKHM2	518.545	379.008	139.538	0.0290953	0.248665	0.0541208	-0.0312349	0.0283891	0.0596832	-0.0907378	-0.113325	0.0629856	0.144818	-0.31299
MOD_3	blue	MOD_3_9	23210	JMJD6	156.085	67.7381	88.3465	0.0544655	0.362953	0.0500596	0.037611	-0.120305	0.0431274	-0.237768	-0.16382	-0.125284	0.00191584	-0.133797
MOD_3	blue	MOD_3_9	23212	RRS1	1539.28	428.319	1110.96	0.0271128	0.113638	-0.0997192	0.126455	-0.128497	0.069344	-0.165541	-0.119023	0.0300442	-0.073146	-0.130731
MOD_3	blue	MOD_3_9	23218	NBEAL2	313.084	185.336	127.748	-0.137792	0.0766495	-0.102066	-0.101056	-0.20175	0.0586102	-0.0152865	0.00300024	0.0383754	0.0869827	-0.268629
MOD_3	blue	MOD_3_3	23220	DTX4	53.8417	22.8706	30.9711	0.213054	0.108557	0.299655	0.077927	0.327792	-0.0210661	-0.194159	-0.161318	0.181691	-0.0038952	-0.166944
MOD_3	blue	MOD_3_9	23241	PACS2	2456.55	347.131	2109.41	-0.00343182	0.0971551	-0.160594	0.2314	-0.237708	0.00759229	-0.160829	-0.136413	-0.0410815	-0.0363074	0.0639527
MOD_3	blue	MOD_3_9	23246	BOP1	992.41	590.924	401.486	-0.00426217	0.100671	-0.151723	-0.0180265	-0.107015	0.113331	-0.219969	-0.129208	-0.0357604	-0.135517	-0.0754589
MOD_3	blue	MOD_3_9	23265	EXOC7	1166.45	591.695	574.759	0.0505543	0.227435	-0.0214267	0.1082	-0.0430534	0.0736441	-0.150237	-0.0956425	0.0230303	0.0262312	-0.129478
MOD_3	blue	MOD_3_9	23275	POFUT2	1353.27	404.457	948.81	-0.049875	0.069959	-0.123584	0.167054	-0.236596	0.0252171	-0.150614	-0.130617	-0.196384	0.0298774	-0.0369961
MOD_3	blue	MOD_3_9	23277	CLUH	1613.26	484.018	1129.24	-0.0289132	0.074664	-0.185589	0.159863	-0.250558	0.0235843	-0.16614	-0.142654	0.0329951	-0.0724643	0.00235111
MOD_3	blue	MOD_3_9	23293	SMG6	1650.68	426.961	1223.72	0.0295367	0.139549	-0.0515895	0.168249	-0.140516	0.019147	-0.17034	-0.147698	-0.105001	0.0463969	-0.0384498
MOD_3	blue	MOD_3_3	23308	ICOSLG	205.952	123.558	82.3938	0.121472	0.0444574	0.0988491	-0.0526419	0.190861	0.0643635	-0.20839	-0.212669	0.061397	-0.0206976	-0.320018
MOD_3	blue	MOD_3_9	23309	SIN3B	1523.81	388.339	1135.47	0.0109545	-0.0166926	-0.178	0.106893	-0.180254	0.0713795	-0.0244007	0.00280834	0.120024	0.0208606	-0.00502434
MOD_3	blue	MOD_3_9	23334	SZT2	1544.61	510.455	1034.15	-0.00911879	0.0806739	-0.151156	0.143093	-0.216253	0.0206367	-0.164413	-0.121485	0.0477176	-0.0653977	-0.077676
MOD_3	blue	MOD_3_9	23351	KHNYN	1296.17	685.462	610.71	0.0164364	0.106409	-0.0834473	0.0975358	-0.136479	0.0341291	-0.0960795	-0.0933179	0.0134772	0.0620291	-0.127543
MOD_3	blue	MOD_3_9	23370	ARHGEF18	591.466	400.726	190.74	0.04468	0.149475	-0.0267875	-0.101133	-0.000321382	0.0424899	-0.146353	-0.106781	0.0891917	-0.0307623	-0.331887
MOD_3	blue	MOD_3_9	23378	RRP8	900.57	351.426	549.144	0.119139	0.0683487	0.0354137	0.0375062	-0.0124378	0.0602658	-0.0649007	-0.0248601	-0.0492076	0.0249253	-0.097393
MOD_3	blue	MOD_3_9	23383	MAU2	366.836	216.92	149.916	-0.139951	0.163633	0.0272089	-0.0826259	-0.110706	-0.00509551	-0.0248626	-0.00573972	0.0551711	0.115313	-0.342311
MOD_3	blue	MOD_3_9	23386	NUDCD3	952.498	545.28	407.218	0.0252187	0.214107	0.0546423	0.0935689	0.00238728	-0.0986377	-0.192964	-0.192627	-0.0923267	0.0751295	-0.126676
MOD_3	blue	MOD_3_9	23400	ATP13A2	1818.02	479.348	1338.67	0.0297159	0.11004	-0.116758	0.185747	-0.14911	0.0117547	-0.151849	-0.120338	-0.010311	-0.0303923	-0.0237037
MOD_3	blue	MOD_3_9	23403	FBXO46	840.931	347.209	493.723	-0.0292705	0.0224944	-0.0339856	0.105951	-0.118993	0.0033924	-0.0118523	0.0216354	0.0779792	0.0562869	-0.0475362
MOD_3	blue	MOD_3_9	23409	SIRT4	170.74	86.8692	83.871	0.203292	0.158547	0.117617	0.222207	0.126668	-0.0255547	-0.126861	-0.105918	0.0407995	0.080179	0.0265964
MOD_3	blue	N/A	23415	KCNH4	18.18	6.69759	11.4825	-0.288247	-0.0955407	-0.227883	-0.0661756	-0.178229	-0.00735007	-0.194681	-0.104116	-0.268275	-0.0726548	0.141269
MOD_3	blue	MOD_3_9	23416	KCNH3	134.731	67.8117	66.9191	0.0424938	0.236119	0.0575256	0.224686	0.151331	-0.109764	-0.0632068	-0.0184309	0.338155	-0.188494	-0.0138961
MOD_3	blue	MOD_3_9	23417	MLYCD	455.763	323.442	132.32	-0.00972775	0.1419	-0.0160689	-0.0321784	-0.1256	-0.0433596	-0.0357745	-0.0731588	-0.00659336	0.0909362	-0.181567
MOD_3	blue	MOD_3_9	23423	TMED3	567.943	364.653	203.29	0.0401459	0.288048	0.118334	0.0860988	0.00176263	-0.0905019	-0.197285	-0.16791	-0.30277	0.073508	-0.0267359
MOD_3	blue	MOD_3_9	23438	HARS2	617.465	441.42	176.045	0.0287583	0.0807453	0.0233646	-0.0795149	-0.0299426	0.0535119	-9.51e-05	-0.00402747	-0.0627636	0.117862	-0.0890618
MOD_3	blue	MOD_3_9	23474	ETHE1	490.993	307.597	183.396	0.166774	0.316479	0.133449	0.156569	0.112247	-0.109166	-0.277785	-0.243791	-0.0948033	-0.0552571	-0.00525683
MOD_3	blue	MOD_3_9	23480	SEC61G	427.691	325.105	102.587	0.00533808	0.302374	0.122027	-0.0966007	0.0408651	-0.0422489	-0.161416	-0.123988	-0.200716	0.119522	-0.144027
MOD_3	blue	MOD_3_9	23481	PES1	1210.1	484	726.096	0.0302035	0.276355	-0.0720586	0.0928074	-0.152332	0.0700682	-0.244666	-0.172626	-0.108633	-0.0490017	-0.0784902
MOD_3	blue	MOD_3_9	23491	CES3	177	80.2451	96.7545	-0.175386	-0.0771061	-0.251524	-0.0346957	-0.339281	-0.0177689	0.120032	0.0581668	-0.00912712	0.226302	-0.163476
MOD_3	blue	MOD_3_9	23495	TNFRSF13B	357.002	204.96	152.043	-0.0791554	0.188666	-0.08041	-0.148378	-0.0911418	0.126793	-0.239626	-0.229337	0.00497759	-0.0727392	-0.236918
MOD_3	blue	MOD_3_9	23513	SCRIB	1205.21	570.375	634.833	-0.0166041	0.0201985	-0.155961	0.114828	-0.147964	0.0104718	-0.157852	-0.108367	-0.0268513	-0.0542647	-0.0202806
MOD_3	blue	MOD_3_9	23521	RPL13A	1351.4	591.771	759.626	0.0711166	0.145609	-0.0434235	0.0582226	-0.0920068	0.00401285	-0.163255	-0.0874787	-0.13787	-0.0207075	0.0364665
MOD_3	blue	MOD_3_9	23523	CABIN1	796.678	465.497	331.181	-0.0196342	0.195252	-0.0176393	-0.0269452	-0.0937097	-0.0194534	-0.15267	-0.113363	0.159781	-0.0270704	-0.285802
MOD_3	blue	MOD_3_9	23533	PIK3R5	314.98	170.927	144.054	-0.0132704	0.0563129	0.00498441	0.172895	-0.168821	-0.0486431	0.0498357	0.0530908	-0.0372457	0.116951	-0.142385
MOD_3	blue	N/A	23542	MAPK8IP2	44.8014	28.0556	16.7458	-0.102801	0.179634	-0.047737	-0.28896	-0.172223	0.206761	0.070303	0.0295577	-0.0951884	0.203074	-0.404603
MOD_3	blue	MOD_3_9	23549	DNPEP	1688.86	473.027	1215.83	0.0371887	0.134354	-0.125512	0.230552	-0.119479	0.0685495	-0.187543	-0.115084	-0.0212956	-0.0896789	0.0156373
MOD_3	blue	MOD_3_9	23555	TSPAN15	109.437	67.2311	42.2054	-0.109391	0.235476	-0.206924	-0.0685937	-0.174069	0.0713185	-0.145767	-0.0334376	0.151703	-0.279486	-0.0918831
MOD_3	blue	MOD_3_9	23559	WBP1	607.067	433.084	173.983	-0.0881961	0.160579	-0.0127958	0.0102785	-0.127125	-0.150824	-0.156738	-0.0987117	-0.163043	0.0506959	-0.0641307
MOD_3	blue	MOD_3_9	23583	SMUG1	402.17	291.659	110.511	-0.051942	0.0862685	-0.00518415	0.0495253	0.0126298	-0.00623636	0.0387701	0.0645535	0.0343653	0.0476702	0.0050863
MOD_3	blue	MOD_3_9	23587	ELP5	1175.31	561.991	613.317	0.0754701	0.104396	-0.0743316	0.0306291	-0.0603482	0.115498	-0.0598741	-0.0331222	-0.0612022	0.126642	-0.000885844
MOD_3	blue	MOD_3_9	23588	KLHDC2	1447.42	501.117	946.298	-0.0446649	0.1303	-0.206783	0.114128	-0.219852	0.0516143	-0.153985	-0.0852105	-0.0224904	-0.0974624	-0.00554131
MOD_3	blue	MOD_3_9	23593	HEBP2	278.892	173.255	105.637	0.0845765	0.409413	0.0546665	0.0579171	0.0485294	0.0825281	-0.248135	-0.233733	-0.0175023	-0.0239217	-0.0751028
MOD_3	blue	N/A	23612	PHLDA3	41.5126	15.5398	25.9728	0.327346	0.0291874	0.264237	0.0469571	0.341307	-0.249223	0.159311	0.168818	0.0409384	0.138419	0.135337
MOD_3	blue	MOD_3_9	23640	HSPBP1	764.647	563.768	200.879	0.00270458	0.167723	-0.0247409	0.0227418	0.0196517	-0.00933764	-0.212519	-0.189329	-0.0580979	-0.00487823	-0.133562
MOD_3	blue	MOD_3_9	23644	EDC4	1701.71	566.265	1135.45	0.051426	0.0845068	-0.123551	0.127432	-0.0937094	0.091009	-0.147179	-0.120757	0.0552679	-0.0193403	-0.0257029
MOD_3	blue	MOD_3_9	23659	PLA2G15	263.326	185.153	78.173	-0.101974	0.367534	-0.0870182	-0.0164141	-0.00435756	0.0421159	-0.20074	-0.20526	0.0809849	0.0389506	-0.261585
MOD_3	blue	MOD_3_9	23753	SDF2L1	477.316	361.55	115.766	-0.150932	0.102186	-0.00562774	-0.188348	-0.0749997	-0.0210872	-0.0921506	-0.0612464	-0.135795	0.104442	-0.172948
MOD_3	blue	MOD_3_9	23769	FLRT1	199.492	113.771	85.7214	0.126399	0.0742787	-0.216569	-0.127618	-0.0379014	0.133087	-0.240251	-0.147663	0.0676908	-0.168415	-0.112567
MOD_3	blue	MOD_3_9	24139	EML2	1194.04	655.318	538.72	-0.0338709	0.132434	-0.188072	0.0418043	-0.144217	0.0694181	-0.176651	-0.0985045	-0.0299574	-0.0738339	-0.107138
MOD_3	blue	MOD_3_9	24140	FTSJ1	1149.89	455.127	694.759	0.112198	0.0643985	-0.120195	0.17446	-0.100793	0.0100183	-0.0715538	-0.0297645	0.125125	0.00669615	0.0678387
MOD_3	blue	MOD_3_9	24148	PRPF6	1700.97	569.445	1131.53	0.0289081	0.221863	-0.110661	0.15983	-0.158471	0.0769673	-0.235062	-0.202533	-0.0610506	-0.0943235	-0.0143953
MOD_3	blue	MOD_3_9	25776	CBY1	268.317	187.746	80.5707	0.0854989	0.234097	0.203263	-0.0408645	0.0204193	-0.12937	0.0220513	0.00189563	-0.146263	0.191242	-0.0245678
MOD_3	blue	MOD_3_9	25777	SUN2	1200.55	691.731	508.824	-0.00780387	0.0933598	-0.104253	0.0727093	-0.14508	-0.0125564	-0.146967	-0.109886	-0.097798	0.0156521	-0.133392
MOD_3	blue	MOD_3_3	25794	FSCN2	119.869	81.2113	38.6579	-0.0949521	0.0451599	-0.0535195	-0.234916	-0.0702177	0.185407	-0.182693	-0.234711	0.0701151	0.0375058	-0.10837
MOD_3	blue	MOD_3_9	25799	ZNF324	511.074	247.412	263.663	-0.025965	0.130551	-0.109802	0.162419	-0.166173	0.00292297	-0.149639	-0.137105	0.028142	-0.0673146	-0.0972671
MOD_3	blue	MOD_3_9	25804	LSM4	686.572	435.461	251.112	0.0260398	0.129473	-0.233231	-0.0561085	-0.122419	0.132147	-0.111133	-0.075067	-0.0568309	0.0091011	0.00480154
MOD_3	blue	MOD_3_9	25807	RHBDD3	738.908	458.605	280.303	-0.0608593	-0.0190461	-0.116636	0.0453422	-0.132925	-0.00974038	-0.0328346	-0.0524863	0.0165068	0.0054449	-0.0797444
MOD_3	blue	MOD_3_9	25839	COG4	1391.91	591.932	799.976	0.040159	0.130132	-0.142013	0.0871044	-0.0987815	0.0768981	-0.120017	-0.0888595	0.129235	-0.0554344	0.0081876
MOD_3	blue	MOD_3_9	25851	TECPR1	682.831	504.84	177.992	-0.13717	0.124511	-0.0878847	-0.16742	-0.155347	0.0946326	-0.119104	-0.0743001	-0.0210855	0.0466011	-0.233958
MOD_3	blue	MOD_3_9	25864	ABHD14A	528.307	278.461	249.846	0.138281	0.0132181	-0.0448976	0.113565	-0.0239354	-0.135474	-0.030104	0.0200251	-0.030354	0.061688	-0.0565694
MOD_3	blue	MOD_3_9	25870	SUMF2	1241.44	567.834	673.606	-0.0126256	0.128091	-0.0735938	0.170776	-0.158173	-0.0156267	-0.127819	-0.116392	-0.00355719	-0.0130043	-0.149204
MOD_3	blue	MOD_3_9	25873	RPL36	1522.11	543.662	978.452	0.0783374	0.130024	-0.0699444	0.105815	-0.0951126	0.0172952	-0.209156	-0.139707	-0.135515	-0.0569695	0.0716192
MOD_3	blue	MOD_3_9	25880	TMEM186	513.653	396.731	116.922	-0.00995462	0.0801162	-0.0223406	-0.144626	0.0355266	0.0135172	-0.0175357	-0.0399263	0.0737611	0.113256	-0.0987748
MOD_3	blue	MOD_3_9	25894	PLEKHG4	1275.08	546.541	728.539	-0.0129961	0.123466	-0.193366	0.0161125	-0.154712	0.0578104	-0.167552	-0.137908	-0.0449447	-0.0144008	0.0700015
MOD_3	blue	MOD_3_9	25900	IFFO1	1604.94	526.827	1078.11	0.0052848	0.0883031	-0.175152	0.174355	-0.132701	0.0954982	-0.0956233	-0.0332323	0.0475141	-0.0339305	0.00281076
MOD_3	blue	MOD_3_9	25915	NDUFAF3	351.017	258.404	92.6125	0.0283806	0.278011	0.0655879	-0.0401702	-0.0610026	-0.0726722	-0.114222	-0.0258124	0.0379273	-0.0996481	-0.268545
MOD_3	blue	MOD_3_9	25920	NELFB	783.59	605.781	177.81	0.00968366	0.239266	0.0118165	-0.0150853	-0.0199092	-0.0382087	-0.108926	-0.107417	0.0224792	0.0776981	-0.18254
MOD_3	blue	MOD_3_9	25970	SH2B1	1742.68	499.485	1243.2	-0.0060941	0.0163996	-0.188064	0.0819878	-0.183147	0.117936	-0.15606	-0.0971581	0.0349638	-0.0581329	0.0150172
MOD_3	blue	MOD_3_9	25980	AAR2	826.208	402.143	424.065	0.0833625	0.218291	0.136582	0.132252	0.050196	-0.0142179	-0.178313	-0.127554	-0.0167899	0.0248828	-0.102388
MOD_3	blue	MOD_3_9	25988	HINFP	1196.79	461.204	735.588	-0.0223219	0.136851	-0.0372879	-0.0376144	-0.186892	0.136142	-0.161651	-0.0844155	-0.000525012	-0.0746239	-0.108665
MOD_3	blue	MOD_3_9	26007	DAK	1394.17	495.46	898.708	-0.116682	0.215898	-0.16036	0.102365	-0.181421	0.0431697	-0.256344	-0.232499	0.00281762	-0.0835749	-0.0455081
MOD_3	blue	MOD_3_9	26015	RPAP1	1878.72	452.659	1426.06	-0.0675447	0.104731	-0.178944	0.102505	-0.225744	0.071315	-0.210774	-0.170305	0.00851315	-0.0890248	-0.0213979
MOD_3	blue	MOD_3_9	26024	PTCD1	67.6284	47.7126	19.9158	0.105736	0.0681054	0.150526	-0.0768941	0.136765	0.0235534	-0.0837892	-0.134875	-0.18149	0.241909	-0.368397
MOD_3	blue	MOD_3_9	26063	DECR2	686.839	420.362	266.477	0.00073624	0.119495	0.0132183	0.103084	-0.0757557	-0.138812	-0.146365	-0.120695	-0.119971	-0.0350007	0.0577669
MOD_3	blue	MOD_3_9	26073	POLDIP2	603.935	289.492	314.442	0.00575779	0.333445	0.0389819	0.0394491	0.0148993	0.123883	-0.192842	-0.179493	0.0391715	0.0228024	-0.168317
MOD_3	blue	MOD_3_9	26086	GPSM1	337.309	186.985	150.324	0.0859609	0.0479517	0.0479005	-0.0271019	0.0684014	-0.0372334	-0.0672745	-0.0153351	-0.272101	0.131674	-0.0985205
MOD_3	blue	MOD_3_9	26090	ABHD12	1393.66	462.229	931.435	-0.048891	0.0726291	-0.132412	0.164387	-0.161555	0.0424432	-0.088369	-0.0262615	0.0205675	0.040401	-0.0215612
MOD_3	blue	MOD_3_9	26097	CHTOP	1235.06	619.295	615.767	-0.0614555	0.0825494	-0.0757026	0.0750466	-0.144224	0.0453068	-0.13827	-0.121526	-0.0569863	0.0379008	-0.0884227
MOD_3	blue	MOD_3_9	26121	PRPF31	1247.33	638.115	609.212	0.0399392	0.111039	-0.0447029	0.14131	-0.0937826	0.0123316	-0.152254	-0.11066	-0.145359	0.0194091	-0.0486081
MOD_3	blue	MOD_3_9	26133	TRPC4AP	572.254	377.463	194.79	-0.0309899	0.2353	0.0323913	0.00448569	-0.0990659	0.0739957	-0.106664	-0.0884176	-0.119812	0.132388	-0.273475
MOD_3	blue	MOD_3_9	26145	IRF2BP1	990.218	504.926	485.292	0.041346	0.036336	-0.103773	-0.0198892	-0.160325	0.0436077	-0.0692421	0.0194515	0.082918	-0.0023619	-0.0914629
MOD_3	blue	MOD_3_9	26147	PHF19	1276.55	577.649	698.904	0.0755766	0.17059	-0.031354	0.150532	-0.107823	-0.0365949	-0.0206318	-0.0101056	0.0441364	0.106645	-0.140562
MOD_3	blue	MOD_3_9	26151	NAT9	836.968	485.777	351.191	0.05195	0.253192	0.106808	0.0249173	0.022014	0.139197	-0.186629	-0.124758	-0.0461064	0.0476768	-0.0873713
MOD_3	blue	MOD_3_9	26153	KIF26A	71.5037	39.4336	32.0701	0.0487421	0.132794	-0.238013	-0.131177	-0.123213	0.150735	-0.143008	-0.168507	0.141368	0.0635367	-0.219501
MOD_3	blue	MOD_3_9	26155	NOC2L	1596.79	609.769	987.026	0.0363821	0.114947	-0.103231	0.177741	-0.124621	-0.0226892	-0.134113	-0.0865533	0.0198433	-0.03588	-0.0389887
MOD_3	blue	MOD_3_9	26164	MTG2	249.302	143.084	106.217	-0.0746606	0.304358	0.0084842	-0.00659493	-0.165891	0.0948573	-0.0612624	-0.101096	-0.0667591	0.0923464	-0.217411
MOD_3	blue	MOD_3_9	26173	INTS1	900.675	581.858	318.816	-0.0902987	0.041191	-0.0974355	-0.0244893	-0.145399	0.0800754	-0.125606	-0.0705789	-0.148937	0.0320603	-0.152638
MOD_3	blue	MOD_3_9	26205	GMEB2	566.669	424.316	142.353	-0.0848602	0.197764	-0.0122695	-0.0758805	-0.0188816	0.0235151	-0.059366	-0.0975214	0.0610162	0.113172	-0.208587
MOD_3	blue	MOD_3_9	26227	PHGDH	50.4283	30.9991	19.4292	-0.109425	0.200979	0.132079	0.0192605	0.111669	0.210585	-0.194498	-0.246908	-0.192484	0.0699144	-0.142388
MOD_3	blue	MOD_3_9	26229	B3GAT3	1132.96	700.221	432.734	-0.0144745	0.147864	-0.0422005	0.0328158	-0.104684	0.022665	-0.148415	-0.0863249	-0.0839385	-0.015852	-0.128335
MOD_3	blue	MOD_3_9	26232	FBXO2	335.911	244.427	91.4835	0.175856	0.150914	0.100906	0.136478	0.0671745	-0.026089	0.0030162	0.0123876	0.0729323	-0.0067638	-0.115257
MOD_3	blue	MOD_3_9	26233	FBXL6	893.856	584.33	309.526	-0.0443761	0.06773	-0.0744027	0.0446569	-0.128706	0.0104886	-0.0940137	-0.0670302	-0.0877374	0.0256556	0.0159825
MOD_3	blue	MOD_3_9	26240	FAM50B	296.817	136.834	159.983	-0.0519208	-0.0704441	-0.0733985	-0.0725264	-0.178038	0.0485555	0.201554	0.105997	0.15906	0.274322	-0.0171182
MOD_3	blue	MOD_3_9	26262	TSPAN17	974.13	563.113	411.017	0.0236254	0.117889	0.015888	0.151957	-0.0407284	-0.117224	-0.0718787	-0.0505873	0.0488043	0.0737804	0.0159794
MOD_3	blue	MOD_3_9	26270	FBXO6	66.342	38.1886	28.1534	-0.119421	0.0888107	-0.142512	0.0880295	-0.109515	0.0451077	-0.0127444	-0.0249817	-0.077992	0.151459	-0.141945
MOD_3	blue	MOD_3_9	26276	VPS33B	1863.75	475.704	1388.05	0.0381609	0.159064	-0.121795	0.186064	-0.19703	0.0933703	-0.18283	-0.11391	-0.0347317	-0.0824709	-0.0585759
MOD_3	blue	MOD_3_9	26297	SERGEF	305.239	219.842	85.3976	0.0433452	0.218703	0.120902	-0.1286	-0.054978	-0.0262401	-0.0907998	-0.00418268	-0.128275	0.131204	-0.256085
MOD_3	blue	MOD_3_9	26330	GAPDHS	348.835	171.734	177.101	0.0450498	0.0279762	-0.114416	-0.0641654	-0.0812435	0.100575	-0.0904553	-0.0377717	0.0252797	-0.0681624	-0.0666453
MOD_3	blue	MOD_3_9	26355	FAM162A	969.12	385.732	583.388	0.0630019	0.172039	-0.0875206	0.046253	-0.10611	0.0288932	-0.207894	-0.109799	-0.0738515	-0.113686	0.0453769
MOD_3	blue	MOD_3_9	26472	PPP1R14B	555.034	392.072	162.962	0.0325683	0.13074	-0.0385448	0.0764172	-0.040847	-0.0686944	-0.0208638	-0.0216146	-0.0820462	0.0763957	-0.0267329
MOD_3	blue	MOD_3_9	26517	TIMM13	515.494	395.088	120.406	-0.0122388	0.236204	0.0299861	-0.214824	0.0301525	0.0995443	-0.133509	-0.107751	-0.0432428	0.127474	-0.261575
MOD_3	blue	MOD_3_9	26519	TIMM10	171.996	117.641	54.3546	0.222368	0.148471	0.16348	0.126619	0.208302	-0.0277036	0.0542039	0.0853865	-0.0892784	0.0975337	0.109413
MOD_3	blue	MOD_3_9	26528	DAZAP1	2365.36	401.938	1963.42	0.0424433	0.0851474	-0.113443	0.282148	-0.17369	-0.0185758	-0.158091	-0.0962578	-0.0327597	-0.0415735	0.0559655
MOD_3	blue	MOD_3_9	26814	SNORD36B	141.237	61.0753	80.1619	0.0678406	0.0608458	-0.235131	-0.121666	-0.126436	0.108066	-0.0479658	0.0282854	-0.0730343	-0.00787658	0.0425529
MOD_3	blue	MOD_3_5	26817	SNORD34	32.2289	15.3731	16.8558	0.0191484	-0.0379604	-0.110104	0.00520167	-0.0606618	0.124765	0.096927	0.122284	-0.308901	0.115612	-0.0393151
MOD_3	blue	N/A	26959	HBP1	47.1093	12.4476	34.6617	0.0362072	0.196561	0.177485	0.138428	0.121861	-0.157297	-0.0450023	-0.145378	0.210624	0.0615747	-0.256187
MOD_3	blue	MOD_3_9	26993	AKAP8L	1547.04	483.78	1063.26	0.0758518	0.212962	-0.0448544	0.219435	-0.0947597	0.0531763	-0.232267	-0.183014	-0.0743455	-0.0772723	0.0640199
MOD_3	blue	MOD_3_9	27033	ZBTB32	275.224	151.858	123.366	-0.0601224	0.158337	-0.193909	-0.0324872	-0.164597	0.0448392	-0.224723	-0.258294	0.289506	-0.105551	-0.244924
MOD_3	blue	MOD_3_9	27034	ACAD8	1154.18	581.147	573.035	-0.00382882	-0.0185431	-0.167569	0.0148148	-0.192215	0.109247	-0.0696915	-0.0515583	-0.0765283	0.0664436	-0.08114
MOD_3	blue	MOD_3_9	27037	TRMT2A	1074.88	707.422	367.461	-0.0347213	0.0938049	-0.102034	0.0179722	-0.0916558	0.0599887	-0.0979052	-0.0584446	-0.0161683	0.0438118	-0.0941214
MOD_3	blue	MOD_3_9	27040	LAT	1095.87	461.296	634.573	0.0333973	0.0882362	-0.056665	0.0336527	-0.147985	-0.0137347	-0.0524392	0.00776986	-0.119139	0.0644358	0.0257687
MOD_3	blue	MOD_3_9	27069	GHITM	220.268	116.604	103.664	0.0746316	0.354099	0.280313	0.13606	0.157493	-0.0306187	-0.163381	-0.199534	-0.150265	0.201398	-0.223096
MOD_3	blue	MOD_3_9	27079	RPUSD2	622.503	313.573	308.93	0.0338721	0.0305469	-0.0347721	0.0550391	-0.155557	0.00345546	-0.131594	-0.0893619	-0.0329669	-0.0680068	-0.199053
MOD_3	blue	MOD_3_9	27092	CACNG4	110.108	46.5869	63.5206	-0.148519	-0.0177695	-0.318633	0.040227	-0.151818	0.0501295	0.0599498	0.052983	-0.18599	0.0282777	0.070847
MOD_3	blue	MOD_3_9	27106	ARRDC2	1053.17	713.225	339.945	-0.0438143	0.0933527	-0.124692	0.0134558	-0.102064	0.0257074	-0.09863	-0.0779026	-0.0353342	0.0629955	-0.0921763
MOD_3	blue	N/A	27111	SDCBP2	30.321	18.2225	12.0984	-0.158165	0.0219278	-0.0155083	-0.223264	-0.0486399	0.204767	0.0660479	0.0558789	-0.479135	0.315992	-0.205856
MOD_3	blue	N/A	27132	CPNE7	25.9215	7.25454	18.667	0.0362869	0.100648	0.172473	-0.0113996	0.0530947	-0.191024	0.108619	0.0365697	0.286895	0.0023916	-0.380493
MOD_3	blue	MOD_3_9	27158	NDOR1	1133.28	655.665	477.613	-0.0280509	0.0584118	-0.172996	0.0127485	-0.150447	0.117412	-0.0746612	-0.0470323	0.0370106	0.0249275	-0.057245
MOD_3	blue	N/A	27179	IL36A	40.0536	25.3615	14.692	-0.0585144	0.096851	-0.169862	-0.238676	-0.108603	0.197957	-0.0692913	-0.0841294	-0.0141583	0.0420447	-0.428783
MOD_3	blue	MOD_3_9	27183	VPS4A	816.311	381.883	434.428	0.111583	0.323809	0.167766	0.131343	-0.066566	-0.0372793	-0.112319	-0.130246	-0.0688837	0.104874	-0.198351
MOD_3	blue	MOD_3_9	27238	GPKOW	842.404	481.076	361.327	-0.0185709	0.238588	-0.0187953	0.0592367	-0.0590802	0.0756122	-0.190982	-0.137747	-0.00339455	-0.0359741	-0.206725
MOD_3	blue	MOD_3_9	27240	SIT1	275.294	192.03	83.2638	0.136597	0.159891	0.247728	-0.118879	0.155036	-0.124247	-0.0219123	-0.0395958	0.0459972	0.158365	-0.245269
MOD_3	blue	N/A	27294	DHDH	21.2425	7.30715	13.9354	0.125384	0.506614	-0.00552201	0.271748	0.192072	-0.279634	-0.505971	-0.427924	0.0260755	-0.403233	-0.0852616
MOD_3	blue	MOD_3_9	27338	UBE2S	248.819	171.209	77.6102	-0.0167905	0.123677	-0.0305752	-0.0676165	-0.0535934	0.0902276	-0.0475232	-0.0460964	0.0158771	0.0671945	-0.235498
MOD_3	blue	MOD_3_9	27339	PRPF19	1098.89	512.249	586.638	0.0437488	0.200734	-0.0587525	0.0687159	-0.0936556	0.0437102	-0.183162	-0.189954	0.0108649	0.00976416	-0.15815
MOD_3	blue	MOD_3_9	27348	TOR1B	67.8147	23.9128	43.9019	-0.0533469	-0.012616	0.0822111	0.0882077	-0.0138783	-0.0893498	-0.00100312	-0.0425095	0.0860806	0.104773	-0.158683
MOD_3	blue	MOD_3_9	27349	MCAT	84.7547	51.8977	32.857	-0.0161777	0.157112	-0.00806723	0.137417	0.0397517	0.128528	-0.0748438	-0.107036	-0.0484428	-0.0966885	0.114025
MOD_3	blue	MOD_3_9	27352	SGSM3	1318.25	731.192	587.063	0.0182859	0.128	-0.109365	0.0310605	-0.128108	0.0545209	-0.178426	-0.141734	-0.00597102	-0.0215159	-0.0807234
MOD_3	blue	MOD_3_9	27429	HTRA2	855.229	583.254	271.975	-0.0343992	0.11106	0.0240986	-0.0133146	-0.0929792	0.0129866	-0.11017	-0.046645	-0.093163	0.0600344	-0.0758416
MOD_3	blue	MOD_3_9	27433	TOR2A	491.289	370.674	120.615	-0.00880565	0.3149	0.0571404	-0.0698632	0.0747096	-0.00141774	-0.152064	-0.109146	-0.0357998	0.0962828	-0.154638
MOD_3	blue	MOD_3_9	27434	POLM	1334.43	432.081	902.353	0.0199504	0.0318026	-0.0710075	0.115906	-0.161132	0.0670802	-0.138119	-0.100078	0.0221289	-0.0597367	-0.00623097
MOD_3	blue	MOD_3_9	27440	CECR5	625.969	487.005	138.964	-0.00358796	0.180698	0.0544213	-0.0628941	0.108569	-6.27e-05	-0.113657	-0.059232	0.0494678	0.082545	-0.136539
MOD_3	blue	MOD_3_9	28227	PPP2R3B	783.172	547.254	235.918	-0.0664628	0.0365934	-0.100926	-0.0525652	-0.140037	-0.00584989	-0.0140338	-0.0326894	-0.090655	0.174077	-0.062722
MOD_3	blue	MOD_3_9	28231	SLCO4A1	107.47	53.5792	53.8912	0.00890068	-0.109382	-0.0718876	-0.000532153	-0.03037	0.141526	-0.0705188	-0.08634	-0.000170882	-0.0643616	-0.0366708
MOD_3	blue	MOD_3_9	28952	CCDC22	1144.56	680.741	463.821	0.0353423	0.228189	-0.0795696	0.0309788	-0.0424895	0.0671928	-0.197893	-0.1491	-0.0146104	-0.0173061	-0.126044
MOD_3	blue	MOD_3_9	28955	DEXI	1540.38	475.477	1064.91	0.0309937	0.0824218	-0.100382	0.0953619	-0.137356	0.120654	-0.113256	-0.0879697	0.0444085	0.03015	-0.0180887
MOD_3	blue	MOD_3_9	28956	LAMTOR2	309.016	215.395	93.6214	0.0537137	0.193508	0.215414	-0.0804398	0.160371	0.0962966	-0.0252983	-0.00320731	-0.224566	0.204257	-0.0286913
MOD_3	blue	MOD_3_9	28964	GIT1	1652	445.326	1206.67	-0.00475314	0.107756	-0.106842	0.176222	-0.174358	0.0343634	-0.0749401	-0.0330493	-0.0254011	0.0503933	-0.115189
MOD_3	blue	MOD_3_9	28978	TMEM14A	519.949	273.509	246.44	-0.0954681	-0.0239447	-0.090388	0.000447503	-0.186118	0.0154559	-0.0543804	0.000883204	-0.0849896	0.019794	0.0523548
MOD_3	blue	MOD_3_9	28984	RGCC	361.185	261.918	99.2673	-0.0799446	0.139616	0.0594318	-0.22391	0.0880416	-0.0531465	-0.142653	-0.148708	0.0198686	0.0714068	-0.262789
MOD_3	blue	MOD_3_9	28986	MAGEH1	1406.17	541.806	864.36	0.115786	0.0739531	-0.112644	0.0924674	-0.119795	-0.000426377	-0.141059	-0.0958403	-0.0786493	-0.015109	0.0243462
MOD_3	blue	MOD_3_9	28989	NTMT1	518.624	399.499	119.125	0.0997793	0.153348	0.126368	-0.0533719	0.0682103	-0.0659603	0.00876821	-0.0143397	0.0738035	0.212768	-0.152268
MOD_3	blue	MOD_3_9	28991	COMMD5	414.311	261.619	152.692	-0.0056523	0.201782	0.0313208	-0.0725667	0.0714887	-0.0446164	-0.00441421	-0.0609601	0.157569	0.137129	-0.263922
MOD_3	blue	MOD_3_9	28992	MACROD1	603.469	379.872	223.597	-0.0394946	0.045415	-0.0807888	0.0794701	-0.100029	-0.00634572	-0.158966	-0.140392	-0.014251	-0.0189441	-0.0477476
MOD_3	blue	MOD_3_9	29082	CHMP4A	812.541	468.337	344.204	0.112664	0.28147	0.0330657	0.155841	-0.0447256	0.0461555	-0.106975	-0.116173	-0.194159	0.0942628	-0.0542793
MOD_3	blue	MOD_3_9	29085	PHPT1	649.041	374.33	274.711	-0.0464324	0.0251742	-0.160246	0.132142	-0.144262	0.0816995	-0.0535349	2.65e-05	-0.149063	0.0486428	0.103097
MOD_3	blue	MOD_3_9	29086	BABAM1	552.281	414.335	137.945	0.0316189	0.153875	0.0763134	0.0353892	0.115308	-0.0849787	-0.134387	-0.128002	-0.150783	0.178211	-0.0612803
MOD_3	blue	MOD_3_9	29098	RANGRF	1072.51	568.276	504.238	0.0502577	0.103052	0.0435659	0.0547222	-0.0459781	0.0777967	-0.0975117	-0.0368029	-0.11412	0.10055	-0.0970586
MOD_3	blue	MOD_3_9	29100	TMEM208	440.951	298.306	142.645	-0.099132	0.257866	0.0977102	-0.190184	0.0105574	-0.0564925	-0.0929881	-0.0913309	-0.119797	0.1506	-0.227907
MOD_3	blue	MOD_3_9	29101	SSU72	258.938	135.192	123.746	0.130183	0.404511	0.180642	0.15391	0.0277763	0.0534765	-0.0265339	-0.0471156	-0.141893	0.20365	-0.0480737
MOD_3	blue	MOD_3_9	29107	NXT1	535.463	351.287	184.176	0.0373684	0.211116	0.053433	0.0246951	-0.100879	-0.0338386	-0.098592	-0.0803392	-0.145616	0.0908672	-0.184797
MOD_3	blue	MOD_3_9	29109	FHOD1	947.463	508.296	439.167	0.0777079	0.152463	-0.0305388	0.0316506	-0.0495396	0.091297	-0.0406243	-0.0140695	0.0641301	0.126941	-0.162933
MOD_3	blue	MOD_3_9	29115	SAP30BP	578.496	405.499	172.997	0.00579741	0.269774	0.0244953	-0.00708171	-0.145857	0.0561178	-0.206274	-0.165797	-0.0983474	-0.0322767	-0.231319
MOD_3	blue	N/A	29119	CTNNA3	60.0639	20.1498	39.9141	0.00080289	0.00525302	-0.160741	0.0241467	-0.174196	0.000493455	-0.244459	-0.16562	0.0340751	-0.197685	0.204015
MOD_3	blue	N/A	29775	CARD10	20.1836	9.58361	10.6	-0.0374532	0.0945029	-0.0637869	-0.0700638	-0.0795934	-0.328461	0.0125547	0.0146594	0.234823	0.0347003	0.000536186
MOD_3	blue	MOD_3_9	29777	ABT1	525.244	273.547	251.697	0.0336909	0.195049	-0.0323601	-0.0452867	-0.0511152	0.00500405	-0.0856649	-0.0263946	0.0400547	0.0482352	-0.0543167
MOD_3	blue	MOD_3_9	29781	NCAPH2	699.484	497.455	202.029	-0.0544918	0.154793	-0.0348267	-0.0287833	-0.0829153	0.0365348	-0.0676732	-0.0321572	-0.118805	0.11188	-0.103992
MOD_3	blue	MOD_3_9	29800	ZDHHC1	166.068	118.275	47.7931	-0.0190065	0.257255	-0.0587477	0.0331994	0.050642	-0.133466	-0.0460773	-0.0286142	0.0778272	-0.0516281	0.0801157
MOD_3	blue	MOD_3_9	29801	ZDHHC8	1593.68	474.274	1119.41	0.00278398	0.000677747	-0.13775	0.112284	-0.160447	0.0209902	-0.150435	-0.117241	0.00861321	-0.00355064	-0.0301958
MOD_3	blue	MOD_3_9	29803	REPIN1	963.666	502.628	461.038	0.0343706	0.124411	-0.0144927	0.0155187	-0.0375051	0.0740474	-0.0328426	-0.0215705	0.123053	0.104675	-0.0629216
MOD_3	blue	MOD_3_9	29844	TFPT	488.263	314.072	174.191	0.00462904	0.12265	0.0437322	0.0115354	-0.138625	0.0381483	0.142661	0.153949	-0.0523829	0.220594	-0.0184279
MOD_3	blue	MOD_3_9	29882	ANAPC2	1095.66	710.864	384.801	-0.0634788	0.114104	-0.110599	-0.00541429	-0.131377	0.0213494	-0.178434	-0.142978	-0.0798769	-0.00461042	-0.102581
MOD_3	blue	MOD_3_9	29886	SNX8	418.816	306.881	111.934	-0.00432897	0.171076	0.0075544	-0.0805767	0.0748068	0.0279172	-0.0830239	-0.0897735	0.155257	0.0062273	-0.287623
MOD_3	blue	MOD_3_9	29901	SAC3D1	349.809	232.168	117.641	0.0285613	0.16907	0.0470513	-0.158412	0.0884141	-0.100607	-0.00193679	-0.00934358	0.13061	0.082897	-0.091353
MOD_3	blue	MOD_3_9	29903	CCDC106	369.621	189.218	180.403	0.114397	0.0760948	0.0455635	-0.0651744	-0.0176476	0.0918618	-0.0766429	-0.0515173	-0.00814547	0.0409887	-0.221359
MOD_3	blue	MOD_3_9	29911	HOOK2	933.252	493.843	439.408	0.00526752	0.170778	-0.148281	-0.0185569	-0.184752	0.0414511	-0.0852267	-0.0427528	-0.069046	0.0358758	0.0467468
MOD_3	blue	MOD_3_9	29920	PYCR2	947.291	434.366	512.925	-0.00210257	0.152172	-0.0370747	-0.0296709	-0.0609983	0.0216726	-0.335857	-0.242206	-0.0952651	-0.190448	-0.157322
MOD_3	blue	MOD_3_9	29925	GMPPB	941.174	632.404	308.77	-0.0120426	0.25897	-0.0502411	-0.00357942	-0.0473648	-0.00746295	-0.188211	-0.129473	0.0109881	0.0169108	-0.147691
MOD_3	blue	MOD_3_9	29928	TIMM22	625.18	281.186	343.994	0.23113	0.184403	0.0624087	0.214548	0.0659951	-0.0570361	-0.181713	-0.186888	-0.092367	0.0357622	0.0256612
MOD_3	blue	MOD_3_9	29933	GPR132	479.623	345.767	133.856	0.00203996	0.112901	0.0414782	-0.0772959	-0.023875	0.0305381	-0.0765985	-0.0973666	0.0615434	0.0745717	-0.320075
MOD_3	blue	MOD_3_9	29937	NENF	661.927	414.345	247.583	0.114542	0.180052	0.00140599	0.0660229	-0.00420644	-0.0884861	-0.0959741	-0.0239524	-0.149526	0.0564066	0.1034
MOD_3	blue	MOD_3_9	29944	PNMA3	213.619	108.377	105.243	-0.147203	0.318105	-0.309622	-0.0189355	-0.188646	0.102814	-0.219	-0.172186	0.0953458	-0.126542	-0.196619
MOD_3	blue	MOD_3_9	29952	DPP7	1355.1	716.353	638.751	0.0297742	0.113763	-0.0744298	0.0651205	-0.0731429	0.00516506	-0.111441	-0.0695952	-0.0721894	0.0548507	-0.0518144
MOD_3	blue	N/A	29984	RHOD	23.1423	10.8551	12.2872	-0.279247	-0.262171	-0.203727	-0.417703	-0.0792909	0.329794	-0.0704525	-0.00336292	-0.213374	0.0446579	-0.0197406
MOD_3	blue	MOD_3_9	29985	SLC39A3	630.986	438.691	192.295	0.0542262	0.245171	-0.0806489	-0.054085	-0.128431	0.13094	-0.0142938	0.0608457	0.0389646	0.0365153	-0.0471731
MOD_3	blue	MOD_3_9	29988	SLC2A8	446.163	215.938	230.225	-0.0848553	0.030568	-0.205358	0.139145	-0.185115	0.0440716	-0.272837	-0.237378	-0.224562	-0.178961	-0.00284502
MOD_3	blue	MOD_3_9	29997	GLTSCR2	737.982	481.995	255.986	0.118652	0.242407	0.183352	0.00309113	0.0406287	-0.0730973	-0.105578	-0.0920974	-0.0907093	0.13933	-0.138466
MOD_3	blue	MOD_3_9	30008	EFEMP2	219.211	144.29	74.9208	-0.109598	0.0476198	0.046497	-0.0989576	-0.0952134	0.205522	0.0653545	0.145549	0.00221351	0.08309	-0.0953931
MOD_3	blue	MOD_3_9	30812	SOX8	155.733	85.4884	70.2445	-0.0432645	0.0865739	-0.0466253	-0.141654	-0.000639852	0.0989759	-0.0363951	0.00657341	-0.178137	0.116739	0.0829764
MOD_3	blue	MOD_3_9	30815	ST6GALNAC6	1212.86	412.967	799.894	-0.0183259	-0.0408439	-0.0385715	0.137769	-0.18366	-0.00493192	-0.0188649	0.041983	-0.0360129	0.0629365	0.0248224
MOD_3	blue	MOD_3_9	30827	CXXC1	1686.99	630.575	1056.41	0.060916	0.0428076	-0.121379	0.140373	-0.121838	0.0408002	-0.132591	-0.103463	0.00786602	-0.0042842	0.00163687
MOD_3	blue	MOD_3_9	30833	NT5C	623.794	454.653	169.141	-0.0269843	0.0720337	-0.0664625	-0.028811	-0.0695071	0.00664604	-0.0502988	-0.0348183	-0.0807229	0.0215288	0.077967
MOD_3	blue	MOD_3_9	30968	STOML2	787.613	528.793	258.82	0.097568	0.202534	0.111429	0.046859	0.0236443	-0.0500644	-0.0659628	-0.0580139	-0.117256	0.169601	-0.168277
MOD_3	blue	MOD_3_9	49856	WRAP73	769.799	561.678	208.121	-0.0478346	0.117349	-0.0165735	-0.0856076	-0.089179	0.0618166	-0.110097	-0.0840116	0.00647791	0.0442616	-0.217659
MOD_3	blue	MOD_3_9	50512	PODXL2	244.712	174.597	70.1153	0.0555517	0.189248	0.00604483	-0.134293	0.0270597	0.106892	0.00757034	-0.0100631	0.0161728	0.0983015	-0.00646316
MOD_3	blue	MOD_3_9	50615	IL21R	1132.51	462.566	669.943	0.0122695	0.0151046	-0.0421324	0.160829	-0.177029	-0.0989054	-0.0571031	-0.0261735	-0.0637671	0.0373919	-0.0878623
MOD_3	blue	MOD_3_9	50619	DEF6	527.855	367.812	160.043	-0.0272676	0.212485	-0.0514744	-0.161523	-0.017595	0.0652323	-0.105619	-0.0985165	0.0223136	0.0557932	-0.254695
MOD_3	blue	N/A	50632	CALY	39.8872	24.5933	15.2939	-0.0573776	0.10201	-0.0775616	0.037311	0.0458057	-0.084025	-0.0946533	-0.110951	-0.111944	0.0485457	0.130388
MOD_3	blue	MOD_3_9	50649	ARHGEF4	170.718	113.356	57.3615	0.029488	0.0260073	-0.000423195	-0.0173171	0.0111275	0.0529388	0.106601	0.0710659	0.0934103	0.135251	-0.00234164
MOD_3	blue	MOD_3_9	50853	VILL	1284.89	681.11	603.779	0.0313164	0.18145	-0.0374241	0.0673611	-0.113347	-0.034556	-0.17526	-0.119997	-0.126583	0.0264768	-0.097448
MOD_3	blue	MOD_3_9	50854	C6orf48	1257.77	521.071	736.698	0.0631184	0.183928	-0.0396389	0.0861081	-0.105817	0.0617716	-0.192659	-0.132255	-0.159018	0.00335313	-0.00437805
MOD_3	blue	MOD_3_9	51004	COQ6	1485.45	601.788	883.661	-0.0605992	0.0420898	-0.104417	0.077931	-0.216785	0.014066	-0.160601	-0.151232	-0.104796	0.0232679	-0.0526891
MOD_3	blue	MOD_3_9	51005	AMDHD2	638.834	495.212	143.622	-0.0648206	0.143399	-0.031503	-0.122453	-0.0152751	-0.0109164	-0.100083	-0.0956891	0.0615244	0.0365649	-0.139008
MOD_3	blue	MOD_3_9	51006	SLC35C2	1059.86	674.524	385.338	0.00643511	0.237291	0.0220389	0.0165785	-0.0925671	0.00842574	-0.144062	-0.104769	-0.119404	0.0382283	-0.117697
MOD_3	blue	MOD_3_9	51010	EXOSC3	824.305	425.616	398.689	-0.00455324	0.0593085	-0.123678	0.0266047	-0.145002	0.0450648	-0.165997	-0.122076	0.0972026	-0.123436	-0.181023
MOD_3	blue	MOD_3_9	51016	EMC9	111.194	83.3164	27.878	-0.0976943	-0.071281	0.0491624	-0.098338	-0.0545533	-0.00785395	0.121567	0.196889	0.0863918	0.0914075	-0.0392781
MOD_3	blue	MOD_3_9	51025	PAM16	142.704	100.122	42.5822	-0.0762043	0.179626	0.0100049	-0.0639779	-0.0641278	-0.0199876	-0.013706	-0.0339741	-0.169821	0.0161062	-0.0340957
MOD_3	blue	MOD_3_9	51027	BOLA1	653.739	474.072	179.667	0.087379	0.105916	-0.00682169	-0.112569	0.0209999	0.0366954	-0.0168762	0.0679336	-0.00532263	0.0184797	-0.00470066
MOD_3	blue	MOD_3_9	51031	GLOD4	1595.66	590.227	1005.44	-0.0178159	0.154325	-0.0749945	0.122141	-0.168809	-0.059578	-0.196223	-0.164353	-0.00742172	-0.0678979	-0.138779
MOD_3	blue	MOD_3_9	51035	UBXN1	1076.82	511.625	565.193	0.14875	0.170541	0.121987	0.0674023	-0.0274316	0.0389515	-0.120707	-0.0533592	-0.181815	0.0758314	-0.00629567
MOD_3	blue	MOD_3_9	51042	ZNF593	859.164	419.375	439.788	-0.0426918	-0.0960401	-0.216546	0.0344126	-0.172162	0.109113	-0.0507601	0.0164994	-0.131155	0.00536227	-0.0217811
MOD_3	blue	MOD_3_9	51058	ZNF691	453.083	206.186	246.898	0.106143	-0.0284406	0.0226792	-0.0125843	-0.0115183	0.155971	0.0490985	0.043934	0.09916	0.116905	0.116611
MOD_3	blue	MOD_3_9	51069	MRPL2	1061.62	390.177	671.44	0.190647	0.148699	0.0446177	0.191369	-0.0450061	-0.0755096	-0.222223	-0.160669	-0.0266119	-0.0994279	0.0503932
MOD_3	blue	MOD_3_9	51070	NOSIP	416.673	308.257	108.416	-0.00187439	0.225795	0.131033	-0.221182	0.0775014	0.0264029	-0.0745834	-0.0627022	-0.090033	0.118173	-0.228691
MOD_3	blue	MOD_3_9	51073	MRPL4	1071.31	586.546	484.763	0.0104671	0.141189	-0.114983	0.0133428	-0.158331	0.0423993	-0.139761	-0.0774653	0.089929	-0.0650505	-0.0980261
MOD_3	blue	MOD_3_9	51079	NDUFA13	559.35	440.951	118.399	0.0473817	0.208735	0.0438799	-0.0171254	0.055829	0.0309529	-0.0788402	-0.0842068	-0.152772	0.127008	-0.0686802
MOD_3	blue	MOD_3_9	51081	MRPS7	1284.67	458.833	825.838	0.0130611	0.0567908	-0.0732641	0.160182	-0.113848	0.0680297	-0.0250748	-0.028821	-0.0277816	0.121054	0.146918
MOD_3	blue	MOD_3_9	51096	UTP18	1326.85	458.511	868.342	0.046368	0.229247	-0.0936483	0.176502	-0.107877	0.00795751	-0.236108	-0.25497	-0.0233781	-0.0390826	0.0168463
MOD_3	blue	MOD_3_9	51117	COQ4	874.066	426.364	447.701	0.0535681	0.121172	-0.0179791	0.272873	-0.0255075	-0.0966183	-0.0751892	-0.0391523	0.0969642	-0.0540137	-0.0904125
MOD_3	blue	MOD_3_9	51142	CHCHD2	464.268	347.779	116.489	-0.017275	0.282064	0.106775	-0.0647915	0.0383857	-0.0592481	-0.0929303	-0.0895114	-0.070666	0.115181	-0.123086
MOD_3	blue	MOD_3_9	51147	ING4	1778.64	379.82	1398.82	0.00306665	0.116411	-0.16111	0.155796	-0.218462	0.18457	-0.151352	-0.106612	-0.121292	-0.0697114	0.0574181
MOD_3	blue	MOD_3_9	51150	SDF4	747.113	565.834	181.279	-0.0907853	0.15668	-0.0537329	-0.0519574	-0.0631725	0.0288881	-0.0577122	-0.0612047	-0.0210888	0.114835	-0.162668
MOD_3	blue	MOD_3_9	51161	C3orf18	1053.97	510.956	543.013	-0.0140626	0.148432	-0.0863537	0.139565	-0.117792	-0.101888	-0.129407	-0.12912	-0.105433	-0.0357887	0.0991552
MOD_3	blue	N/A	51162	EGFL7	25.9136	12.2641	13.6495	-0.12569	0.232901	-0.18095	-0.120458	-0.165963	-0.0205914	-0.289705	-0.172165	-0.280767	-0.171608	-0.0184465
MOD_3	blue	N/A	51166	AADAT	16.6054	7.11409	9.49132	-0.100221	0.0517471	-0.181521	-0.176924	-0.0431295	0.287	0.0428329	0.0742406	-0.0215898	0.137995	0.0833618
MOD_3	blue	MOD_3_9	51172	NAGPA	971.294	625.17	346.123	0.0652375	0.138012	-0.0955374	0.01557	-0.0517666	0.0268101	-0.107458	-0.125629	0.00549476	0.0848383	-0.112895
MOD_3	blue	MOD_3_9	51181	DCXR	380.132	278.838	101.295	-0.0294852	0.168882	0.036618	-0.121199	0.0513207	0.032936	-0.0705472	-0.0739792	-0.125922	0.143456	-0.162032
MOD_3	blue	MOD_3_9	51204	TACO1	335.605	175.194	160.411	0.153611	0.276547	-0.0209798	0.155252	0.00305154	-0.184045	-0.227654	-0.226792	-0.0494	-0.0355262	-0.0194392
MOD_3	blue	MOD_3_9	51236	FAM203A	939.879	618.844	321.035	0.02649	0.114977	-0.0768155	-0.0105835	-0.0907431	0.0667856	-0.0691514	-0.0244469	-0.0413442	0.0831333	-0.0570464
MOD_3	blue	MOD_3_6	51237	MZB1	113.933	66.6541	47.2792	-0.11838	0.00988615	-0.0356876	-0.0281186	-0.110071	0.118521	-0.095547	-0.226138	0.0761512	0.0667441	-0.121519
MOD_3	blue	MOD_3_9	51239	ANKRD39	998.193	382.332	615.861	0.0874306	-0.00760089	-0.0794637	0.157052	-0.166878	-0.0449304	-0.0791477	-0.0368796	-0.0654199	0.0449527	-0.0138906
MOD_3	blue	MOD_3_9	51252	FAM178B	51.3816	32.4189	18.9627	0.000108075	0.221013	0.0690939	-0.0759715	-0.0391732	-0.132436	0.0111429	-0.0982612	0.0235836	0.302349	-0.426791
MOD_3	blue	MOD_3_9	51255	RNF181	233.069	140.436	92.6324	0.170299	0.344686	0.159422	0.112148	0.0492585	-0.0222653	-0.0278578	-0.0245873	-0.0773589	0.107737	0.149399
MOD_3	blue	MOD_3_9	51259	TMEM216	249.712	178.757	70.9551	0.044261	0.204131	0.200088	-0.0106275	0.0383754	-0.0278661	0.0686559	0.0664033	-0.193295	0.183693	-0.13557
MOD_3	blue	MOD_3_9	51264	MRPL27	762.904	456.485	306.419	0.166006	0.19756	-0.00651805	0.185145	0.0226679	-0.0580497	-0.0603261	-0.0508964	0.0190863	0.0374456	0.0964451
MOD_3	blue	MOD_3_9	51272	BET1L	537.997	390.388	147.609	0.0153967	0.292032	0.140637	-0.0552142	0.0770412	-0.104576	-0.174362	-0.132366	0.0805469	1.87e-05	-0.214393
MOD_3	blue	MOD_3_9	51281	ANKMY1	1426.62	498.743	927.881	-0.0414944	0.0604332	-0.202272	0.141579	-0.25211	-0.00912061	-0.193586	-0.163256	-0.0644957	-0.0961853	0.121945
MOD_3	blue	MOD_3_9	51282	SCAND1	416.327	301.243	115.084	-0.0268457	0.160782	-0.0540767	-0.0849759	0.0601061	-0.013262	-0.120203	-0.122746	-0.0109337	0.0470256	-0.1416
MOD_3	blue	MOD_3_9	51287	COA4	1076.35	423.187	653.163	0.0571967	0.145368	-0.012499	0.0529914	-0.0919124	0.00280233	-0.154644	-0.144225	0.0209127	0.0326191	-0.0770875
MOD_3	blue	MOD_3_9	51293	CD320	494.084	370.646	123.439	0.104134	0.081974	0.0581547	0.0465204	-0.0281666	-0.175728	-0.016098	0.0487832	-0.103132	0.057386	-0.0784919
MOD_3	blue	MOD_3_9	51329	ARL6IP4	885.192	558.798	326.394	0.0752078	0.128003	-0.0149732	0.0395165	-0.0242778	0.0282183	-0.108187	-0.0494043	-0.134827	0.0276665	-0.0306341
MOD_3	blue	MOD_3_9	51333	ZNF771	250.657	167.687	82.97	-0.156907	-0.0482456	-0.0942003	-0.161224	-0.205542	-0.00640995	-0.0936823	-0.0877356	-0.142751	0.0764147	-0.0764502
MOD_3	blue	MOD_3_9	51335	NGRN	1347.06	471.934	875.123	0.172507	0.145497	-0.0352474	0.135796	-0.103456	-0.012901	-0.0679626	-0.0626981	0.0339349	0.0418606	0.0227047
MOD_3	blue	MOD_3_9	51337	THEM6	611.294	469.618	141.676	0.00442469	0.264808	0.120939	-0.0485926	-0.00870891	-0.0400415	-0.0736777	-0.0691341	-0.095266	0.139113	-0.0787442
MOD_3	blue	MOD_3_9	51343	FZR1	428.015	309.881	118.134	-0.16172	0.0756662	-0.0669239	-0.134426	-0.113452	-0.082395	-0.0841149	-0.103965	0.122998	0.106729	-0.289004
MOD_3	blue	MOD_3_9	51367	POP5	1022.71	609.97	412.736	-0.0669023	0.095065	-0.200284	-0.0125026	-0.188752	0.020265	-0.0742414	-0.00510274	-0.0139027	0.00462845	-0.0585328
MOD_3	blue	MOD_3_9	51368	TEX264	597.557	463.15	134.407	0.0401731	0.271934	0.141848	-0.0368749	0.0255951	-0.0491608	-0.077624	-0.0586304	-0.104231	0.133471	-0.200583
MOD_3	blue	MOD_3_9	51371	POMP	425.116	309.077	116.039	-0.0714348	0.05587	-0.0300039	-0.106328	-0.0911154	0.113169	-0.0198673	0.0235697	0.105784	0.0779944	-0.24106
MOD_3	blue	MOD_3_9	51380	CSAD	189.141	62.6376	126.504	-0.180232	0.145002	-0.0480832	-0.236708	-0.183682	0.0725023	0.0105352	0.0289299	-0.0136389	0.177826	-0.319447
MOD_3	blue	MOD_3_9	51382	ATP6V1D	104.074	41.6283	62.4454	0.125061	0.246558	-0.0391779	0.165868	0.00630388	0.0449086	-0.00483265	-0.0406145	0.0762744	0.0756468	0.171397
MOD_3	blue	MOD_3_9	51393	TRPV2	1358.23	643.172	715.061	-0.00511458	0.0835518	-0.174562	0.154548	-0.190408	0.0296967	-0.136965	-0.115799	-0.0445221	-0.0120523	-0.0466542
MOD_3	blue	MOD_3_9	51399	TRAPPC4	499.346	342.89	156.456	0.0925676	0.188027	0.0279021	0.017472	0.03673	0.0337775	-0.045476	-0.0119535	-0.0853568	0.0636519	0.0853679
MOD_3	blue	MOD_3_9	51409	HEMK1	1967.62	455.699	1511.92	-0.0689734	0.0685379	-0.229841	0.120908	-0.262707	0.0509997	-0.153879	-0.0781738	-0.0205419	-0.111999	0.0916248
MOD_3	blue	MOD_3_9	51428	DDX41	1516.5	445.689	1070.81	0.118955	0.174115	-0.0121079	0.253916	-0.0447484	0.0525282	-0.123734	-0.0714861	0.00307982	-0.0193335	-0.050921
MOD_3	blue	MOD_3_9	51447	IP6K2	1503.6	461.533	1042.07	-0.114753	0.0438958	-0.160721	0.0525266	-0.231826	0.128563	-0.0785414	-0.0173067	-0.037558	0.0147478	-0.0180271
MOD_3	blue	MOD_3_9	51490	C9orf114	1332.95	700.527	632.421	-0.00519636	0.128427	-0.0912691	0.0461926	-0.114903	0.0388553	-0.18652	-0.138841	-0.049739	0.00449325	-0.119264
MOD_3	blue	MOD_3_9	51491	NOP16	1129.71	512.553	617.155	0.124526	0.0865893	0.00155934	0.0665707	-0.028497	0.00209659	-0.0784218	-0.0557277	-0.0995261	0.108337	0.0204013
MOD_3	blue	MOD_3_9	51504	TRMT112	495.85	358.94	136.91	0.1141	0.220474	0.178246	-0.0848038	0.0533276	-0.0610188	-0.0586586	-0.0301698	-0.0256726	0.176706	-0.208055
MOD_3	blue	MOD_3_9	51522	TMEM14C	175.553	120.509	55.0433	0.00431245	0.171898	-0.138228	-0.229707	0.00179215	0.218465	-0.151346	-0.0933189	0.160091	-0.00790153	-0.118066
MOD_3	blue	MOD_3_9	51537	MTFP1	372.289	285.546	86.7433	0.229952	0.221071	0.247309	-0.0295121	0.138369	-0.114676	-0.0632802	-0.0331341	-0.100856	0.219282	-0.330802
MOD_3	blue	MOD_3_9	51540	SCLY	463.503	296.376	167.127	-0.184703	0.102791	-0.268091	-0.0831739	-0.305919	0.129919	-0.232876	-0.19651	-0.110904	-0.0353167	-0.161122
MOD_3	blue	MOD_3_9	51545	ZNF581	205.958	145.349	60.6082	0.0857653	0.448037	0.178752	-0.101162	0.129886	-0.0337877	-0.153544	-0.14956	0.0176235	0.0846651	-0.323793
MOD_3	blue	MOD_3_9	51547	SIRT7	595.054	439.121	155.933	-0.0175852	0.208638	0.0120497	-0.135277	0.0398412	0.0183636	-0.0689041	-0.0748058	0.0795682	0.0843581	-0.181783
MOD_3	blue	MOD_3_9	51548	SIRT6	255.405	168.75	86.6551	0.0521216	0.387377	0.067836	-0.329795	0.0030441	0.0966744	-0.105767	-0.0817148	-0.0210842	0.109614	-0.238167
MOD_3	blue	MOD_3_9	51550	CINP	121.742	68.0904	53.6519	0.155048	0.325541	0.191664	0.0776373	0.135967	-0.177447	-0.0295254	-0.0962211	-0.0612301	0.220707	0.165379
MOD_3	blue	MOD_3_9	51564	HDAC7	252.002	142.042	109.96	-0.0395696	0.231679	-0.0227937	-0.238924	-0.0757068	0.0595628	-0.0495443	-0.0471408	0.121972	0.0952281	-0.521152
MOD_3	blue	MOD_3_9	51603	METTL13	1288.13	449.027	839.101	0.0532445	0.101025	-0.0776922	0.0503617	-0.171389	0.0333964	-0.126176	-0.0708694	0.084057	-0.0928422	-0.112624
MOD_3	blue	MOD_3_9	51608	GET4	607.531	467.204	140.327	0.0462667	0.1934	0.109419	-0.10268	0.0142898	0.0170527	-0.0596753	-0.0577172	-0.071467	0.157344	-0.220708
MOD_3	blue	MOD_3_9	51614	ERGIC3	868.289	512.336	355.953	0.0572036	0.281241	0.0859948	0.0658698	0.0461615	0.0844644	-0.182549	-0.156268	-0.098954	0.0725016	-0.102952
MOD_3	blue	MOD_3_9	51647	FAM96B	929.905	503.288	426.617	0.149964	0.180263	0.102484	0.106607	0.0796738	0.001101	-0.204925	-0.13879	-0.0778801	-0.030785	-0.0283909
MOD_3	blue	MOD_3_9	51649	MRPS23	1239.12	493.839	745.281	0.045618	0.200607	-0.0612888	0.0833439	-0.11423	0.0537267	-0.206721	-0.186564	-0.0287436	-0.0346361	0.0428005
MOD_3	blue	MOD_3_9	51665	ASB1	1623.3	601.169	1022.13	-0.0548218	0.0699858	-0.214109	0.074575	-0.246672	0.0635141	-0.17002	-0.0951166	-0.0221525	-0.0687006	-0.0297533
MOD_3	blue	MOD_3_9	51676	ASB2	72.8912	50.4846	22.4066	0.104055	0.120377	0.0553839	-0.0432337	-0.124696	-0.259365	0.167402	0.130911	0.0595363	0.0769104	-0.13094
MOD_3	blue	MOD_3_9	51686	OAZ3	507.209	392.16	115.048	-0.112675	0.166008	-0.20378	-0.176174	-0.0700011	0.125244	-0.119697	-0.0837926	0.0598132	0.00395247	-0.0122283
MOD_3	blue	MOD_3_9	51690	LSM7	1354.44	440.357	914.078	0.0277447	0.0504716	-0.104399	0.160606	-0.151986	0.0785099	-0.102524	-0.0446458	-0.211141	0.00856925	0.101741
MOD_3	blue	MOD_3_9	51706	CYB5R1	267.49	167.068	100.422	0.0103127	0.325317	0.110196	-0.0234653	0.0634882	0.0817642	-0.213099	-0.123602	-0.0505771	-0.0615218	-0.136004
MOD_3	blue	MOD_3_9	51728	POLR3K	549.518	426.09	123.428	0.0225218	0.0938518	0.0197462	-0.0766064	0.0353211	-0.0495808	-0.0731728	-0.0559748	0.0572727	0.0671568	-0.00925719
MOD_3	blue	MOD_3_9	53615	MBD3	924.392	555.051	369.341	0.0693975	0.0880273	-0.00249754	0.0958663	-0.0135005	-0.0384704	-0.0190361	-0.0582854	-0.0171746	0.163218	0.0291919
MOD_3	blue	MOD_3_9	53635	PTOV1	508.431	370.578	137.854	-0.00698548	0.253383	0.121396	-0.102475	0.0835515	-0.0469705	-0.130959	-0.147804	0.0148183	0.112816	-0.208301
MOD_3	blue	MOD_3_9	53916	RAB4B	307.095	196.562	110.533	-0.123803	0.159959	0.0557719	-0.230164	-0.0611748	0.129183	-0.00259386	0.00767626	-0.0545873	0.214228	-0.346759
MOD_3	blue	MOD_3_9	54069	MIS18A	509.002	268.776	240.227	0.150163	-0.0125691	-0.043627	0.104612	-0.06222	0.0633823	-0.0454876	-0.104411	0.0210293	0.107902	-0.0949204
MOD_3	blue	MOD_3_9	54344	DPM3	319.641	202.176	117.465	-0.0935456	0.149683	0.168962	-0.0728916	-0.0985449	0.0160559	0.0203747	0.0595916	-0.271971	0.262619	-0.146498
MOD_3	blue	MOD_3_9	54433	GAR1	88.0504	60.7942	27.2562	0.0545501	0.158328	0.0273374	-0.104465	0.0415962	-0.0717177	-0.136936	-0.0645949	0.322727	-0.145955	-0.0261433
MOD_3	blue	MOD_3_9	54436	SH3TC1	565.967	379.57	186.397	-0.0277815	0.137746	-0.0858033	0.0145967	0.0500337	0.0322274	-0.109787	-0.0976817	0.210769	-0.0435354	-0.0953335
MOD_3	blue	MOD_3_9	54440	SASH3	606.352	346.141	260.211	0.111156	0.152245	0.0828819	0.23826	-0.101811	-0.0559092	0.00918596	0.0122792	-0.00614976	0.1206	-0.124354
MOD_3	blue	MOD_3_9	54442	KCTD5	669.188	374.67	294.518	-0.024001	0.103313	-0.100121	-0.00154138	-0.149214	0.0443923	-0.00300543	-0.0555551	0.112765	0.137171	-0.245867
MOD_3	blue	MOD_3_9	54461	FBXW5	771.602	607.184	164.417	-0.0620405	0.157709	-0.0681602	-0.0532132	-0.0711707	-0.00635682	-0.113829	-0.0891028	-0.0606495	0.053538	-0.0731048
MOD_3	blue	MOD_3_9	54470	ARMCX6	795.111	362.369	432.741	0.158862	0.183244	0.0674287	0.0513243	0.0733616	0.0438446	-0.23283	-0.108469	0.0209773	-0.129058	-0.0198178
MOD_3	blue	MOD_3_9	54480	CHPF2	668.559	448.051	220.508	-0.0985827	0.124084	-0.18014	-0.093354	-0.182237	0.0901561	-0.114564	-0.0786654	0.0437619	0.0222797	-0.259071
MOD_3	blue	MOD_3_9	54496	PRMT7	1214.34	560.008	654.336	-0.0500263	0.115204	-0.108973	0.0846333	-0.200853	0.00170269	-0.0593041	-0.0475554	0.0201385	0.063046	-0.0590513
MOD_3	blue	MOD_3_9	54512	EXOSC4	319.639	232.694	86.9452	0.0627189	0.207338	0.0411225	-0.0548249	0.0268627	-0.00180847	-0.124287	-0.0901953	-0.154692	0.0218272	-0.238457
MOD_3	blue	MOD_3_9	54535	CCHCR1	1025.6	448.614	576.99	0.0174687	0.0680101	-0.136375	0.0568761	-0.105349	0.0828287	-0.0835717	-0.0174176	-0.0708278	0.0201811	-0.0201769
MOD_3	blue	MOD_3_9	54540	FAM193B	1016.66	447.691	568.973	-0.0827182	0.0402485	-0.11925	0.0634523	-0.261877	0.0200398	-0.0740776	-0.0189619	-0.166985	0.0263976	0.0288442
MOD_3	blue	MOD_3_9	54541	DDIT4	175.776	76.1605	99.6152	0.0133981	0.0598485	-0.0174445	0.226781	0.0174218	-0.110578	-0.0112699	0.112799	-0.336925	0.0715884	0.0767195
MOD_3	blue	MOD_3_9	54584	GNB1L	349.892	254.344	95.5475	0.0679638	0.047135	0.20116	0.015973	0.183152	-0.150147	0.0337713	0.0503138	-0.075614	0.145819	-0.091471
MOD_3	blue	MOD_3_9	54606	DDX56	1899.38	517.926	1381.45	0.012325	0.120848	-0.0774865	0.191224	-0.182036	-0.00112828	-0.0954826	-0.0713348	-0.0333352	0.0526804	0.0592205
MOD_3	blue	MOD_3_9	54662	TBC1D13	1608.27	413.607	1194.67	0.141345	0.129645	0.0561352	0.25068	-0.0584761	-0.0495581	-0.0915835	-0.0491846	0.0443361	0.0286897	-0.00583235
MOD_3	blue	MOD_3_9	54676	GTPBP2	644.2	415.029	229.171	-0.0706872	0.105598	-0.148095	-0.0582842	-0.145806	0.0664067	-0.0996592	-0.050475	0.0951609	-0.00749032	-0.137334
MOD_3	blue	MOD_3_9	54681	P4HTM	1139.76	658.405	481.358	0.0320358	0.0997759	-0.0838874	0.0545957	-0.0848774	-0.0121509	-0.112173	-0.0717112	-0.0676673	0.103	-0.0634389
MOD_3	blue	MOD_3_9	54707	GPN2	1373.98	560.694	813.282	-0.0289762	0.176536	-0.133544	0.064483	-0.176405	0.052895	-0.158153	-0.182135	0.0909464	0.0170728	-0.169884
MOD_3	blue	MOD_3_9	54732	TMED9	566.97	412.214	154.756	-0.0508687	0.226122	0.0689833	-0.132272	0.0441419	-0.0446382	-0.0773318	-0.0689618	-0.0113272	0.150398	-0.24703
MOD_3	blue	MOD_3_9	54752	FNDC8	113.348	80.539	32.8093	0.0603086	0.158267	0.161559	0.0569135	0.145636	-0.304809	-0.124886	-0.208455	0.117966	0.0471591	-0.0247889
MOD_3	blue	MOD_3_9	54753	ZNF853	577.296	294.267	283.029	0.0128933	0.0155491	0.0831115	0.151839	-0.0418213	-0.151255	-0.0130809	0.0510385	-0.0345162	0.0958749	-0.110015
MOD_3	blue	MOD_3_9	54758	KLHDC4	1033.85	428.224	605.623	-0.0409504	0.0495623	-0.16862	0.132188	-0.262667	0.011663	-0.221587	-0.19671	-0.177071	-0.0191805	-0.000724959
MOD_3	blue	MOD_3_9	54776	PPP1R12C	840.068	587.203	252.865	-0.052342	0.112505	-0.0558294	-0.000831666	-0.112449	0.00230432	-0.0858187	-0.0849019	-0.0971946	0.119142	-0.159227
MOD_3	blue	MOD_3_9	54777	TTC40	279.515	153.681	125.834	-0.118458	-0.0529501	-0.246627	0.083751	-0.204175	0.0453568	0.0582458	0.118388	-0.162956	0.0522395	-0.0112513
MOD_3	blue	MOD_3_9	54785	C17orf59	395.493	260.049	135.444	-0.0299466	0.0834132	0.00944288	-0.189144	-0.0194933	0.0660665	-0.0376078	-0.0249197	-0.00931461	0.0485935	-0.204317
MOD_3	blue	MOD_3_9	54825	CDHR2	327.016	153.147	173.868	-0.112361	-0.031735	-0.077073	0.253982	-0.172549	-0.101439	-0.0108086	-0.0758937	-0.0374055	0.0531702	0.101342
MOD_3	blue	MOD_3_9	54838	WBP1L	247.345	104.021	143.324	-0.0908257	0.203649	0.0334874	0.0544928	-0.188588	0.00217763	0.0842708	0.0420599	0.0132285	0.262878	-0.394629
MOD_3	blue	MOD_3_9	54859	ELP6	887.907	451.029	436.878	0.0387139	0.176387	-0.0409341	0.130747	-0.0563973	0.000122846	-0.102284	-0.0661424	-0.139951	0.00245383	0.0981224
MOD_3	blue	MOD_3_9	54872	PIGG	1543.62	480.366	1063.26	-0.00799216	0.0017645	-0.158364	0.124103	-0.247073	0.016473	-0.11382	-0.0772605	0.00978556	-0.00465427	-0.00897268
MOD_3	blue	MOD_3_9	54896	PQLC2	365.585	153.056	212.529	-0.176092	0.0621694	-0.281906	-0.011899	-0.284253	0.202944	-0.121401	-0.129784	-0.180474	0.0556861	-0.00211687
MOD_3	blue	MOD_3_9	54910	SEMA4C	1276.91	510.242	766.667	-0.0080708	-0.0136583	-0.199264	0.0912376	-0.246556	-0.0113966	-0.035669	0.00498318	-0.0491227	0.000595611	-0.00567427
MOD_3	blue	MOD_3_9	54913	RPP25	297.457	183.916	113.541	0.0978925	0.206401	-0.0564271	-0.0234589	-0.0957369	0.0382403	0.0958412	0.0641627	0.238054	0.163012	-0.0671886
MOD_3	blue	MOD_3_9	54920	DUS2	263.853	181.21	82.6429	0.0869045	0.28077	0.0200702	-0.0310203	0.00958785	0.0334484	-0.113432	-0.202715	0.0422165	0.0322525	-0.235133
MOD_3	blue	MOD_3_9	54923	LIME1	673.068	466.31	206.758	0.0561721	0.10748	0.0770818	-0.0704248	-0.0193265	-0.0409486	-0.0191098	0.0129866	-0.0762318	0.151603	-0.0852058
MOD_3	blue	MOD_3_9	54929	TMEM161A	1171.94	563.633	608.306	0.0339759	0.0192511	-0.050993	0.0999235	-0.133399	0.0330513	-0.0178571	0.0397311	-0.0057412	0.0776674	-0.00316696
MOD_3	blue	MOD_3_9	54932	EXD3	835.151	415.87	419.282	-0.12827	-0.0272949	-0.160359	0.042446	-0.225552	-0.0396646	-0.136053	-0.0591203	-0.085056	-0.0977633	-0.0533271
MOD_3	blue	MOD_3_9	54935	DUSP23	243.766	184.827	58.9395	-0.0702089	0.207006	-0.094534	-0.0611577	-0.159238	0.0158465	-0.0487844	-0.0494016	-0.152628	0.1528	-0.128989
MOD_3	blue	MOD_3_9	54939	COMMD4	717.825	562.332	155.494	-0.0250274	0.151829	-0.069768	-0.0579833	-0.0504652	-0.0461739	-0.139413	-0.124576	-0.0749374	0.0617938	-0.13229
MOD_3	blue	MOD_3_9	54940	OCIAD1	1278.88	496.365	782.517	-0.0154868	0.168877	-0.138238	0.140247	-0.11347	-0.0250859	-0.195686	-0.176273	0.0653341	-0.0526943	-0.0729621
MOD_3	blue	MOD_3_9	54958	TMEM160	476.77	369.715	107.056	-0.0765648	0.143275	0.0264561	-0.167741	0.0217998	-0.0824485	-0.127295	-0.0946225	-0.058415	0.0814164	-0.160131
MOD_3	blue	MOD_3_9	54963	UCKL1	1440.13	597.873	842.262	-0.00472004	0.0152969	-0.177555	0.0645992	-0.166276	0.052138	-0.153369	-0.0907923	-0.0900747	-0.0223819	0.0211262
MOD_3	blue	MOD_3_9	54968	TMEM70	384.54	241.326	143.213	0.0179676	0.258759	-0.0379095	-0.186862	-0.0984484	0.212531	-0.227943	-0.146574	-0.314849	0.0967067	-0.171554
MOD_3	blue	MOD_3_9	54973	CPSF3L	1268.1	722.307	545.793	0.00257478	0.191742	-0.0682924	0.0835414	-0.128087	0.00953657	-0.135481	-0.0933744	-0.0857372	0.0297735	-0.0498257
MOD_3	blue	MOD_3_9	54976	C20orf27	89.9967	47.4153	42.5814	0.0369189	0.233863	-0.15993	-0.00552449	0.111023	0.23716	-0.173285	-0.132875	0.0839248	-0.0370948	0.0175917
MOD_3	blue	MOD_3_9	54977	SLC25A38	995.013	342.889	652.124	0.168426	0.0740924	0.0284835	0.173671	-0.0259177	0.00152657	-0.151645	-0.1164	-0.0412512	-0.020792	-0.0503462
MOD_3	blue	MOD_3_6	54979	HRASLS2	87.2789	52.1407	35.1382	-0.175251	-0.0320918	-0.160178	-0.0551071	-0.199538	0.0987083	-0.0482345	-0.0873837	0.128489	-0.0578454	-0.0340082
MOD_3	blue	MOD_3_9	54982	CLN6	267.439	158.575	108.864	-0.0877064	0.221267	0.0164156	-0.0810074	0.0333985	0.132576	-0.0865559	-0.103797	-0.117015	0.240512	-0.108453
MOD_3	blue	MOD_3_9	54994	GID8	1150.76	453.174	697.588	-0.028522	0.17375	-0.0818734	0.133151	-0.119832	-9.92e-05	-0.120053	-0.121255	-0.0747575	0.0601072	-0.158117
MOD_3	blue	MOD_3_9	55001	TTC22	655.459	330.357	325.102	-0.0588525	0.00288088	-0.219695	0.0712103	-0.258397	0.00262311	-0.121393	-0.0865773	-0.0194722	-0.0293006	0.107599
MOD_3	blue	MOD_3_9	55002	TMCO3	265.01	131.953	133.057	-0.108297	0.276243	-0.173668	-0.0192612	-0.179607	0.043666	-0.218377	-0.21624	-0.00724826	-0.0607365	-0.155444
MOD_3	blue	MOD_3_9	55004	LAMTOR1	235.096	141.256	93.8405	-0.0368695	0.371084	0.0526143	-0.0228941	0.119684	0.0417454	-0.218836	-0.16406	0.0309434	-0.033656	-0.143521
MOD_3	blue	MOD_3_9	55009	C19orf24	432.005	310.572	121.433	0.08619	0.260111	0.15869	-0.142474	0.151468	-0.062686	-0.0403038	-0.0538005	-0.0581577	0.232237	-0.220355
MOD_3	blue	MOD_3_9	55011	PIH1D1	910.699	613.846	296.854	0.0982907	0.189485	0.109662	0.0969812	0.0329502	-0.0475909	-0.139375	-0.11664	-0.0293237	0.011666	-0.119485
MOD_3	blue	MOD_3_9	55049	C19orf60	688.067	547.858	140.209	-0.00593312	0.161991	-0.0979344	-0.0730099	-0.00616223	-0.00573621	-0.144813	-0.110782	-0.0741864	0.013393	-0.0511213
MOD_3	blue	MOD_3_9	55052	MRPL20	710.914	484.645	226.269	0.0970406	0.365526	0.0911909	0.0350541	0.0147358	-0.0440035	-0.220267	-0.154117	-0.143695	-0.00411831	-0.0186605
MOD_3	blue	MOD_3_9	55071	C9orf40	242.469	170.929	71.5405	0.20425	0.165703	0.144893	0.0154621	0.166811	-0.0293447	-0.131629	-0.12515	0.0501161	-0.00773818	-0.295317
MOD_3	blue	MOD_3_9	55072	RNF31	407.949	282.236	125.713	-8e-05	0.0896499	-0.0168337	-0.0805336	-0.0639323	0.0653608	0.0401165	0.0463611	0.0655692	0.134143	-0.210367
MOD_3	blue	MOD_3_9	55080	TAPBPL	193.665	118.101	75.5636	-0.0740238	0.211817	0.0243396	0.0861274	-0.109988	0.0699805	0.03829	-0.0299627	0.10034	0.187663	-0.306139
MOD_3	blue	MOD_3_9	55090	MED9	297.974	217.381	80.5929	0.115731	0.130218	0.241324	-0.0870769	0.116289	-0.146632	-0.0601656	-0.0799537	0.0171087	0.178005	-0.268125
MOD_3	blue	MOD_3_9	55101	ATP5SL	969.663	543.801	425.862	0.18184	0.232399	0.0527905	0.16326	0.0559277	0.017109	-0.107801	-0.0886048	-0.0916172	0.0926963	-0.0213139
MOD_3	blue	MOD_3_9	55111	PLEKHJ1	615.724	481.915	133.809	-0.0486108	0.176072	-0.0425137	-0.176532	-0.029533	0.0458199	-0.0788242	-0.0568866	-0.0592723	0.0941964	-0.0982257
MOD_3	blue	MOD_3_9	55118	CRTAC1	386	206.593	179.407	-0.0183524	0.121465	-0.140992	-0.19086	-0.275189	0.159384	-0.0312501	0.0094495	-0.128031	0.0979265	-0.151276
MOD_3	blue	MOD_3_9	55135	WRAP53	555.75	419.471	136.278	0.0546916	0.215303	0.165926	-0.0676982	0.0364626	0.0701307	-0.135073	-0.125568	-0.17242	0.122167	-0.0657812
MOD_3	blue	MOD_3_9	55152	DALRD3	816.678	584.9	231.778	0.000195563	0.181765	0.0183283	-0.0164186	-0.0282793	-0.000392834	-0.0399336	-0.040393	-0.081597	0.0935244	-0.0259184
MOD_3	blue	MOD_3_9	55177	RMDN3	1606.49	528.12	1078.37	-0.0170168	0.109231	-0.113032	0.178495	-0.226353	0.0137739	-0.157028	-0.140207	-0.0537082	0.0308264	-0.0438285
MOD_3	blue	MOD_3_9	55178	RNMTL1	586.777	414.03	172.748	0.214753	0.163793	0.239712	0.106283	0.166535	-0.153796	-0.0289852	0.0133818	-0.0311536	0.15717	-0.0868204
MOD_3	blue	MOD_3_9	55191	NADSYN1	939.554	604.249	335.305	-0.0309777	0.206305	-0.0611339	0.0617109	-0.0940369	0.011187	-0.124955	-0.087967	-0.0141618	0.0504096	-0.0919788
MOD_3	blue	MOD_3_9	55201	MAP1S	202.51	129.64	72.8705	-0.153864	0.242243	-0.132972	-0.165263	-0.137334	0.172761	-0.130085	-0.155397	0.210271	-0.0311811	-0.366927
MOD_3	blue	MOD_3_9	55210	ATAD3A	1335.5	615.885	719.612	0.0051096	0.145525	-0.110396	0.110109	-0.145606	0.0423043	-0.211284	-0.178363	-0.0869039	-0.00540994	-0.0472478
MOD_3	blue	MOD_3_9	55222	LRRC20	220.777	104.591	116.186	0.18169	0.247641	0.211211	0.136149	0.113384	-0.00659462	0.105869	0.146825	0.0138792	0.249684	-0.191468
MOD_3	blue	MOD_3_9	55229	PANK4	601.794	446.772	155.022	0.047219	0.0936663	-0.0782598	-0.0608333	0.00492588	0.047605	-0.105158	-0.113736	0.0532752	0.105233	-0.296258
MOD_3	blue	MOD_3_9	55268	ECHDC2	1035.12	518.29	516.832	0.0127461	0.0679117	-0.161803	0.102154	-0.194628	-0.0443361	-0.0803465	-0.0140105	0.0268312	-0.0474729	0.0418076
MOD_3	blue	MOD_3_9	55272	IMP3	1133.38	529.977	603.399	0.0462715	0.0219709	-0.140089	0.0383996	-0.144995	0.0991265	-0.0976072	-0.0739677	-0.134	0.0336054	0.0268688
MOD_3	blue	MOD_3_9	55290	BRF2	431.847	322.218	109.629	0.0185675	0.0836817	-0.0107941	-0.118569	-0.0989484	0.197795	0.0436149	0.0580255	-0.0394109	0.115377	-0.157872
MOD_3	blue	MOD_3_9	55295	KLHL26	540.677	286.059	254.619	-0.0679869	-0.0340163	-0.17503	-0.0563866	-0.224295	0.0231891	-0.1017	-0.0594058	0.13028	-0.0216096	-0.222531
MOD_3	blue	MOD_3_9	55298	RNF121	1149.73	442.155	707.575	-0.057769	0.174368	-0.107154	0.14676	-0.149965	0.117388	-0.136878	-0.124098	0.0175385	0.0140681	-0.0944283
MOD_3	blue	MOD_3_9	55311	ZNF444	683.754	396.234	287.52	0.175818	0.110567	0.0948958	-0.0262232	0.0292579	-0.0703771	-0.12816	-0.0800922	-0.115158	0.039868	-0.208969
MOD_3	blue	MOD_3_9	55316	RSAD1	1723.4	599.47	1123.93	-0.00691958	0.106686	-0.136444	0.18324	-0.166123	-0.0289075	-0.233621	-0.186928	-0.0869642	-0.0756371	0.0558081
MOD_3	blue	MOD_3_9	55324	ABCF3	1091.3	677.932	413.368	-0.00634439	0.0759547	-0.0535257	0.00894306	-0.108446	0.0887695	-0.067674	-0.0378949	-0.0114287	0.0400923	-0.105735
MOD_3	blue	MOD_3_9	55330	BLOC1S4	740.733	528.577	212.156	0.0573415	0.190616	-0.0714613	-0.0170327	0.00687117	0.00208443	-0.198502	-0.142021	-0.0651101	-0.0429491	0.0294238
MOD_3	blue	MOD_3_9	55336	FBXL8	844.338	455.303	389.034	0.019924	0.134939	-0.219313	0.0383398	-0.0899257	0.0803073	-0.125858	-0.10507	0.0857079	-0.0315385	0.0117588
MOD_3	blue	MOD_3_9	55343	SLC35C1	1097.41	379.605	717.807	0.152025	0.166414	0.0245438	0.083886	-0.040711	0.0733746	-0.0523444	-0.0415698	0.0600342	0.126914	-0.069673
MOD_3	blue	MOD_3_9	55352	COPRS	90.1834	56.9	33.2834	0.177554	0.334688	0.153997	0.312824	0.0973568	-0.146945	-0.1078	-0.203608	0.13094	0.0843148	0.00467419
MOD_3	blue	MOD_3_9	55367	PIDD1	1477.66	482.129	995.534	-0.0395917	0.0776483	-0.22543	0.116023	-0.207687	0.0896418	-0.0994162	-0.0483444	-0.0589982	-0.0268415	0.0529185
MOD_3	blue	MOD_3_9	55374	TMCO6	433.147	242.461	190.687	-0.0586257	0.0745191	0.00970564	-0.135049	-0.203353	0.162711	0.0651827	0.0952183	0.046105	0.168853	-0.151368
MOD_3	blue	MOD_3_9	55502	HES6	575.985	414.161	161.824	-0.0167505	0.188801	-0.173799	-0.0244791	-0.105692	-0.00163204	-0.126135	-0.0936762	-0.101565	0.0861404	-0.0454065
MOD_3	blue	MOD_3_9	55527	FEM1A	1417.85	490.169	927.683	-0.0243462	-0.000506143	-0.199948	0.0990554	-0.207617	0.0809533	-0.105613	-0.0754624	0.11805	-0.0294995	-0.0566312
MOD_3	blue	MOD_3_9	55559	HAUS7	1079.5	600.988	478.516	-0.0434587	0.182445	-0.100228	-0.00305492	-0.157738	0.0925249	-0.173534	-0.134847	-0.157934	0.06416	-0.055605
MOD_3	blue	MOD_3_9	55561	CDC42BPG	1376.27	612.166	764.106	0.00721567	0.143921	-0.173528	0.126546	-0.184548	0.00669678	-0.199824	-0.176533	-0.0197582	-0.0578774	-0.102068
MOD_3	blue	MOD_3_9	55572	FOXRED1	1097.09	479.474	617.614	-0.064726	0.112416	-0.132786	0.166163	-0.173199	0.0231434	-0.0525715	-0.0529408	-0.0506931	0.0519915	0.0745055
MOD_3	blue	MOD_3_9	55592	GOLGA2P5	132.052	97.2724	34.7799	-0.0498129	0.296152	-0.106127	-0.16636	-0.104649	0.121713	-0.413587	-0.340635	-0.0977825	-0.0809016	-0.30306
MOD_3	blue	MOD_3_9	55608	ANKRD10	1839.25	445.797	1393.46	-0.0151577	0.0550818	-0.116359	0.164913	-0.190357	0.0198605	-0.136583	-0.0964427	-0.0905771	0.0285529	-0.0142523
MOD_3	blue	MOD_3_9	55611	OTUB1	595.491	439.656	155.835	0.0307816	0.254758	0.0495141	0.0444017	-0.0110028	0.0667576	-0.098956	-0.0365447	-0.153423	0.0806705	-0.169178
MOD_3	blue	MOD_3_9	55615	PRR5	376.418	265.155	111.263	0.00524872	-0.0553949	-0.0851267	0.0768429	-0.106291	-0.12078	0.000469957	0.0318519	-0.209174	0.0900638	0.0478035
MOD_3	blue	MOD_3_9	55621	TRMT1	1532.76	642.644	890.114	0.0307754	0.159243	-0.119113	0.0735596	-0.119234	0.0524762	-0.204367	-0.1561	-0.0501305	-0.0342414	0.0135114
MOD_3	blue	MOD_3_9	55624	POMGNT1	1747.52	386.392	1361.13	0.0595377	0.0362623	-0.0506215	0.254019	-0.16588	-0.0910283	-0.0484019	0.00961526	-0.0726552	0.0340488	0.0786217
MOD_3	blue	MOD_3_9	55627	SMPD4	1981.61	459.806	1521.81	0.000589553	0.133312	-0.110485	0.168765	-0.175997	0.0223106	-0.131177	-0.0821643	-0.0783354	0.0387009	0.00212364
MOD_3	blue	MOD_3_9	55630	SLC39A4	336.439	248.267	88.172	0.0941777	0.194521	-0.0146195	-0.125587	0.0916378	0.117219	-0.227051	-0.166594	-0.00561205	0.00446848	0.0422191
MOD_3	blue	MOD_3_9	55643	BTBD2	675.673	493.372	182.301	0.0143805	0.365982	0.0116278	-0.0736503	-0.0399447	0.0813151	-0.219347	-0.190571	-0.00351414	-0.0100934	-0.232049
MOD_3	blue	MOD_3_9	55644	OSGEP	1655.46	480.506	1174.96	0.024292	0.0951718	-0.113504	0.169994	-0.163434	0.0765021	-0.110982	-0.0530604	-0.0809956	-0.00957063	-0.0251773
MOD_3	blue	MOD_3_9	55650	PIGV	505.88	302.218	203.661	0.0833911	-0.00184286	0.0783169	0.0549867	0.0496094	0.0222312	0.123144	0.0461196	0.0714623	0.179504	-0.0590041
MOD_3	blue	MOD_3_9	55651	NHP2	833.734	499.529	334.205	0.123669	0.180064	0.112146	0.122765	0.0391733	-0.0708178	-0.0863898	-0.0594571	-0.151214	0.145957	-0.0341955
MOD_3	blue	MOD_3_9	55653	BCAS4	445.668	264.325	181.343	0.134372	0.127502	0.0771397	-0.00960228	0.0148051	-0.0870174	-0.0430562	0.0203096	0.065113	0.0676145	-0.213981
MOD_3	blue	MOD_3_9	55657	ZNF692	1579.73	414.873	1164.86	0.0793933	-0.0764583	-0.0920385	0.137576	-0.172876	0.078952	0.000998999	0.0727238	-0.0355852	0.00643272	0.113826
MOD_3	blue	MOD_3_9	55658	RNF126	1741.51	460.307	1281.2	0.0791262	0.127928	-0.0763514	0.1965	-0.143056	-0.020567	-0.135208	-0.0463816	-0.0438212	-0.0654575	0.0591957
MOD_3	blue	MOD_3_9	55663	ZNF446	847.899	559.413	288.486	-0.0375565	0.217408	-0.0633678	-0.0557624	-0.0931235	0.000348818	-0.166033	-0.1032	-0.00294867	-0.0434346	-0.0707871
MOD_3	blue	MOD_3_9	55666	NPLOC4	922.645	474.393	448.252	-0.0249736	0.192564	-0.0261465	0.0650643	-0.111371	0.0330492	-0.0787074	-0.0558183	0.0387864	0.109366	-0.219085
MOD_3	blue	MOD_3_9	55687	TRMU	1000.26	632.141	368.116	0.0116024	0.166647	-0.081686	-0.00437221	-0.104698	0.000696171	-0.194826	-0.140533	-0.100025	-0.0595104	0.0198201
MOD_3	blue	MOD_3_9	55692	LUC7L	1756.27	509.889	1246.38	0.0336161	-0.00804878	-0.210372	0.0987831	-0.200576	0.105733	-0.126901	-0.0542919	-0.110283	-0.0355752	0.0706031
MOD_3	blue	MOD_3_9	55695	NSUN5	432.743	314.228	118.515	0.00600461	0.170373	0.136584	-0.19331	0.0727697	0.0223397	-0.0734394	-0.0563373	-0.0750121	0.172111	-0.221153
MOD_3	blue	MOD_3_9	55707	NECAP2	727.889	457.209	270.68	0.100205	0.270766	0.059878	0.0528966	0.0774983	0.0208951	-0.19274	-0.156144	0.0104693	9.05e-05	-0.14848
MOD_3	blue	MOD_3_9	55716	LMBR1L	725.213	537.845	187.368	0.0114859	0.172807	0.118985	-0.048345	-0.0147618	0.0258799	-0.023092	-0.0163489	-0.0417941	0.156235	-0.180004
MOD_3	blue	MOD_3_9	55738	ARFGAP1	833.444	636.897	196.546	0.00199996	0.174837	0.017178	-0.0556662	-0.036253	0.0118693	-0.0527856	-0.0494875	-0.00722695	0.117487	-0.0766389
MOD_3	blue	MOD_3_9	55739	CARKD	1446.92	500.63	946.286	0.0740539	0.00964477	-0.0888304	0.122612	-0.13992	0.0430662	-0.0810004	-0.0399866	-0.0692173	-0.0357591	0.0186538
MOD_3	blue	MOD_3_9	55743	CHFR	517.598	243.351	274.247	-0.00344991	0.118329	-0.0500793	0.156811	-0.165239	0.06394	-0.0485875	-0.0417154	0.00829521	0.131153	-0.283235
MOD_3	blue	MOD_3_9	55778	ZNF839	374.992	164.601	210.391	-0.0804721	0.199002	-0.033849	0.0265007	-0.327172	-0.0515177	-0.0630431	-0.107814	-0.239772	0.171975	-0.0745052
MOD_3	blue	MOD_3_9	55794	DDX28	1020.02	513.098	506.926	0.121756	0.227605	-0.0258712	0.111602	0.0279341	-0.109938	-0.230355	-0.15879	-0.0627433	-0.0666031	-0.0340257
MOD_3	blue	MOD_3_9	55829	VIMP	1182.2	436.597	745.6	-0.0724933	0.20899	-0.0944391	0.179002	-0.153694	0.00978554	-0.228263	-0.194875	-0.139552	-0.0141076	0.103606
MOD_3	blue	MOD_3_9	55850	USE1	637.277	425.007	212.27	-0.0957352	0.120959	-0.0215392	-0.0137226	-0.0705839	0.0243289	-0.114655	-0.0325515	-0.106411	-0.00022707	0.0212534
MOD_3	blue	MOD_3_9	55897	MESP1	266.665	166.247	100.418	-0.080097	0.10502	-0.282891	0.00964429	-0.188461	0.164823	-0.113421	-0.12204	-0.0430531	-0.102245	-0.0374713
MOD_3	blue	MOD_3_9	55898	UNC45A	988.463	601.953	386.51	0.00480378	0.151069	-0.18299	0.0378829	-0.0972978	0.0917671	-0.199178	-0.15686	0.0575525	-0.0790059	-0.127813
MOD_3	blue	MOD_3_9	55929	DMAP1	1340.49	495.428	845.058	-0.0287297	0.114336	-0.0978447	0.0920731	-0.135955	0.0766451	-0.191005	-0.10554	-0.195205	-0.0499174	-0.00225204
MOD_3	blue	MOD_3_9	55937	APOM	378.954	262.187	116.767	-0.110585	0.156674	-0.0198968	-0.219033	0.0746266	0.141206	-0.115324	-0.150722	-0.0734576	0.161667	-0.388441
MOD_3	blue	MOD_3_9	55957	LIN37	194.777	135.044	59.7332	-0.0513728	-0.0613144	-0.0975791	-0.133013	-0.0474449	0.162492	0.0300051	-0.0391836	0.035485	0.131475	-0.155734
MOD_3	blue	MOD_3_9	56005	C19orf10	238.351	170.387	67.9636	-0.0618086	0.132483	0.196622	-0.114606	0.000500382	0.0174615	0.0608446	0.0761666	0.0931161	0.154499	-0.230324
MOD_3	blue	MOD_3_9	56257	MEPCE	1251.44	393.484	857.954	0.0785589	0.136203	-0.0730889	0.116468	-0.21348	-0.00631097	-0.076693	-0.0312681	0.0517908	-0.0389082	-0.0926406
MOD_3	blue	MOD_3_9	56262	LRRC8A	937.282	374.698	562.583	-0.0106271	0.0514469	-0.140929	0.100314	-0.261841	0.0430346	-0.00415253	0.0235352	0.112565	0.0517287	-0.14641
MOD_3	blue	MOD_3_9	56342	PPAN	413.302	271.68	141.622	0.0373006	0.221191	-0.0896995	0.0361891	-0.0762311	-0.0234096	-0.121399	-0.0696529	-0.0315685	-0.0336699	-0.0666444
MOD_3	blue	MOD_3_9	56413	LTB4R2	732.746	431.138	301.608	-0.122206	0.0575584	-0.283284	-0.0195842	-0.19336	0.0357259	-0.190871	-0.126975	0.0999602	-0.104725	-0.0974275
MOD_3	blue	MOD_3_9	56623	INPP5E	1651.07	504.94	1146.13	0.0440473	0.0373515	-0.150761	0.0461532	-0.153858	0.101111	-0.145277	-0.0965983	-0.00964532	-0.00378812	-0.0105731
MOD_3	blue	MOD_3_9	56652	C10orf2	787.098	416.903	370.196	0.105062	0.0872962	0.016204	0.120765	0.0136107	0.0199242	-0.0773253	-0.0658906	0.0845055	0.0524122	-0.171818
MOD_3	blue	MOD_3_9	56654	NPDC1	215.608	94.9918	120.617	0.181652	-0.0309256	0.0349401	0.20665	0.0693393	0.0234953	-0.0768296	-0.0505122	0.218625	-0.133771	-0.00036842
MOD_3	blue	MOD_3_9	56655	POLE4	821.594	574.509	247.085	0.00138912	0.229064	-0.0849272	-0.0107187	-0.0556858	0.0922801	-0.156274	-0.0897153	-0.0247628	-0.0278611	0.00516593
MOD_3	blue	MOD_3_9	56658	TRIM39	351.207	172.975	178.232	-0.0293602	0.315425	0.0742025	0.0313904	-0.234322	0.0523451	-0.148691	-0.146489	-0.248972	0.0837868	-0.285824
MOD_3	blue	N/A	56659	KCNK13	22.6274	7.27867	15.3487	0.0144363	0.165919	-0.050594	0.0785709	0.0790097	0.0817726	-0.284746	-0.359928	-0.0872543	0.0516229	0.204028
MOD_3	blue	MOD_3_9	56834	GPR137	175.47	108.025	67.445	0.145765	0.0221512	0.137445	0.143405	0.026755	-0.0429182	0.0981755	0.14671	-0.198218	0.286536	-0.0206884
MOD_3	blue	MOD_3_9	56848	SPHK2	629.774	389.703	240.072	-0.0415922	0.0906104	0.103676	-0.0115069	-0.00770842	0.117658	-0.1109	-0.117252	-0.169355	0.183654	-0.195985
MOD_3	blue	MOD_3_9	56882	CDC42SE1	164.462	65.1504	99.3115	-0.0379719	0.213149	0.146406	0.0173523	-0.153928	0.082479	0.0350421	0.0167243	-0.17712	0.160584	-0.199319
MOD_3	blue	MOD_3_9	56904	SH3GLB2	454.548	359.061	95.4872	-0.0275025	0.095388	0.0199563	-0.156336	0.11985	-0.0420772	-0.147482	-0.0909863	-0.0453132	0.0929988	-0.18645
MOD_3	blue	MOD_3_9	56915	EXOSC5	478.943	365.654	113.289	0.144431	0.179886	0.0620938	-0.094616	0.202745	0.0533902	-0.0720241	-0.0562542	0.0196751	0.073675	-0.180363
MOD_3	blue	MOD_3_9	56924	PAK6	120.286	66.1126	54.1736	0.0365208	-0.00777938	-0.28019	-0.0262629	-0.099058	0.0402965	-0.0212896	0.0147374	0.163601	-0.0410457	0.00552646
MOD_3	blue	MOD_3_9	56926	NCLN	450.748	317.254	133.495	-0.139876	0.172697	0.0452744	-0.137718	-0.0134187	0.0508366	-0.0640142	-0.0595399	-0.0304286	0.142674	-0.274748
MOD_3	blue	MOD_3_9	56928	SPPL2B	1004.61	616.017	388.589	-0.0784657	0.0588994	-0.187989	-0.0145188	-0.186135	0.105368	-0.138925	-0.131071	-0.0263939	-0.0126209	-0.0205542
MOD_3	blue	MOD_3_9	56931	DUS3L	757.952	514.824	243.128	0.11392	0.225476	0.105349	0.0417997	0.0153181	-0.0148596	-0.202736	-0.154374	-0.127103	0.0485703	-0.0948494
MOD_3	blue	MOD_3_9	56941	HMCES	415.156	288.216	126.939	0.111949	0.178002	0.199976	-0.0347423	0.0490145	-0.110061	-0.152139	-0.147301	-0.178725	0.133896	-0.288607
MOD_3	blue	MOD_3_9	56948	SDR39U1	1715.8	531.753	1184.04	0.0707694	0.143921	-0.0834104	0.13933	-0.15082	0.0965261	-0.159157	-0.0886546	-0.1275	-0.0409832	0.0415237
MOD_3	blue	MOD_3_9	56949	XAB2	997.693	670.698	326.995	-0.0108123	0.15698	-0.0883023	0.00967505	-0.115433	0.0595282	-0.133148	-0.151249	-0.00144253	0.0369057	-0.199125
MOD_3	blue	MOD_3_9	56970	ATXN7L3	548.672	370.566	178.106	-0.044259	0.281922	0.0927484	-0.124204	-0.036467	0.0671791	-0.121265	-0.128247	0.0386873	0.159569	-0.394118
MOD_3	blue	MOD_3_9	57019	CIAPIN1	959.192	407.673	551.519	0.0879059	0.219687	0.0700318	0.130547	-0.0633256	0.0304557	-0.135497	-0.0967797	-0.187603	0.116466	-0.014587
MOD_3	blue	MOD_3_9	57026	PDXP	425.667	190.26	235.407	0.127856	0.283634	0.0842752	0.289634	-0.0185509	-0.103117	-0.22393	-0.220645	-0.211492	0.0747499	-0.128598
MOD_3	blue	MOD_3_9	57035	RSRP1	393.924	268.589	125.335	-0.0884865	0.0708704	-0.121933	-0.150644	-0.0796052	0.057834	-0.0557736	-0.0333125	0.155012	0.0480472	-0.232589
MOD_3	blue	MOD_3_9	57060	PCBP4	836.801	288.628	548.174	-0.00977884	0.064689	-0.0845732	0.16036	-0.213271	-0.0242649	-0.0630058	-0.0156046	-0.255174	0.0912402	0.0482454
MOD_3	blue	MOD_3_9	57095	PITHD1	1112.97	379.583	733.39	0.085939	0.13968	-0.00274518	0.15868	-0.149296	-0.0244328	-0.117302	-0.0738811	-0.130143	0.0504703	-0.022817
MOD_3	blue	MOD_3_9	57099	AVEN	423.153	201.713	221.44	-0.0425238	0.379925	0.018237	0.14244	-0.144801	-0.0892399	-0.251069	-0.304238	-0.250221	0.153863	-0.109518
MOD_3	blue	MOD_3_9	57104	PNPLA2	151.386	73.7616	77.624	-0.0753938	-0.0882773	-0.100301	-0.141433	-0.0973876	0.189186	0.237117	0.232804	0.154614	0.171956	-0.140849
MOD_3	blue	MOD_3_9	57106	NAT14	107.825	70.7102	37.1146	-0.00702044	-0.132715	0.0968033	0.00617184	0.218358	-0.103244	0.151652	0.0561461	-0.0621441	0.332933	-0.0108012
MOD_3	blue	MOD_3_9	57109	REXO4	1142.44	548.766	593.671	0.127004	0.135789	-0.0163131	0.221965	-0.0343252	-0.104877	-0.04585	-0.0393581	0.0331372	0.0888956	-0.0707445
MOD_3	blue	N/A	57124	CD248	21.9273	6.72018	15.2071	0.0586818	-0.025663	0.0895739	-0.183666	-0.0227354	0.0928231	0.0488664	0.0633789	-0.204316	0.175709	-0.126699
MOD_3	blue	MOD_3_9	57130	ATP13A1	2272.18	407.526	1864.66	0.0431124	0.0253656	-0.14043	0.218732	-0.179879	0.0755853	-0.121171	-0.0815465	0.0479077	-0.0490184	0.00106384
MOD_3	blue	MOD_3_9	57175	CORO1B	485.127	349.134	135.993	-0.0700892	0.160688	0.0111716	-0.139908	0.0178228	0.0794346	-0.021938	-0.0170677	0.159961	0.0768409	-0.224786
MOD_3	blue	MOD_3_9	57176	VARS2	1196.24	643.105	553.139	0.0286834	0.0500167	-0.0933662	0.0651471	-0.0831494	0.0080478	-0.114684	-0.0916301	-0.047856	0.0171003	-0.00815762
MOD_3	blue	MOD_3_9	57215	THAP11	976.537	649.906	326.631	0.00618002	0.195757	-0.0270248	0.00658894	-0.0419651	-0.060419	-0.162438	-0.137951	-0.0337711	0.0513	-0.133501
MOD_3	blue	MOD_3_9	57332	CBX8	433.312	331.194	102.118	0.0818398	0.0365045	0.015506	-0.150481	-0.0108345	-0.031875	0.112002	0.158872	0.0927575	0.144994	-0.183791
MOD_3	blue	MOD_3_9	57418	WDR18	737.885	547.256	190.628	0.0877548	0.199398	0.0231422	-0.0100181	0.0555501	-0.0536268	-0.118161	-0.079084	-0.0158405	0.0442947	-0.190925
MOD_3	blue	MOD_3_9	57449	PLEKHG5	617.814	291.346	326.468	-0.0163734	-0.103655	-0.0628118	0.0154793	-0.112255	-0.0715345	0.0305427	0.0410295	0.0655062	0.0391013	0.135787
MOD_3	blue	MOD_3_9	57470	LRRC47	1424.63	566.783	857.843	-0.0829858	0.0445861	-0.285357	0.112344	-0.255976	0.00289431	-0.0970164	-0.0516097	0.043914	-0.0658183	0.00229861
MOD_3	blue	MOD_3_9	57473	ZNF512B	1347.76	430.315	917.445	-0.00810963	0.0798208	-0.263101	0.0124493	-0.207132	0.111798	-0.0939802	-0.0311504	0.0558284	-0.0378116	-0.0241553
MOD_3	blue	MOD_3_9	57540	PTCHD2	269.219	191.442	77.7765	0.0763508	0.0986013	-0.198967	0.0165205	0.0199176	0.0816823	0.0211257	-0.0080367	-0.176813	0.20281	0.0105271
MOD_3	blue	MOD_3_9	57567	ZNF319	480.547	291.286	189.261	-0.129048	-0.0166907	-0.259555	-0.0688841	-0.27301	0.182168	0.0183417	0.0650655	0.12352	0.0279809	-0.264817
MOD_3	blue	MOD_3_9	57572	DOCK6	48.6361	30.2708	18.3654	0.0234249	0.0328908	-0.116207	-0.075326	0.0936892	-0.0338368	-0.0575835	-0.0515424	0.114716	-0.0135807	-0.0117854
MOD_3	blue	MOD_3_9	57591	MKL1	209.042	104.083	104.958	-0.104916	0.181359	0.0133585	-0.0416643	0.0300163	0.15952	-0.102086	-0.133468	0.156873	0.0881637	-0.315261
MOD_3	blue	MOD_3_9	57595	PDZD4	604.205	263.394	340.811	-0.0287482	-0.0526609	-0.168836	0.156712	-0.219419	-0.0106684	-0.0484107	0.017056	-0.188151	-0.0250633	0.0973166
MOD_3	blue	N/A	57610	RANBP10	40.2432	19.5202	20.723	0.167207	-0.166416	0.00291908	0.0931766	0.332492	-0.147284	-0.17773	-0.232179	0.114052	-0.099554	-0.12452
MOD_3	blue	MOD_3_9	57617	VPS18	360.484	242.341	118.144	-0.0818261	0.221569	0.000346079	-0.17726	-0.0428493	0.0678288	-0.0824969	-0.0502422	0.0920934	0.0259395	-0.240828
MOD_3	blue	MOD_3_9	57653	LOC100499484-C9ORF174	615.289	230.14	385.149	-0.131531	0.0447491	-0.270023	0.103772	-0.214478	0.0287669	-0.241465	-0.226005	-0.144385	-0.0592627	0.0610581
MOD_3	blue	MOD_3_9	57661	PHRF1	1309.37	549.113	760.255	0.00236683	0.0128404	-0.155831	0.126915	-0.185823	0.0241049	-0.12643	-0.104094	0.115626	-0.0532906	-0.110438
MOD_3	blue	MOD_3_2	57662	CAMSAP3	64.9491	39.3521	25.597	-0.0897239	0.0238068	0.0456814	-0.306553	-0.0974639	0.161512	-0.124782	-0.0232317	-0.45524	0.107776	-0.109581
MOD_3	blue	MOD_3_9	57704	GBA2	674.632	420.768	253.864	-0.0507367	0.0747367	-0.0734794	0.0799857	-0.127286	0.0906983	0.0807324	0.0684725	0.0168258	0.212945	-0.274066
MOD_3	blue	MOD_3_9	57716	PRX	576.326	433.252	143.074	-0.0939846	0.0584288	-0.0963852	-0.219657	-0.0779925	0.144066	-0.0730707	-0.0664857	-0.11378	0.152461	-0.100459
MOD_3	blue	N/A	57731	SPTBN4	10.647	4.46627	6.18072	-0.0966432	0.133728	0.0439525	-0.107628	0.0211564	-0.190654	-0.205058	-0.162556	-0.28084	-0.0133639	-0.0220092
MOD_3	blue	MOD_3_9	57761	TRIB3	271.787	200.462	71.3252	-0.0498023	0.0563919	-0.127801	-0.281731	-0.220199	0.109525	0.0654059	0.0501412	0.0779158	0.169573	-0.25749
MOD_3	blue	MOD_3_4	57801	HES4	110.566	72.683	37.8828	-0.0664089	-0.0327443	-0.290958	0.0234685	-0.0767846	-0.11904	0.11103	0.139931	0.206196	-0.0142797	0.0382423
MOD_3	blue	MOD_3_9	57804	POLD4	400.068	274.741	125.327	0.0265455	0.164636	0.0924234	-0.113841	-0.0157678	-0.0463062	0.0136235	0.0447444	0.0874552	0.0969259	-0.165266
MOD_3	blue	MOD_3_9	57827	C6orf47	554.843	405.01	149.832	-0.0194243	0.226547	0.0499371	-0.178856	-0.0121701	0.0435881	-0.103526	-0.0934108	-0.0785878	0.142724	-0.286117
MOD_3	blue	MOD_3_9	58190	CTDSP1	271.398	172.836	98.5623	0.072192	0.182102	0.0826293	0.112279	0.0700894	-0.0819787	-0.00328517	-0.0903139	0.175936	0.0829874	-0.131267
MOD_3	blue	MOD_3_9	58485	TRAPPC1	43.3467	21.7763	21.5704	0.26762	0.322313	0.370666	0.14575	0.270192	0.0109071	-0.00741409	0.0447961	-0.170277	0.152344	-0.0381994
MOD_3	blue	MOD_3_9	58491	ZNF71	791.233	382.189	409.044	-0.0716711	0.160342	-0.0375933	0.146854	-0.160439	-0.166483	-0.227071	-0.199838	-0.0301254	0.000634854	-0.0931213
MOD_3	blue	MOD_3_9	58506	SCAF1	790.124	428.721	361.404	0.00664284	0.085549	-0.0655119	0.073099	-0.126181	0.0334009	-0.080437	-0.07789	0.111052	0.00644867	-0.25393
MOD_3	blue	MOD_3_9	58509	CACTIN	1129.77	701.965	427.81	-0.0524686	0.0199305	-0.151537	-0.012831	-0.147019	0.0417721	-0.131192	-0.0774106	0.0071816	-0.00962424	-0.107562
MOD_3	blue	MOD_3_9	58515	SELK	281.921	189.304	92.617	-0.0826362	0.307032	0.0194248	-0.080921	0.0926376	-0.0488642	-0.173585	-0.192866	-0.0295104	0.0356496	-0.132607
MOD_3	blue	MOD_3_9	59274	MESDC1	551.355	416.677	134.678	-0.0605908	0.013755	-0.0813935	-0.0768939	-0.0167293	-0.0401857	-0.0192146	0.0189355	0.202841	0.0258212	-0.154831
MOD_3	blue	MOD_3_9	59286	UBL5	284.311	192.35	91.9611	0.0568063	0.27601	0.071603	-0.0212561	0.0245992	-0.0454155	-0.0430311	-0.0255547	-0.0539534	0.0398636	0.0474699
MOD_3	blue	MOD_3_9	59307	SIGIRR	1393.09	539.795	853.291	0.000990949	0.0459047	-0.157429	0.112711	-0.211164	0.00544752	-0.118023	-0.0426994	-0.133428	-0.0260315	0.0787558
MOD_3	blue	MOD_3_9	59335	PRDM12	162.787	76.3364	86.4511	0.146688	0.201849	-0.142434	-0.123833	0.143393	0.124372	-0.242058	-0.161726	-0.0406571	-0.0625873	0.0782707
MOD_3	blue	MOD_3_9	60314	C12orf10	598.349	402.338	196.011	0.175319	0.285192	0.137079	0.128114	0.109227	-0.0201102	-0.0341713	-0.0411243	-0.0601622	0.0908634	0.0302728
MOD_3	blue	MOD_3_9	60343	FAM3A	76.4019	50.6993	25.7026	0.0380034	0.23805	0.0201991	0.0718372	0.158519	-0.0358529	-0.148921	-0.240441	0.115297	0.0453819	0.0223002
MOD_3	blue	N/A	60370	AVPI1	51.412	24.3376	27.0743	0.139983	-0.0885995	0.121707	0.0758295	0.0892218	-0.0049061	0.15673	0.220236	0.0150759	0.17821	-0.110128
MOD_3	blue	MOD_3_9	60626	RIC8A	800.944	584.449	216.495	0.109875	0.221126	0.0826175	0.000752154	0.00365716	-0.0331491	-0.0866919	-0.0830581	-0.0401976	0.132685	-0.209976
MOD_3	blue	MOD_3_9	60673	ATG101	384.605	276.15	108.455	0.156469	0.262626	0.18236	-0.115662	0.155873	-0.0530415	-0.0496158	-0.0440669	-0.0743283	0.161017	-0.177384
MOD_3	blue	MOD_3_9	60686	C14orf93	311.306	165.432	145.874	0.130274	0.25377	0.168269	0.192548	-0.0105951	-0.0614353	0.107707	0.0485309	-0.190333	0.312559	-0.128774
MOD_3	blue	MOD_3_9	63906	GPATCH3	512.459	375.522	136.938	0.0582632	0.17139	0.0476898	-0.00981933	0.0283693	0.0560654	-0.110411	-0.0745179	-0.0268265	0.0498472	-0.220106
MOD_3	blue	N/A	63915	BLOC1S5	49.1615	24.837	24.3245	-0.0659457	0.0307692	0.208384	-0.00707137	-0.112686	-0.122487	0.159088	0.188599	0.0537496	0.199771	-0.0172121
MOD_3	blue	MOD_3_9	63920	ZBED8	83.3957	39.6351	43.7606	0.0340247	-0.00982488	-0.0532621	-0.0092492	-0.0573773	0.276778	-0.0222056	0.00346561	-0.106818	0.123951	-0.0459486
MOD_3	blue	MOD_3_9	63922	CHTF18	1099.65	510.055	589.595	0.0281745	-0.0279607	-0.136244	0.082083	-0.0850663	0.068646	-0.106462	-0.0151629	-0.1433	0.0127	0.0390989
MOD_3	blue	MOD_3_9	64005	MYO1G	1325.92	546.867	779.056	-0.00747601	0.134793	-0.149347	0.241938	-0.166874	-0.0517142	-0.166918	-0.117698	-0.0478111	-0.076242	0.0204514
MOD_3	blue	MOD_3_7	64084	CLSTN2	30.9006	19.8728	11.0277	0.069187	0.155566	-0.264055	-0.13584	-0.0277149	0.132029	-0.152598	-0.229025	-0.000735216	-0.123144	0.0387819
MOD_3	blue	MOD_3_9	64098	PARVG	514.319	362.706	151.613	0.00531824	0.196634	-0.0399452	-0.0834491	-0.0414298	0.0305019	-0.132542	-0.118671	-0.042905	0.0824675	-0.177481
MOD_3	blue	MOD_3_9	64118	DUS1L	1295.66	721.932	573.723	0.0681141	0.155877	-0.06407	0.0740014	-0.0722708	0.00366911	-0.145322	-0.105424	-0.0914146	0.0322472	0.0103368
MOD_3	blue	MOD_3_9	64132	XYLT2	1845.36	461.294	1384.07	0.0132601	0.0459337	-0.106705	0.150496	-0.177699	0.0303917	-0.138162	-0.0799353	-0.0759679	-0.016868	0.0961865
MOD_3	blue	MOD_3_9	64146	PDF	586.418	381.856	204.562	-0.047825	0.135757	-0.260212	0.128226	-0.110442	0.0121249	-0.18669	-0.186996	-0.0639782	-0.0862746	0.0592467
MOD_3	blue	MOD_3_9	64170	CARD9	276.708	109.227	167.481	-0.0429805	0.0710751	-0.151528	0.184959	-0.0963642	0.0422859	-0.0345972	-0.0457029	0.314989	-0.0356258	-0.0476194
MOD_3	blue	MOD_3_9	64222	TOR3A	948.771	568.038	380.733	0.035208	0.278912	0.0213377	0.0872291	0.017438	0.0418284	-0.174389	-0.179007	0.0541525	0.0467431	-0.100918
MOD_3	blue	MOD_3_9	64320	RNF25	558.042	280.332	277.71	0.13734	0.171864	0.119352	-0.00207169	-0.0898922	0.0547899	0.0648539	0.0391081	0.133445	0.0895704	0.00110727
MOD_3	blue	MOD_3_9	64410	KLHL25	284.028	205.553	78.4754	0.0802653	0.0646675	0.219088	-0.0739628	0.172584	-0.0509949	0.00846836	-0.0321371	-0.0225509	0.300043	-0.229104
MOD_3	blue	MOD_3_9	64428	NARFL	859.969	644.49	215.48	0.00643773	0.0948713	0.0124397	-0.045074	-0.0424781	-0.0171626	-0.0289247	-0.0135391	-0.0298812	0.104652	-0.0416622
MOD_3	blue	MOD_3_9	64599	GIGYF1	1620.78	507.917	1112.86	-0.050032	0.00976126	-0.159609	0.0937047	-0.266506	0.0780166	-0.113426	-0.0560161	-0.182073	0.0397909	-0.0324363
MOD_3	blue	MOD_3_9	64601	VPS16	1050.24	605.371	444.868	-0.0474203	0.142081	-0.175949	0.0727678	-0.16325	-0.014669	-0.154373	-0.115641	-0.0544625	-0.037151	-0.106891
MOD_3	blue	MOD_3_9	64718	UNKL	487.415	350.825	136.591	-0.116512	0.114465	-0.0179262	-0.120524	-0.122025	-0.0257792	-0.0722649	-0.0488007	-0.0167624	0.150367	-0.315697
MOD_3	blue	MOD_3_9	64755	C16orf58	1276.86	622.109	654.748	0.0556598	0.154114	-0.0666695	0.0836426	-0.0420635	0.0391079	-0.163407	-0.0759931	0.056358	-0.0778845	-0.0118244
MOD_3	blue	MOD_3_9	64760	FAM160B2	1751.4	512.941	1238.46	-0.0190632	0.0403658	-0.183353	0.182009	-0.203037	0.0290096	-0.121508	-0.059123	-0.0149335	-0.0569974	0.0749892
MOD_3	blue	MOD_3_9	64763	ZNF574	434.591	248.571	186.02	0.0221029	-0.0872996	-0.11216	0.0433891	-0.179783	-0.00661314	0.0215489	0.0184535	0.0883368	0.0227667	-0.128926
MOD_3	blue	MOD_3_9	64772	ENGASE	1097.25	502.011	595.242	0.00826678	0.0891333	-0.22063	0.0395984	-0.164303	0.084718	-0.228363	-0.189836	-0.0188314	-0.0685801	-0.0236662
MOD_3	blue	MOD_3_9	64773	PCED1A	1520.2	555.376	964.828	-0.0358307	0.0369983	-0.262221	0.0997715	-0.23405	0.078404	-0.175647	-0.104999	-0.0010673	-0.107648	0.0537576
MOD_3	blue	MOD_3_9	64777	RMND5B	549.718	401.863	147.854	-0.0610105	0.155366	-0.00981486	0.00567395	0.0656234	0.0279796	-0.118054	-0.157242	0.0437199	0.0800263	-0.186983
MOD_3	blue	MOD_3_9	64780	MICAL1	504.791	318.169	186.622	0.0405854	0.238058	0.0773673	-0.0227228	0.0102187	0.105551	-0.0641903	-0.045975	0.122126	0.0873623	-0.101382
MOD_3	blue	MOD_3_9	64781	CERK	1579.51	452.101	1127.41	0.00602224	0.108944	-0.126364	0.178805	-0.278414	-0.000699387	-0.0839718	-0.0822821	-0.0170699	0.0670806	-0.0932172
MOD_3	blue	MOD_3_9	64787	EPS8L2	466.87	202.383	264.486	-0.119166	0.0854133	-0.0218819	-0.0554045	-0.18173	0.0690336	-0.0829581	0.0194419	-0.141222	0.0197545	-0.0441983
MOD_3	blue	MOD_3_9	64834	ELOVL1	584.635	329.986	254.649	0.10569	0.243043	0.146628	0.0534848	-0.0207621	0.0966831	-0.0487326	-0.012219	-0.0202334	0.182414	-0.27243
MOD_3	blue	MOD_3_9	64847	SPATA20	982.64	369.907	612.732	0.101955	-0.033218	-0.14735	0.213432	-0.166065	-0.0689483	-0.0745634	-0.0242439	-0.0882191	-0.0335699	0.000879412
MOD_3	blue	MOD_3_9	64852	TUT1	1265.89	533.405	732.483	0.0491358	0.0645967	0.00226781	0.0598087	-0.143964	0.0308057	-0.0361171	0.00173027	-0.0479122	0.0316804	-0.0552198
MOD_3	blue	MOD_3_9	64925	CCDC71	466.818	296.369	170.449	0.000703507	0.127454	0.0215893	-0.0945453	-0.0652964	-0.00683404	-0.01391	0.0281058	0.163699	0.0248295	-0.186007
MOD_3	blue	MOD_3_9	64926	RASAL3	1187.77	608.041	579.726	-0.0345767	0.0260216	-0.188016	0.104773	-0.207287	-0.00894406	-0.117738	-0.0669011	-0.0601393	-0.0321675	0.020279
MOD_3	blue	MOD_3_9	64928	MRPL14	1065.87	434.106	631.768	0.0364685	0.186674	-0.0458402	0.193377	-0.0868385	-0.0787257	-0.132425	-0.136106	0.0608189	0.0167644	0.108183
MOD_3	blue	MOD_3_9	64943	NT5DC2	479.732	262.871	216.861	0.0657206	0.196477	-0.0684448	0.114931	0.0442297	0.034622	-0.0873614	-0.0838876	0.109545	-0.0321579	0.0011792
MOD_3	blue	MOD_3_9	64949	MRPS26	711.289	539.984	171.305	0.0359073	0.182492	0.0344698	0.0136297	0.0347327	-0.0649303	-0.160494	-0.167063	-0.0135559	0.0719524	-0.0996156
MOD_3	blue	MOD_3_9	64951	MRPS24	574.954	446.782	128.172	0.0605278	0.318884	0.110146	-0.035305	0.0917627	-0.0943579	-0.212362	-0.170458	-0.040103	0.00724128	-0.0499045
MOD_3	blue	MOD_3_9	64975	MRPL41	878.16	601.025	277.135	0.0273186	0.129592	-0.129603	-0.0339958	-0.0511644	0.105818	-0.139358	-0.10848	-0.0803752	0.0280492	0.0296967
MOD_3	blue	MOD_3_9	65057	ACD	689.893	469.574	220.32	0.0654789	0.0440056	0.0147754	-0.072112	-0.0737768	0.0976777	-0.0165274	0.0156795	-0.169706	0.152162	-0.0901916
MOD_3	blue	N/A	65061	CDK15	16.762	7.12018	9.64181	-0.0874825	-0.0993763	-0.230795	0.105713	0.0199833	0.0126341	-0.118406	-0.208557	-0.181773	0.0350851	0.0495404
MOD_3	blue	MOD_3_9	65078	RTN4R	218.024	145.42	72.6039	0.0437299	-0.0241053	0.0358254	0.0676227	0.0474929	-0.131856	-0.0626143	-0.158958	0.0434044	0.0773759	0.0350453
MOD_3	blue	MOD_3_9	65094	JMJD4	424.619	305.515	119.104	-0.0382737	0.240695	0.170648	-0.129266	0.109799	-0.0361791	-0.0434074	-0.0367707	0.0331454	0.102196	-0.185592
MOD_3	blue	MOD_3_9	65263	PYCRL	377.27	184.197	193.073	0.143434	0.216219	0.0592659	0.199328	-0.0210707	-0.222226	-0.113551	-0.100602	0.125927	-0.0159119	-0.0210576
MOD_3	blue	MOD_3_9	65982	ZSCAN18	133.536	81.7114	51.8242	-0.0941549	0.154553	-0.0258697	-0.20129	-0.0633324	0.101191	-0.189034	-0.0894822	0.0203093	-0.0788953	-0.389551
MOD_3	blue	MOD_3_9	65985	AACS	1079.33	514.983	564.347	0.00816137	0.197049	-0.00893006	5.55e-05	-0.0657904	0.0513505	-0.163796	-0.117938	-0.148106	0.108274	-0.114869
MOD_3	blue	MOD_3_9	65988	ZNF747	1133.47	506.62	626.848	0.0150241	0.261797	-0.0558016	0.1238	-0.158282	-0.0414546	-0.23853	-0.242802	-0.0661555	-0.0017121	-0.135537
MOD_3	blue	MOD_3_9	65990	FAM173A	552.51	438.569	113.941	-0.10935	0.109139	-0.17889	-0.162202	-0.111861	0.00211217	-0.109928	-0.065856	-0.0207016	-0.0057134	-0.173946
MOD_3	blue	MOD_3_9	65991	FUNDC2	51.2228	24.0497	27.1732	0.0798128	-0.0643977	-0.0266367	0.123559	0.0729957	-0.188917	0.120415	0.0116339	0.196279	-0.00145074	0.126545
MOD_3	blue	MOD_3_9	65993	MRPS34	774.807	598.94	175.867	0.110898	0.178999	0.0387907	0.00158997	0.0767264	-0.029993	-0.0959042	-0.0788856	-0.0839995	0.0921486	-0.0506162
MOD_3	blue	MOD_3_9	65998	C11orf95	656.915	332.483	324.432	-0.0561254	-0.0109353	-0.184819	0.190842	-0.136452	-0.0954243	-0.141707	-0.0947894	0.189696	-0.123203	-0.0633225
MOD_3	blue	MOD_3_9	65999	LRRC61	368.95	249.311	119.638	-0.113137	0.164207	-0.029147	-0.256579	0.023582	0.0882355	-0.0729766	-0.0501616	-0.0101733	0.0613685	-0.117511
MOD_3	blue	MOD_3_4	66004	LYNX1	73.6909	34.3287	39.3622	-0.107878	0.094287	-0.0808779	0.10335	-0.107659	-0.0179986	0.132722	0.0462217	0.231424	0.105129	-0.161717
MOD_3	blue	MOD_3_9	66005	CHID1	446.152	324.891	121.261	-0.0126827	0.161241	0.068885	-0.0997822	0.138856	-0.0487574	-0.0607629	-0.0519798	-0.0460272	0.111616	-0.20148
MOD_3	blue	MOD_3_9	78987	CRELD1	1422.78	416.818	1005.96	0.077745	0.0185694	-0.031612	0.0979015	-0.127457	0.0963625	-0.0953302	-0.0259761	-0.0631076	0.065688	-0.0364403
MOD_3	blue	MOD_3_9	78992	YIPF2	388.575	225.282	163.293	0.116313	0.00443205	-0.00945216	0.127166	0.0101154	-0.207555	-0.0750434	-0.113427	-0.0230463	0.0252149	0.0998969
MOD_3	blue	MOD_3_9	78999	LRFN4	540.347	268.208	272.14	-0.153646	-0.0532213	-0.242005	0.0824321	-0.195096	0.131591	-0.0290104	-0.0467265	0.113151	-0.0999465	0.0401246
MOD_3	blue	MOD_3_9	79001	VKORC1	555.945	408.225	147.72	0.164144	0.242234	0.20594	0.0168709	0.130733	-0.0615307	-0.0386059	-0.0128153	0.0370654	0.159572	-0.0801303
MOD_3	blue	MOD_3_9	79004	CUEDC2	370.443	264.39	106.052	-0.0307564	0.32225	0.10193	-0.104788	0.039719	0.0763866	-0.0602715	-0.090724	-0.0709777	0.204231	-0.18308
MOD_3	blue	MOD_3_9	79006	METRN	488.117	390.995	97.122	-0.0978438	0.168253	-0.0240841	-0.122892	-0.0947005	-0.0374681	-0.180031	-0.0957191	-0.0772042	0.00931648	-0.219125
MOD_3	blue	MOD_3_9	79008	SLX1B	495.268	300.983	194.285	0.072538	0.19986	-0.162123	0.0190358	0.0237939	0.145053	-0.0698081	-0.0406037	0.168148	-0.0452419	0.000390313
MOD_3	blue	MOD_3_9	79025	C20orf195	200.373	92.0431	108.33	0.129997	0.263636	-0.0324822	-0.0805167	-0.0765761	0.108438	-0.0777514	-0.0686787	-0.158876	0.106808	-0.0776895
MOD_3	blue	MOD_3_9	79029	SPATA5L1	532.849	395.773	137.076	0.0138994	0.0463621	-0.105735	-0.0598597	0.000171778	0.0783151	-0.0345386	-0.0191787	0.187232	0.0412989	-0.213844
MOD_3	blue	N/A	79037	PVRIG	37.965	22.3259	15.6391	-0.0140146	0.0667681	-0.00370782	0.0488485	0.0180497	-0.13362	-0.0996995	-0.188745	0.156929	-0.130855	-0.0837561
MOD_3	blue	MOD_3_9	79038	ZFYVE21	645.026	457.727	187.3	-0.0246494	0.227748	-0.0850725	-0.0986435	-0.0752808	0.129456	-0.137357	-0.138133	-0.129229	0.0972087	-0.138411
MOD_3	blue	MOD_3_9	79039	DDX54	1382.53	569.214	813.311	0.0362414	0.105601	-0.0680347	0.139909	-0.110846	-0.00362284	-0.151414	-0.136916	-0.0718609	0.0275973	-0.131185
MOD_3	blue	MOD_3_9	79053	ALG8	54.936	38.0763	16.8597	0.205692	0.187086	0.0848802	-0.160023	0.0265093	0.151384	0.0204015	0.0144334	-0.0897196	0.213008	-0.194292
MOD_3	blue	MOD_3_9	79058	ASPSCR1	1115.65	657.011	458.64	-0.0184979	0.161029	-0.0486482	0.0173905	-0.111397	0.0489477	-0.162349	-0.149253	0.0150669	0.0378227	-0.0846694
MOD_3	blue	MOD_3_9	79064	TMEM223	842.87	362.315	480.555	0.295361	0.105975	0.0540911	0.230789	0.0533	-0.0461344	-0.089261	-0.0136509	-0.0158943	0.0188324	0.104946
MOD_3	blue	MOD_3_9	79065	ATG9A	950.415	467.395	483.02	0.058491	0.0613738	-0.0711327	0.10961	-0.163738	0.128483	-0.0424625	-0.0717862	0.0236796	0.0990222	-0.23734
MOD_3	blue	MOD_3_9	79077	DCTPP1	508.173	366.446	141.728	0.100797	0.183171	0.1196	-0.0873478	0.0886825	0.0235059	-0.0448526	-0.0292576	-0.0168303	0.184594	-0.0834431
MOD_3	blue	MOD_3_9	79087	ALG12	1165.39	495.326	670.06	-0.10236	0.0947996	-0.0879569	0.00694713	-0.136408	0.109918	-0.146586	-0.0230992	-0.107226	0.000270657	-0.156582
MOD_3	blue	MOD_3_9	79090	TRAPPC6A	454.139	353.466	100.673	0.123847	0.246595	0.189599	-0.0463468	0.142714	-0.140058	-0.0806718	-0.0970309	-0.0523501	0.156935	-0.154073
MOD_3	blue	MOD_3_9	79095	C9orf16	324.871	174.141	150.73	0.153316	0.147229	0.0826431	0.0437846	-0.00142517	-0.120183	-0.102577	0.0198267	-0.0494468	-0.0372633	0.0667033
MOD_3	blue	MOD_3_9	79132	DHX58	337.038	184.484	152.554	0.00566425	0.0453192	-0.056147	0.0956821	-0.0446205	-0.0468851	-0.145647	-0.129481	-0.0602748	-0.00514066	0.0027232
MOD_3	blue	MOD_3_9	79140	CCDC28B	736.887	399.92	336.967	-0.0342908	0.0150967	-0.10034	-0.0224748	-0.202892	0.0533153	-0.0294898	0.0527474	-0.129576	0.0319252	0.0123832
MOD_3	blue	MOD_3_9	79142	PHF23	72.6893	29.7677	42.9216	0.113924	0.0928489	0.118249	0.000384847	0.00667011	0.0798993	0.162548	0.0729577	0.213999	0.123168	-0.125754
MOD_3	blue	MOD_3_9	79147	FKRP	1253.91	424.49	829.415	-0.0236194	0.10185	-0.0422816	0.239388	-0.150002	-0.045628	-0.128729	-0.108242	0.0276906	-0.0204433	-0.064697
MOD_3	blue	MOD_3_9	79148	MMP28	249.412	147.926	101.487	0.0256819	0.0514924	0.13268	-0.0149118	-0.00144621	-0.0967995	-0.0395738	-0.0275577	-0.116609	0.144083	-0.00366949
MOD_3	blue	MOD_3_9	79155	TNIP2	614.53	471.474	143.056	0.00369914	0.270733	0.0958934	-0.111344	-0.0035128	0.00613556	-0.122568	-0.106891	-0.0893032	0.100224	-0.23562
MOD_3	blue	MOD_3_9	79156	PLEKHF1	579.69	234.35	345.34	-0.0352091	-0.100885	-0.179032	0.202838	-0.271143	-0.0941634	0.0202668	0.0524451	-0.0464772	-0.000402359	0.111958
MOD_3	blue	MOD_3_9	79159	NOL12	625.533	327.339	298.194	0.0949194	0.274513	0.159166	0.0295266	-0.0015098	0.107959	-0.149163	-0.0890638	-0.0877501	0.0344075	-0.0469968
MOD_3	blue	MOD_3_9	79169	C1orf35	1024.34	666.366	357.972	-0.0427686	0.0856942	-0.0866271	-0.0430687	-0.0921841	0.0653722	-0.0497307	0.00539854	0.0367487	0.0554419	-0.0490716
MOD_3	blue	MOD_3_9	79171	RBM42	429.268	309.304	119.963	-0.0263614	0.247949	0.0535354	-0.17587	0.0609911	0.113412	-0.142935	-0.16002	-0.127855	0.150803	-0.307917
MOD_3	blue	MOD_3_9	79174	CRELD2	559.79	441.682	118.108	-0.0686483	0.164585	-0.0841655	-0.02276	-0.0564081	-0.0455945	-0.0982068	-0.0335956	-0.0847645	0.0297312	-0.0995805
MOD_3	blue	MOD_3_9	79176	FBXL15	734.036	571.618	162.418	-0.0325211	0.203071	-0.125441	-0.0579155	-0.0404959	0.054435	-0.169203	-0.12709	-0.0773403	-0.013696	-0.0193461
MOD_3	blue	MOD_3_9	79177	ZNF576	494.843	283.335	211.509	-0.00467023	0.0982086	0.0341337	0.0202219	-0.105967	-0.0136034	-0.0556147	-0.0784555	0.0789141	0.0791594	-0.141263
MOD_3	blue	MOD_3_9	79178	THTPA	812.614	378.224	434.39	-0.0683002	0.0521612	-0.232277	0.172168	-0.245891	-0.0387421	-0.170672	-0.184147	0.116269	-0.103422	0.0276928
MOD_3	blue	MOD_3_9	79187	FSD1	333.014	134.21	198.804	-0.0204874	-0.0717789	-0.06342	0.268037	-0.17393	-0.0741741	0.0946212	0.108557	0.00245923	0.053446	-0.0403705
MOD_3	blue	MOD_3_9	79228	THOC6	599.346	404.711	194.635	0.0651926	0.34906	0.0146503	-0.00086763	0.0116318	-0.0583077	-0.174014	-0.177465	0.134688	0.00398294	0.00300888
MOD_3	blue	N/A	79258	MMEL1	21.4646	6.43536	15.0292	0.0985807	-0.0655152	-0.196439	0.0852545	0.0344253	0.253471	0.0442251	0.0271567	0.0528218	-0.13458	0.164431
MOD_3	blue	MOD_3_9	79290	OR13A1	87.9729	42.3262	45.6467	0.0997463	-0.00186565	-0.156755	0.0469655	0.112386	0.033905	0.0247218	0.0311625	0.112782	-0.15761	-0.0557813
MOD_3	blue	MOD_3_9	79363	RSG1	697.334	517.349	179.985	-0.159439	0.0786489	-0.150721	-0.183543	-0.110188	0.120336	-0.151471	-0.098054	-0.0594795	0.0438384	-0.182826
MOD_3	blue	MOD_3_9	79412	KREMEN2	117.976	87.602	30.3741	-0.0728818	0.239522	-0.112083	-0.115152	-0.136416	-0.0365923	-0.370968	-0.410757	-0.164276	-0.0835336	-0.184773
MOD_3	blue	MOD_3_2	79444	BIRC7	125.359	77.6134	47.7458	0.0197634	0.0626276	-0.168333	-0.144853	-0.0360909	0.141108	-0.0879248	-0.0343506	-0.361235	-0.0516255	0.0183299
MOD_3	blue	MOD_3_9	79446	WDR25	168.118	86.8652	81.2529	0.0612158	0.330927	0.139748	-0.0504012	0.0233984	0.033605	-0.170322	-0.101955	0.0108056	-0.0388118	-0.202208
MOD_3	blue	MOD_3_9	79447	PAGR1	1273	715.654	557.349	0.0140197	0.184573	-0.114806	0.0238379	-0.13548	0.0777829	-0.190883	-0.157515	-0.0906376	-0.000273434	-0.132886
MOD_3	blue	MOD_3_9	79575	ABHD8	373.346	237.856	135.489	0.0801595	0.273409	0.141374	-0.156023	0.155718	-0.000988356	-0.024029	-0.0391246	0.160716	0.152253	-0.260225
MOD_3	blue	MOD_3_9	79581	SLC52A2	1007.39	586.068	421.325	-0.0336305	0.049627	-0.110915	-0.00222988	-0.126617	0.0650686	-0.0997973	-0.0134092	0.00349281	-0.0208026	-0.137396
MOD_3	blue	MOD_3_9	79585	CORO7	597.175	453.147	144.028	-0.0770295	0.173595	-0.075619	-0.14327	-0.115978	0.131075	-0.0333959	-0.0271315	-0.0628015	0.113358	-0.223068
MOD_3	blue	MOD_3_9	79586	CHPF	660.321	386.36	273.961	-0.0142065	0.0747864	-0.0558319	0.0417241	-0.163345	-0.0305193	-0.0580321	-0.0247898	0.11947	0.0571187	-0.105715
MOD_3	blue	MOD_3_9	79603	CERS4	416.507	242.336	174.171	-0.156219	0.101162	-0.0307922	-0.0315177	-0.203866	0.108422	-0.0655113	0.030348	-0.146354	0.0838006	-0.163436
MOD_3	blue	MOD_3_9	79609	VCPKMT	201.948	123.224	78.7238	-0.157373	0.127775	-0.00562879	-0.0776908	-0.10297	0.0867558	-0.0173846	-0.0519466	-0.188472	0.253123	-0.197775
MOD_3	blue	MOD_3_9	79622	SNRNP25	508.763	385.429	123.334	0.00455939	0.241058	-0.0247011	-0.0484897	0.0650169	0.043874	-0.108229	-0.119098	0.0411563	0.0311186	-0.0767072
MOD_3	blue	MOD_3_9	79629	OCEL1	222.355	140.355	81.9996	-0.128048	0.0129356	-0.194025	-0.202021	-0.178902	0.0698548	-0.00598628	-0.0298887	0.101702	0.0517965	-0.26537
MOD_3	blue	MOD_3_9	79641	ROGDI	51.0211	27.8632	23.1579	0.0350199	0.0641848	-0.137888	-0.171983	0.0441991	0.144205	-0.0365207	-0.0656547	-0.0548618	0.270838	-0.177052
MOD_3	blue	MOD_3_9	79643	CHMP6	398.973	310.889	88.0831	0.0167221	0.158638	0.0212215	-0.230819	0.0656597	0.0373212	-0.0863885	0.0154806	-0.00350809	0.0498377	-0.251563
MOD_3	blue	MOD_3_9	79652	TMEM204	385.438	230.613	154.825	0.0942151	0.129211	-0.153522	-0.152153	-0.101727	0.126615	-0.0784682	-0.0706019	-0.104938	0.0397375	-0.0223556
MOD_3	blue	MOD_3_9	79654	HECTD3	1923.4	435.153	1488.24	0.0557258	0.00318326	-0.1446	0.214026	-0.190041	0.0473066	-0.0758249	-0.0508644	0.01705	-0.0144422	0.0544667
MOD_3	blue	MOD_3_9	79676	OGFOD2	536.68	419.856	116.825	-0.129049	0.157794	-0.0529908	-0.197878	-0.0497127	0.0697049	-0.154107	-0.15653	-0.1114	0.0419547	-0.163117
MOD_3	blue	MOD_3_9	79685	SAP30L	75.0498	47.3171	27.7327	0.221265	0.0211101	0.216416	0.0570461	0.254376	0.0897911	0.140012	0.125865	0.0411783	0.270284	-0.0593141
MOD_3	blue	MOD_3_9	79701	OGFOD3	1254.81	478.935	775.877	0.0172006	0.0584593	-0.140143	0.103504	-0.278234	0.0817296	-0.0750471	-0.0261911	0.0119757	0.0190871	-0.0240924
MOD_3	blue	MOD_3_9	79714	CCDC51	382.572	213.977	168.596	0.166488	0.169247	0.160573	0.138883	-0.0595381	-0.116781	-0.125829	-0.115696	-0.0931967	-0.0681892	0.0264002
MOD_3	blue	MOD_3_9	79716	NPEPL1	550.601	374.898	175.703	-0.143537	0.172298	-0.0801154	-0.0960453	-0.16175	0.126054	-0.0529625	-0.0253267	-0.174325	0.102023	-0.0929257
MOD_3	blue	MOD_3_9	79724	ZNF768	162.955	72.8727	90.0826	0.0794658	0.164292	-0.0233722	0.0263273	0.0662538	0.199132	-0.0478205	-0.1395	0.106846	0.165521	0.00504557
MOD_3	blue	MOD_3_9	79726	WDR59	2002.24	444.095	1558.14	-0.0277953	0.0199096	-0.180922	0.190734	-0.235726	0.0154231	-0.192077	-0.16331	-0.102914	-0.0197821	0.0231326
MOD_3	blue	MOD_3_9	79734	KCTD17	452.565	352.253	100.312	0.0576133	0.161107	0.0155133	-0.0742334	0.0221491	-0.0760827	-0.179229	-0.160017	0.00953508	0.0546366	-0.259566
MOD_3	blue	MOD_3_9	79759	ZNF668	380.126	253.912	126.214	0.0294285	0.109433	-0.00833066	0.00298955	-0.189275	0.0469533	-0.0142555	0.00480587	-0.053164	0.174885	-0.315395
MOD_3	blue	MOD_3_9	79760	GEMIN7	771.602	336.842	434.76	0.0573104	0.312743	0.0208491	0.237625	-0.0615729	0.0297448	-0.252367	-0.194636	-0.0524798	-0.119427	-0.0935754
MOD_3	blue	MOD_3_9	79762	C1orf115	167.964	92.9056	75.0586	0.141479	0.176297	0.189308	0.0365238	0.134742	-0.0908507	-0.184044	-0.170216	0.046131	0.101167	-0.00170732
MOD_3	blue	MOD_3_9	79763	ISOC2	423.22	325.176	98.0439	0.0465741	0.0519622	0.00596201	-0.136277	0.0754242	0.0561756	-0.0230098	0.0166636	0.119058	0.040444	-0.145742
MOD_3	blue	MOD_3_9	79767	ELMO3	876.371	502.476	373.895	-0.0352428	0.0138485	-0.0923556	0.010958	-0.114177	0.0814133	0.0368431	0.0459858	0.03148	0.119369	0.0197456
MOD_3	blue	MOD_3_9	79786	KLHL36	888.425	481.893	406.531	-0.0252248	0.0444838	-0.191399	0.0100808	-0.14555	0.015148	-0.185017	-0.134191	0.123642	-0.0556266	-0.105631
MOD_3	blue	MOD_3_9	79791	FBXO31	430.68	322.168	108.512	-0.115945	0.104611	-0.187068	-0.00876566	-0.0966493	-0.126256	-0.12408	-0.086325	0.104016	-0.0955756	-0.0599064
MOD_3	blue	MOD_3_9	79792	GSDMD	462.161	309.705	152.456	-0.097142	0.153073	0.0252125	-0.222806	0.00738397	0.019158	-0.0802388	-0.0875145	-0.0627571	0.109068	-0.206656
MOD_3	blue	MOD_3_9	79797	ZNF408	260.836	185.924	74.9124	0.110161	0.124499	0.0830862	-0.0381754	0.045963	0.101313	0.0983089	0.147461	0.0368719	0.177657	-0.320673
MOD_3	blue	MOD_3_9	79798	ARMC5	1295.84	582.939	712.903	0.0410241	0.0165314	-0.172798	0.108327	-0.156162	0.0149947	-0.0521764	-0.0262112	0.0440595	0.00901885	0.0795505
MOD_3	blue	MOD_3_9	79803	HPS6	548.178	415.081	133.098	-0.0033451	0.0903169	-0.0224344	-0.133446	0.0314873	0.0549366	-0.0930874	-0.078148	0.0388239	0.0688628	-0.26199
MOD_3	blue	MOD_3_9	79813	EHMT1	2108.19	411.768	1696.42	-0.0194554	0.0540271	-0.271452	0.166502	-0.304734	0.109565	-0.139614	-0.103514	0.0473802	-0.0811236	0.00826994
MOD_3	blue	MOD_3_9	79831	KDM8	1252.34	499.582	752.753	0.11224	0.191287	0.0847659	0.210222	0.0582322	-0.0203685	-0.25659	-0.189223	-0.126782	-0.0434526	0.00981144
MOD_3	blue	MOD_3_9	79873	NUDT18	555.328	438.304	117.024	-0.0210407	0.137073	0.00957389	-0.0998007	0.0118328	-0.0223082	-0.0429619	-0.0225211	-0.0263845	0.0654461	-0.163719
MOD_3	blue	MOD_3_9	79874	RABEP2	916.042	600.017	316.025	-0.0184175	0.0696727	-0.0442884	-0.00252747	-0.0563427	0.0407663	-0.144385	-0.125764	-0.00863238	0.0196897	-0.121234
MOD_3	blue	MOD_3_9	79885	HDAC11	305.129	222.981	82.1475	0.018079	0.234153	0.106674	-0.201519	0.124567	-0.0164835	-0.144613	-0.0891828	0.0435079	0.00955809	-0.11794
MOD_3	blue	MOD_3_9	79894	ZNF672	379.372	259.62	119.751	-0.020299	0.183052	0.0156304	-0.157825	0.0526164	0.0658965	-0.0466698	-0.0375366	0.132837	0.0878863	-0.312299
MOD_3	blue	MOD_3_9	79897	RPP21	167.116	123.983	43.1321	0.152872	-0.154631	-0.0199294	-0.144255	0.0709726	0.0742444	0.0620426	0.122262	-0.113624	0.0745419	-0.0270692
MOD_3	blue	MOD_3_9	79902	NUP85	1725.65	540.247	1185.4	-0.0106518	0.151972	-0.167587	0.0942857	-0.222412	0.0735048	-0.151038	-0.108831	-0.132312	0.035845	-0.0577576
MOD_3	blue	MOD_3_9	79903	NAA60	703.891	499.403	204.488	0.0279593	0.158467	0.0582012	-0.0636611	-0.0321809	0.091495	0.0348432	0.053863	0.0883687	0.192348	-0.163838
MOD_3	blue	MOD_3_9	79906	MORN1	597.216	264.977	332.239	-0.0780887	0.177544	-0.206919	0.0319261	-0.189083	0.126931	-0.116965	-0.0812338	-0.0163835	-0.0717473	-0.0216013
MOD_3	blue	MOD_3_9	79917	MAGIX	104.649	47.312	57.3369	-0.171709	-0.0570157	-0.283426	0.00951692	-0.297503	-0.00667754	-0.0836871	-0.0847853	-0.0231306	-0.0274818	-0.0281564
MOD_3	blue	MOD_3_9	79922	MRM1	410.084	269.378	140.706	0.0516056	0.114553	-0.0685121	-0.0727234	-0.05025	-0.0278771	-0.172326	-0.14702	0.0628217	-0.102297	-0.0603244
MOD_3	blue	MOD_3_9	79934	ADCK4	531.465	388.444	143.021	-0.0324286	0.175587	0.0663564	-0.138689	0.00185347	0.000349178	0.0212364	0.028656	-0.00881498	0.17711	-0.174443
MOD_3	blue	MOD_3_9	79943	ZNF696	1151.62	418.346	733.272	-0.0446066	0.0298949	-0.126521	0.0951447	-0.317458	-0.00282718	-0.0688374	-0.0857117	0.0466796	0.02879	-0.127603
MOD_3	blue	MOD_3_9	79946	C10orf95	985.069	499.266	485.803	-0.0432747	0.112713	-0.180616	-0.0579793	-0.161041	0.0502344	-0.163649	-0.0990491	-0.0132147	-0.00359214	-0.195224
MOD_3	blue	MOD_3_9	79970	ZNF767P	680.144	301.52	378.624	-0.0391815	-0.0159327	-0.224777	-0.00727819	-0.183931	0.0769922	-0.186918	-0.0832023	0.176696	-0.207045	-0.0522282
MOD_3	blue	MOD_3_9	79990	PLEKHH3	156.584	82.2722	74.3122	-0.116773	0.00279345	-0.421397	-0.0876755	-0.293342	0.18513	-0.116068	-0.18475	-0.0128175	0.0366817	-0.021881
MOD_3	blue	MOD_3_9	80024	SLC8B1	408.754	270.584	138.17	0.0207979	0.155413	0.134731	0.0620627	0.0643956	-0.0569422	-0.0576257	-0.0705669	0.117461	0.107009	-0.345298
MOD_3	blue	MOD_3_9	80086	TUBA4B	99.3341	53.3266	46.0075	-0.343537	0.0484876	-0.230144	-0.151539	-0.243619	0.0747636	-0.22184	-0.125094	-0.166852	-0.0656612	-0.280744
MOD_3	blue	MOD_3_9	80097	MZT2B	486.691	383.699	102.993	0.0614142	0.13313	0.0791513	-0.176399	0.134469	-0.114391	-0.107132	-0.0624552	-0.0270306	0.0539867	-0.0965758
MOD_3	blue	MOD_3_9	80142	PTGES2	1142.38	696.561	445.815	0.0401852	0.219469	-0.0330343	0.0405445	-0.0328536	0.000607902	-0.174373	-0.139114	-0.0508384	-0.0132131	-0.0724395
MOD_3	blue	N/A	80149	ZC3H12A	43.8882	13.0186	30.8696	0.152909	0.0652372	0.224519	0.102788	0.0944343	-0.00712413	0.075972	0.110026	-0.229824	0.327565	-0.229592
MOD_3	blue	N/A	80154	LOC80154	52.7438	26.3651	26.3787	0.110757	0.245614	0.0771471	0.138613	-0.00194071	-0.197424	-0.280984	-0.249659	-0.0509904	-0.055556	-0.196811
MOD_3	blue	MOD_3_9	80194	TMEM134	1158.72	624.339	534.384	0.0311978	0.153865	0.0141306	0.116119	-0.081654	-0.0513288	-0.15806	-0.143603	-0.147533	0.0421716	-0.0699972
MOD_3	blue	MOD_3_9	80198	MUS81	1483.85	680.49	803.363	-0.00225404	0.0432952	-0.143682	0.0774756	-0.168274	0.0701516	-0.111877	-0.0635465	-0.0389399	-0.0142631	-0.0602608
MOD_3	blue	MOD_3_9	80201	HKDC1	172.696	106.73	65.9652	0.148452	0.0824062	0.0393592	-0.0187212	0.0734215	-0.084854	-0.10676	-0.181378	0.0674163	0.0667007	-0.172271
MOD_3	blue	MOD_3_9	80233	C17orf70	911.383	659.293	252.09	-0.0469856	0.20196	-0.0408717	-0.0193438	-0.0279945	0.0984572	-0.1742	-0.142543	-0.0427932	0.0403966	-0.117845
MOD_3	blue	MOD_3_9	80279	CDK5RAP3	972.027	579.367	392.66	-0.0429611	0.128532	-0.142119	0.0254324	-0.130516	0.0755295	-0.106985	-0.0652276	-0.0826378	0.00502642	0.00714743
MOD_3	blue	MOD_3_9	80305	TRABD	1112.89	615.644	497.251	-0.00630362	0.197746	-0.11173	0.026661	-0.134077	0.0926513	-0.161998	-0.0991488	-0.119067	0.0119636	-0.0645545
MOD_3	blue	MOD_3_9	80308	FLAD1	1932.3	421.225	1511.08	0.0974458	0.115056	-0.0928022	0.217048	-0.124562	0.0536787	-0.140236	-0.0638108	0.033876	-0.106926	0.0988215
MOD_3	blue	MOD_3_9	80324	PUS1	1027.2	700.307	326.889	0.000687882	0.0917928	-0.109152	-0.0312435	-0.105934	0.00697908	-0.13728	-0.111951	0.000470364	-0.00337802	-0.117469
MOD_3	blue	MOD_3_9	80336	PABPC1L	1169.55	407.692	761.859	-0.00997634	0.0224407	-0.161245	0.0824154	-0.185372	0.0619288	-0.104517	-0.043551	0.0143902	-0.0676246	0.0103837
MOD_3	blue	MOD_3_9	80344	DCAF11	741.353	318.316	423.037	0.0624317	0.254595	-0.000722777	0.200282	-0.108469	0.0254151	-0.0524018	-0.063309	0.0444896	0.0689922	-0.109781
MOD_3	blue	MOD_3_9	80347	COASY	792.124	585.564	206.56	0.0280709	0.227129	-0.0137633	-0.0816993	0.0157434	0.16874	-0.110659	-0.0890493	-0.0593886	0.0935012	-0.137582
MOD_3	blue	MOD_3_9	80349	WDR61	1188.33	405.489	782.839	0.0347735	0.105381	-0.125243	0.270267	-0.108393	-0.0134701	-0.247391	-0.194138	-0.0983334	-0.158352	0.169556
MOD_3	blue	MOD_3_9	80709	AKNA	627.612	305.568	322.044	0.00657426	-0.0160508	-0.0521029	0.101007	-0.200926	-0.0715064	0.0321663	0.037533	0.141727	0.081561	-0.227766
MOD_3	blue	N/A	80726	KIAA1683	60.8075	30.1048	30.7028	-0.037535	-0.0479156	0.101431	-0.0122261	-0.0644569	0.126975	0.224258	0.263841	0.0945765	0.219802	-0.145844
MOD_3	blue	MOD_3_9	80755	AARSD1	832.301	552.404	279.897	-0.00734024	0.170761	-0.00782287	-0.0825607	-0.182895	0.0999364	-0.13669	-0.110771	-0.189294	0.109065	-0.159908
MOD_3	blue	MOD_3_9	80757	TMEM121	243.395	124.895	118.5	-0.0287061	0.180118	-0.218205	-0.198329	-0.109643	0.141285	-0.136944	-0.124822	-0.0843743	-0.0160156	-0.08607
MOD_3	blue	MOD_3_1	80758	PRR7	55.246	24.7059	30.5401	0.00290683	0.0262795	-0.178108	-0.0874108	-0.230886	-0.0175941	0.0962052	0.109907	-0.113184	0.0331894	0.0455311
MOD_3	blue	MOD_3_9	80764	THAP7	1036.7	428.348	608.356	0.125105	0.0763199	0.0534629	0.0656007	-0.0851251	-0.0474914	-0.00404126	0.0243716	-0.0660375	0.125496	-0.0802503
MOD_3	blue	MOD_3_9	80789	INTS5	1024.31	533.498	490.815	0.00379757	0.00239686	-0.0780994	0.0192371	-0.128934	-0.0156288	-0.0733245	-0.0231003	0.0115707	-0.0432911	-0.0111033
MOD_3	blue	MOD_3_9	80864	EGFL8	140.741	88.7296	52.0118	-0.0505023	0.0238056	-0.0283728	0.0717529	-0.172767	-0.123371	-0.105158	-0.206366	-0.455616	0.245283	-0.0900125
MOD_3	blue	MOD_3_9	80895	ILKAP	1714.84	548.609	1166.23	0.118696	0.135123	-0.0645409	0.176984	-0.168163	0.0506334	-0.0958662	-0.0378591	-0.0830801	0.029113	0.0109709
MOD_3	blue	MOD_3_9	81037	CLPTM1L	1117.65	714.582	403.068	-0.0221406	0.144748	-0.0343267	0.0504776	-0.0769911	-0.000232976	-0.104083	-0.113028	-0.0294216	0.113567	-0.148693
MOD_3	blue	MOD_3_8	81472	OR2C3	141.013	67.1288	73.8838	0.111391	-0.0167479	-0.148882	0.119823	-0.0370347	-0.00829823	-0.0372477	0.0195862	0.420524	-0.130292	0.0425408
MOD_3	blue	MOD_3_9	81490	PTDSS2	933.226	540.782	392.445	0.013481	0.112087	-0.103952	0.0437562	-0.0220495	0.0916167	-0.208271	-0.131024	-0.0453893	-0.0596233	0.0138567
MOD_3	blue	MOD_3_9	81532	MOB2	469.248	374.711	94.5368	-0.0433244	0.110043	0.10368	-0.127154	0.0165654	-0.0556406	-0.0264112	0.0121483	-0.162253	0.17987	-0.152886
MOD_3	blue	MOD_3_9	81552	VOPP1	816.731	405.129	411.602	-0.0143408	0.251491	0.0732231	0.0751174	-0.134661	-0.030506	-0.144862	-0.10966	0.0216437	0.0442025	-0.202742
MOD_3	blue	MOD_3_9	81554	WBSCR16	801.542	550.656	250.886	-0.00604478	0.208278	0.0220681	-0.0958644	-0.0486697	0.083142	-0.125367	-0.0861491	-0.0753449	0.131255	-0.26979
MOD_3	blue	MOD_3_9	81557	MAGED4B	220.21	124.761	95.4493	0.0150619	-0.108608	-0.255858	-0.117948	0.0313658	0.155775	-0.1978	-0.151466	-0.00187875	-0.185844	-0.030883
MOD_3	blue	MOD_3_9	81559	TRIM11	746.662	570.478	176.183	0.0219872	0.146933	-0.0158074	-0.0125871	-0.0695624	-0.0274752	-0.0261628	-0.00128787	0.0285465	0.116432	-0.169789
MOD_3	blue	MOD_3_9	81562	LMAN2L	543.551	245.071	298.48	0.162024	0.0633265	0.0767523	0.169788	-0.00785169	0.0818656	-0.00385703	0.0354865	-0.0924096	0.017508	0.11652
MOD_3	blue	MOD_3_6	81567	TXNDC5	158.849	91.5293	67.3193	-0.117082	0.0126274	-0.0396342	0.0432496	-0.0520263	0.0619082	-0.122235	-0.226799	0.171633	0.0244134	-0.147682
MOD_3	blue	MOD_3_9	81572	PDRG1	415.535	315.768	99.7669	0.0287037	0.158557	0.114694	-0.0401274	0.0567347	-0.0935327	-0.042003	-0.0315401	-0.0398746	0.0424464	-0.0623874
MOD_3	blue	MOD_3_9	81576	CCDC130	1617.24	542.522	1074.72	-0.0198355	0.0505566	-0.119182	0.125068	-0.191608	0.0642062	-0.117828	-0.0689508	-0.0912539	-0.0129273	0.0691242
MOD_3	blue	N/A	81577	GFOD2	53.8464	18.3734	35.4731	-0.12671	0.182276	-0.0235426	-0.078937	-0.0934492	0.0710412	-0.0168053	-0.102577	-0.0413603	0.232963	-0.321795
MOD_3	blue	MOD_3_9	81605	URM1	689.234	363.087	326.148	0.0314235	0.322075	0.0517739	0.107702	-0.101113	-0.0995848	-0.243676	-0.24026	-0.170959	0.0860059	-0.0337344
MOD_3	blue	MOD_3_9	81606	LBH	873.489	397.684	475.805	0.0368906	0.0491537	-0.0334088	0.0548396	-0.107805	-0.0312946	-0.155441	-0.102383	-0.0405502	-0.0169225	-0.207942
MOD_3	blue	MOD_3_3	81618	ITM2C	135.935	83.0989	52.8363	0.0132113	0.162757	0.200434	-0.115828	0.0459064	0.00291187	-0.0411452	-0.160474	0.0777952	0.21434	-0.442621
MOD_3	blue	MOD_3_9	81693	AMN	397.788	256.039	141.749	-0.110531	0.170951	-0.125343	-0.109443	-0.0114779	0.0632412	-0.221435	-0.203765	0.0340141	0.00326201	-0.155092
MOD_3	blue	MOD_3_9	81873	ARPC5L	894.516	562.521	331.995	0.0907763	0.272565	-0.0354991	0.185403	-0.0231953	-0.0415287	-0.174533	-0.135029	-0.0954485	-0.00825871	-0.0395133
MOD_3	blue	MOD_3_9	81890	QTRT1	910.749	562.246	348.503	0.0694423	0.154156	-0.113606	0.000510312	-0.0314035	0.0584384	-0.197534	-0.152095	-0.0665174	-0.0535856	-0.127109
MOD_3	blue	MOD_3_9	81926	ABHD17A	866.778	536.713	330.065	-0.0598426	0.0502237	-0.126062	0.0793842	-0.186057	-0.0527153	-0.0812656	-0.0274	-0.126919	0.0294778	-0.0335951
MOD_3	blue	MOD_3_1	83443	SF3B5	237.455	154.955	82.5004	0.0692406	0.180864	-0.00131394	0.00726046	-0.0636625	0.0183848	-0.0604585	-0.0327124	-0.248411	0.0880832	0.00404184
MOD_3	blue	MOD_3_9	83475	DOHH	393.575	262.639	130.936	-0.0573612	0.16463	0.0329653	-0.224709	-0.00894503	-0.0384088	-0.112203	-0.128501	0.0266115	0.0917095	-0.416809
MOD_3	blue	MOD_3_9	83481	EPPK1	915.152	505.892	409.26	-0.0990817	0.0282408	-0.261125	-0.0787425	-0.141024	0.0791161	-0.164576	-0.0898671	0.026287	-0.10294	-0.0164109
MOD_3	blue	MOD_3_9	83541	FAM110A	370.615	257.139	113.475	-0.0394642	0.0184202	-0.16888	-0.102184	-0.107513	0.120092	0.0914434	0.173956	0.207928	-0.0350588	-0.138256
MOD_3	blue	MOD_3_9	83549	UCK1	574.423	441.065	133.358	0.113115	0.22312	0.0931697	-0.0175126	0.0834044	-0.0217388	-0.0661172	-0.110656	-0.0296051	0.155746	-0.281741
MOD_3	blue	MOD_3_9	83590	TMUB1	692.782	523.352	169.43	0.0659692	0.0760649	0.0598013	-0.0509146	0.0784196	0.0800391	-0.0575388	-0.00555492	-0.180938	0.143484	-0.135646
MOD_3	blue	MOD_3_9	83596	BCL2L12	344.399	262.512	81.8872	-0.134318	0.0429002	-0.133536	-0.133816	-0.0929578	0.162329	-0.0196838	-0.0263378	0.0103203	0.179717	-0.191271
MOD_3	blue	MOD_3_9	83640	FAM103A1	111.981	67.1481	44.8334	0.0731101	0.309344	0.0437218	-0.0298409	-0.102509	0.0465484	0.0381748	0.000933224	0.00178264	0.175603	-0.159974
MOD_3	blue	MOD_3_9	83642	SELO	615.737	474.42	141.317	-0.063055	0.158074	0.0106238	-0.0571371	-0.00561303	0.0262825	-0.0434216	-0.0502745	0.0115976	0.128303	-0.1178
MOD_3	blue	MOD_3_9	83667	SESN2	109.958	66.0904	43.8671	-0.00341746	0.00978117	-0.0590854	0.0847167	-0.198186	-0.0274344	0.0558784	0.0489847	-0.131805	0.115578	-0.0699065
MOD_3	blue	MOD_3_9	83692	CD99L2	463.848	274.25	189.598	-0.177647	0.174538	-0.0453083	-0.102921	-0.13278	0.217139	-0.0866809	-0.112853	0.0114158	0.149883	-0.272485
MOD_3	blue	MOD_3_9	83706	FERMT3	466.375	302.452	163.922	-0.110554	0.268907	-0.197443	-0.0135621	-0.161418	0.0814918	-0.297035	-0.221804	-0.0237767	-0.176191	-0.194631
MOD_3	blue	MOD_3_9	83743	GRWD1	820.172	546.324	273.848	-0.0315464	0.0330322	-0.0563918	0.0222543	-0.106066	0.00787895	-0.0652884	-0.0660185	-0.0716509	0.112114	-0.13467
MOD_3	blue	MOD_3_9	83746	L3MBTL2	1847.2	445.269	1401.93	0.0511458	0.104236	-0.0563515	0.158831	-0.156383	-0.0103459	-0.125645	-0.06437	-0.00678559	-0.0435167	-0.033091
MOD_3	blue	MOD_3_9	83756	TAS1R3	367.755	246.182	121.573	-0.252509	0.0345401	-0.378166	-0.257545	-0.257631	0.225143	-0.286878	-0.182888	-0.206092	-0.112836	-0.0518784
MOD_3	blue	MOD_3_9	83858	ATAD3B	1015.37	619.131	396.239	-0.0671584	0.0405923	-0.200899	0.0173046	-0.112149	0.044676	-0.118421	-0.0609903	0.00245297	-0.0327085	0.0551656
MOD_3	blue	MOD_3_9	83874	TBC1D10A	1154.59	687.126	467.461	0.0488726	0.0858752	-0.0189267	0.0776408	-0.0628901	-0.0822727	-0.111589	-0.0769612	0.0687133	0.0167942	-0.0287646
MOD_3	blue	MOD_3_9	83882	TSPAN10	65.261	33.0874	32.1737	-0.11545	0.317234	-0.122551	-0.0400716	-0.153492	-0.107498	-0.255937	-0.205139	0.365005	-0.193908	-0.280673
MOD_3	blue	MOD_3_9	83933	HDAC10	1159.51	620.951	538.555	-0.0048119	0.0754182	-0.154108	0.0590987	-0.112636	0.0905873	-0.0751739	-0.02445	-0.0663672	0.0541751	0.0289104
MOD_3	blue	MOD_3_9	83982	IFI27L2	558.102	312.967	245.135	0.00222251	0.0296115	0.0164685	0.0156459	-0.109877	0.0474001	-0.0514132	0.0304969	-0.202966	0.0967512	0.00934125
MOD_3	blue	MOD_3_9	83983	TSSK6	175.291	130.989	44.3017	-0.0525583	0.347174	0.116879	-0.0823754	0.0508956	-0.0426565	-0.219892	-0.195756	0.0145713	-0.0657846	-0.278075
MOD_3	blue	MOD_3_9	83985	SPNS1	1317.27	525.138	792.13	-0.0201826	0.123051	-0.186234	0.0902975	-0.19663	0.0644331	-0.135438	-0.07846	-0.0335286	-0.000969722	-0.058681
MOD_3	blue	MOD_3_9	84033	OBSCN	828.006	435.569	392.437	-0.0358768	0.10845	-0.232134	-0.026084	-0.149662	0.0788045	-0.264457	-0.202465	0.0869521	-0.146132	-0.0546299
MOD_3	blue	MOD_3_9	84058	WDR54	808.729	395.681	413.049	0.170559	0.0460506	0.00893854	0.126493	-0.0365799	-0.0723936	-0.011897	0.0784376	-0.0155308	0.000658602	0.0124066
MOD_3	blue	MOD_3_9	84067	FAM160A2	740.908	328.578	412.33	-0.0822427	0.0547296	-0.140531	0.0739555	-0.210776	0.0439952	-0.102243	-0.0211288	0.167812	-0.09461	-0.0744371
MOD_3	blue	MOD_3_9	84074	QRICH2	633.737	255.164	378.574	0.0542973	0.107557	-0.152675	0.119415	-0.0690714	0.0479943	-0.171828	-0.195762	-0.0599803	-0.0296218	-0.013464
MOD_3	blue	MOD_3_9	84148	KAT8	475.35	323.316	152.034	-0.0277606	0.317956	0.122303	-0.17963	0.0136653	0.0371773	-0.115818	-0.115038	0.00456491	0.158356	-0.401288
MOD_3	blue	MOD_3_9	84153	RNASEH2C	1272.95	600.89	672.056	0.0684869	0.116578	0.0322096	0.0631552	-0.0835937	0.0475828	-0.151927	-0.118149	-0.177855	0.0776507	-0.0416594
MOD_3	blue	MOD_3_9	84166	NLRC5	1635.17	481.382	1153.78	0.024235	0.0147333	-0.161787	0.19012	-0.226244	-0.010889	-0.14237	-0.0720154	0.00187616	-0.0703429	-0.0387607
MOD_3	blue	MOD_3_9	84173	ELMOD3	1473.44	422.613	1050.83	0.0927324	0.0417591	-0.010326	0.173914	-0.145174	-0.00809109	0.0445912	0.0578479	0.00444009	0.145971	0.0309706
MOD_3	blue	MOD_3_9	84179	MFSD7	226.29	139.963	86.3274	-0.0541769	0.154019	0.0594197	-0.00756324	0.0316445	-0.0776915	-0.0177778	-0.0243006	0.151106	0.0824567	-0.126775
MOD_3	blue	MOD_3_9	84218	TBC1D3F	156.352	95.601	60.7506	-0.0524154	0.145416	0.17859	-0.065988	-0.029053	0.094707	0.0675158	0.0649337	-0.058454	0.159725	-0.195599
MOD_3	blue	MOD_3_9	84219	WDR24	884.432	554.269	330.163	-0.0668419	0.181813	-0.10914	0.0459706	-0.147467	-0.0449898	-0.252136	-0.244748	0.0116389	-0.077592	-0.172357
MOD_3	blue	MOD_3_9	84221	SPATC1L	267.562	127.71	139.852	0.0337472	0.212788	-0.0348803	0.100689	-0.103683	-0.0663561	0.0205662	0.000278803	0.0490104	0.160672	0.0668538
MOD_3	blue	MOD_3_9	84225	ZMYND15	81.1059	32.3217	48.7841	-0.0600853	0.190997	0.00112633	0.0235647	-0.0512184	0.176047	0.0885798	0.0127355	-0.0139335	0.134792	-0.125235
MOD_3	blue	MOD_3_9	84226	C2orf16	226.478	107.516	118.962	-0.168516	0.0736407	-0.28069	-0.0460428	-0.265205	0.109619	-0.0744329	-0.0496419	-0.0295644	0.00612514	-0.0199191
MOD_3	blue	MOD_3_9	84231	TRAF7	676.902	390.848	286.054	-0.0669982	0.259518	0.0156329	-0.0362484	-0.0411383	0.162498	-0.153318	-0.170011	0.0672637	0.101419	-0.297541
MOD_3	blue	MOD_3_9	84256	FLYWCH1	666.548	380.232	286.316	-0.0142667	0.0431064	-0.178237	0.0538727	-0.205188	-0.0631411	-0.165061	-0.161331	0.0974567	-0.0815762	-0.0139287
MOD_3	blue	N/A	84258	SYT3	10.5787	4.81541	5.76324	0.0283022	0.0562808	0.04561	0.142783	0.332252	-0.0591766	-0.205469	-0.119077	0.11975	-0.208472	0.0571051
MOD_3	blue	MOD_3_9	84261	FBXW9	414.645	308.506	106.138	0.060164	0.154693	-0.0570278	-0.0058719	-0.00592732	0.0329147	-0.0358399	-0.0386595	-0.0207804	0.0714653	0.13351
MOD_3	blue	MOD_3_9	84262	PSMG3	698.267	488.279	209.987	0.00114359	0.237666	-0.147703	-0.00162949	-0.108774	0.0359616	-0.210051	-0.175916	-0.145514	-0.0322325	-0.0545312
MOD_3	blue	MOD_3_9	84264	HAGHL	686.424	412.88	273.544	-0.035055	0.0697465	-0.189719	-0.124769	-0.169767	0.0723461	-0.105099	-0.0474225	-0.151968	0.00529706	0.0781582
MOD_3	blue	MOD_3_9	84266	ALKBH7	374.766	243.722	131.044	0.000422084	0.335341	0.172751	-0.247865	0.131286	-0.0550798	-0.135283	-0.144378	-0.0726936	0.185129	-0.226656
MOD_3	blue	MOD_3_9	84270	C9orf89	211.922	149.084	62.8383	-0.0617338	0.152533	0.127368	-0.201787	0.00635527	0.0752112	-0.00624949	0.0627455	-0.207562	0.23611	-0.275923
MOD_3	blue	MOD_3_9	84271	POLDIP3	901.083	472.725	428.358	0.0386977	0.272405	0.0961778	0.0682968	-0.0432974	0.112368	-0.134068	-0.118092	-0.0288719	0.0958591	-0.210643
MOD_3	blue	MOD_3_9	84272	YIPF4	209.251	104.284	104.966	-0.118156	0.180739	-0.131094	-0.0488399	-0.237552	-0.0283194	-0.155058	-0.164436	0.143256	-0.0543345	-0.301717
MOD_3	blue	MOD_3_9	84279	PRADC1	504.645	288.414	216.231	0.0736721	0.124281	-0.131747	0.077641	-0.0122349	0.163845	0.0768158	-0.00171878	0.0867369	0.216401	-0.0416123
MOD_3	blue	MOD_3_9	84283	TMEM79	494.618	278.584	216.034	-0.0597553	0.112598	0.0356395	-0.175383	-0.0716939	0.104337	-0.156765	-0.154968	-0.0832547	0.0487084	-0.194528
MOD_3	blue	MOD_3_9	84284	NTPCR	574.339	297.666	276.673	0.0889816	0.196299	0.0563998	0.136478	-0.0771344	-0.0837896	-0.19316	-0.149202	-0.0153854	-0.0510233	-0.27791
MOD_3	blue	MOD_3_9	84286	TMEM175	1502.72	474.893	1027.82	-0.0212396	-0.00851564	-0.137733	0.0868336	-0.220285	0.141498	-0.0241123	0.0366349	-0.10073	0.0665927	-0.00667411
MOD_3	blue	MOD_3_9	84289	ING5	1341.4	518.954	822.443	-0.0916728	0.107625	-0.24184	0.0109737	-0.262372	0.0457671	-0.172659	-0.137958	-0.0529065	-0.0528732	-0.0594571
MOD_3	blue	MOD_3_9	84292	WDR83	523.743	410.183	113.56	-0.00528131	0.332206	0.0385929	-0.031559	0.0534571	0.0447334	-0.158492	-0.177077	-0.15739	0.100162	-0.210483
MOD_3	blue	MOD_3_9	84300	UQCC2	921.899	459.792	462.107	0.0828568	0.139711	-0.0339185	0.0687819	-0.0788509	-0.0593295	-0.159975	-0.109853	-0.0923967	0.0397181	-0.11624
MOD_3	blue	MOD_3_9	84303	CHCHD6	500.504	276.496	224.008	-0.0278371	0.0876364	0.0386463	0.10849	-0.0546818	0.0418004	-0.0347858	-0.0510739	-0.297196	0.233689	0.0905028
MOD_3	blue	MOD_3_9	84304	NUDT22	767.759	582.289	185.469	0.015094	0.169711	-0.0265716	-0.0216751	-0.0392205	0.0368161	-0.0601065	-0.0352875	-0.16305	0.13908	-0.0689119
MOD_3	blue	MOD_3_9	84310	C7orf50	728.01	445.787	282.223	-0.0813857	0.104287	-0.126673	0.0465198	-0.172401	-0.0412924	-0.0827089	-0.0431896	-0.152872	0.000703529	0.114601
MOD_3	blue	MOD_3_1	84316	NAA38	317.027	222.538	94.4894	-0.0204737	0.193531	-0.0691421	-0.0460795	-0.0674948	0.0954407	-0.135597	-0.0772007	-0.194644	0.0451902	-0.033253
MOD_3	blue	MOD_3_9	84317	CCDC115	906.191	613.266	292.925	-0.0317899	0.174926	-0.0867895	-0.0153648	-0.0570526	-0.0271574	-0.10532	-0.12269	0.0627794	0.0545759	-0.0613062
MOD_3	blue	MOD_3_9	84321	THOC3	504.237	229.694	274.543	0.0460389	0.0200649	-0.00216796	0.12869	0.00874235	0.0215369	0.101611	0.0886323	0.19906	0.118036	-0.0041157
MOD_3	blue	MOD_3_9	84326	C16orf13	636.908	396.137	240.77	0.0119462	0.112677	0.0276539	0.0868977	-0.0570076	-0.0932595	-0.00767564	0.0568665	-0.0223526	0.069363	0.0685611
MOD_3	blue	MOD_3_9	84331	FAM195A	336.534	242.123	94.411	0.0753123	0.075394	-0.0404793	0.0564239	-0.108354	-0.00139688	-0.0908546	-0.114514	-0.245612	0.0840392	0.00877645
MOD_3	blue	MOD_3_9	84337	ELOF1	412.123	321.186	90.9376	0.134067	0.102002	0.132259	8.51e-05	0.105076	-0.100643	0.0737174	0.147083	0.137417	0.0705339	-0.0573851
MOD_3	blue	MOD_3_9	84364	ARFGAP2	676.452	514.538	161.913	-0.0717206	0.264349	0.0745024	-0.109284	-0.00190459	0.0512152	-0.0989844	-0.0798462	0.0156184	0.0863929	-0.262808
MOD_3	blue	MOD_3_9	84433	CARD11	1806.58	470.524	1336.06	0.0172743	0.0154057	-0.191168	0.210627	-0.245216	0.000503937	-0.121309	-0.0715377	-0.0622745	-0.0259845	-0.0402202
MOD_3	blue	N/A	84439	HHIPL1	35.5983	16.0505	19.5477	-0.153469	-0.139939	0.050063	-0.0223942	-0.0665807	0.0417525	0.188321	0.235061	-0.0969899	0.178144	0.073521
MOD_3	blue	MOD_3_9	84445	LZTS2	841.833	485.852	355.981	-0.0225126	0.0620298	-0.163829	-0.068232	-0.104732	0.0599924	-0.20146	-0.142477	0.0842175	-0.0873353	-0.211709
MOD_3	blue	MOD_3_9	84461	NEURL4	1271.97	632.141	639.83	-0.00603267	0.1126	-0.163713	0.0286037	-0.168982	0.0267362	-0.170093	-0.141209	-0.0391919	-0.0128085	0.0120157
MOD_3	blue	MOD_3_9	84514	GHDC	747.509	412.823	334.686	-0.0620135	0.231307	-0.0677224	0.100377	-0.0786276	-0.0803763	-0.137157	-0.148255	0.0421442	0.064804	-0.109085
MOD_3	blue	N/A	84518	CNFN	19.0495	7.53269	11.5168	0.361117	0.0162469	0.194309	0.143495	0.378849	-0.0549362	0.0244653	-0.0161243	-0.0666207	0.0172729	0.237675
MOD_3	blue	MOD_3_9	84532	ACSS1	1574.85	615.667	959.18	0.0800701	0.0193777	-0.117176	0.168553	-0.107534	0.0143848	-0.116584	-0.0669598	-0.0494488	-0.0244859	-0.00569027
MOD_3	blue	MOD_3_9	84545	MRPL43	968.043	552.868	415.175	0.0822684	0.295985	-0.0296208	0.118138	-0.0010042	0.00668424	-0.179666	-0.12639	-0.0422104	-0.0546349	-0.00208174
MOD_3	blue	MOD_3_9	84572	GNPTG	754.706	375.96	378.746	0.0438526	0.172304	0.122689	0.0447424	0.0497042	0.0811611	-0.0615224	-0.0273467	-0.00392902	0.149181	-0.162821
MOD_3	blue	MOD_3_9	84619	ZGPAT	808.942	616.972	191.97	-0.0325832	0.14912	-0.0332276	-0.0751194	-0.0544987	0.0670789	-0.119007	-0.08749	-0.00928002	0.0704798	-0.202742
MOD_3	blue	MOD_3_9	84626	KRBA1	780.719	335.556	445.163	0.0887856	0.218486	-0.0424345	0.186567	-0.0706353	-0.078807	-0.254849	-0.243419	0.102442	-0.129682	-0.142453
MOD_3	blue	MOD_3_9	84629	TNRC18	200.992	89.5073	111.485	-0.113274	0.0699724	-0.108706	-0.0515171	-0.111131	0.0347775	0.00470757	0.00840645	0.269605	0.0342662	-0.334754
MOD_3	blue	MOD_3_9	84705	GTPBP3	1565.38	584.881	980.502	-0.0389867	0.0966811	-0.180315	0.0607144	-0.261707	0.0244242	-0.153081	-0.115569	-0.155959	0.0151001	-0.0119191
MOD_3	blue	MOD_3_9	84706	GPT2	483.814	251.809	232.004	-0.0627025	-0.0167681	-0.131692	-0.0991755	-0.067684	0.213823	-0.0756493	-0.130514	0.0856445	0.0990311	-0.131756
MOD_3	blue	MOD_3_9	84717	HDGFRP2	716.716	431.409	285.307	0.0209201	0.133649	-0.0873492	-0.0415897	-0.161624	0.13491	-0.0420197	-0.0729706	-0.0692339	0.140642	-0.237943
MOD_3	blue	MOD_3_9	84720	PIGO	1733.24	404.834	1328.41	0.0384311	0.0579314	-0.107012	0.238521	-0.15924	-0.0130044	-0.0931188	-0.0823187	0.115435	-0.0185328	0.0361953
MOD_3	blue	MOD_3_9	84727	SPSB2	134.465	86.9571	47.5082	-0.0958999	0.332425	-0.175144	-0.143302	-0.00107094	0.0828784	-0.255772	-0.244623	0.0970234	-0.101104	-0.454094
MOD_3	blue	MOD_3_9	84747	UNC119B	359.838	240.964	118.873	-0.0560807	0.266544	0.0896145	-0.0476951	-0.00406984	-0.0292758	-0.0617364	-0.0826924	0.103273	0.12333	-0.326785
MOD_3	blue	MOD_3_9	84787	SUV420H2	793.537	542.675	250.862	-0.0267781	0.193142	-0.0110135	-0.00278644	-0.0626139	-0.0422946	-0.195227	-0.139416	-0.160303	-0.00379109	-0.0914381
MOD_3	blue	MOD_3_9	84798	C19orf48	441.034	351.099	89.9353	-0.0176549	0.286008	0.0395918	-0.0507046	0.0424109	-0.101898	-0.144276	-0.126895	-0.0743108	0.0611702	-0.150058
MOD_3	blue	MOD_3_9	84823	LMNB2	1178.38	597.954	580.428	0.0621775	0.099251	-0.106665	0.123323	-0.0959073	-0.0307147	-0.139498	-0.13289	-0.0441955	0.0523616	-0.0843866
MOD_3	blue	MOD_3_9	84861	KLHL22	383.282	271.406	111.876	0.0523718	0.150638	0.10873	-0.11534	0.0865242	0.119035	0.00298158	-0.0232754	-0.0985047	0.178781	-0.184033
MOD_3	blue	MOD_3_9	84875	PARP10	610.25	478.835	131.415	-0.0332114	0.0778546	-0.0655909	-0.0669018	-0.0128174	0.016465	-0.103065	-0.0572589	-0.00189382	0.000215595	-0.0735473
MOD_3	blue	MOD_3_9	84876	ORAI1	383.825	293.736	90.0893	0.0241939	0.119796	0.126536	-0.129025	0.0283629	0.0124859	-0.0656019	-0.0401298	-0.0954539	0.202038	-0.284494
MOD_3	blue	MOD_3_9	84881	RPUSD4	1760.94	448.287	1312.65	0.0376385	0.0735425	-0.107134	0.139374	-0.166894	0.0975608	-0.143427	-0.104341	0.0130362	-0.0513072	-0.0355782
MOD_3	blue	MOD_3_5	84889	SLC7A3	100.091	61.4163	38.6745	-0.110499	-0.132787	-0.145707	-0.207821	-0.123149	0.0931901	-0.0364375	0.00257549	-0.388745	0.0870062	0.0450251
MOD_3	blue	MOD_3_9	84895	FAM73B	1015.21	663.543	351.672	-0.0371535	0.227821	-0.00908541	-0.0243939	-0.0931571	-0.002505	-0.185975	-0.125269	-0.0591593	0.000155677	-0.101548
MOD_3	blue	MOD_3_9	84905	ZNF341	293.686	211.686	81.9996	0.0833667	0.204469	0.144204	-0.0398528	0.208785	0.0218642	-0.0768792	0.00765157	0.078098	-0.0243446	-0.264476
MOD_3	blue	MOD_3_9	84933	C8orf76	750.159	363.351	386.808	0.0810657	0.0550397	-0.0255101	0.0558833	-0.0994572	0.101791	-0.0238333	0.0119811	0.0668466	-0.0299792	-0.070349
MOD_3	blue	N/A	84934	RITA1	45.3766	22.7694	22.6072	-0.141088	-0.0670636	0.0157312	-0.147102	-0.117212	0.073649	0.10972	0.11834	-0.124556	0.215675	-0.292242
MOD_3	blue	MOD_3_9	84939	MUM1	1345.86	670.136	675.722	0.0199981	0.0707533	-0.101312	0.0689841	-0.130769	0.0279442	-0.11503	-0.0720505	-0.00400639	0.0167798	-0.0691178
MOD_3	blue	MOD_3_9	84948	TIGD5	525.122	339.457	185.665	0.0439961	0.0653089	-0.0829149	0.123784	-0.0800686	-0.140997	-0.0574923	-0.0498524	0.339726	-0.0705724	-0.158243
MOD_3	blue	MOD_3_9	84954	MPND	334.397	236.105	98.2919	-0.0335251	0.341736	0.0539984	0.114597	0.00505524	-0.125967	-0.142322	-0.174001	0.160704	0.0100708	-0.0934986
MOD_3	blue	MOD_3_9	84958	SYTL1	1047.03	678.529	368.502	-0.0186209	0.12933	-0.141938	0.0188715	-0.138286	0.0272755	-0.135341	-0.0847613	-0.0519356	-0.0196017	-0.0282765
MOD_3	blue	MOD_3_9	84971	ATG4D	881.119	564.393	316.726	-0.0212061	0.0781774	-0.0143479	0.130839	-0.0366883	-0.0742678	-0.111441	-0.0785128	-0.179056	0.0949303	-0.0357274
MOD_3	blue	MOD_3_2	84973	SNHG7	90.0155	35.8344	54.1811	0.0319145	0.226397	0.0974237	0.217056	-0.0412427	-0.0869702	-0.0632966	-0.00761413	-0.311441	0.0240889	0.142533
MOD_3	blue	MOD_3_9	84975	MFSD5	409.88	275.608	134.272	0.152817	0.248876	0.212925	-0.147916	0.170923	0.00803787	-0.0147133	-0.0296903	0.00787437	0.209805	-0.292628
MOD_3	blue	MOD_3_2	84987	COX14	782.218	382.314	399.904	0.0676695	0.167506	-0.205214	0.0644936	-0.127949	0.0461351	-0.181083	-0.106137	-0.112026	-0.130636	0.0548363
MOD_3	blue	MOD_3_9	84988	PPP1R16A	737.315	535.865	201.449	-0.0161429	0.143668	-0.035723	-0.121108	-0.0903617	0.0966585	-0.0905291	-0.106617	-0.0203796	0.109366	-0.0703772
MOD_3	blue	MOD_3_9	84989	JMJD1C-AS1	96.3872	51.3179	45.0693	0.0127817	0.127961	-0.294834	-0.00310505	-0.0213275	0.0565996	-0.0524119	-0.13099	-0.0724871	0.101525	0.0444873
MOD_3	blue	MOD_3_9	84992	PIGY	1888.65	417.342	1471.31	0.0438954	0.16466	-0.0926476	0.294433	-0.139409	-0.0666033	-0.242049	-0.203474	-0.0573745	-0.0864131	0.0889962
MOD_3	blue	MOD_3_9	85014	TMEM141	411.831	314.241	97.5902	-0.0708405	0.263126	0.0472151	-0.098972	0.0553629	-0.081571	-0.0244677	-0.0145185	-0.0360262	0.147763	-0.0960544
MOD_3	blue	N/A	85026	C9orf37	30.3508	14.4812	15.8696	-0.340628	0.00527173	-0.0666228	-0.0863175	-0.144239	0.0180213	-0.222094	-0.137042	-0.3269	-0.035766	-0.140727
MOD_3	blue	MOD_3_9	85302	FBF1	1338.32	554.562	783.758	0.00374699	0.0097819	-0.160242	0.0711946	-0.177105	0.0441464	-0.142867	-0.106119	-0.00310202	-0.0323352	-0.00127227
MOD_3	blue	MOD_3_9	85359	DGCR6L	615.612	494.96	120.653	-0.0067938	0.200757	0.0591317	-0.085658	0.0490784	-0.0177057	-0.112995	-0.0984106	-0.130231	0.121921	-0.0851353
MOD_3	blue	N/A	85366	MYLK2	42.4291	26.4748	15.9544	-0.190129	0.132344	-0.00999064	-0.32075	-0.217419	0.179814	-0.091577	-0.0249258	-0.417962	0.14611	-0.612073
MOD_3	blue	MOD_3_9	85369	STRIP1	1637.96	532.182	1105.78	4.59e-05	0.0171246	-0.185028	0.149251	-0.225991	0.0392803	-0.119947	-0.0848043	0.0638627	-0.0241647	-0.065852
MOD_3	blue	MOD_3_9	85378	TUBGCP6	1319.98	698.289	621.692	0.00299276	0.0867186	-0.141197	0.0283337	-0.111278	0.0444579	-0.140951	-0.0909504	0.00597907	-0.00419078	-0.0396283
MOD_3	blue	N/A	85389	SNORD14C	49.6847	29.2005	20.4842	-0.0682361	0.151018	0.08066	0.158769	0.0711221	-0.218622	0.0199893	0.00659865	-0.0399956	0.0798483	-0.0745426
MOD_3	blue	MOD_3_9	85395	FAM207A	631.826	358.287	273.539	-0.0418104	0.050369	-0.0692925	-0.0159632	-0.0525075	0.0880625	-0.0533512	-0.0112693	-0.069227	0.0551319	-0.186884
MOD_3	blue	MOD_3_9	85455	DISP2	131.151	58.2126	72.9386	-0.0197622	-0.0276241	-0.0378108	-0.0786408	-0.117051	0.149152	0.0866847	0.0740128	0.0650694	0.229511	-0.28409
MOD_3	blue	MOD_3_9	85456	TNKS1BP1	1034.87	480.496	554.375	-0.0199512	0.0226103	-0.195979	0.0231437	-0.144988	0.119383	-0.12329	-0.100784	-0.00122126	-0.0161967	-0.0753096
MOD_3	blue	MOD_3_9	89801	PPP1R3F	947.85	458.97	488.88	-0.00928358	0.111629	-0.0315051	0.049531	-0.0374152	-0.0342534	-0.152249	-0.123177	0.00526786	0.0590848	0.0358186
MOD_3	blue	MOD_3_9	89845	ABCC10	1479.72	463.823	1015.9	-0.00298033	0.0483787	-0.163355	0.169236	-0.187205	-0.00314653	-0.170134	-0.111185	0.0671196	-0.103052	0.01637
MOD_3	blue	MOD_3_9	89848	FCHSD1	1640.83	616.299	1024.53	0.00823768	0.0605984	-0.0950191	0.105746	-0.192641	-0.00382944	-0.0479984	0.00601792	-0.00833872	0.0369094	-0.00649106
MOD_3	blue	N/A	89876	MAATS1	11.707	3.98026	7.72676	0.19797	-0.0243686	0.188789	-0.092012	0.128454	-0.217512	-0.0416124	-0.109327	-0.11303	0.159486	-0.0144076
MOD_3	blue	MOD_3_9	89891	WDR34	233.415	170.743	62.6721	0.246824	0.0272667	0.0849305	-0.0625891	0.216872	0.108503	-0.0258383	-0.0170035	0.102311	0.0127374	-0.162121
MOD_3	blue	MOD_3_9	89941	RHOT2	1127.89	714.881	413.01	-0.0276623	0.0887578	-0.114544	-0.0239762	-0.0985237	0.0423127	-0.136357	-0.0861235	-0.0695391	-0.00503382	-0.0190161
MOD_3	blue	MOD_3_9	89953	KLC4	484.034	365.039	118.995	0.0636492	0.0837251	0.0861037	-0.0271056	0.0659325	0.0242468	-0.14027	-0.145	-0.0350214	0.042577	-0.136423
MOD_3	blue	MOD_3_9	90113	VWA5B2	80.5059	50.4426	30.0633	-0.0263078	0.0811128	-0.100607	-0.142426	-0.0316875	0.198045	-0.124151	-0.0670087	0.125848	0.0215196	-0.0884315
MOD_3	blue	MOD_3_9	90121	TSR2	1056.07	529.714	526.356	0.0974177	0.246564	0.00156193	0.170712	-0.0252693	-0.00599673	-0.190237	-0.166256	-0.0742023	0.0288861	-0.0217598
MOD_3	blue	MOD_3_9	90135	BTBD6	889.647	602.415	287.232	3.67e-05	0.218307	-0.0400787	0.0242103	-0.00907625	0.0126639	-0.176492	-0.142511	-0.128196	0.0473589	-0.0510746
MOD_3	blue	MOD_3_9	90273	CEACAM21	142.496	72.5371	69.9586	0.169095	0.43456	0.285532	0.0110425	0.0748209	-0.0214408	-0.0290055	0.0156147	-0.0362411	0.233029	-0.227754
MOD_3	blue	MOD_3_9	90313	TP53I13	1180.83	649.633	531.193	-0.0272984	0.0615723	-0.193353	0.0540012	-0.156531	0.0619177	-0.14454	-0.0879463	-0.124443	-0.0129076	0.00293147
MOD_3	blue	MOD_3_9	90324	CCDC97	536.502	366.255	170.248	0.00244416	0.164719	0.0856322	-0.117608	-0.00482304	0.0595548	-0.0490185	-0.0211663	-0.00327979	0.113645	-0.271653
MOD_3	blue	MOD_3_9	90326	THAP3	1308.23	593.032	715.198	0.11617	0.0763732	0.014387	0.110976	-0.0947508	-0.00204602	-0.0209811	0.0363075	-0.0671558	0.101443	0.00522163
MOD_3	blue	MOD_3_9	90353	CTU1	511.816	398.05	113.766	-0.0246447	0.168931	-0.0946566	-0.119108	-0.029692	0.0276789	-0.143065	-0.154354	0.0394788	-0.00991294	-0.0698676
MOD_3	blue	MOD_3_9	90379	DCAF15	713.587	465.306	248.281	-0.0827384	0.108505	-0.0834775	-0.124355	-0.122067	0.118806	0.00171788	0.00702184	0.00640032	0.144141	-0.216528
MOD_3	blue	MOD_3_9	90390	MED30	398.197	288.442	109.755	0.0652161	0.148496	-0.0561314	-0.00966355	-0.0367112	-0.00375632	-0.0327968	-0.0420684	-0.0411036	0.102136	-0.165883
MOD_3	blue	MOD_3_9	90441	ZNF622	860.803	548.074	312.729	-0.00703907	0.129812	-0.123216	0.0599068	-0.112637	0.0861636	-0.0808883	-0.0340697	0.0534006	-0.0597195	0.00899921
MOD_3	blue	MOD_3_9	90480	GADD45GIP1	557.535	439.014	118.521	0.0306357	0.141862	0.0440909	-0.0499521	0.0434904	-0.0840556	-0.106165	-0.12695	-0.147071	0.153729	-0.0527931
MOD_3	blue	MOD_3_9	90507	SCRN2	942.611	616.514	326.097	-0.0201317	0.0902801	-0.124447	-0.0174305	-0.128345	0.026632	-0.141709	-0.0619414	-0.157853	-0.0105389	-0.0821237
MOD_3	blue	MOD_3_9	90522	YIF1B	426.814	307.03	119.785	-0.0204311	0.243455	0.0435069	0.0812875	0.0615036	-0.0760266	-0.174927	-0.101552	0.107872	-0.111129	0.0897306
MOD_3	blue	MOD_3_9	90525	SHF	105.732	54.4808	51.2516	-0.076582	0.0935731	0.0462278	-0.049775	0.0186231	0.0674071	0.0214821	0.0771673	0.208228	0.0580041	-0.1875
MOD_3	blue	MOD_3_9	90580	C19orf52	728.422	483.059	245.362	-0.0611581	0.126618	-0.110356	0.0123196	-0.0824031	-0.0331824	-0.202458	-0.179079	0.10655	-0.103963	-0.0745067
MOD_3	blue	MOD_3_9	90780	PYGO2	708.82	344.269	364.551	0.0284405	0.00867606	0.0127073	-0.012998	-0.101796	0.00841117	0.00304838	0.0251767	0.00840144	0.0691988	-0.130418
MOD_3	blue	MOD_3_9	90809	TMEM55B	616.109	408.181	207.928	-0.018683	0.0869513	0.058654	-0.0747166	-0.0362629	0.00987228	-0.0624884	-0.0608843	0.00213839	0.179304	-0.310979
MOD_3	blue	MOD_3_9	90850	ZNF598	1518.26	603.278	914.983	0.000430492	0.106729	-0.17004	0.179805	-0.174887	0.0195825	-0.1514	-0.0970738	-0.056843	0.0066879	-0.0994013
MOD_3	blue	MOD_3_9	90864	SPSB3	805.577	625.094	180.483	-0.0262364	0.158432	-0.0580013	-0.0784136	-0.0390865	0.041802	-0.154954	-0.129073	-0.150238	0.0539449	-0.0831359
MOD_3	blue	MOD_3_9	90933	TRIM41	1783.3	469.937	1313.37	0.0212042	0.0932124	-0.175375	0.164064	-0.261538	0.0624632	-0.142263	-0.103762	-0.0542031	-0.0343664	0.0282367
MOD_3	blue	MOD_3_9	90956	ADCK2	419.238	296.601	122.637	0.108004	0.319746	0.0897509	-0.0529919	0.0462968	0.0257792	-0.136191	-0.136179	-0.00242135	0.116805	-0.166428
MOD_3	blue	MOD_3_9	90990	KIFC2	1798.58	455.134	1343.45	0.0138222	0.0539073	-0.196217	0.170913	-0.188325	0.0538219	-0.165621	-0.0885502	-0.0367866	-0.0953049	0.137138
MOD_3	blue	MOD_3_9	91107	TRIM47	165.828	98.4334	67.3941	0.149216	0.00428734	0.0816611	-0.15739	0.145331	0.070337	-0.0304999	0.0136993	0.12096	0.0431553	-0.146462
MOD_3	blue	MOD_3_9	91179	SCARF2	63.3429	42.1352	21.2077	0.0408779	0.065771	0.0404772	-0.0515967	0.00846416	0.0295171	0.0648638	0.0753729	-0.0941366	0.112852	0.141971
MOD_3	blue	MOD_3_9	91252	SLC39A13	1108.87	664.656	444.214	-0.0253767	0.0557404	-0.0961081	0.0997101	-0.116118	0.00118868	-0.105283	-0.102579	-0.0646445	0.0322492	-0.0519252
MOD_3	blue	MOD_3_9	91289	LMF2	1374.21	675.058	699.156	0.0106243	0.0695282	-0.131748	0.0875819	-0.171005	0.0807837	-0.0687624	-0.0301703	-0.0542416	0.0494204	0.00694962
MOD_3	blue	MOD_3_9	91304	TMEM259	1110.88	710.671	400.205	-0.0291999	0.0748886	-0.102516	-0.00530493	-0.0876202	0.0166046	-0.11851	-0.0733943	-0.0505949	0.0385398	-0.0370555
MOD_3	blue	MOD_3_9	91582	RPS19BP1	531.864	407.434	124.43	-0.0157831	0.141707	0.0440701	-0.097046	0.0375965	-0.0137073	-0.064435	-0.0523072	-0.085551	0.10177	-0.0881056
MOD_3	blue	MOD_3_9	91603	ZNF830	1149.49	410.421	739.064	0.108989	0.0268342	-0.0283245	0.0516238	-0.100448	0.0622149	-0.0850926	-0.0156377	-0.047844	0.0103227	-0.0211786
MOD_3	blue	MOD_3_9	91647	ATPAF2	583.447	290.508	292.94	0.101514	0.220312	0.152073	0.169483	0.20773	0.0362245	-0.225239	-0.202439	0.0598543	-0.0380529	-0.095631
MOD_3	blue	MOD_3_9	91689	SMDT1	193.634	103.483	90.1515	0.153877	0.298707	0.277031	0.179572	0.153737	-0.137097	-0.157453	-0.132127	0.0530307	0.0024627	0.028126
MOD_3	blue	MOD_3_9	91695	RRP7B	1349.3	431.094	918.207	0.0412918	0.10927	-0.0532435	0.229479	-0.118295	-0.148121	-0.237718	-0.206764	-0.0685408	-0.105161	0.181593
MOD_3	blue	MOD_3_9	91752	ZNF804A	179.407	93.7569	85.6501	-0.193254	0.184893	-0.117578	-0.205071	-0.0938502	0.237144	-0.206515	-0.201772	0.0453273	0.0510624	-0.373292
MOD_3	blue	MOD_3_9	91875	TTC5	1363.72	457.675	906.048	-0.0554407	0.0671055	-0.243564	0.176955	-0.157225	0.033364	-0.201865	-0.202007	-0.00842273	-0.0924237	0.0517867
MOD_3	blue	MOD_3_9	91966	CXorf40A	1303.28	478.352	824.927	-0.0138912	0.202954	-0.106577	0.122634	-0.192348	-0.0489792	-0.189158	-0.123246	-0.0120041	-0.0657201	-0.0220189
MOD_3	blue	MOD_3_9	92002	FAM58A	1266.5	608.097	658.407	0.00343832	0.0972431	-0.176436	0.133921	-0.0947357	0.0908313	-0.0984539	-0.0613829	0.0192865	-0.0329663	-0.00695162
MOD_3	blue	MOD_3_9	92170	MTG1	1639.86	492.15	1147.71	-0.113646	-0.0340932	-0.169214	0.116788	-0.251013	0.0658499	-0.161032	-0.102905	-0.0328595	-0.0512095	-0.0103081
MOD_3	blue	MOD_3_9	92304	SCGB3A1	113.488	80.1171	33.3708	0.0521225	0.136616	0.114864	0.00832282	0.129544	-0.0868568	0.205224	0.244155	0.412547	0.0370564	0.0273799
MOD_3	blue	MOD_3_9	92305	TMEM129	832.519	635.493	197.026	-0.0372324	0.140602	-0.0649825	-0.0599857	-0.046966	-0.0292066	-0.11244	-0.09162	0.0560043	0.0567196	-0.121175
MOD_3	blue	MOD_3_9	92335	STRADA	265.918	148.622	117.295	0.0439861	0.288118	0.167896	0.0141531	-0.085618	0.072627	-0.0165063	-0.0779696	-0.111546	0.289622	-0.253244
MOD_3	blue	MOD_3_9	92340	PRR29	884.456	530.774	353.682	0.076365	0.152908	0.0139291	0.0115161	-0.0644745	0.00696766	-0.0224846	0.014702	-0.109196	0.0994666	-0.10361
MOD_3	blue	MOD_3_9	92558	CCDC64	1160.2	456.364	703.838	0.0501475	0.133823	-0.20134	0.0261086	-0.114302	0.0892002	-0.166384	-0.107359	0.0644149	-0.0564378	-0.0829236
MOD_3	blue	MOD_3_9	92591	ASB16	855.607	418.206	437.401	-0.0461961	0.184666	-0.070566	0.0912468	-0.131291	-0.0271713	-0.147486	-0.158678	-0.0688866	0.0189308	-0.0552575
MOD_3	blue	MOD_3_9	92675	DTD1	704.885	334.458	370.427	-0.00719486	0.360185	-0.033675	0.263385	-0.092488	-0.131822	-0.317614	-0.306222	-0.140451	-0.0504551	0.120347
MOD_3	blue	MOD_3_9	92714	ARRDC1	526.463	394.495	131.968	-0.0654138	0.174647	-0.174301	-0.156226	-0.142811	0.138116	-0.0626616	-0.0139514	0.071202	0.023009	-0.050191
MOD_3	blue	MOD_3_9	92715	DPH7	1771.87	548.729	1223.14	-0.0469703	0.0465005	-0.186126	0.112649	-0.222865	0.0602186	-0.199326	-0.128386	-0.131894	-0.0864763	0.078352
MOD_3	blue	MOD_3_9	92815	HIST3H2A	115.991	69.2837	46.7069	-0.104763	-0.0440395	-0.0735296	0.102986	-0.220077	-0.149656	0.0197198	0.044599	0.125798	0.0473323	-0.0288311
MOD_3	blue	MOD_3_9	92822	ZNF276	1821.1	448.748	1372.35	-0.0377772	0.0253114	-0.188724	0.190889	-0.326162	0.0309566	-0.103679	-0.0474418	-0.111351	0.0158242	0.0217386
MOD_3	blue	MOD_3_9	92840	REEP6	72.872	47.5685	25.3034	0.0591256	0.336881	0.238746	0.0994674	-0.147923	-0.397008	-0.07254	-0.123726	-0.00313319	0.12074	-0.373079
MOD_3	blue	MOD_3_9	92856	IMP4	1438.56	626.55	812.008	0.105384	0.0828669	-0.0842272	0.142466	-0.0857885	0.00949196	-0.121418	-0.0835663	-0.0631736	-0.00434848	0.0707615
MOD_3	blue	MOD_3_9	92922	CCDC102A	558.723	399.956	158.766	0.000115878	0.101919	-0.0157209	0.0900199	-0.0752587	-0.141744	-0.108889	-0.124777	0.0326051	0.0591186	-0.104931
MOD_3	blue	MOD_3_9	92979	2019-03-09	1041.57	428.183	613.388	0.138417	0.120995	-0.0120381	0.0405866	-0.0292642	-0.00360485	-0.118713	-0.0880442	-0.00923645	0.069206	-0.103978
MOD_3	blue	MOD_3_9	93100	NAPRT1	132.485	81.8226	50.6626	-0.0762942	0.0939147	-0.17407	-0.118647	0.0195914	0.287725	0.0984481	-0.0166866	-0.0415094	0.268083	-0.206333
MOD_3	blue	MOD_3_9	93145	OLFM2	171.191	93.8577	77.3334	0.067628	0.040611	0.140224	-0.101608	-0.042021	-0.025092	-0.0281261	-0.0494059	0.0938622	0.0422247	-0.131365
MOD_3	blue	MOD_3_9	93185	IGSF8	1143.53	605.672	537.863	-0.0389361	0.0387379	-0.110129	-0.0271198	-0.178743	0.0397649	-0.171311	-0.120571	-0.0410509	-0.0511376	-0.0848435
MOD_3	blue	MOD_3_9	93210	PGAP3	1115.33	575.524	539.801	-0.00647886	0.14458	-0.05925	0.00732052	-0.179553	0.0178051	-0.132962	-0.0618559	-0.17151	0.0325949	-0.0856547
MOD_3	blue	MOD_3_9	93343	MVB12A	548.893	415.765	133.127	-0.0144702	0.171246	0.0682588	-0.115431	-0.051927	0.0480555	-0.103079	-0.0439604	-0.124497	0.118257	-0.132368
MOD_3	blue	MOD_3_2	93426	SYCE1	133.336	63.622	69.7135	-0.150334	-0.028433	-0.356204	-0.13024	-0.198679	0.109526	-0.0527223	-0.0629208	-0.350839	0.0946201	0.041651
MOD_3	blue	MOD_3_9	93436	ARMC6	719.733	538.38	181.353	0.0710979	0.135152	-0.0829852	0.045384	0.0146588	-0.0272253	-0.149795	-0.169449	-0.0053207	-0.00857728	-0.0548418
MOD_3	blue	MOD_3_9	93621	MRFAP1	881.151	493.331	387.82	-0.0290414	0.261587	-0.0568313	0.0441558	-0.101207	0.0544632	-0.222445	-0.185129	-0.00906346	-0.0446256	-0.11685
MOD_3	blue	MOD_3_9	93622	LOC93622	780.165	527.837	252.328	-0.0868036	0.0795267	-0.195709	-0.0307926	-0.139441	-0.0313083	-0.254274	-0.192128	-0.0845249	-0.0828409	-0.0225966
MOD_3	blue	MOD_3_9	94059	LENG9	118.748	68.7909	49.9571	0.0912618	-0.105537	-0.0263376	0.127567	0.113617	0.0757405	0.124691	0.0225897	0.160285	0.0392632	-0.159034
MOD_3	blue	MOD_3_9	94103	ORMDL3	546.279	349.941	196.338	-0.0646746	0.0828613	0.00619966	-0.0227221	-0.129746	-0.0513772	-0.209604	-0.184262	-0.228686	0.069577	-0.143366
MOD_3	blue	MOD_3_9	94107	TMEM203	731.351	534.635	196.717	-0.00405442	0.179354	-0.00698741	-0.0457895	-0.0218897	-0.0319359	-0.117481	-0.0967218	-0.0871534	0.0847473	-0.0979809
MOD_3	blue	MOD_3_9	94239	H2AFV	1191.96	500.876	691.087	0.00948026	0.237506	0.0103812	0.186155	-0.0964741	-0.0685213	-0.226825	-0.213817	-0.0629305	0.0337901	-0.0471105
MOD_3	blue	MOD_3_9	94274	PPP1R14A	247.745	146.146	101.599	0.0729519	0.187077	-0.125065	0.0449277	0.00373939	-0.0356541	-0.290339	-0.33468	-0.0516183	-0.159639	-0.111095
MOD_3	blue	MOD_3_8	112703	FAM71E1	245.97	168.778	77.1916	-0.0421517	-0.00863799	-0.149073	0.0372302	-0.109949	-0.104203	0.0001144	0.0156356	0.354304	-0.0371209	-0.10192
MOD_3	blue	MOD_3_9	112812	FDX1L	338.852	226.866	111.986	0.0641078	0.103989	-0.128085	-0.140463	-0.0725076	0.173499	-0.0797514	-0.0814975	0.141132	0.0155013	-0.122128
MOD_3	blue	MOD_3_9	112939	NACC1	441.066	264.889	176.177	0.0548125	0.126336	0.00189102	0.125167	-0.123549	-0.0688671	0.0615059	0.0290672	0.0922091	0.14577	-0.178052
MOD_3	blue	MOD_3_9	112950	MED8	683.422	341.366	342.056	0.0740387	0.172418	-0.0229752	0.126659	-0.0193029	0.107274	-0.0565491	-0.00491942	0.124661	-0.094704	-0.0431545
MOD_3	blue	MOD_3_9	112970	KTI12	1000.89	439.667	561.227	0.0526229	0.0686336	-0.0975594	0.145424	-0.124607	0.0612373	-0.0486248	-0.0324153	0.0983905	0.0550218	-0.203236
MOD_3	blue	MOD_3_9	113000	RPUSD1	668.855	510.187	158.668	0.0400644	0.191156	0.0319346	-0.0187808	0.0300534	-0.0483406	-0.0545072	-0.0112883	0.109339	0.0725903	-0.175471
MOD_3	blue	N/A	113026	PLCD3	41.2166	19.7079	21.5087	-0.179132	0.311829	0.129674	-0.0795914	-0.0446044	0.0177815	-0.342657	-0.344959	0.0480488	-0.0445541	-0.564301
MOD_3	blue	MOD_3_9	113178	SCAMP4	377.367	183.884	193.483	-0.179069	0.277191	-0.115139	0.0532579	-0.175339	0.0232504	-0.167409	-0.166455	0.00646629	-0.00399298	-0.259286
MOD_3	blue	MOD_3_9	113179	ADAT3	498.641	271.985	226.656	-0.00754867	-0.0149061	-0.0776826	0.151284	-0.140609	-0.132838	-0.0998247	-0.0797592	0.114211	-0.104092	8.67e-07
MOD_3	blue	MOD_3_9	113189	CHST14	792.46	333.671	458.789	-0.169093	0.0716398	-0.194262	0.0402349	-0.238538	0.105012	-0.142199	-0.138634	-0.0111985	0.00255101	-0.109822
MOD_3	blue	MOD_3_9	113246	C12orf57	890.798	452.795	438.003	0.0530382	0.13913	0.033548	0.0472717	-0.107486	-0.0836098	-0.097583	-0.0322909	-0.148389	0.0359343	0.0457284
MOD_3	blue	N/A	113278	SLC52A3	18.127	6.60584	11.5212	-0.061882	0.0808637	0.0270895	-0.284568	-0.145216	0.110249	0.035063	0.07382	-0.32255	0.22429	-0.318634
MOD_3	blue	MOD_3_9	113402	SFT2D1	166.794	110.514	56.2795	-0.0103966	0.0617276	0.0166914	0.112107	0.0137451	-0.200147	0.00673975	-0.0251669	0.0271125	0.105991	0.0330152
MOD_3	blue	MOD_3_9	113655	MFSD3	648.79	493.027	155.763	-0.061456	0.155591	-0.0456839	-0.116865	-0.0845687	-0.0513171	-0.126611	-0.135014	0.0532721	0.0773146	-0.120516
MOD_3	blue	N/A	113675	SDSL	31.3301	19.0971	12.233	-0.182944	0.0747233	-0.266274	-0.105475	-0.203908	0.0997478	0.0274732	0.0157661	-0.119256	0.0787078	-0.0700289
MOD_3	blue	MOD_3_9	113763	ZBED6CL	594.46	402.383	192.077	0.0915666	0.113288	-0.000341452	0.0440001	0.0277223	-0.0662365	-0.231707	-0.163722	-0.183094	-0.00501637	-0.135987
MOD_3	blue	MOD_3_9	113791	PIK3IP1	669.036	396.173	272.863	-0.00157234	0.21223	0.0816173	0.00368107	0.00476928	-0.13043	-0.256808	-0.170655	-0.123448	-0.0502638	-0.121067
MOD_3	blue	MOD_3_9	113829	SLC35A4	798.588	438.028	360.56	0.0657898	0.163152	0.0116256	0.0309728	0.00801554	0.077431	-0.098657	-0.043838	-0.023416	0.0768521	-0.157149
MOD_3	blue	MOD_3_9	114049	WBSCR22	1192.85	521.776	671.075	-0.013886	0.148408	-0.0215488	0.190079	-0.139058	0.052447	-0.137073	-0.10246	-0.213078	0.0655327	-0.0138813
MOD_3	blue	MOD_3_9	114757	CYGB	54.6723	24.8388	29.8335	-0.208255	-0.0600285	-0.174788	-0.0576657	-0.201284	0.255414	-0.0165575	0.0934644	-0.129399	-0.0537521	0.0384949
MOD_3	blue	MOD_3_9	114790	STK11IP	939.859	572.012	367.846	-0.0155768	0.195767	-0.0762463	0.0588008	-0.0420041	0.0900185	-0.223659	-0.164319	-0.00405156	-0.0697415	-0.087659
MOD_3	blue	MOD_3_9	114794	ELFN2	52.2368	33.7191	18.5178	-0.225755	0.22196	0.128993	-0.322735	-0.139928	0.0673664	0.0162279	0.0571457	0.0224576	0.194567	-0.384932
MOD_3	blue	MOD_3_9	114822	RHPN1	948.506	480.869	467.637	-0.0291109	0.100173	-0.16703	-0.0798256	-0.100952	0.0809158	-0.192075	-0.150486	0.0750621	-0.0762035	-0.00679316
MOD_3	blue	MOD_3_9	114900	C1QTNF4	61.8337	20.0555	41.7783	-0.172135	-0.036922	-0.0828315	0.0138796	-0.188826	-0.00538119	-0.0892012	-0.0455189	-0.328452	0.0246423	-0.038999
MOD_3	blue	MOD_3_9	114915	EPB41L4A-AS1	221.931	155.999	65.9321	-0.162783	0.199506	0.0705922	-0.179619	0.000322792	-0.107446	-0.318657	-0.275331	-0.0359237	-0.0524749	-0.143654
MOD_3	blue	MOD_3_9	114984	FLYWCH2	851.684	475.73	375.954	0.0436399	0.231907	0.035278	0.101845	-0.000899393	-0.0932457	-0.207226	-0.121078	0.0589875	-0.121388	-0.118967
MOD_3	blue	MOD_3_9	115098	CCDC124	566.85	374.952	191.898	0.0454987	0.143508	-0.00950036	0.144074	0.00904982	0.00298655	-0.000151295	-0.0307513	0.0800863	0.0984934	-0.0533385
MOD_3	blue	MOD_3_9	115704	EVI5L	782.37	446.229	336.141	-0.0365431	0.120251	-0.145488	0.0578891	-0.181722	0.0159919	-0.00480098	0.0424997	0.215387	-0.00595709	-0.190325
MOD_3	blue	MOD_3_9	115708	TRMT61A	649.774	505.819	143.955	-0.021054	0.20934	0.00238296	-0.0215047	-0.0577167	-0.0422866	-0.0448675	-0.0480506	0.0563381	0.0840799	-0.208008
MOD_3	blue	MOD_3_9	115817	DHRS1	1175.48	486.359	689.124	0.0948419	0.190076	-0.018156	0.0698055	-0.0405501	0.126744	-0.168306	-0.0899058	-0.0287779	-0.0282632	-0.068167
MOD_3	blue	MOD_3_9	115939	TSR3	531.205	413.609	117.596	-0.0400988	0.196255	-0.0155894	-0.0882479	0.0237948	0.0304642	-0.130673	-0.131561	-0.0401021	0.0518852	-0.157044
MOD_3	blue	MOD_3_9	115950	ZNF653	414.809	212.215	202.595	0.134099	-0.0726131	0.0496358	0.24065	0.0925067	-0.103062	0.0297322	-0.03689	0.0882903	0.129658	0.130375
MOD_3	blue	MOD_3_9	115992	RNF166	544.424	352.577	191.848	-0.0729147	-0.00482459	-0.0945129	0.028985	-0.190235	0.0530254	0.0742909	0.117998	-0.116833	0.21086	-0.0901145
MOD_3	blue	MOD_3_9	116138	KLHDC3	951.602	553.808	397.795	0.127389	0.172335	0.148486	0.0917159	0.0346717	0.01413	-0.0401592	-0.0193867	-0.0549883	0.152503	-0.0116084
MOD_3	blue	MOD_3_9	116225	ZMYND19	846.17	552.177	293.993	0.0379874	0.104759	-0.128503	0.0156331	-0.0420275	0.0613395	-0.126569	-0.127194	-0.0778388	0.150008	-0.11099
MOD_3	blue	MOD_3_9	116412	ZNF837	236.432	168.584	67.8479	-0.162947	0.140179	-0.0327555	-0.15033	-0.150941	-0.168714	-0.141605	-0.149498	0.0926201	0.00828503	-0.0874333
MOD_3	blue	MOD_3_9	116444	GRIN3B	634.038	300.085	333.952	-0.199408	0.0819925	-0.113483	0.0883296	-0.226537	0.0142555	-0.256102	-0.215807	-0.164862	-0.062849	0.0315678
MOD_3	blue	N/A	116535	MRGPRF	14.7113	5.60849	9.10278	-0.0836293	-0.113181	-0.31728	-0.178237	-0.211893	-0.0119524	0.0305379	0.101905	-0.0457185	0.0305951	0.106285
MOD_3	blue	MOD_3_9	116540	MRPL53	618.54	348.137	270.404	0.114285	0.205188	0.0191046	0.122899	-0.0228907	-0.0356202	-0.0872441	-0.0187429	-0.139946	0.0183758	0.0348507
MOD_3	blue	MOD_3_9	116541	MRPL54	779.22	502.696	276.524	-0.0121596	0.181192	0.0433356	0.00844176	-0.00897047	0.107247	-0.182833	-0.132849	-0.167753	0.0212394	-0.135247
MOD_3	blue	MOD_3_9	116841	SNAP47	808.549	490.361	318.188	0.156448	0.139115	0.109273	0.12574	0.0532746	-0.130419	-0.0126256	0.0262948	0.0837676	0.141307	-0.148268
MOD_3	blue	MOD_3_9	116842	LEAP2	96.7908	44.8524	51.9384	0.085062	0.0524514	-0.123184	-0.0161859	-0.108071	0.0736992	0.0640636	0.06112	0.132763	0.192133	0.100924
MOD_3	blue	N/A	116936	RNU86	49.0598	17.9296	31.1301	-0.0924443	0.128856	0.0210339	-0.0126588	-0.100035	0.120189	-0.0552243	0.00409049	0.0688684	0.109329	-0.550516
MOD_3	blue	MOD_3_9	116938	SNORD83B	182.938	77.1425	105.795	0.0384735	0.0865794	0.019991	0.0208258	-0.0697884	0.0360186	-0.249472	-0.136846	0.0456023	-0.143708	-0.0842634
MOD_3	blue	MOD_3_9	116983	ACAP3	1122.3	573.869	548.431	-0.0847663	0.117613	-0.197534	0.0858379	-0.180729	0.0523992	-0.157916	-0.111852	-0.010327	-0.0406873	-0.0472897
MOD_3	blue	MOD_3_9	116986	AGAP2	635.793	464.358	171.435	-0.0470275	0.124706	-0.0395731	-0.0394661	-0.112242	0.0063954	-0.0691658	-0.0708208	0.0314819	0.0917557	-0.192872
MOD_3	blue	MOD_3_9	116988	AGAP3	1115.54	462.5	653.04	0.0522427	0.131405	-0.138425	0.198053	-0.057849	0.00934591	-0.171832	-0.127007	0.0834328	-0.0408447	0.0653297
MOD_3	blue	MOD_3_1	117166	WFIKKN1	45.4135	22.4135	23	-0.223308	-0.0431427	-0.270218	-0.0059596	-0.208231	0.0290508	0.10593	0.0992693	0.0413947	0.0188784	0.0365517
MOD_3	blue	MOD_3_9	118424	UBE2J2	583.63	417.492	166.138	-0.0565689	0.241167	-0.0285772	-0.0790944	-0.0664049	0.13351	-0.124435	-0.15287	-0.0598927	0.139655	-0.11858
MOD_3	blue	MOD_3_9	118429	ANTXR2	153.207	59.6971	93.5102	-0.111185	0.0259922	-0.0506203	-0.0245051	-0.0760809	-0.00594993	-0.0880965	-0.0665685	0.349049	-0.0746666	-0.237141
MOD_3	blue	MOD_3_9	118472	ZNF511	1169.97	452.798	717.168	0.116952	0.152545	-0.0721244	0.223034	-0.0304588	0.0274765	-0.196947	-0.181536	-0.147128	0.0924026	-0.0415657
MOD_3	blue	MOD_3_9	118487	CHCHD1	612.521	475.125	137.396	-0.00473039	0.232185	0.0119345	-0.0737749	0.0158912	0.0290018	-0.131811	-0.124672	-0.100633	0.102482	-0.0712795
MOD_3	blue	MOD_3_9	118813	ZFYVE27	414.841	288.641	126.199	-0.0625493	0.157695	0.121827	-0.200392	0.0150828	0.043547	0.0160265	0.00449313	-0.156202	0.229788	-0.25958
MOD_3	blue	MOD_3_9	118881	COMTD1	389.265	267.205	122.06	-0.0100229	0.200309	-0.0418126	0.0479353	-0.0405251	-0.200753	-0.308959	-0.221983	-0.0542351	-0.130169	0.129409
MOD_3	blue	MOD_3_9	120796	OR56A1	99.4182	45.5532	53.8649	0.0314387	0.0845281	-0.287231	0.0792669	-0.0656794	0.00473196	0.00326559	0.0312372	0.413468	-0.13842	0.0023144
MOD_3	blue	MOD_3_9	121268	RHEBL1	376.6	199.977	176.624	0.0205062	0.108082	-0.0944084	0.137048	-0.128079	0.00587669	-0.253516	-0.213903	-0.328967	-0.0312922	0.118258
MOD_3	blue	MOD_3_9	122416	ANKRD9	45.8337	18.0307	27.803	-0.241792	-0.013044	-0.295549	-0.222604	-0.0722415	-0.0591868	-0.170436	-0.0488228	-0.0622754	-0.117394	-0.0773369
MOD_3	blue	N/A	122509	IFI27L1	30.4764	19.6728	10.8036	-0.0687182	-0.135687	-0.178982	-0.142138	0.0703682	-0.0453303	-0.0425017	-0.0690901	-0.226524	0.070673	0.0389344
MOD_3	blue	MOD_3_9	122618	PLD4	627.259	291.685	335.574	0.0718504	0.0385603	-0.179874	0.231383	-0.123288	-0.0330301	-0.0830357	-0.127038	0.217266	-0.125531	-0.163072
MOD_3	blue	MOD_3_9	122622	ADSSL1	78.9246	48.4747	30.4499	0.0612063	0.0580603	0.166755	-0.220278	-0.131589	0.0840759	0.22935	0.232875	-0.141971	0.338147	-0.16592
MOD_3	blue	MOD_3_9	122704	MRPL52	761.679	353.808	407.871	0.25924	0.174377	0.144251	0.187452	0.112611	-0.0326151	-0.187913	-0.0578184	0.0342572	-0.127778	0.110947
MOD_3	blue	MOD_3_9	122961	ISCA2	346.153	222.657	123.495	0.208261	0.254612	0.124552	0.14351	0.119982	-0.173091	-0.186479	-0.241757	-0.0391946	0.107358	0.0595801
MOD_3	blue	MOD_3_9	123207	C15orf40	674.853	330.455	344.397	0.0509995	0.186772	-0.0506104	0.0767598	-0.0691018	0.065639	-0.0753684	-0.0433149	-0.111681	0.0951865	-0.0497668
MOD_3	blue	MOD_3_9	123904	NRN1L	51.6207	32.0399	19.5808	-0.000829945	0.0642667	-0.099267	-0.121431	-0.142513	0.0844473	-0.029286	-0.0949758	-0.112477	0.0903834	-0.473322
MOD_3	blue	N/A	124056	NOXO1	22.9931	11.3795	11.6135	0.131124	0.0746215	-0.162596	-0.144535	-0.163931	0.213473	-0.0331755	-0.0450463	-0.0739087	-0.0517917	0.0713252
MOD_3	blue	MOD_3_9	124093	CCDC78	747.31	324.225	423.085	-0.0218236	0.0356638	-0.133386	-0.0126698	-0.15497	0.0805713	-0.112656	-0.0694461	-0.141857	0.0329713	0.0970178
[truncated: 16,526 more rows]
