# Supplementary material for: Modular PheWAS reveals the therapeutic heterogeneity landscape of Danghong injection on stable angina pectoris
Source: Mol Biomed. 2026 Jul 18;7:115. doi: 10.1186/s43556-026-00517-1 (PMC13379564; doi:10.1186/s43556-026-00517-1)
Supplement: Supplementary file 3 — Supplementary Material 3. [file 43556_2026_517_MOESM3_ESM.xls]

## Sheet: Sheet1
Table S2 The detailed Zsummary values of all modules
Module ID	Moudle color	Size	Zsummary VS 1/2sample	Zsummary VS 2/3sample	Zsummary VS DH0	Zsummary VS CG30	Preserved module	On-module	EP-module	Functional module name
MOD_1	bisque4	4	0.983957	2.09027	0.755483	0.778942	Y	N	N	—
MOD_2	black	163	-1.55542	14.9399	-5.17057	-4.45329	Y	Y	N	—
MOD_3	blue	2284	43.993	62.4542	45.1204	45.4322	Y	N	N	—
MOD_4	brown	762	29.23	32.2324	29.2152	34.8496	Y	N	N	—
MOD_5	brown4	5	2.09143	2.61521	-0.2117	-0.978369	Y	Y	Y	Serum lipid module
MOD_6	cyan	63	9.14161	9.3664	-3.38549	-2.968	Y	Y	N	—
MOD_7	darkgreen	46	0.204634	0.0654874	-2.12111	-1.81396	N	N	N	—
MOD_8	darkgrey	43	0.210565	7.82991	-2.33728	-2.3369	Y	Y	Y	TCMscore specific module
MOD_9	darkmagenta	26	-0.395998	-0.56947	-0.926055	-2.2307	N	N	N	—
MOD_10	darkolivegreen	26	6.10738	0.515638	-1.92663	-1.96259	Y	Y	N	—
MOD_11	darkorange	40	6.87618	7.14309	-1.0343	-2.26952	Y	Y	N	—
MOD_12	darkorange2	7	3.03166	3.20145	-0.356697	-0.348829	Y	Y	N	—
MOD_13	darkred	49	8.78982	8.7965	-2.91423	-2.07211	Y	Y	N	—
MOD_14	darkslateblue	4	2.16725	2.38041	-1.15025	-0.718415	Y	Y	N	—
MOD_15	darkturquoise	44	6.62052	6.81315	-2.27075	-1.50414	Y	Y	N	—
MOD_16	floralwhite	8	3.4608	3.20779	-1.24713	-1.09221	Y	Y	N	—
MOD_17	green	424	11.2008	26.9254	11.1872	14.0767	Y	N	N	—
MOD_18	greenyellow	68	9.93821	9.656	-3.82896	-3.49193	Y	Y	N	—
MOD_19	grey60	60	-0.335785	9.57228	-1.92764	-1.83365	Y	Y	Y	HDL_C specific module
MOD_20	ivory	9	2.67617	3.03385	-0.978564	-0.909663	Y	Y	N	—
MOD_21	lightcyan	62	9.04274	9.41201	-2.51142	-1.39252	Y	Y	N	—
MOD_22	lightcyan1	11	3.66344	-0.712885	-1.0772	-1.19115	Y	Y	N	—
MOD_23	lightgreen	59	4.84589	8.19106	5.83824	6.74216	Y	N	N	—
MOD_24	lightsteelblue1	14	1.82296	5.09676	-0.988814	-1.19104	Y	Y	Y	Angina pectoris module
MOD_25	lightyellow	55	9.27559	2.27136	-2.93229	-0.0924013	Y	Y	N	—
MOD_26	magenta	78	11.7145	11.5653	-1.42184	-2.09727	Y	Y	N	—
MOD_27	mediumpurple3	14	1.48649	4.56283	-1.09773	-1.81974	Y	Y	Y	Angina pectoris module
MOD_28	midnightblue	62	8.79026	8.85735	-2.9452	-2.82529	Y	Y	N	—
MOD_29	orange	41	6.7407	0.267519	-1.97686	-2.12396	Y	Y	Y	AF specific module
MOD_30	orangered4	15	2.16264	1.83828	-1.28284	-0.53422	Y	Y	Y	LDL_C specific module
MOD_31	paleturquoise	31	-0.0434968	7.36454	-1.21016	-1.16723	Y	Y	Y	HDL_C specific module
MOD_32	pink	100	-0.874792	11.9975	-2.56338	-2.66485	Y	Y	Y	TS specific module
MOD_33	plum1	23	0.693392	5.93386	-1.61418	-1.53703	Y	Y	Y	AS specific module
MOD_34	plum2	4	2.78365	2.37343	1.72288	1.97297	Y	N	N	—
MOD_35	purple	70	9.742	1.83735	0.354898	0.678565	Y	N	N	—
MOD_36	red	314	22.8108	18.2101	13.5656	15.7047	Y	N	N	—
MOD_37	royalblue	54	2.95087	3.13315	3.06247	2.04319	Y	N	N	—
MOD_38	saddlebrown	37	1.18874	6.9716	-1.68982	-1.62461	Y	Y	Y	Serum lipid module
MOD_39	salmon	66	0.463023	-0.481766	-2.64298	-2.71749	N	N	N	—
MOD_40	sienna3	25	5.66865	5.33843	-1.10552	-1.50752	Y	Y	Y	CRP specific module
MOD_41	skyblue	39	7.64592	7.87557	6.22673	5.61096	Y	N	N	—
MOD_42	skyblue3	23	5.66267	5.84253	-1.66346	-1.46697	Y	Y	N	—
MOD_43	steelblue	31	0.264744	6.49464	-2.04621	-1.32872	Y	Y	Y	TCMscore specific module
MOD_44	tan	67	2.05532	10.1898	-2.99855	-1.61947	Y	Y	Y	TS specific module
MOD_45	turquoise	11500	134.396	132.157	115.51	119.698	Y	N	N	—
MOD_46	violet	29	7.01268	6.79037	5.49151	5.13585	Y	N	N	—
MOD_47	white	39	1.95539	2.49501	2.67608	2.47393	Y	N	N	—
MOD_48	yellow	602	26.2764	13.2827	7.31035	9.13557	Y	N	N	—
MOD_49	yellowgreen	23	5.62359	5.73936	-0.817205	-0.960953	Y	Y	N	—
