# Supplementary material for: Modular PheWAS reveals the therapeutic heterogeneity landscape of Danghong injection on stable angina pectoris
Source: Mol Biomed. 2026 Jul 18;7:115. doi: 10.1186/s43556-026-00517-1 (PMC13379564; doi:10.1186/s43556-026-00517-1)
Supplement: Supplementary file 4 — Supplementary Material 4. [file 43556_2026_517_MOESM4_ESM.xls]

## Sheet: Sheet1
The detailed MM values of Phe-modules
Module number	Module Colour	Gene ID	Gene Symbol	MMmediumpurple3	MMblack	MMlightsteelblue1	MMlightcyan1	MMdarkolivegreen	MMfloralwhite	MMbrown4	MMsaddlebrown	MMdarkgrey	MMbisque4	MMroyalblue	MMplum2	MMivory	MMpink	MMgreen	MMred	MMyellow	MMlightyellow	MMsteelblue	MMyellowgreen	MMwhite	MMbrown	MMgrey60	MMlightgreen	MMmagenta	MMdarkorange2	MMsalmon	MMplum1	MMpaleturquoise	MMblue	MMturquoise	MMgreenyellow	MMsienna3	MMorange	MMviolet	MMdarkmagenta	MMdarkorange	MMorangered4	MMdarkred	MMpurple	MMcyan	MMskyblue3	MMdarkgreen	MMdarkslateblue	MMlightcyan	MMtan
MOD_32	pink	49	ACR	-0.0549987	0.360928	-0.0388336	-0.0877058	-0.0803375	-0.0809011	-0.0620447	-0.0255873	-0.0654258	-0.1146	0.0143143	0.450823	0.759891	0.720733	0.193874	0.065894	0.290657	-0.0561791	-0.0266152	-0.0731104	-0.117601	-0.21435	-0.0728368	-0.175633	-0.0562464	-0.128277	-0.0544848	-0.0495729	-0.0414017	-0.110956	0.215357	-0.0523997	-0.0364755	-0.0783464	-0.0769926	0.337517	-0.0620289	-0.0329862	-0.0430389	0.0125448	0.00889432	-0.0709059	0.361308	0.102899	-0.0805313	-0.0677661
MOD_32	pink	58	ACTA1	-0.0898643	-0.0294878	-0.0920091	-0.100185	0.0924693	0.115989	0.168794	0.0872689	-0.0875758	0.00169792	0.113886	0.395168	0.636749	0.895756	0.105691	-0.143605	0.0758039	-0.0700857	-0.00554998	-0.0706981	-0.120384	-0.245235	-0.0212139	-0.083837	0.0341364	-0.0284731	0.00676843	-0.110745	-0.0647005	0.00623244	0.341955	-0.00839971	-0.0378263	-0.0108988	-0.0525525	0.0615872	-0.100217	-0.0943324	-0.0744822	-0.00765579	-0.00264163	-0.0566698	0.103677	-0.000862748	-0.0195214	-0.00834788
MOD_32	pink	70	ACTC1	-0.0628337	0.0799092	-0.0625594	-0.0682609	0.17983	0.145043	0.135938	-0.0248145	-0.0649687	-0.0663661	0.00830562	0.454889	0.699706	0.952158	0.143804	-0.122393	0.0863118	0.0212209	-0.0468783	-0.0695156	-0.0791849	-0.248833	-0.0799641	-0.14879	-0.0687472	-0.0670389	0.0430119	-0.0803474	-0.0239427	-0.050886	0.279656	-0.0534858	-0.0716152	-0.00467715	-0.149936	0.0217009	-0.0807615	-0.0684338	-0.0572654	0.00367918	0.0276958	-0.0185446	-0.0233149	-0.0884828	-0.06316	0.0205018
MOD_43	steelblue	72	ACTG2	-0.101434	-0.0453841	-0.0714866	-0.0745522	0.0708151	-0.0420015	-0.0384863	-0.0286913	-0.0465695	0.0693864	0.0818706	0.10962	0.197844	0.289364	-0.09071	0.115178	-0.0157563	0.280883	0.930447	-0.090222	-0.0670273	0.163331	-0.033633	0.119067	-0.0811906	-0.0537256	-0.0838389	-0.0830025	0.0195846	-0.079552	-0.0934033	0.0362334	-0.0934665	-0.0941909	-0.222574	0.0430839	-0.0346313	-0.063283	-0.0772811	0.0422716	0.0323329	-0.0252027	0.0389344	-0.0152154	-0.0439294	-0.00799021
MOD_43	steelblue	229	ALDOB	-0.172543	-0.12462	-0.128152	-0.0914533	0.0357272	-0.112578	-0.0904581	0.0135908	-0.0309066	-0.0702712	-0.00491662	-0.089811	0.0452228	0.0192412	0.146688	0.21163	0.153427	0.284141	0.768135	-0.054655	-0.0986414	0.153201	-0.081489	0.133146	0.0954584	0.0119203	-0.167698	-0.0462904	-0.106823	-0.0536689	0.0231601	0.116232	-0.0459849	-0.145266	-0.0626744	0.0376064	0.124855	-0.137763	0.12257	0.259496	0.174933	-0.107848	0.0132913	-0.162189	-0.0974392	-0.0260339
MOD_31	paleturquoise	316	AOX1	0.0371714	-0.0410207	-0.0592267	-0.00269883	0.0220183	0.0589592	-0.0416137	-0.0419307	-0.0621079	0.00689668	-0.103608	0.250995	-0.0665506	-0.0378092	-0.0575888	-0.0776545	-0.0653231	0.0504758	0.140563	-0.050529	-0.0372666	0.149067	0.154361	0.178715	-0.0619826	-0.0255065	-0.00277807	-0.0467432	0.954991	0.491908	0.134659	-0.0163015	-0.0769839	-0.0453963	-0.143456	-0.0546877	-0.0544446	-0.0751066	-0.0459657	-0.0585195	-0.030228	-0.0495954	-0.0554761	-0.0794762	-0.0593048	-0.0179891
MOD_19	grey60	350	APOH	0.000789918	-0.0212681	-0.0667584	-0.026988	-0.00229005	0.631085	-0.0468763	-0.0127958	-0.0398519	-0.0822746	-0.0578123	-0.102846	-0.0599665	-0.0294733	-0.0718916	0.286455	0.150663	0.328624	-0.00314091	-0.00254235	-0.0318785	0.31569	0.925386	0.600061	-0.0356485	-0.0783528	-0.0347268	-0.0537406	-0.017094	0.179673	-0.0125536	0.0269981	-0.0568762	-0.0482122	-0.175226	0.00104152	-0.0402137	-0.0684175	-0.0231115	-0.0703233	-0.0270552	-0.049638	-0.0681898	-0.0876813	-0.0526709	-0.0270304
MOD_32	pink	434	ASIP	-0.0552246	0.294336	-0.037572	-0.0650468	-0.0555892	-0.0137575	-0.0671856	-0.0160197	-0.0386337	-0.108791	-0.0660924	0.344632	0.597894	0.885388	0.0557499	-0.114335	-0.0135087	-0.0483776	-0.047094	-0.0613295	0.148591	-0.131525	-0.0651954	-0.0755208	-0.05293	-0.0803239	-0.0355971	-0.0461565	-0.0496475	-0.0101959	0.177073	-0.0705187	-0.0751497	-0.0781496	-0.194844	0.0162872	-0.0748681	-0.0535681	-0.0454624	0.0131251	0.0393203	-0.0681037	-0.0463612	-0.0898019	-0.0668106	-0.0500783
MOD_8	darkgrey	486	FXYD2	0.0854541	0.205073	-0.149014	-0.124867	-0.0651561	-0.163256	-0.0872867	-0.146505	0.605275	0.311752	-0.145661	0.0802196	-0.132842	-0.0699464	-0.0408889	-0.0571534	-0.201907	-0.149116	0.0749814	-0.187385	0.0627933	0.234937	-0.134896	0.0129576	0.125734	-0.0774944	-0.146133	0.0768312	0.0092774	0.254172	-0.109407	-0.195928	0.158849	0.0783929	0.379297	-0.153219	-0.00825974	0.247426	-0.18413	-0.209212	0.052708	0.112267	0.175951	0.0879762	-0.184899	-0.015004
MOD_43	steelblue	492	ATP2B3	-0.0594521	-0.0202267	-0.0146693	-0.0327794	0.0260594	-0.0560349	-0.0724842	-0.0389615	-0.0391955	0.00519304	0.016263	-0.0783585	-0.00347754	-0.00890188	-0.13265	0.179069	-0.0373657	0.248784	0.987231	-0.0502209	-0.0616004	0.26141	0.0162947	0.202085	-0.0325526	0.0234182	-0.0505891	-0.0266639	-0.0505876	-0.094122	-0.224242	-0.0127321	-0.0516138	-0.0434707	-0.17618	-0.0264648	-0.0308624	-0.0562789	-0.03579	-0.0425577	-0.00916615	-0.0163575	-0.0338568	-0.0124177	0.00798552	-0.065033
MOD_32	pink	495	ATP4A	-0.041801	-0.0109668	-0.0613071	-0.0485748	-0.00904248	0.381825	-0.0811573	-0.0123576	-0.0524891	-0.0713962	-0.0282851	0.174875	0.362438	0.570335	-0.0481572	0.210145	0.0940133	0.112378	0.558892	-0.0406391	-0.0951162	0.244568	0.577782	0.444114	-0.0526092	-0.0616698	-0.0512806	-0.0620765	-0.0475273	0.0908066	0.0161084	-9.25e-05	-0.0766357	-0.0854868	-0.26138	0.0230945	-0.067333	-0.0874731	-0.0427573	-0.0244151	0.0222868	-0.0751317	-0.056915	-0.0867531	-0.0480537	-0.0674936
MOD_8	darkgrey	551	AVP	0.533283	-0.0659836	-0.0653662	-0.0798293	-0.0532375	0.238175	-0.081448	-0.0357935	0.711659	0.393914	-0.130414	0.106955	-0.0872653	-0.0712373	-0.187757	0.0969239	-0.0761985	-0.0754038	-0.0561224	-0.0187779	0.0334425	0.254967	0.390125	0.188068	-0.0630378	-0.0873461	-0.0295095	-0.082448	-0.0649341	0.141787	-0.180641	-0.0163834	-0.0159194	-0.0234077	0.184283	-0.0315631	-0.0692772	-0.0445856	-0.0682805	-0.0777507	-0.0582062	-0.0802353	-0.0856715	-0.116408	-0.0816623	-0.0438648
MOD_19	grey60	599	BCL2L2	-0.0261014	-0.0693553	-0.0838546	-0.0686934	-0.0516468	0.544921	0.0108619	0.0755152	0.164642	0.137856	0.0531971	-0.0803816	-0.12502	-0.0939763	-0.0869099	0.213467	0.124264	-0.0839999	-0.0644915	-0.0150879	-0.0652788	0.339525	0.881057	0.699218	0.111707	-0.0128066	-0.0534909	0.215183	-0.0863196	0.407314	0.100469	-0.00317656	0.0329756	-0.064544	0.0162212	-0.0456754	-0.0624638	0.0356996	-0.0520972	0.0579788	-0.0694135	-0.107311	-0.0890385	-0.0349283	0.127983	-0.054946
MOD_19	grey60	624	BDKRB2	-0.0289279	-0.0579898	-0.082469	-0.0320927	-0.0152431	0.467709	-0.123612	-0.043366	-0.0491372	-0.0706161	-0.0560915	-0.170791	-0.0909591	-0.0726622	-0.0213707	0.132444	0.110185	-0.0777534	-0.0605475	-0.0371093	-0.0368837	0.19422	0.734472	0.510372	0.315648	0.171473	-0.0674893	-0.0721921	-0.0486629	0.315042	0.175054	-0.0170154	-0.081956	-0.0767089	0.0584407	-0.0322367	-0.0711331	-0.0690131	0.355859	0.314568	-0.0292376	-0.0689246	-0.0609708	-0.0829934	-0.0801662	-0.0560662
MOD_32	pink	886	CCKAR	-0.0355329	0.0217313	-0.0372874	-0.0493827	-0.047643	0.00317127	-0.0246375	0.0184271	-0.023056	-0.0626854	-0.0457398	0.451076	0.653472	0.989748	0.0707395	-0.105837	-0.00484271	-0.028731	-0.0388134	-0.0305422	-0.0539753	-0.133766	-0.0372023	-0.0894821	-0.0305732	-0.063612	-0.0150199	-0.0418893	-0.0109147	0.00633892	0.167041	-0.0314722	-0.0512623	-0.0546991	-0.153284	0.0482915	-0.0603161	-0.0346813	-0.0193125	0.0520213	0.0604853	-0.0636404	-0.0136443	-0.0668048	-0.0488708	-0.0342673
MOD_40	sienna3	995	CDC25C	-0.0119252	-0.0118182	-0.193359	0.117709	0.00533633	0.226073	0.0239895	0.0249619	-0.150476	-0.136276	0.00662064	-0.0954454	-0.00849867	0.000911896	0.13621	0.370583	0.230856	-0.0428667	-0.0385442	-0.150007	0.035965	0.324473	0.29391	0.35508	-0.134864	0.00315477	0.15107	-0.217622	-0.0397663	0.0922189	0.0202432	0.158396	0.6865	0.267642	0.261045	-0.0976016	0.0106407	-0.0752021	0.132447	-0.141208	0.00400644	-0.115642	-0.0359993	-0.218716	-0.128581	0.0297693
MOD_32	pink	1003	CDH5	-0.104436	0.166808	-0.0903133	-0.113476	-0.113248	-0.111183	-0.0737422	0.0481011	-0.0998563	-0.0631518	0.0708863	0.423308	0.670462	0.840204	0.150172	-0.0168026	0.206992	-0.0434604	0.0876064	-0.0845403	-0.144896	-0.245728	-0.0953302	-0.0493435	-0.0821329	-0.0683299	0.0212181	-0.0769736	-0.0721923	-0.139726	0.253906	-0.0879079	-0.0896883	-0.126939	-0.216588	-0.023548	0.0136769	0.0733727	-0.0809886	0.172645	0.207931	-0.141425	0.25305	0.154813	0.215295	0.0212398
MOD_29	orange	1007	CDH9	-0.0187855	-0.0564675	-0.0362197	-0.0832263	-0.0788901	-0.0795162	0.0956988	-0.0677573	0.576118	0.391134	-0.0712199	0.0896762	-0.0548458	-0.0620826	-0.0993564	-0.0192925	-0.0451736	-0.0646656	-0.0344226	0.00570141	0.0362144	0.0936831	-0.0527749	0.0572293	-0.0367866	-0.0476226	-0.000736939	-0.074133	-0.074213	0.145554	0.04597	-0.0290964	0.0146693	0.822556	0.565318	-0.0357581	-0.0518905	-0.0357435	-0.0504257	0.010719	-0.0286079	-0.0776922	-0.0219406	0.00600453	-0.0612629	-0.037457
MOD_43	steelblue	1057	CELP	-0.148616	0.355297	-0.0676607	-0.103634	0.0649272	-0.11083	-0.0455224	-0.14281	-0.131698	-0.161129	-0.14441	-0.0805273	-0.145393	-0.0785985	-0.103911	-0.0860041	-0.142613	0.173616	0.547843	-0.147117	-0.154277	-0.00467573	-0.113866	0.0616567	-0.114673	0.0453139	0.124613	0.085331	-0.108168	-0.132906	-0.0917088	-0.116471	0.0757782	-0.107623	-0.237778	-0.140657	-0.0910947	0.111714	-0.125897	0.141615	-0.070727	0.0212524	0.0293301	0.155273	0.231729	0.387589
MOD_24	lightsteelblue1	692106	SNORD65	-0.0382223	0.0549571	0.45092	-0.132555	-0.0840219	-0.140356	-0.178815	-0.0742805	0.256776	0.117794	-0.0197031	0.0122447	-0.0282355	-0.027144	0.204465	0.0638242	0.0798255	-0.0405388	0.00493163	-0.214708	-0.193759	0.0155984	-0.104946	0.0201069	-0.142156	0.0608015	0.267379	0.069647	0.129689	-0.00413484	-0.0263435	-0.184326	0.192114	0.0637224	0.0871323	0.0475563	0.282159	0.349736	-0.196924	-0.0825942	-0.0244037	-0.00773032	-0.0197142	-0.18792	-0.17988	-0.182957
MOD_32	pink	1278	COL1A2	0.0559026	-0.00370568	-0.0700317	-0.0674081	0.0649112	0.0636716	0.0143537	-0.0341315	-0.0676282	0.127864	0.205173	0.455089	0.555607	0.894104	0.100396	-0.211436	-0.02327	-0.0221006	0.0663438	-0.0602487	-0.0917539	-0.285024	-0.0693521	-0.15881	-0.0683311	-0.126904	-0.0416304	-0.0660539	-0.0144096	-0.0705151	0.246833	-0.0657875	-0.048166	-0.0899502	-0.187621	0.155359	-0.0792211	-0.0661696	-0.0629591	0.000804067	0.031385	0.017663	-0.0209411	-0.0615779	-0.0480177	0.259959
MOD_43	steelblue	1307	COL16A1	-0.0505567	-0.0754915	-0.0843089	-0.0671704	0.177166	0.0371445	0.429099	0.348583	-0.0733464	0.044018	0.160942	0.0636817	-0.0596316	-0.0544252	-0.0842516	-0.00471362	-0.00707746	0.129658	0.638276	-0.0605127	-0.105458	0.0235643	-0.0266376	0.176461	-0.0812197	-0.062782	-0.0392672	-0.0895013	0.124914	0.0230639	0.073368	-0.0612977	-0.0854451	0.497974	0.0881657	-0.0642426	-0.0597172	-0.11021	-0.0640986	-0.00494496	-0.0625912	-0.0671525	-0.0528034	-0.0586883	-0.0550391	-0.0714725
MOD_32	pink	1410	CRYAB	-0.0648922	-0.000652481	-0.050578	-0.0452667	-0.0844382	-0.0227271	-0.0631823	-0.0258956	-0.0409257	-0.115344	-0.0320809	0.476349	0.552459	0.866267	0.09626	-0.175932	0.0309244	-0.0309952	-0.0286424	-0.0611462	-0.0577242	-0.262595	-0.0720736	-0.134282	-0.0587244	-0.117049	-0.033269	-0.0721261	-0.00938976	-0.0574521	0.264937	-0.0684647	-0.0506697	-0.0827137	-0.241904	0.0188024	-0.0722262	-0.0525363	-0.0605945	0.0040808	0.050303	-0.086557	-0.0305639	-0.122924	-0.0128992	0.382859
MOD_32	pink	1413	CRYBA4	-0.0627588	-0.0363899	-0.0806069	-0.0656481	-0.078742	0.169709	-0.132566	-0.0502246	-0.0539194	-0.0927135	-0.0977483	0.271478	0.374827	0.666345	0.10038	-0.0665346	0.0308486	-0.00781614	0.240447	-0.075735	-0.134209	-0.131141	0.280648	0.0393603	-0.0891429	-0.10145	-0.0602337	-0.0830065	-0.0228496	0.00906262	0.240332	-0.0283889	-0.0758128	-0.0947219	-0.205911	0.297742	-0.0725404	-0.087665	-0.0484487	0.320006	0.379564	0.255759	-0.0526534	0.0926671	-0.0857028	-0.0908449
MOD_38	saddlebrown	1588	CYP19A1	-0.0295123	-0.0588079	-0.0593754	-0.0330981	-0.0488464	-0.0486233	0.481304	0.904052	-0.0249832	-0.0453072	0.263516	0.2305	-0.0835013	-0.0633944	0.460542	0.11964	0.199988	-0.0333485	-0.00643337	-0.00986757	-0.140087	-0.0719603	0.0119282	0.128707	-0.0151911	-0.0883646	-0.0211599	-0.0423396	-0.0507549	-0.105762	0.0481113	-0.0450276	-0.0651146	-0.0174592	-0.105349	0.00399516	-0.017484	-0.0487162	-0.00641742	0.0430403	-0.0791758	0.037	-0.067716	-0.0927997	-0.0201633	-0.00394752
MOD_19	grey60	1811	SLC26A3	-0.00129964	-0.0570341	-0.0650815	-0.0262255	0.237687	0.715985	0.109662	-0.0407346	-0.0477083	-0.0927056	-0.0708807	-0.176522	-0.0881853	-0.0394956	0.0332813	0.100601	0.143495	-0.0499754	-0.0154851	-0.0511467	-0.0652314	0.104214	0.812115	0.448148	-0.0421295	-0.109593	-0.0560959	0.21362	-0.0202171	0.298709	0.265835	0.0157661	-0.0514077	-0.0629519	0.0256709	0.290633	-0.0271594	-0.0766992	-0.0539674	0.236163	-0.0541325	-0.0764154	0.235451	0.0447621	-0.08076	-0.0472715
MOD_44	tan	2018	EMX2	-0.0345931	-0.0537487	-0.0527976	-0.00295284	-0.0816978	-0.0785986	0.00304009	-0.0779364	-0.0716009	-0.067317	-0.0429387	0.134408	-0.0571056	-0.017544	-0.0452096	0.0113895	0.0215074	-0.0464727	-0.0306723	0.510085	0.0467541	-0.0427995	-0.0575035	-0.000406477	-0.0506258	-0.0935221	-0.0353956	-0.0508209	-0.0189802	-0.0797434	0.0375681	-0.0522011	0.00199517	0.507182	0.0432701	-0.0670038	-0.0522035	-0.0785181	-0.0752309	-0.0415016	-0.027731	-0.0595413	-0.0563949	-0.0505672	0.0321136	0.643314
MOD_29	orange	2103	ESRRB	0.121728	0.128983	-0.0346286	-0.0449268	-0.101609	-0.0939862	0.0585507	-0.0839159	-0.0713435	-0.0173737	-0.06232	-0.172987	-0.0448893	-0.0705283	0.105123	-0.0582966	0.0017879	-0.0923199	-0.0529527	-0.0166126	0.0754213	-0.0765161	-0.0741058	-0.00150154	-0.0587002	-0.0740901	-0.0601221	-0.0661189	-0.0856095	0.000841734	0.0899498	0.145601	-0.0247031	0.889747	0.485769	-0.0992725	-0.0805602	-0.0990463	-0.0678377	-0.00325325	-0.0521282	-0.0665804	-0.0429239	0.106727	0.106895	-0.0518796
MOD_8	darkgrey	2281	FKBP1B	0.187365	0.131883	-0.0747426	0.118732	-0.268848	-0.0362816	-0.177387	0.0485867	0.615541	0.316341	-0.184598	0.00921025	-0.147218	-0.000514139	0.0503613	-0.0481176	-0.198561	0.080091	0.146384	-0.0938753	0.0284062	0.162156	0.153645	0.0741099	0.0379863	-0.144156	-0.245458	-0.15425	-0.0474013	0.086315	-0.130178	-0.13359	-0.0487242	0.0841112	0.233684	0.079005	-0.159776	-0.168552	0.0692488	-0.159839	0.182036	-0.000488155	-0.0141969	0.00624489	-0.0799037	-0.128662
MOD_32	pink	2294	FOXF1	-0.0668364	-0.0194579	-0.0777549	-0.119664	-0.0873918	-0.0557012	-0.0440854	-0.0494428	0.168787	0.227851	0.254368	0.454462	0.668164	0.759544	0.0901794	0.0534313	0.226781	-0.0642801	-0.0709916	-0.0522466	-0.07011	-0.129089	-0.0811156	-0.0517536	-0.0615124	-0.130594	-0.0165127	-0.0915897	-0.0734541	-0.0467016	0.213092	-0.0751454	-0.0627538	0.126526	-0.0639219	0.00237995	-0.0884151	-0.0436625	-0.0683732	-0.00733579	0.0147666	-0.10734	-0.0248752	-0.124002	-0.0840897	-0.0521651
MOD_29	orange	2302	FOXJ1	0.0819781	-0.115119	-0.136759	0.190485	-0.0174308	-0.0437594	0.0524321	-0.120047	0.203052	0.0657306	-0.249712	-0.143663	-0.162808	-0.051586	-0.330932	0.0377324	-0.22131	-0.0463482	-0.184214	0.0617493	-0.00214331	0.310544	-0.0239024	0.00432084	-0.00509113	-0.0661772	-0.0738576	-0.0942755	-0.0725793	0.235418	-0.11186	0.37837	0.448421	0.622398	0.648361	-0.0121532	0.0365481	0.0828277	-0.00961859	-0.0219187	-0.188816	-0.0983746	0.0479954	-0.0756051	-0.221808	-0.0934075
MOD_32	pink	2326	FMO1	0.236941	-0.0537944	0.0794136	-0.0954811	-0.107893	-0.0702007	-0.086831	-0.045917	-0.0730912	-0.116369	-0.154823	0.249167	0.50513	0.799982	-0.0293869	-0.251587	-0.137626	-0.108025	-0.116137	-0.0920047	-0.0771178	-0.267502	-0.0920918	-0.230678	0.0892776	0.168608	0.142435	-0.105563	-0.0522789	-0.0959766	0.0768935	-0.0882554	-0.117112	-0.112616	-0.11769	-0.0421842	-0.101366	0.102231	-0.0667944	0.198124	0.212327	-0.113384	-0.0808246	-0.182797	-0.0999667	-0.0892158
MOD_44	tan	2525	FUT3	0.133779	-0.0680836	-0.107988	-0.0923457	0.161697	0.0500726	0.00252614	-0.0959423	0.0529321	0.385262	0.374187	0.163535	-0.133732	-0.0465683	-0.0197953	-0.220498	-0.0862032	-0.0617098	-0.0673094	-0.0721246	-0.0105282	-0.14387	-0.0953434	0.0161806	0.130085	0.157254	0.149449	-0.0214219	0.16432	0.102413	0.129404	-0.111586	-0.0261702	-0.0871604	-0.0859237	-0.101175	-0.074593	-0.0778033	-0.109499	-0.15793	-0.0616031	-0.103572	-0.0586571	0.0556646	0.266831	0.640045
MOD_32	pink	2556	GABRA3	-0.0355329	0.0217313	-0.0372874	-0.0493827	-0.047643	0.00317127	-0.0246375	0.0184271	-0.023056	-0.0626854	-0.0457398	0.451076	0.653472	0.989748	0.0707395	-0.105837	-0.00484271	-0.028731	-0.0388134	-0.0305422	-0.0539753	-0.133766	-0.0372023	-0.0894821	-0.0305732	-0.063612	-0.0150199	-0.0418893	-0.0109147	0.00633892	0.167041	-0.0314722	-0.0512623	-0.0546991	-0.153284	0.0482915	-0.0603161	-0.0346813	-0.0193125	0.0520213	0.0604853	-0.0636404	-0.0136443	-0.0668048	-0.0488708	-0.0342673
MOD_43	steelblue	2562	GABRB3	-0.0256539	-0.0414794	-0.0574794	-0.0656809	-0.0151164	-0.099869	-0.0488114	-0.0418633	-0.0553975	-0.0237589	-0.0921566	0.0761884	-0.0562764	-0.0196362	-0.0786994	-0.0243694	-0.0685777	0.15862	0.581608	-0.0771151	-0.071734	0.115256	-0.0205642	0.0705311	-0.0511063	-0.0350205	-0.0341811	-0.0707448	0.538318	0.204406	0.0340081	-0.0419078	-0.0688042	-0.0609546	-0.0270069	-0.0216719	-0.0362575	-0.100304	-0.0620729	-0.0655407	-0.0306394	-0.0505999	0.541381	0.242036	-0.0467429	-0.0491247
MOD_31	paleturquoise	2563	GABRD	0.104402	-0.0620177	-0.0927936	-0.0180499	0.0697098	-0.0322898	0.00275072	-0.0755232	-0.0751047	-0.0698492	-0.131906	0.389957	-0.11851	-0.016169	0.0293969	-0.279121	-0.102151	-0.0148345	-0.0221598	-0.105557	-0.0210913	-0.144143	-0.0765713	-0.120222	0.0512866	-0.0213517	-0.0276336	-0.0892357	0.75605	0.365218	0.285841	-0.0658528	0.0682619	-0.0568195	-0.046303	0.0600338	-0.0627424	-0.0981091	-0.0785665	0.0277958	-0.0482859	0.201437	0.193262	0.154639	-0.0163058	0.526615
MOD_29	orange	2587	GALR1	0.00577539	-0.0397679	-0.020243	-0.0408602	-0.0681076	-0.0560349	0.142683	-0.0679406	-0.032897	0.0175002	-0.0259716	-0.0783585	-0.0225537	-0.0360875	-0.0374056	-0.0779907	-0.00955235	-0.0485177	-0.0256048	0.00256826	-0.0102605	-0.0805446	-0.0346206	0.0325245	-0.0247442	-0.0285072	-0.00803764	-0.0513723	-0.0507849	0.0358122	0.122434	-0.0222485	0.00424277	0.994249	0.510325	-0.0468188	-0.0386802	-0.0562789	-0.0301562	0.0429247	-0.0147969	-0.052056	0.000848634	0.0575085	-0.0468135	-0.030027
MOD_27	mediumpurple3	2668	GDNF	0.986092	-0.0496039	-0.0330624	-0.0345283	-0.0490539	-0.0560349	-0.0708343	-0.0363859	-0.0132255	-0.0626854	-0.110131	-0.0783585	-0.0449676	-0.0396535	-0.171046	-0.146241	-0.215564	-0.0553347	-0.0647099	-0.0513627	-0.00115812	-0.115792	-0.0426277	-0.238194	-0.0562332	-0.0523146	-0.0488169	-0.0483869	-0.0297719	-0.191527	-0.275186	-0.040578	-0.0319793	-0.0407829	0.0895328	-0.0749411	-0.0617649	-0.0562789	-0.05239	-0.0464835	-0.0571253	-0.0294789	-0.0656405	-0.0668048	-0.0636396	-0.0386422
MOD_32	pink	2669	GEM	0.00994359	0.0649176	0.312893	0.168773	-0.118153	-0.149173	-0.153013	0.0742386	-0.121545	-0.0468772	0.050082	0.128124	0.292811	0.581261	-0.0166	-0.159032	-0.169473	-0.0929185	0.130575	-0.157184	-0.22942	-0.0558896	-0.122364	-0.0366581	-0.110321	-0.0700772	0.0211868	0.3705	0.0146262	0.0313502	-0.0275954	0.0274664	-0.016059	-0.164931	-0.110971	0.0829099	0.0326637	0.169751	0.0542471	-0.0238515	-0.103056	-0.140871	-0.133314	-0.252243	-0.172941	-0.152438
MOD_32	pink	2765	GML	-0.045581	-0.00348443	-0.0652504	-0.0782826	-0.0644776	-0.0290813	0.00356899	-0.0242815	-0.0318707	-0.0725208	-0.0639421	0.325449	0.527812	0.824467	0.0671317	-0.162015	-0.0112508	-0.0652196	-0.0595856	-0.041425	-0.0894252	-0.20954	-0.0618192	-0.0961053	-0.054201	-0.0730608	-0.0270653	-0.0759465	-0.0396271	-0.00226695	0.240504	-0.0555107	-0.0473071	0.316724	0.126343	0.0190778	-0.0848018	-0.0522742	0.374275	0.0795305	0.0511937	-0.0851964	-0.00698506	-0.0624661	-0.0760268	-0.0554715
MOD_43	steelblue	2861	GPR37	-0.0594521	-0.0202267	-0.0146693	-0.0327794	0.0260594	-0.0560349	-0.0724842	-0.0389615	-0.0391955	0.00519304	0.016263	-0.0783585	-0.00347754	-0.00890188	-0.13265	0.179069	-0.0373657	0.248784	0.987231	-0.0502209	-0.0616004	0.26141	0.0162947	0.202085	-0.0325526	0.0234182	-0.0505891	-0.0266639	-0.0505876	-0.094122	-0.224242	-0.0127321	-0.0516138	-0.0434707	-0.17618	-0.0264648	-0.0308624	-0.0562789	-0.03579	-0.0425577	-0.00916615	-0.0163575	-0.0338568	-0.0124177	0.00798552	-0.065033
MOD_32	pink	3024	HIST1H1A	-0.0355329	0.0217313	-0.0372874	-0.0493827	-0.047643	0.00317127	-0.0246375	0.0184271	-0.023056	-0.0626854	-0.0457398	0.451076	0.653472	0.989748	0.0707395	-0.105837	-0.00484271	-0.028731	-0.0388134	-0.0305422	-0.0539753	-0.133766	-0.0372023	-0.0894821	-0.0305732	-0.063612	-0.0150199	-0.0418893	-0.0109147	0.00633892	0.167041	-0.0314722	-0.0512623	-0.0546991	-0.153284	0.0482915	-0.0603161	-0.0346813	-0.0193125	0.0520213	0.0604853	-0.0636404	-0.0136443	-0.0668048	-0.0488708	-0.0342673
MOD_29	orange	3060	HCRT	-0.0974904	-0.110357	-0.0795943	-0.113659	0.168915	0.0153268	0.236966	-0.14611	-0.115962	-0.175003	-0.251797	-0.105528	-0.134923	-0.11862	-0.162125	-0.0604869	-0.145561	0.0901232	-0.11609	0.147363	-0.0784437	0.138031	-0.113634	0.048279	-0.120192	0.0487694	0.210635	0.166983	0.167973	0.213778	0.0433727	-0.0732081	0.41267	0.495321	0.353328	-0.128367	-0.104648	-0.135561	-0.118605	-0.100026	-0.128374	0.174127	-0.105307	0.0609867	-0.0965798	-0.113215
MOD_8	darkgrey	3136	HLA-H	0.14803	-0.102331	-0.0862427	-0.109712	-0.0929496	-0.124192	-0.108715	-0.102535	0.867591	0.486995	-0.208957	0.159925	-0.128225	-0.0797849	-0.274625	0.0517711	-0.204916	0.147597	0.0728982	-0.0666905	0.0663388	0.418937	-0.0285083	0.133103	0.0568651	0.0178662	-0.0196872	0.0704842	0.0803183	0.332111	-0.214375	-0.0406542	0.174636	-0.0314886	0.260718	-0.0900434	-0.0271255	-0.0220768	-0.107378	-0.109756	-0.0428535	-0.100613	-0.124029	-0.134449	-0.0437783	-0.0924945
MOD_32	pink	3170	FOXA2	-0.0823316	0.000587986	-0.0514187	-0.0788647	-0.0240784	-0.0508451	-0.0732589	-0.0219076	-0.0545419	-0.0606324	-0.0544656	0.254838	0.457045	0.708687	-0.0774847	0.0586601	-0.0570827	0.420776	0.623217	-0.0662693	-0.072166	0.112538	-0.0211039	0.0711561	-0.0528833	-0.0456097	-0.0561058	-0.0636881	-0.040997	-0.0929369	-0.0966803	-0.0424584	-0.0965188	-0.0726278	-0.283328	0.00622998	-0.0794173	-0.0744585	-0.0432796	-0.00783158	0.0271336	-0.0619137	-0.0500249	-0.0764074	-0.0422275	-0.0783182
MOD_8	darkgrey	3201	HOXA4	-0.106365	-0.129171	-0.0656868	-0.165748	0.0172008	0.000502887	0.0870108	0.120076	0.619399	0.262637	-0.141247	0.51454	-0.0443411	0.0583465	-0.0119299	-0.0756419	-0.03374	0.157315	0.0351091	-0.0533092	-0.0102857	0.0215304	0.00764586	0.00633834	0.000303696	-0.0451783	-0.00635183	-0.189027	0.174998	0.161609	0.0959448	-0.0508253	-0.122346	-0.0167563	0.0165484	-0.123596	0.106927	0.0789688	0.135976	-0.161179	-0.0311917	0.419699	-0.0650239	0.235942	0.141222	0.205363
MOD_19	grey60	3203	HOXA6	0.0246234	-0.0199644	-0.0512386	0.000398541	0.00636283	0.695572	-0.0394865	-0.000266586	-0.0261008	-0.0626854	-0.0181342	-0.0783585	-0.0399198	-0.0208297	-0.0191506	0.280494	0.200456	-0.0308921	-0.00766189	0.0123573	-0.0445288	0.284026	0.99346	0.634952	-0.0254286	-0.063612	-0.0207091	-0.035937	-0.018498	0.240633	0.0843156	0.0440485	-0.0261209	-0.0457258	-0.110504	0.0170471	-0.0221597	-0.0562789	-0.0168688	-0.0505603	-0.0138049	-0.0464677	-0.0483011	-0.0668048	-0.040001	-0.0143084
MOD_29	orange	3284	HSD3B2	0.00888849	-0.0444175	-0.0549442	-0.0150443	0.608264	0.411341	0.568935	-0.0712681	-0.0561385	-0.0285035	-0.0614465	-0.112124	-0.0118892	-0.0210721	0.00478713	-0.158653	-0.0354219	-0.0408456	-0.0173276	-0.0396528	0.0172587	-0.165364	-0.0558344	-0.100677	-0.0399285	-0.0462607	-0.0163634	-0.0620473	-0.02529	0.0463867	0.214896	-0.0129766	-0.00366651	0.745815	0.424268	-0.016716	-0.0293615	-0.0801097	-0.051088	-0.00210794	-0.044644	-0.0649296	0.0129177	-0.000721701	-0.0463209	-0.0394854
MOD_32	pink	3357	HTR2B	-0.136072	-0.0715761	0.0587388	-0.1502	-0.0553497	-0.0278904	0.101536	0.18528	-0.0153361	-0.152617	-0.0357961	0.414173	0.46021	0.73435	0.0709405	-0.160856	0.0832818	-0.104956	-0.0256892	-0.0400425	-0.152361	-0.341795	-0.0476884	-0.108508	-0.116612	0.0897769	0.277352	-0.14248	-0.0271808	-0.137331	0.280185	-0.135608	-0.1142	0.0259327	-0.0852417	0.00848052	0.158647	0.0442675	0.260474	-0.0108244	-0.0352918	-0.0823808	0.358245	0.0906781	0.000411859	0.0660379
MOD_44	tan	3642	INSM1	-0.0400536	-0.017995	-0.060766	-0.000721621	-0.0672787	-0.0485858	-0.0672957	-0.0273989	-0.0527833	-0.101149	0.0321355	0.370766	0.0800686	0.255875	0.0771687	-0.148201	0.0489547	-0.00188693	0.0169081	-0.0633831	0.0271554	-0.240159	-0.0564836	-0.0719865	-0.0268037	-0.0848477	-0.0334616	-0.0453574	0.0138259	-0.0771707	0.193526	-0.0730171	0.0330157	-0.047753	-0.182074	0.0101061	0.194318	-0.0401828	-0.0671818	-0.0549457	0.0153937	-0.0560652	0.192524	0.0153792	0.085537	0.92228
MOD_31	paleturquoise	3645	INSRR	0.0338302	-0.0569899	-0.0563663	-0.0125938	-0.0180511	-0.0834391	-0.0484903	-0.0556555	-0.07214	0.00909228	-0.109905	0.224518	-0.0879992	-0.0537641	0.0672825	-0.198041	-0.0725114	-0.01346	-0.0519749	-0.0607526	-0.0504529	-0.0118514	-0.0415315	0.0240356	-0.0661163	-0.04539	-0.0143426	0.0433592	0.974372	0.484686	0.238832	-0.0348248	-0.079883	0.044709	-0.0437172	0.0159799	-0.0602681	-0.0741612	-0.0596037	0.0454755	0.0477961	-0.0572012	-0.0496515	-0.0334429	0.0143416	-0.0176099
MOD_19	grey60	3768	KCNJ12	0.00308143	-0.0345482	-0.0585584	-0.0489689	-0.032454	0.602086	-0.0478906	-0.00648234	0.126702	0.00373027	-0.0574351	-0.0756162	-0.0671888	-0.0304696	-0.0307846	0.236178	0.180079	-0.0368501	-0.00682259	-0.00960459	-0.0458513	0.27363	0.901189	0.592534	-0.0219157	-0.0989757	-0.0300671	0.0881928	-0.0413404	0.304033	0.138987	0.0213739	-0.0250232	-0.0502868	0.057197	0.0292482	-0.0213514	-0.0676102	-0.0386899	-0.0547572	-0.0298237	-0.0712195	0.324839	0.104737	-0.0602232	-0.0265417
MOD_38	saddlebrown	3773	KCNJ16	-0.0215087	-0.0593222	-0.0534634	-0.0347813	-0.0485306	-0.0401488	0.376531	0.772345	-0.0264193	-0.032404	0.262009	0.167917	-0.0862157	-0.0611355	0.618294	0.162415	0.235277	-0.0374856	-0.0111466	-0.0181762	-0.141993	-0.052529	0.00723781	0.112022	-0.00321489	-0.0912371	-0.0291275	-0.0413355	-0.0428269	-0.116963	0.0249052	-0.0433424	-0.0636619	-0.0181302	-0.10332	0.014091	-0.0235671	-0.0563838	-0.0177367	0.0200636	-0.0827564	0.0499999	-0.0721648	-0.0958164	-0.0200601	-0.00372063
MOD_19	grey60	3778	KCNMA1	-0.00773166	0.00543483	-0.0843073	-0.0655649	-0.0451738	0.577493	-0.127009	-0.0541086	-0.10196	0.0587054	0.200213	-0.113878	0.0446993	0.0365976	0.0192501	0.246895	0.280365	0.00806118	0.0846147	-0.0370201	-0.00382406	0.1652	0.891932	0.646195	0.0907882	0.169768	0.168051	-0.0840372	-0.0748956	0.18544	0.20877	-0.0238026	-0.0677453	-0.082225	-0.0997283	0.0552061	0.188266	-0.0649242	-0.0670188	-0.103028	-0.0553623	-0.028456	0.0618184	0.0171811	0.030103	-0.0706572
MOD_29	orange	3790	KCNS3	-0.0306112	-0.0628943	0.000899171	-0.0426395	-0.0850036	-0.0993191	0.00679009	-0.081138	-0.0473272	-0.0603479	-0.0761322	-0.138887	-0.0623192	-0.0747618	-0.111425	0.0240369	-0.00704102	-0.0764197	-0.0763798	0.467923	0.019431	0.129618	-0.024358	0.208784	-0.0166211	-0.0905272	-0.046716	0.58119	-0.0577288	0.246506	0.103983	-0.0317559	-0.0463212	0.607168	0.37692	-0.0710721	-0.0498538	-0.0503434	-0.0603786	0.0331013	-0.0670076	-0.0819101	-0.0496262	-0.0397156	-0.0686647	-0.055361
MOD_44	tan	3846	KRTAP5-9	-0.0678089	0.0383685	-0.161305	0.0494306	0.245079	0.106603	0.162742	0.0864324	-0.120964	0.0769031	0.186875	0.257616	-0.0908284	0.0856519	0.387734	-0.0875217	0.0104969	-0.104554	-0.0790923	-0.138531	-0.0447293	-0.10103	-0.130678	-0.103523	-0.0772171	-0.197044	-0.0884603	-0.13513	0.353536	0.0857593	0.15517	0.0168793	0.202482	-0.114265	-0.0837397	-0.0974063	-0.102912	0.213395	0.0182244	-0.131848	0.120398	0.1055	0.0212243	-0.0964692	-0.0626027	0.548836
MOD_32	pink	3853	KRT6A	-0.0787116	-0.0276376	-0.0714592	-0.0409985	-0.0706421	-0.0228063	-0.0862834	-0.0278174	-0.0794752	-0.128764	-0.0860122	0.399274	0.392082	0.626229	-0.0304346	0.0284085	-0.0141836	-0.0612971	-0.0566942	0.365853	0.416005	0.0349057	-0.0682423	-0.0335144	-0.0538141	-0.0765435	-0.0549712	-0.0546389	-0.0331943	-0.0702616	-0.000238268	-0.0788654	-0.0604867	-0.0775793	-0.306145	-0.0251209	-0.0833458	-0.0848123	-0.0781581	-0.0322499	0.00688582	-0.0641854	-0.0810381	-0.0901868	0.00538525	0.490392
MOD_32	pink	4038	LRP4	-0.0412555	0.0122665	-0.0551008	-0.0484071	0.259031	0.207269	0.184468	0.00380546	-0.0380725	-0.0929669	-0.0746275	0.422645	0.614959	0.945563	0.0984305	-0.165451	-0.0149957	-0.0388884	-0.0409215	-0.0562799	-0.0516126	-0.207815	-0.0576809	-0.155948	-0.0460505	-0.0023598	0.0880606	-0.054684	-0.00904188	0.00502837	0.239365	-0.0312077	-0.0542984	-0.0593046	-0.138865	0.0520259	-0.0571586	-0.0525113	-0.0322982	0.0234067	0.0365397	0.0290657	-0.0145944	-0.0330414	-0.0448509	-0.048218
MOD_40	sienna3	4107	MAGEA8	-0.0639104	-0.0684726	-0.101441	0.0269556	-0.0655723	-0.0842377	-0.133452	-0.0656433	-0.0679032	-0.11461	-0.046771	0.0221597	-0.132391	-0.051369	-0.0151879	0.0491294	0.0533868	-0.089145	-0.0580404	-0.0623614	0.0375223	0.0580138	-0.0755321	0.00693997	-0.0671201	-0.0875908	-0.0856297	-0.0977744	-0.032146	0.0538535	0.110989	0.376491	0.474366	-0.0702092	0.102992	-0.0522835	0.398065	-0.0515414	-0.0838911	-0.0914642	0.460321	-0.067094	-0.0649857	-0.157907	0.00771963	0.461374
MOD_29	orange	4139	MARK1	-0.0599554	-0.0541698	-0.0913791	-0.0710547	-0.107111	-0.142681	-0.0353503	-0.0928453	-0.0617333	0.27009	0.243514	-0.0985959	-0.122766	-0.0775741	0.0720815	0.035157	0.00023372	0.2092	-0.0596147	-0.00994261	-0.060382	0.0770227	-0.0756714	0.0425618	0.094674	-0.0273294	-0.0545801	-0.107599	-0.101682	0.117754	0.0796148	0.432026	0.129231	0.609132	0.431736	-0.12771	-0.0981808	-0.0985945	-0.0483211	-0.0626995	-0.07716	0.343143	-0.067801	0.240272	0.0513532	-0.0766998
MOD_19	grey60	4241	MFI2	-0.0450317	0.0506942	-0.11507	-0.0249294	0.0625582	0.579376	-0.0788637	-0.040181	-0.0627122	0.00549322	-0.0333601	-0.125877	-0.0859713	-0.0137538	-0.101712	0.147604	0.0434874	0.0403916	0.159673	-0.0417789	0.283305	0.35246	0.821845	0.658353	0.306769	0.215808	-0.02365	-0.0144735	0.0994667	0.482767	0.174806	0.0338802	-0.150778	-0.0367647	0.000813646	0.025706	-0.081984	-0.0762338	0.0723885	0.081687	-0.0644868	0.0280591	-0.092722	-0.0394598	-0.0729645	-0.103249
MOD_44	tan	4256	MGP	-0.0203395	-0.0576307	-0.0995558	-0.000911531	0.124076	0.291253	0.00684965	-0.0582441	-0.102318	-0.10703	0.0266395	0.405683	0.0706638	-0.00994055	0.0607645	0.0603734	0.24215	-0.0321359	-0.0283369	-0.0888099	0.0307335	-6.58e-05	0.316465	0.246621	0.150683	0.127587	0.0911888	-0.081326	0.401869	0.264244	0.248067	-0.0551507	-0.0182537	-0.0760144	-0.216489	-0.0425345	0.0753414	0.0530024	-0.0779452	-0.120153	-0.0469841	-0.0867627	-0.0671447	-0.174899	0.0434578	0.762778
MOD_43	steelblue	4547	MTTP	-0.0757807	0.301918	-0.0194183	-0.0528861	0.00700071	-0.0893665	-0.114	-0.0745039	-0.0501382	-0.0510169	-0.0164612	-0.139066	-0.0134991	-0.017634	-0.123567	0.11793	-0.0452279	0.423889	0.876481	-0.0796301	-0.0827519	0.173705	-0.0162179	0.164128	-0.0615604	-0.0326272	-0.0658551	-0.0388462	-0.0689834	-0.13153	-0.170554	-0.0505097	-0.0803916	-0.0647918	-0.248988	-0.0487336	-0.0493866	-0.0689007	-0.0557806	-0.080835	-0.0236056	-0.0309712	-0.0650503	-0.0702996	-0.0218762	-0.0803772
MOD_32	pink	4624	MYH6	-0.0494128	0.00692171	-0.0557211	-0.069178	0.0449909	0.0622107	0.0474033	0.00260725	-0.0435151	-0.0953613	-0.0461985	0.461839	0.721926	0.974009	0.116126	-0.0835003	0.082395	-0.0433951	-0.0416932	-0.0535518	-0.0700705	-0.196192	-0.0573007	-0.157511	-0.0460011	-0.0933201	-0.0318309	-0.0650141	-0.0151538	-0.0341082	0.226794	-0.0399701	-0.0540034	-0.0742874	-0.115106	0.122297	-0.0639904	-0.0498254	-0.0378237	0.0350597	0.120621	-0.0816145	0.147534	-0.00967537	-0.0647709	-0.0485143
MOD_40	sienna3	4656	MYOG	-0.0284501	-0.0324271	-0.0361511	-0.0218039	-0.0237898	-0.0560349	-0.00942478	-0.0295754	-0.0199749	-0.0626854	-0.0764238	-0.0783585	-0.060111	-0.0546023	-0.0908621	0.26027	0.017685	-0.0573801	-0.0486059	-0.0358674	-0.0358206	0.384487	-0.0221269	0.179065	-0.0198386	-0.063612	-0.0436283	-0.0656262	-0.0579243	0.146595	-0.0937284	0.00123642	0.981974	-0.0131712	0.276657	-0.0162715	-0.0215367	-0.0377667	-0.0460907	-0.0373422	-0.0528574	0.00104289	-0.0422807	-0.0668048	-0.0191688	-0.0231492
MOD_29	orange	5017	OVOL1	-0.0721995	-0.107219	-0.0851029	-0.0821347	-0.0969072	-0.134746	0.0366518	-0.0823611	-0.0718438	-0.109413	-0.0189672	-0.228722	-0.122841	-0.109908	0.10591	0.162709	0.0258744	-0.136418	-0.114744	0.174454	-0.053857	0.172365	-0.0865001	0.0657556	-0.0756585	-0.124979	-0.0891579	-0.0906206	-0.11647	-0.0481244	-0.102714	-0.0903209	0.494043	0.520942	0.306782	-0.0567175	0.24111	-0.107368	-0.114016	-0.0905795	-0.112475	-0.0743812	-0.0854301	-0.0613325	-0.0811513	-0.0823219
MOD_31	paleturquoise	5228	PGF	-0.0448731	-0.113117	-0.104195	0.203022	-0.0857963	-0.133013	-0.1496	-0.129764	0.0747762	0.195049	-0.00960688	0.149244	-0.142503	-0.101275	-0.128852	-0.156225	-0.142864	-0.0574767	-0.00883003	0.205334	-0.0708744	0.0580457	-0.100476	-0.0162976	-0.132479	-0.0414807	0.0599635	0.0127813	0.796473	0.346897	0.107328	0.00370812	-0.108083	-0.00404563	-0.103709	-0.0362465	-0.109795	-0.117388	-0.13192	-0.130577	0.153244	-0.116151	-0.110707	-0.157786	-0.113907	0.0566066
MOD_19	grey60	5362	PLXNA2	0.000200587	-0.01027	-0.0387074	-0.0238414	-0.037371	0.539986	-0.0982639	0.0830348	-0.0949144	-0.061695	0.177184	0.0162394	0.106538	-0.0185047	0.144093	0.478956	0.472695	-0.0239544	0.26394	-0.0165763	-0.184625	0.287343	0.864964	0.726996	0.0436662	-0.025578	-0.00893806	0.00112024	-0.102647	0.146032	0.131168	-0.00128487	0.0335636	-0.127906	-0.17221	-0.0785158	0.00989649	-0.07953	-0.00366617	-0.0127309	-0.0649381	-0.115914	0.0663413	-0.00895163	0.134429	0.0808309
MOD_32	pink	5444	PON1	-0.0672681	-0.00526301	-0.0285842	-0.0938526	-0.0661932	-0.0608098	-0.0720158	-0.0237187	-0.0399177	-0.111387	-0.101188	0.20736	0.360337	0.609385	-0.0628218	-0.0757086	-0.0669035	0.500192	-0.0426999	-0.0723078	-0.0226847	0.0525256	-0.0267221	0.107436	-0.0157817	-0.105345	-0.0542895	0.494447	-0.0206845	0.181905	0.0793702	-0.052245	-0.0963477	-0.048073	-0.0821306	-0.00522198	-0.0752554	-0.0339136	-0.0402887	0.0270229	-0.00668969	-0.0803737	-0.0570058	-0.118707	-0.0738709	-0.0603179
MOD_32	pink	5789	PTPRD	-0.0595064	-0.0231715	-0.0796865	0.0406097	0.0957436	0.0933069	0.124236	0.0966737	-0.0436892	-0.121241	-0.0511212	0.387548	0.567798	0.906488	0.0813031	-0.223182	-0.030354	-0.0561439	-0.0630913	-0.0832865	-0.0879835	-0.271318	-0.0717232	-0.188685	-0.00598934	-0.0259515	0.0227653	-0.0157842	0.0284481	0.0176858	0.282882	-0.0760113	-0.0822945	-0.0926333	-0.16785	0.21793	-0.0746818	-0.059386	-0.055253	0.0203539	0.132216	-0.0877714	0.022375	-0.0938571	-0.0808005	-0.0650318
MOD_31	paleturquoise	5818	PVRL1	-0.0533951	0.116608	-0.0587961	-0.0331772	-0.0426233	0.0153296	-0.176704	-0.0484288	-0.142975	0.116578	0.121002	0.229379	-0.0377878	0.00927842	0.10636	-0.0358483	0.0930126	-0.00703791	0.0973363	0.073234	-0.136701	0.060192	0.16726	0.29397	-0.083256	0.0293082	0.127698	0.0403409	0.877954	0.48606	0.329695	0.033804	-0.0404109	-0.0984405	-0.215994	0.00652433	0.00715207	-0.111559	-0.0749007	0.0341663	0.00980373	-0.0640008	-0.138426	-0.100208	0.0706506	0.0684511
MOD_30	orangered4	5919	RARRES2	-0.102137	-0.0489372	-0.0262237	-0.0995717	-0.0322923	-0.116433	-0.150976	-0.0583523	0.00629182	-0.101003	-0.0981582	-0.0471879	-0.129994	-0.0578516	-0.0251306	-0.0904813	-0.0538672	-0.101902	-0.084642	-0.0846794	-0.116188	-0.0578175	-0.0709269	0.0292744	-0.00605594	0.228928	0.378868	0.322175	-0.0839109	0.0701007	0.0847088	-0.0736671	-0.0596847	-0.0380961	0.130864	-0.0595253	-0.0250165	0.664224	0.403758	0.0244638	-0.0603666	0.326935	-0.0554457	0.104168	-0.0367937	-0.078703
MOD_44	tan	5957	RCVRN	0.0149801	0.310656	-0.116012	-0.0327324	-0.171706	-0.0670234	-0.228029	-0.00893681	-0.00562424	0.0648105	0.153315	0.139673	-0.140724	-0.0149941	0.1124	-0.0874557	0.0917785	-0.119963	0.0961104	0.00520025	-0.150062	-0.187485	0.0850643	0.171546	-0.0134408	0.143941	0.262134	-0.00165865	-0.0743056	-0.0225737	0.258933	-0.0763673	0.202614	-0.169747	-0.131372	-0.0505601	0.079929	0.03084	0.130427	-0.0298333	0.213344	-0.00555675	-0.0670794	-0.133498	0.122564	0.74657
MOD_29	orange	6029	RN7SL1	-0.0344472	-0.0845686	-0.0368642	-0.0634025	-0.125302	-0.125474	0.219213	0.111219	-0.0183787	0.00609608	0.011907	0.0732322	0.0234771	0.0138997	-0.0187844	-0.0732176	0.0423011	-0.0341775	-0.059416	-0.038352	0.0258043	-0.104885	-0.0646614	0.0556588	0.0632614	0.0112763	-0.0135881	-0.0587443	-0.0724157	0.0599108	0.181042	-0.0409478	0.00881944	0.957785	0.498431	-0.0652755	-0.00249809	-0.0494763	-0.066312	0.146959	-0.0411916	-0.0356867	0.0616852	0.0622843	-0.0541613	0.0857425
MOD_29	orange	6035	RNASE1	-0.0499008	0.384878	-0.0152502	-0.128293	-0.173069	-0.243685	-0.0776834	0.0122423	-0.177197	-0.0427042	0.0878474	-0.236607	-0.12563	-0.142277	0.386317	-0.0225699	0.0872059	-0.139759	0.0957788	0.00253772	-0.17277	-0.132778	-0.114694	0.0998108	0.0302537	0.047471	0.0456875	0.0291531	-0.0335845	-0.0509996	0.105205	-0.133367	-0.0476651	0.569251	0.205397	0.00901933	0.019506	0.133993	-0.0738457	0.044269	-0.0789616	-0.0621406	-0.0207316	0.205786	0.299862	-0.107026
MOD_19	grey60	6286	S100P	-0.0508236	-0.072628	-0.0956541	0.158201	0.00541622	0.617433	-0.0187212	-0.0263753	-0.0752147	-0.0791507	-0.0402909	-0.125044	-0.0475249	-0.0959927	-0.0858473	0.418253	0.183562	-0.0363925	-0.0356055	0.0194156	-0.0495266	0.479843	0.889537	0.590321	-0.0381952	-0.103031	-0.0807277	-0.0717815	-0.066382	0.242817	-0.0963502	0.301995	0.194603	-0.0145195	-0.0380068	-0.0635547	-0.0811784	-0.101777	-0.0653961	-0.0856734	-0.0828173	-0.0392128	-0.118578	-0.0869777	-0.0533184	-0.069359
MOD_8	darkgrey	6295	SAG	-0.104991	-0.0762103	-0.0460183	0.233565	-0.0918515	-0.114001	-0.139131	-0.0753371	0.608442	0.284015	-0.146182	0.264392	-0.142717	-0.0735911	-0.164517	0.0168728	-0.12082	-0.0885345	-0.0710096	0.252766	0.00662356	0.211089	-0.0798077	0.0292997	-0.0290183	-0.128642	-0.0388226	0.345519	-0.0783301	0.179699	-0.0954481	-0.0671417	-0.0232329	-0.0191049	0.0910342	-0.0806988	-0.0668585	0.282559	-0.0781566	-0.0682903	-0.0805987	0.273871	-0.100556	0.0475286	-0.0465894	0.29409
MOD_44	tan	6323	SCN1A	-0.0364027	-0.0344334	-0.0633815	0.00623663	-0.0535708	-0.0486265	0.224453	0.419464	-0.0438677	-0.0850516	0.125987	0.433237	-0.0724269	0.0141113	0.0614698	-0.0981796	0.0619242	0.00482726	0.0283196	-0.0366655	-0.0190538	-0.194011	-0.02852	0.0247072	-0.0293919	-0.0863088	-0.0164385	-0.03369	8.83e-05	-0.081447	0.135166	-0.0621302	0.0219383	-0.0266463	-0.226124	-0.0273651	-0.016334	-0.0329293	-0.0376295	-0.0136214	-0.00915205	-0.0183091	-0.0459875	-0.0906408	0.0940983	0.898161
MOD_8	darkgrey	6363	CCL19	-0.0429564	-0.0492915	-0.00150213	-0.0894223	-0.0559267	-0.079297	-0.0705506	-0.035106	0.811965	0.471704	-0.0784967	0.160323	-0.0850653	-0.069375	-0.123282	0.0153291	-0.0589723	-0.0512042	-0.0431499	-0.0281141	0.0578911	0.2847	-0.0263801	0.209811	0.00060973	-0.0708742	-0.0150018	0.540357	-0.0593245	0.418225	0.0413772	-0.0257749	-3.27e-06	0.0175362	0.337301	-0.0123497	-0.0347859	0.0262896	-0.0527743	-0.00365776	-0.0490686	-0.0792624	-0.045157	-0.0945379	-0.051764	-0.0362347
MOD_40	sienna3	6425	SFRP5	0.274173	-0.0122913	-0.149445	-0.07205	-0.122271	-0.143416	-0.0646863	-0.120389	0.215819	0.1472	-0.149475	-0.120868	-0.217257	-0.139287	-0.167119	0.0173845	-0.237041	-0.18346	-0.118215	-0.00299259	0.100924	0.293987	-0.0445131	-0.0147587	0.0123326	-0.0384348	-0.0452504	0.0320009	-0.087719	0.22999	-0.131995	0.140447	0.667902	0.327992	0.57035	0.318633	-0.111061	0.0356741	-0.16221	-0.06232	-0.0742381	0.161988	-0.0666717	0.0223833	-0.189599	-0.0605829
MOD_8	darkgrey	6616	SNAP25	-0.0636667	-0.0616501	-0.0626503	-0.0982364	-0.0585174	-0.0788522	0.162663	0.312196	0.884996	0.506154	0.0175367	0.307066	-0.0777904	-0.0617113	-0.0865071	0.0479247	-0.00848057	-0.0472306	-0.0280994	-0.0100296	0.0172825	0.150192	-0.0465162	0.0655524	-0.0506749	-0.0810205	0.00802761	-0.0764865	-0.0848753	0.123123	-0.00561698	-0.0531098	-0.0215056	0.00302061	0.139744	-0.00294601	-0.0384593	0.000642599	-0.0472775	-0.0242405	-0.0513303	-0.0637841	-0.060032	-0.106844	-0.048083	-0.0266407
MOD_32	pink	6909	TBX2	0.114192	-0.00192085	-0.0826565	-0.0882661	0.0528896	0.0414463	0.0435993	-0.0270237	-0.0567984	-0.114469	-0.105189	0.432494	0.574219	0.932783	0.0292834	-0.172341	-0.0702173	0.188066	0.0614793	-0.0721522	-0.0699695	-0.19912	-0.0749771	-0.161515	-0.0667262	-0.114249	-0.0468394	-0.0779556	-0.0316516	-0.0779124	0.127343	-0.0604377	-0.0757237	0.0292745	-0.151067	0.00649558	-0.0936012	-0.0914271	-0.0578499	-0.00541704	0.0252058	0.0456764	0.0633625	0.111486	0.0809771	0.0754332
MOD_43	steelblue	6926	TBX3	-0.112862	0.249083	-0.0762739	-0.112282	-0.0671392	-0.13055	-0.193258	-0.111818	-0.12445	0.150871	0.296539	0.0554673	0.374001	0.242777	0.0373373	0.191919	0.213901	0.0677064	0.538464	-0.102706	0.261739	0.0661876	-0.0708948	0.148396	0.111035	0.0638475	-0.105539	-0.0594757	-0.126413	-0.0894652	0.039446	-0.09914	-0.124901	-0.127651	-0.265183	0.0956452	-0.107837	-0.0931443	-0.0978545	0.207015	-0.0497431	-0.0855637	-0.0662978	0.0596406	0.221201	-0.104243
MOD_40	sienna3	7005	TEAD3	-0.0972133	0.37628	0.160238	-0.0160412	-0.015872	-0.0680447	-0.129188	-0.135833	0.0971312	0.0926713	-0.0186828	-0.0835099	-0.121544	-0.135604	0.0409447	0.203175	0.0448462	-0.142588	-0.0543267	0.020108	-0.147786	0.27091	-0.0470834	0.135564	-0.104575	-0.229413	-0.133902	0.00242182	-0.054452	0.13838	-0.00320517	0.0739063	0.80914	0.0440837	0.283411	-0.0451387	-0.105487	0.0899611	0.02649	0.043297	-0.0415821	0.000349943	-0.051102	-0.173552	-0.119426	0.14069
MOD_43	steelblue	7018	TF	0.0018081	0.0182072	-0.111446	-0.0796733	-0.14713	-0.144813	-0.224863	-0.0702252	-0.0959852	-0.109153	-0.103155	-0.0590028	0.0792478	0.0813792	0.210096	0.115611	0.0720914	0.414555	0.645752	-0.086258	-0.16806	0.0823548	0.0155743	0.0588667	-0.0888015	-0.151703	-0.185574	0.0537591	0.0745767	-0.0535311	-0.0319098	0.0806824	-0.108392	-0.0940549	-0.138172	0.300114	-0.0914735	-0.167749	-0.145114	0.00170699	0.0856705	0.0805158	0.0705964	0.225958	0.183217	-0.161108
MOD_32	pink	7078	TIMP3	0.116881	-0.0244403	-0.0690264	-0.0963217	-0.106813	0.192536	-0.0783905	-0.0189247	0.121698	-0.0220389	-0.139516	0.297479	0.513651	0.781324	-0.0102504	-0.056975	0.00598073	0.0141207	-0.055247	-0.0507854	-0.0576856	-0.0223918	0.297482	0.09802	0.103784	-0.0257041	-0.0653511	-0.111415	-0.0491636	0.127179	0.184848	-0.0499419	-0.0937493	-0.0996658	0.0182459	0.0139875	-0.0961454	-0.0879304	-0.0617634	-0.0222588	0.00699682	-0.117579	0.213556	0.00312555	-0.110233	-0.0674875
MOD_44	tan	7079	TIMP4	-0.0398878	-0.0367394	-0.0526439	-0.0353571	-0.0558159	-0.0549515	-0.0613847	-0.0371122	0.57023	0.326113	-0.0226725	0.414895	-0.0771141	0.00199666	-0.0272533	-0.0460088	-0.0158715	-0.0138515	0.00978553	-0.0331446	0.0705861	0.0245362	-0.0580568	-0.002259	-0.0280618	-0.0760886	-0.00895351	-0.0483016	-0.0100167	0.0677863	0.0328134	-0.0509404	0.052928	-0.00254581	-0.0158351	-0.0150399	-0.0347418	-0.0105684	-0.0672554	-0.0695332	-0.00255855	-0.052689	-0.0459967	-0.0947992	0.0675819	0.793517
MOD_19	grey60	7087	ICAM5	-0.0166306	-0.00472101	-0.134837	0.0865607	-0.00260202	0.561072	-0.085883	0.00687114	-0.152779	0.0599326	0.204618	-0.102374	-0.0305796	0.0124818	-0.00322761	0.220658	0.208559	-0.118081	0.0183896	-0.00410983	-0.0669721	0.30993	0.843033	0.733997	0.224453	0.0477255	-0.0432203	0.232055	0.018541	0.506671	0.297663	0.130721	0.0696825	-0.0528287	0.129096	-0.0962373	-0.039007	0.0202786	0.0224641	-0.037415	-0.0319889	-0.0393156	-0.00673806	-0.155664	-0.1487	0.025363
MOD_32	pink	7102	TSPAN7	-0.134837	-0.0402063	0.254364	-0.070252	0.0231899	-0.0102919	-0.000903678	-0.0897906	0.0136557	-0.0267271	-0.074644	0.36993	0.633035	0.839981	-0.000935107	-0.114429	-0.0344669	-0.0497788	-0.0255968	-0.0288748	-0.0839271	-0.175977	-0.136517	-0.288483	-0.0853742	-0.162548	-0.114302	-0.104461	0.0116059	-0.118001	0.0557324	-0.0456088	-0.0822469	-0.1098	-0.144742	0.162598	-0.0232576	0.103825	-0.0716381	0.0398271	-0.0441614	-0.112512	0.178767	-0.0578062	-0.159149	-0.0897048
MOD_8	darkgrey	7113	TMPRSS2	-0.0496893	-0.0473347	-0.0610256	-0.102093	-0.0722779	-0.0582763	-0.0732125	0.0257206	0.677624	0.397265	-0.0342432	0.328172	0.217301	0.397152	0.313838	0.198961	0.0761004	-0.0801043	-0.0613289	-0.0395918	-0.0297006	0.270775	-0.0587417	0.0667977	-0.0256903	-0.111649	-0.0351458	-0.0917331	-0.065923	0.142523	-0.0410102	-0.0375914	0.321832	-0.0176554	0.176008	0.0375433	-0.0753749	-0.0450087	-0.0765078	-0.0424012	-0.0382464	-0.0391844	-0.0748273	-0.134675	-0.0628941	-0.0405867
MOD_44	tan	7124	TNF	-0.0309026	-0.0332062	-0.0816302	-0.00497004	-0.0642599	-0.0186855	-0.0873394	-0.0551471	-0.0346278	-0.042681	0.0665688	0.295438	-0.0535913	0.0378465	0.0970462	-0.0986052	0.0872251	0.00158845	0.00569502	-0.0516865	0.0111425	-0.192106	-0.0087605	0.0210241	-0.0131642	-0.0425382	0.00871923	0.00765492	0.00700318	-0.0478063	0.169933	-0.0632439	0.0538872	-0.00730817	-0.213318	-0.0463648	0.0354396	-0.0430566	-0.0717995	-0.0546154	0.0558362	-0.0470433	-0.0228639	0.0376846	0.314328	0.976339
MOD_5	brown4	7146	TNXA	-0.129836	-0.138357	-0.129501	0.137964	0.262253	0.268532	0.706979	0.392421	0.0714835	-0.0973314	-0.185604	0.228046	0.0159994	0.137287	-0.139485	-0.258012	-0.197152	0.11775	-0.0677491	-0.124397	0.0788372	-0.172999	0.0449163	-0.166722	-0.159612	-0.139166	-0.0272431	-0.179043	0.136439	-0.02556	0.0438245	-0.130197	-0.159637	0.198423	-0.00985829	-0.102062	-0.134497	-0.195703	-0.132006	0.0352332	-0.122177	0.0241554	0.314356	0.098143	-0.151911	-0.00719664
MOD_24	lightsteelblue1	90865	IL33	-0.0574472	-0.0722839	0.833374	-0.0559163	-0.0140478	-0.0313325	-0.115049	-0.0876418	-0.0554993	-0.0239818	-0.0143001	-0.130738	-0.0740456	-0.059218	-0.219782	-0.057331	-0.193856	0.0586651	0.370768	-0.0890026	-0.0821765	0.0665529	-0.0356793	0.00240788	-0.0357922	-0.061187	-0.0924007	0.338365	-0.0637535	-0.0697284	-0.278989	-0.0548655	-0.0902678	-0.0733469	-0.162192	-0.0703999	-0.0478069	-0.0352896	-0.0626583	-0.050593	-0.0603254	-0.0385372	-0.0660524	-0.086255	-0.0580223	-0.0838615
MOD_19	grey60	7200	TRH	-0.000138253	-0.0264706	-0.0534691	-0.0123621	0.0160554	0.626726	-0.0649715	-0.0153837	-0.0395603	-0.0564253	-0.0105892	-0.103495	-0.0385688	-0.0228779	-0.0693842	0.331072	0.172374	0.0678428	0.376362	-0.00798813	-0.0654446	0.366351	0.93255	0.67048	-0.0363531	-0.0502094	-0.0389596	-0.0438627	-0.0368975	0.187783	-0.00850145	0.0361212	-0.0444032	-0.0595178	-0.171465	0.00561261	-0.0326489	-0.0743323	-0.0296302	-0.0636704	-0.0164312	-0.0496769	-0.0581842	-0.0671071	-0.0341916	-0.038603
MOD_43	steelblue	7373	COL14A1	-0.0785234	-0.0215008	-0.033071	-0.0589049	0.015744	-0.0740099	-0.07779	-0.0493209	-0.0524773	-0.0195095	-0.0271146	-0.103495	-0.0265932	-0.0186019	-0.179546	0.191285	-0.0734402	0.602371	0.9246	-0.0614564	-0.0472095	0.294907	0.00899376	0.193372	-0.0425826	0.0024446	-0.063027	-0.0456287	-0.0469069	-0.135322	-0.303953	-0.0266811	-0.0816712	-0.0460646	-0.238456	-0.0401502	-0.0489105	-0.068688	-0.0409267	-0.0634233	-0.0231657	-0.021543	-0.0552954	-0.0375286	-0.00826965	-0.0747367
MOD_40	sienna3	7401	CLRN1	-0.0517054	-0.0667658	0.0879091	-0.0796502	-0.0851321	0.0379959	-0.11735	-0.0751713	-0.0895409	0.145235	0.336004	0.0349121	0.219128	0.147143	0.0413649	0.252306	0.252504	-0.115286	-0.0845091	-0.0706809	-0.100562	0.096312	0.157447	0.126248	-0.0710547	-0.140723	-0.0933357	-0.0902282	-0.0808648	-0.0158588	0.0790421	-0.0586526	0.627943	-0.0924714	0.115438	0.430156	0.349326	-0.0404012	-0.0877807	-0.0603085	-0.0924177	-0.0730998	0.199818	-0.0139801	-0.0966645	-0.0772668
MOD_19	grey60	7503	XIST	0.0202605	-0.0268794	-0.0521053	-0.0025639	-0.00934879	0.627091	-0.0652157	-0.002897	-0.0370783	-0.0535954	-0.0183248	-0.1035	-0.0358455	-0.0387834	-0.0341666	0.226827	0.170213	-0.0382156	-0.0222238	0.00225285	0.0122732	0.300363	0.932596	0.646589	0.359828	0.190757	-0.0333962	-0.0545893	-0.0315327	0.391395	0.151837	0.0258917	-0.041037	-0.0527245	0.0191315	0.00666511	-0.0341814	-0.0485458	-0.0054539	-0.067712	-0.0325151	-0.0427734	-0.0577527	-0.0878222	-0.0492437	-0.0320236
MOD_32	pink	8153	RND2	-0.153055	0.0490026	-0.0683865	0.0905824	0.0405874	-0.0204626	0.110404	0.0578782	0.276742	0.171448	-0.0313358	0.566119	0.479802	0.603642	-0.000297657	-0.0957792	0.0751427	0.00194951	-0.111249	-0.00422914	0.0688738	-0.142578	-0.162858	-0.177453	0.00566345	0.0190328	0.0754055	-0.193276	0.193192	0.0693853	0.21967	0.00969716	-0.116946	-0.152613	-0.0958741	-0.0700594	0.0135025	-0.150034	-0.162771	0.0430411	0.102979	-0.181112	0.376182	-0.0653188	-0.12837	0.241298
MOD_19	grey60	8332	HIST1H2AL	-0.0462267	-0.0670916	-0.0785036	-0.115744	-0.0476007	0.364623	-0.151159	-0.0266058	-0.0306121	0.104005	0.222664	-0.228485	-0.130771	-0.0596545	0.160179	0.244261	0.173521	0.161965	-0.0535281	-0.0602976	-0.11457	0.222775	0.605387	0.488825	0.00182131	-0.158839	-0.0620655	0.219406	-0.0853553	0.162318	0.0462124	-0.0597069	-0.100341	-0.0858729	-0.0311748	-0.0228886	-0.0487027	0.417378	-0.0653317	-0.0652391	-0.0867617	-0.0844608	0.187977	-0.0369283	-0.106598	-0.0509288
MOD_5	brown4	8352	HIST1H3C	-0.0714186	-0.090028	-0.11688	-0.0694369	0.52085	0.298957	0.907542	0.497476	-0.0920263	-0.134064	0.0867251	0.217763	0.16119	-0.0792407	-0.000906937	0.0899952	0.161345	-0.0848796	-0.0503786	-0.067512	-0.0907578	-0.0647965	-0.0638727	-0.0795237	-0.0838273	-0.108293	-0.0403906	-0.0907191	-0.0910467	-0.113453	-0.000255284	-0.045575	0.191803	0.231714	0.0887765	-0.0616234	-0.0587403	-0.0839899	-0.0567529	-0.0297263	-0.107652	-0.0694274	-0.0424505	-0.13232	-0.0614123	-0.072845
MOD_33	plum1	8354	HIST1H3I	-0.0189721	-0.0279287	0.0424878	-0.0366785	-0.0403662	-0.0560349	-0.0733091	-0.030312	-0.00321951	-0.0626854	-0.0181343	-0.0783585	-0.060111	-0.042192	-0.0506505	-0.0740895	-0.0142055	-0.0286415	-0.0415926	-0.0555551	-0.00376816	0.11789	0.0117361	0.283078	0.0390352	-0.063612	-0.0383947	0.983497	-0.0247895	0.439236	0.190831	-0.0182624	-0.0255288	-0.00760454	0.223474	-0.025806	-0.0119076	0.0217729	-0.0298091	0.0485942	-0.0448529	-0.0527892	-0.0245857	-0.0668048	-0.0341771	-0.0312046
MOD_44	tan	8387	OR1E1	-0.0202484	-0.0154388	-0.0404977	0.0181731	-0.039652	-0.0257412	-0.0510357	-0.0301484	-0.0401576	-0.0626854	0.0338981	0.322709	-0.0500154	0.0429365	0.0515135	-0.110938	0.0265836	0.0141473	0.0289136	-0.0453374	0.0321274	-0.165818	-0.0411344	-0.0408376	-0.0139846	-0.063612	-0.0181705	-0.0195165	0.0283833	-0.0600929	0.106209	-0.049187	0.0514241	-0.0232826	-0.206365	-0.0212686	-0.0175321	-0.0252325	-0.0509109	-0.0560439	0.0173277	-0.0212216	-0.0288178	-0.0668048	0.112081	0.994747
MOD_32	pink	8404	SPARCL1	-0.0884515	-0.0269016	-0.102581	-0.0441446	0.0537346	0.0231659	0.0554219	0.0241641	-0.115568	0.0947336	0.339633	0.628697	0.759926	0.744618	0.190538	0.0926621	0.360405	0.0619407	-0.0594956	-0.0850236	-0.10095	-0.246013	-0.0950639	-0.103151	-0.0796938	-0.0423174	0.10184	-0.0767542	-0.0344853	-0.190671	0.209132	-0.0795543	-0.0547763	-0.105623	-0.322432	0.14759	-0.0956953	-0.0570185	-0.0844937	0.0389082	-0.00583249	-0.107409	-0.0250952	-0.114481	0.0512723	0.357932
MOD_44	tan	8419	BFSP2	0.0129592	0.063097	0.0108321	0.0515607	-0.154562	-0.156112	-0.27281	-0.0949791	0.238475	0.0514724	-0.0550894	0.0839971	-0.0391773	0.112056	0.224664	-0.0504121	-0.0171345	-0.143646	-0.119002	-0.131066	0.24279	0.00168972	-0.163832	-0.069119	0.096302	-0.0766456	-0.152042	0.0743706	-0.140846	0.0407472	0.00948051	0.200454	-0.0886073	-0.133932	-0.0488126	-0.108939	0.0390557	0.0359398	-0.166871	-0.169723	-0.12	-0.129344	0.0307392	0.0948756	0.325336	0.515169
MOD_8	darkgrey	8511	MMP23A	-0.0906695	-0.0972633	-0.0123714	-0.0632352	-0.095508	-0.104356	-0.140122	-0.0990577	0.684892	0.33799	-0.133236	0.0973809	-0.136468	-0.0784851	-0.102804	-0.114415	-0.174369	-0.112372	-0.0740953	-0.0757743	0.0262616	0.0275694	-0.111124	-0.205767	-0.090987	-0.12381	-0.0612472	-0.0545198	-0.0840535	0.0187791	-0.0576765	-0.0989131	-0.0353837	-0.0511489	0.148341	0.312741	-0.0658161	-0.0374486	-0.0872744	-0.104238	0.250579	0.186648	0.0945612	0.237805	-0.0905412	-0.0827687
MOD_43	steelblue	8544	PIR	-0.110405	0.165524	-0.0504054	-0.0580535	-0.0635146	0.00367615	-0.153672	-0.106828	-0.108185	-0.11546	-0.0873634	-0.00732547	-0.0683119	-0.0413705	-0.114939	0.104945	-0.00239513	0.318585	0.73903	0.10218	-0.0613875	0.156804	0.172058	0.294805	0.137509	0.21396	0.133704	-0.0934828	-0.0801559	-0.0285586	-0.0421521	-0.0696459	-0.0858621	0.107328	-0.159642	-0.0971378	-0.078324	0.0604119	-0.0787194	-0.121089	-0.0567103	0.1467	-0.111745	-0.0160363	0.00493048	0.342209
MOD_31	paleturquoise	8644	AKR1C3	-0.0412646	0.0407065	-0.0981071	-0.0691	0.156314	0.192329	0.0149684	-0.111629	-0.109655	-0.0495933	-0.117737	0.263239	0.055469	0.100961	0.164227	-0.144483	0.0546561	-0.0837873	-0.0707846	-0.0612212	-0.0554993	-0.0115985	0.167341	0.154878	-0.0284586	-0.04865	-0.0148	0.0494042	0.907688	0.572561	0.422774	-0.0299664	-0.0474727	0.0379494	-0.0193918	0.103233	-0.0643878	-0.0708976	-0.0638782	0.0199699	-0.0137451	-0.0657029	-0.0372962	-0.0523861	0.000825606	0.0542389
MOD_19	grey60	8788	DLK1	-0.0101822	-0.0431868	-0.0649817	0.0977862	-0.00754112	0.614442	-0.0938694	-0.0333976	-0.0438704	-0.0711501	-0.0173194	-0.144544	-0.0539947	-0.036204	-0.0741064	0.267394	0.141383	0.0396725	0.304957	-0.0259277	-0.066481	0.310664	0.919197	0.6035	0.094963	0.0275192	-0.052255	-0.0569525	-0.0479946	0.213267	0.0282072	0.0121675	-0.0585785	-0.0746892	-0.156393	0.139487	-0.047078	-0.0734992	-0.0378763	-0.0787496	-0.0392422	-0.0519104	-0.0694049	-0.0848888	-0.0562998	-0.0552262
MOD_38	saddlebrown	8808	IL1RL2	-0.0399927	-0.0452576	-0.0591464	-0.0225565	-0.0391455	-0.0560349	0.598356	0.987767	-0.0166799	-0.0626854	0.210771	0.312507	-0.060111	-0.0546716	0.032888	0.00479234	0.0837523	-0.0176211	0.00478979	0.00960433	-0.106384	-0.0973394	0.0192087	0.136305	-0.0370187	-0.063612	-5.92e-06	-0.0354584	-0.0565714	-0.0599004	0.0864448	-0.0390011	-0.0543407	-0.012352	-0.0872473	-0.0179692	-0.0010515	-0.0223445	0.0186198	0.0819697	-0.0548914	0.00196023	-0.0440466	-0.0668048	-0.016102	-0.00358474
MOD_32	pink	8862	APLN	-0.0495327	-0.0400683	-0.0920938	-0.049334	-0.0762351	0.253279	-0.125075	-0.0532588	-0.0806918	-0.127718	-0.0915863	0.237412	0.215603	0.444386	-0.00504405	0.0510695	0.0294343	0.28185	-0.0270714	0.294796	-0.0359234	0.00858525	0.412305	0.117626	-0.079529	-0.141971	-0.0726179	-0.0605285	0.000795961	-0.0251219	0.051419	-0.0479087	-0.0669048	-0.082534	-0.347143	0.453773	-0.0814719	-0.0734492	-0.06573	-0.0421619	-0.0252805	-0.0722219	-0.0781136	-0.108106	-0.0367402	0.404932
MOD_43	steelblue	8913	CACNA1G	-0.0594521	-0.0202267	-0.0146693	-0.0327794	0.0260594	-0.0560349	-0.0724842	-0.0389615	-0.0391955	0.00519304	0.016263	-0.0783585	-0.00347754	-0.00890188	-0.13265	0.179069	-0.0373657	0.248784	0.987231	-0.0502209	-0.0616004	0.26141	0.0162947	0.202085	-0.0325526	0.0234182	-0.0505891	-0.0266639	-0.0505876	-0.094122	-0.224242	-0.0127321	-0.0516138	-0.0434707	-0.17618	-0.0264648	-0.0308624	-0.0562789	-0.03579	-0.0425577	-0.00916615	-0.0163575	-0.0338568	-0.0124177	0.00798552	-0.065033
MOD_38	saddlebrown	9021	SOCS3	-0.10305	-0.161413	-0.141234	-0.0547079	-0.143292	0.104204	0.281492	0.695359	0.0900041	0.0633953	0.294464	0.290348	0.0545106	-0.164329	-0.0314962	0.540913	0.419272	-0.0305383	-0.016278	0.155137	0.111644	0.405792	0.383769	0.562212	0.0789297	0.0176904	0.0238764	-0.0871052	-0.206404	0.106274	-0.00395538	0.152531	0.230039	-0.0698641	0.0279671	-0.167197	0.128024	0.0307138	-0.01312	-0.0629973	-0.177251	0.0557963	-0.0791132	-0.109933	-0.0471475	0.00931114
MOD_43	steelblue	9074	CLDN6	-0.109632	0.180879	-0.0901536	0.0551577	0.137399	-0.0168811	0.0602676	-0.129181	0.0151674	0.168048	0.20604	0.130883	0.256758	-0.0590671	-0.0285989	0.330156	0.299023	0.436407	0.6568	-0.0974165	-0.0900408	0.136882	-0.0744741	0.147001	-0.0939095	-0.102775	-0.0934513	-0.0891524	-0.0966478	-0.211261	-0.12837	-0.061009	-0.0720109	0.276021	-0.12506	-0.121921	-0.106208	-0.111028	-0.112057	0.0743007	-0.066455	-0.100382	-0.0575956	-0.0213229	0.1478	0.0986675
MOD_38	saddlebrown	9075	CLDN2	-0.071122	-0.0617421	-0.0856725	-0.104679	-0.0996836	-0.122288	0.427701	0.805308	-0.0564668	0.0564293	0.312854	0.241797	0.0432009	0.139173	0.0561786	-0.0777524	0.0638159	0.00654569	0.191353	-0.0380945	-0.138299	-0.184835	-0.00840616	0.0951701	0.145418	0.180751	0.172247	-0.076778	-0.08967	-0.0340384	0.207703	-0.0861082	-0.0804068	-0.0648266	-0.00117245	0.1996	-0.0213269	-0.0527739	-0.0160997	0.0418091	-0.0729281	-0.0342425	0.357531	0.104801	-0.045805	-0.0507289
MOD_33	plum1	9081	PRY	-0.0626336	0.287565	0.155946	0.0334217	-0.0204371	-0.0858181	-0.130276	-0.126348	-0.0748556	-0.0474558	0.0123878	-0.0921623	-0.0927384	-0.0363296	-0.0115218	-0.287316	-0.0860259	-0.0926131	-0.0670844	-0.125984	-0.0395597	-0.132073	-0.0728329	0.134444	-0.0502634	-0.1135	-0.0426774	0.888924	0.0935572	0.382685	0.338814	-0.0946166	-0.0821975	0.0217471	0.160976	0.0684131	0.036158	0.00662122	0.0685539	0.0907127	-0.0882199	0.0757316	-0.0667113	-0.0146819	-0.0292143	-0.0152288
MOD_19	grey60	9288	TAAR3	0.0146138	-0.0238787	-0.0597178	-0.0254199	-0.015632	0.647577	-0.0337949	0.00108672	-0.0257556	-0.0799606	-0.0383509	-0.0999529	-0.0481209	-0.0170329	-0.00830055	0.25011	0.197621	-0.0275597	0.00103665	0.00071278	-0.0554719	0.233281	0.942446	0.571166	-0.0245442	-0.0811426	-0.025256	-0.0522506	-0.0277931	0.218155	0.118437	0.0308331	-0.0248851	-0.0529815	-0.0339093	0.0303891	-0.016154	-0.0717886	-0.0261199	-0.0563107	-0.0182128	-0.053882	0.268505	0.0912729	-0.0484378	-0.0180578
MOD_8	darkgrey	9297	SNORD29	-0.0491533	-0.0640301	0.392163	-0.0889839	-0.0442523	-0.0446256	-0.0584578	-0.0507581	0.889055	0.564431	-0.0864324	0.194495	-0.0778631	-0.0696244	-0.173523	0.00503715	-0.142285	-0.0630862	-0.0570012	-0.017704	0.0379335	0.183631	-0.0629174	-0.0563309	-0.0456202	-0.0643715	-0.0210806	-0.0583498	-0.0655286	0.0768311	-0.199226	-0.0385515	-0.0141524	-0.00302734	0.147677	-0.0234952	-0.0468479	0.00496239	-0.0585262	-0.0615793	-0.0455609	-0.0613182	-0.0548341	-0.0925404	-0.0619767	-0.0417426
MOD_38	saddlebrown	9301	SNORD27	-0.0747712	0.0638023	-0.0570159	-0.0526005	-0.0726676	-0.123837	0.406419	0.73571	-0.052337	-0.107371	0.245102	0.479624	0.263776	-0.0687008	0.121102	0.207462	0.395575	-0.0628969	-0.0338482	-0.0399528	-0.0706893	-0.0169991	-0.0103449	0.188819	0.366517	0.152647	-0.0306435	0.0818047	-0.0914067	0.108902	0.19792	-0.0476247	-0.0638202	-0.0359816	0.0512229	-0.0676609	-0.0412269	-0.011372	0.0134294	0.011194	-0.0903492	0.256693	-0.0516858	0.0300377	-0.0431015	-0.0600088
MOD_32	pink	9353	SLIT2	-0.0835434	0.246483	-0.0577868	-0.104171	-0.0902728	-0.0779637	-0.0620665	-0.033431	-0.0352509	-0.150121	0.0171233	0.506549	0.744775	0.75503	0.180727	0.0687831	0.307838	-0.0550099	-0.0387774	-0.0845948	-0.116495	-0.217767	-0.0893638	-0.155727	-0.0607117	-0.15234	-0.0311599	-0.0853635	-0.0655899	-0.111989	0.256145	-0.0644406	-0.057281	-0.0851097	-0.124131	0.0121725	-0.0697194	-0.0575619	-0.0513257	-0.0276904	0.0153731	0.160349	0.346133	0.206426	-0.0740268	-0.0693692
MOD_43	steelblue	9518	GDF15	-0.0525916	-0.040019	-0.0655468	0.00471677	0.0245505	0.365782	-0.107437	-0.0392411	-0.0430176	-0.029198	-0.0453632	-0.13777	-0.054641	-0.0382387	-0.140606	0.356307	0.0843162	0.126262	0.653744	-0.0177929	-0.0603798	0.466896	0.603025	0.496881	-0.0584227	-0.0454995	-0.0686964	-0.0698115	-0.0706393	0.159436	-0.135076	0.473533	-0.0414434	-0.0651335	-0.107695	-0.039066	-0.0619161	-0.0851716	-0.0382801	-0.0643306	-0.0299531	-0.0501021	-0.078109	-0.0804131	-0.0461904	-0.0701177
MOD_32	pink	9547	CXCL14	-0.0553109	-0.00441518	-0.0556256	-0.02448	-0.063013	-0.0296131	-0.0598262	-0.0126386	-0.0457046	-0.0652181	-0.042097	0.482982	0.51621	0.851038	0.10797	-0.143638	0.0236759	-0.0272667	-0.030751	-0.0580703	-0.0416895	-0.220292	-0.0552492	-0.098597	-0.0492894	-0.0842591	-0.0294124	-0.0633813	0.00310826	-0.0276085	0.235047	-0.0471487	-0.0501725	-0.0627465	-0.248792	0.015715	-0.069663	-0.0588787	-0.0503015	0.406032	0.0607683	-0.0733424	-0.0322125	-0.110045	-0.0135436	0.358823
MOD_32	pink	9796	PHYHIP	-0.0355329	0.0217313	-0.0372874	-0.0493827	-0.047643	0.00317127	-0.0246375	0.0184271	-0.023056	-0.0626854	-0.0457398	0.451076	0.653472	0.989748	0.0707395	-0.105837	-0.00484271	-0.028731	-0.0388134	-0.0305422	-0.0539753	-0.133766	-0.0372023	-0.0894821	-0.0305732	-0.063612	-0.0150199	-0.0418893	-0.0109147	0.00633892	0.167041	-0.0314722	-0.0512623	-0.0546991	-0.153284	0.0482915	-0.0603161	-0.0346813	-0.0193125	0.0520213	0.0604853	-0.0636404	-0.0136443	-0.0668048	-0.0488708	-0.0342673
MOD_38	saddlebrown	9843	HEPH	0.104221	0.26212	-0.156929	-0.13715	-0.148754	-0.00652574	0.311995	0.588144	-0.155177	-0.0968453	0.120686	0.162172	0.0774315	0.0359811	-0.0798341	0.148231	0.122087	0.283894	-0.0895367	-0.097654	-0.0578642	0.070109	0.215792	0.26754	0.0394802	0.030021	0.0619078	-0.159079	-0.165377	-0.0486325	-0.018981	0.0659486	0.223129	-0.131488	-0.106067	-0.154204	-0.133925	-0.0211586	-0.101475	0.088701	-0.141528	-0.119071	0.0152612	-0.103158	0.0633814	0.0764791
MOD_32	pink	9865	TRIL	-0.0714489	-0.024404	-0.0950026	-0.075715	0.0591563	0.0476338	0.106336	0.110243	-0.0709626	0.013031	0.14335	0.461647	0.681145	0.847589	0.173111	-0.0228744	0.215972	-0.0660095	-0.0735161	-0.0659286	-0.100273	-0.254569	-0.0719562	-0.0897694	-0.0754639	-0.115443	-0.0409501	-0.0827512	-0.0357067	-0.0850523	0.296541	-0.0548316	-0.0856621	-0.0985208	-0.236307	-0.00841271	-0.0805458	-0.0735179	-0.0625235	0.367214	0.243604	-0.105918	-0.0262321	-0.0709023	0.0640977	-0.0516699
MOD_27	mediumpurple3	10085	EDIL3	0.986092	-0.0496039	-0.0330624	-0.0345283	-0.0490539	-0.0560349	-0.0708343	-0.0363859	-0.0132255	-0.0626854	-0.110131	-0.0783585	-0.0449676	-0.0396535	-0.171046	-0.146241	-0.215564	-0.0553347	-0.0647099	-0.0513627	-0.00115812	-0.115792	-0.0426277	-0.238194	-0.0562332	-0.0523146	-0.0488169	-0.0483869	-0.0297719	-0.191527	-0.275186	-0.040578	-0.0319793	-0.0407829	0.0895328	-0.0749411	-0.0617649	-0.0562789	-0.05239	-0.0464835	-0.0571253	-0.0294789	-0.0656405	-0.0668048	-0.0636396	-0.0386422
MOD_32	pink	10485	C1orf61	-0.022205	-0.0879653	-0.133237	-0.136183	0.0937138	0.0229446	0.0371711	-0.0797255	-0.00750007	-0.15065	-0.154674	0.371131	0.419543	0.581313	0.257163	-0.0222217	0.107284	-0.179765	-0.145581	0.125214	-0.13494	-0.187106	-0.163969	-0.232264	-0.0763745	0.150549	0.340807	-0.126247	-0.0917395	-0.143488	0.127404	0.0530755	0.109898	-0.127053	-0.15197	-0.0852977	-0.123599	-0.00585929	-0.121095	-0.139766	0.265789	0.328263	-0.124426	0.166689	0.188241	0.0783417
MOD_31	paleturquoise	10578	GNLY	-0.0264026	0.000222565	-0.155096	-0.0664184	0.163017	0.149504	-0.0592619	-0.157862	0.0577337	-0.013196	-0.237674	0.320668	0.0784801	0.277422	0.167133	-0.280126	-0.0737544	-0.040286	-0.130309	-0.168315	-0.0942929	-0.0583158	0.0791475	0.0343022	0.138013	0.116419	0.0702379	0.0894785	0.787044	0.6317	0.440501	0.0528475	-0.0830385	-0.106356	-0.0115432	0.189215	-0.191494	-0.0793431	-0.0368675	0.0646436	0.0675559	-0.00309188	-0.0753706	0.0160221	0.087488	0.0966912
MOD_32	pink	10579	TACC2	-0.0661387	0.0146454	-0.053248	-0.0690394	-0.0745497	-0.0402729	-0.0561319	-0.0047066	-0.0253225	-0.100242	-0.0663391	0.528748	0.574049	0.926992	0.088413	-0.133057	-0.0130662	0.00706927	0.145439	-0.05859	-0.0899414	-0.175342	-0.0563425	-0.124412	-0.0463399	-0.0985863	-0.0217761	-0.0658234	-0.0266453	-0.0293912	0.197083	-0.0439156	-0.0473851	-0.0624583	-0.159763	0.0284911	-0.0652698	-0.0651497	-0.0307678	0.0108749	0.0509756	0.270976	0.140445	0.201259	-0.0341565	0.109333
MOD_40	sienna3	10650	SLMO1	-0.0551815	-0.0514016	-0.00347409	-0.0685754	-0.0610068	-0.0983139	-0.0765989	-0.0430729	-0.0382986	-0.109982	-0.0877369	-0.137481	-0.105466	-0.0771029	-0.0638242	0.122059	0.0362452	-0.0845313	-0.0824861	-0.0784359	-0.0453757	0.255324	-0.0308921	0.292544	-0.0143042	0.308929	0.479287	0.435286	-0.0684693	0.276346	0.0726982	-0.0268077	0.688414	-0.0252847	0.250933	-0.0162297	-0.0139168	-0.0110004	-0.0623118	-0.0270361	-0.0816454	-0.0396608	-0.0698466	-0.11721	0.0100699	-0.0439566
MOD_8	darkgrey	10864	SLC22A7	-0.136835	-0.0969806	-0.102346	-0.112768	-0.07444	-0.151048	-0.158586	-0.0782681	0.561443	0.267994	-0.0556728	0.0878056	0.0323524	-0.0853097	-0.062563	0.20585	0.180762	-0.125043	-0.0976244	-0.0709291	0.0129748	0.140247	-0.122333	-0.0478128	-0.0694444	0.140916	0.293244	-0.136859	-0.127881	0.0175554	-0.00355205	0.348402	-0.0279819	-0.0651132	0.172327	-0.0432095	0.189541	0.374598	-0.0839532	-0.0886582	0.151473	-0.133739	0.158804	-0.0752134	-0.0701013	-0.0825212
MOD_44	tan	10990	LILRB5	-0.0499062	-0.0785098	-0.0517831	0.0808897	-0.144093	-0.0921826	-0.228454	-0.135508	0.341508	0.106347	-0.148958	0.294795	-0.0242838	0.100574	-0.190384	-0.0117959	-0.100408	0.103289	-0.009107	0.0215573	0.199086	0.110613	-0.0587989	0.0117408	-0.0818018	-0.0409698	0.0359143	-0.0185731	-0.0371224	-0.0352611	-0.12376	-0.113016	0.0165505	-0.130707	-0.162442	-0.125086	-0.0602542	0.0247528	-0.0675071	-0.0321099	0.0871841	-0.156249	-0.0162463	-0.13915	-0.0285101	0.774042
MOD_38	saddlebrown	11013	TMSB15A	-0.0664561	-0.0466757	-0.0669227	-0.0539577	-0.0895931	-0.083758	0.421838	0.774989	0.122724	0.0234545	0.117461	0.42736	0.230734	0.338025	0.0255739	-0.0871953	0.0415696	-0.0510716	-0.0341107	-0.015763	-0.0428867	-0.07539	-0.00688195	0.130763	0.397564	0.200678	-0.0304728	-0.0906713	-0.0747731	0.174442	0.242525	-0.0668731	-0.0911654	-0.0494834	0.0668088	-0.0143524	-0.0529346	-0.0302068	0.00449692	0.0541085	-0.0480706	-0.043937	-0.0612662	-0.1367	-0.0625833	-0.0452583
MOD_44	tan	11026	LILRA3	-0.0636964	-0.0722568	-0.12157	-0.0871891	-0.0984145	0.185707	-0.0105813	0.124602	0.312057	0.384915	0.269172	0.293265	-0.14828	-0.0525054	-0.0289419	0.024437	0.0621969	-0.018953	0.155037	-0.0396561	-0.063554	0.0626296	0.35734	0.350795	-0.0824164	-0.138573	-0.0495853	-0.0545726	0.0175361	0.0951073	0.0937608	-0.076809	-0.0206206	-0.0871564	-0.199553	-0.0923764	-0.0734744	-0.0978433	-0.108142	-0.0722426	0.127728	-0.115321	-0.0917523	-0.0238344	0.225035	0.699605
MOD_31	paleturquoise	11036	GTF2A1L	-0.0200278	-0.0705659	-0.0714045	0.284516	-0.0400065	-0.0793097	0.212171	0.391881	-0.0771499	-0.0620539	-0.0375713	0.295064	-0.118409	-0.0798245	-0.0361119	-0.162613	-0.066087	-0.0312109	-0.0604593	-0.061448	-0.101099	-0.0685058	-0.0386741	0.0421588	-0.0801638	0.27263	0.430255	-0.0537114	0.711839	0.244814	0.112003	-0.0610552	-0.0870873	-0.049488	-0.209833	-0.0586708	-0.0464728	-0.06471	-0.0484424	-0.0387098	-0.0771666	-0.0397751	-0.0898209	-0.131594	-0.0335767	-0.0254904
MOD_43	steelblue	11187	PKP3	-0.0903604	0.0549187	-0.0870488	-0.00401501	-0.057828	-0.0215468	-0.182172	-0.0423529	0.391477	0.31967	0.0730681	-0.0592392	-0.13125	-0.0794272	0.246302	0.206335	0.0299689	0.326843	0.689386	-0.0906666	-0.138118	0.232166	0.0816625	0.158396	-0.0695747	-0.0987505	-0.0912797	-0.0987631	-0.0865736	-0.0871986	-0.18049	-0.0701125	-0.0702688	-0.0725225	-0.0377476	0.0925692	-0.0895617	-0.100899	0.172223	-0.114754	0.0928005	0.0974142	0.03271	-0.00279212	-0.0777567	-0.103146
MOD_44	tan	11248	NXPH3	0.0630417	-0.113156	0.0131432	-0.118402	0.0145487	0.0801632	-0.095238	-0.0812422	-0.132029	-0.205052	-0.0941928	0.162647	0.0364331	0.0961948	0.281172	0.0611821	0.143828	0.451108	-0.0822609	0.160763	-0.0322098	-0.0836684	0.045929	-0.0509895	0.0653931	-0.129227	-0.124782	-0.00138608	0.129062	-0.067672	0.0513281	-0.120428	-0.119167	-0.133451	-0.25596	-0.0853859	-0.119131	-0.166561	-0.146895	-0.0320456	0.298394	0.073033	0.165615	-0.0231269	-0.065399	0.469431
MOD_44	tan	23024	PDZRN3	-0.0562141	-0.061106	-0.103294	-0.019165	0.282472	0.149781	0.079643	-0.0714358	-0.0594716	0.164091	0.202738	0.0655301	-0.113023	-0.0190759	-0.0150835	-0.0791357	-0.0304696	-0.057011	-0.0373735	-0.0600682	-0.0108683	-0.094809	-0.0883431	-0.103323	-0.0295975	-0.107083	-0.0520824	-0.0772497	-0.0310919	-0.0353894	0.0838645	0.243084	0.0151976	-0.0722103	-0.0354553	-0.0861905	-0.0344285	0.476245	-0.0653726	-0.0658659	0.279903	-0.0820307	-0.0510759	-0.166658	-0.00156816	0.606962
MOD_43	steelblue	23072	HECW1	-0.0630143	-0.0572826	-0.0333013	-0.0572321	0.347357	0.160064	0.126103	-0.0898749	-0.0419438	-0.0611413	-0.00479324	-0.174945	-0.0437584	-0.0200825	-0.0677046	-0.0358868	-0.0678734	0.154874	0.711137	-0.11224	-0.0700773	0.0481121	-0.0257833	0.0522982	-0.04842	-0.0520289	-0.0739277	0.324819	-0.0503813	0.0518269	0.0426582	-0.0480997	-0.0717473	-0.0646465	-0.0767985	0.345349	-0.0380705	-0.047545	-0.0713393	-0.0340087	-0.0669957	-0.0536894	-0.0306246	-0.0565936	-0.0379091	-0.0915091
MOD_29	orange	23114	NFASC	-0.0894329	-0.0746985	-0.0583082	0.00128985	-0.126692	-0.140441	0.054631	0.00013671	-0.0556877	-0.023853	0.00937266	0.0133566	-0.118785	-0.0616351	0.00776128	-0.124126	0.00568631	-0.116632	-0.0735744	0.0393379	0.00454903	-0.219911	-0.0957318	-0.0325414	-0.0711239	0.284993	0.493432	-0.0938723	-0.103276	-0.0988014	0.174322	-0.0824095	-0.0481298	0.681422	0.259809	-0.0804129	0.0549302	0.121357	-0.0583883	0.0639112	-0.073425	0.425423	0.031174	0.281544	-0.0288834	0.0201395
MOD_32	pink	23266	LPHN2	0.102734	-0.0256218	-0.0692554	-0.0607869	0.227139	0.155632	0.195638	-0.0657515	-0.0662584	-0.138635	-0.107207	0.436053	0.462945	0.763182	0.0549063	-0.257279	-0.0616649	-0.0263142	0.124871	-0.0951993	-0.07137	-0.268757	-0.0914674	-0.155386	-0.0763148	-0.142277	-0.0504167	0.0689829	-0.0337727	0.0204851	0.28748	-0.0586418	-0.0514466	0.26567	0.0463749	-0.0218123	-0.0921749	-0.103626	-0.0762155	-0.00601017	0.00639808	0.226999	-0.0404568	0.0769583	-0.0479252	0.254396
MOD_32	pink	23284	LPHN3	-0.0776438	0.000508993	-0.0678311	-0.0944995	-0.0889885	-0.0562004	-0.0634162	-0.0159401	-0.0253329	-0.119476	-0.0602333	0.439675	0.523604	0.865105	0.0778149	-0.134291	0.00515121	0.0238992	0.189938	-0.0775711	-0.0930734	-0.203524	-0.0664947	-0.138485	-0.0504234	-0.117363	-0.0308144	-0.0854176	-0.0420353	-0.0604906	0.219792	-0.0679944	-0.0550032	-0.0805157	-0.141567	0.0405612	-0.0625094	-0.0804445	-0.0534181	-0.00790585	0.0400474	0.128287	0.38584	0.238656	-0.037437	0.149054
MOD_32	pink	23452	ANGPTL2	-0.0709624	-0.013945	-0.0646788	-0.072747	-0.0820869	-0.0622979	-0.0265058	-0.0307326	-0.072202	-0.122577	0.0673175	0.672079	0.807608	0.786154	0.133184	0.186782	0.367095	-0.0627442	-0.0577224	-0.0769055	-0.0518768	-0.0444147	-0.0725469	0.0151497	-0.0382579	-0.132333	-0.0459431	0.0865802	-0.0394852	-0.00435282	0.185471	-0.0482246	0.144195	0.0985178	-0.0849439	-0.00622065	-0.0875105	-0.0428081	-0.0658603	0.00753744	0.0193621	-0.0954128	-0.0235679	-0.123959	-0.0159978	0.341731
MOD_44	tan	23519	ANP32D	-0.0202484	-0.0154388	-0.0404977	0.0181731	-0.039652	-0.0257412	-0.0510357	-0.0301484	-0.0401576	-0.0626854	0.0338981	0.322709	-0.0500154	0.0429365	0.0515135	-0.110938	0.0265836	0.0141473	0.0289136	-0.0453374	0.0321274	-0.165818	-0.0411344	-0.0408376	-0.0139846	-0.063612	-0.0181705	-0.0195165	0.0283833	-0.0600929	0.106209	-0.049187	0.0514241	-0.0232826	-0.206365	-0.0212686	-0.0175321	-0.0252325	-0.0509109	-0.0560439	0.0173277	-0.0212216	-0.0288178	-0.0668048	0.112081	0.994747
MOD_43	steelblue	23553	HYAL4	-0.0900574	-0.0576286	-0.0624772	0.132377	-0.0236125	-0.0925624	0.0859591	0.251889	-0.0514285	-0.0532763	0.0361341	-0.0442797	-0.0700409	-0.0461862	-0.096604	0.0605784	-0.0664991	0.184711	0.854512	-0.073791	-0.15628	0.0722795	-0.00754538	0.0605564	-0.0665822	-0.0252415	-0.0743094	-0.0563204	-0.0764724	-0.176307	-0.149948	-0.0579505	-0.0690868	-0.0684875	-0.124707	0.241746	-0.0477805	-0.0695352	0.200292	-0.0059744	-0.0483641	-0.0216614	0.162872	0.0605176	-0.0387029	-0.0890421
MOD_32	pink	23767	FLRT3	-0.069297	0.0100045	-0.0748783	-0.0892604	-0.0476756	-0.0278549	-0.0588299	-0.00953387	-0.0350837	-0.101731	-0.0943931	0.335486	0.52602	0.8447	0.0270734	-0.10733	-0.0446389	0.311626	-0.0451414	-0.0557659	-0.0735346	-0.126717	-0.05391	-0.102725	-0.0556334	-0.0813042	-0.0386857	-0.0754882	-0.0193562	-0.0600676	0.101128	-0.0602812	-0.0817027	-0.0674988	-0.147033	0.0231144	-0.0890245	-0.046911	0.347682	0.0396799	0.0433193	-0.071596	-0.0307345	-0.108417	-0.07286	-0.0570487
MOD_32	pink	23779	ARHGAP8	-0.0171242	0.14474	-0.0626108	-0.218497	-0.081642	-0.164115	-0.168333	-0.065715	0.0945212	0.0920102	0.0760008	0.385667	0.458035	0.470523	0.208041	0.0417374	0.158243	-0.0502476	-0.168143	0.00310606	-0.183076	-0.104968	-0.1788	-0.180459	-0.143608	-0.25329	-0.115434	0.13523	0.034003	-0.0326201	0.114304	-0.107531	0.111553	-0.165352	-0.0627864	0.381052	-0.150516	0.13407	-0.148343	-0.0414529	0.388219	0.149004	0.00880283	0.18792	0.0666445	-0.0898418
MOD_27	mediumpurple3	25854	FAM149A	0.669873	0.0977207	-0.0989653	-0.0491307	0.178685	0.0478547	0.056716	-0.117323	-0.128062	0.160659	0.168859	0.0358842	-0.116968	-0.0666861	-0.0303527	-0.346775	-0.136785	-0.0750575	-0.0892682	-0.0875058	-0.056047	-0.329019	-0.105809	-0.135359	-0.120936	0.00680737	0.110113	-0.0609196	0.442175	0.0456886	0.149549	-0.0934777	-0.0608566	0.0748154	-0.00571809	-0.129607	0.0857353	-0.116408	-0.125847	-0.130765	-0.0927692	-0.121713	-0.0702	0.0228738	0.278508	0.231203
MOD_40	sienna3	25886	POC1A	-0.00339331	0.0840762	-0.0415045	-0.0898821	0.0102948	-0.0210389	-0.126424	-0.219899	0.231117	0.136602	-0.0677279	0.0537945	0.053666	-0.0389495	-0.075165	0.312529	0.108582	-0.20223	-0.0553144	-0.0639387	0.0490642	0.468256	-0.0116307	0.174459	0.0170405	-0.102439	-0.0981009	-0.0699593	0.0946117	0.344202	-0.00797108	0.206935	0.850162	-0.00311478	0.391341	-0.0433652	-0.0113558	-0.0202902	-0.183785	-0.183867	0.0537736	-0.0541466	0.00455723	-0.171661	-0.178687	0.0049252
MOD_43	steelblue	25987	TSKU	-0.0772505	-0.0399338	-0.0303761	-0.0601657	0.0113899	-0.0728102	0.0220858	-0.0511375	-0.0529608	-0.0173067	-0.0251278	-0.101817	-0.0245881	-0.0309324	-0.187554	0.0995595	-0.135903	0.213861	0.915509	-0.0580165	-0.0822161	0.21846	-0.000364058	0.100343	-0.0517773	0.0187536	-0.0553352	-0.0281078	-0.0696025	-0.149544	-0.327166	-0.0305993	-0.0710184	-0.0449664	-0.217252	-0.0533038	-0.0510335	-0.0676605	-0.044549	-0.0657079	-0.0215558	-0.0320361	-0.0515263	-0.0354087	-0.00955665	-0.0858687
MOD_30	orangered4	26102	DKFZP434A062	-0.039165	-0.0564799	-0.0233437	-0.0502901	-0.0240576	-0.098213	-0.12849	-0.0479729	-0.0112982	0.0154503	-0.0394403	-0.13734	-0.070781	-0.0598849	-0.0518642	-0.111273	-0.138449	-0.063966	-0.0468593	-0.0480488	-0.0125254	-0.0254185	-0.0328979	-0.127952	0.434535	0.256479	-0.0574064	-0.0313598	-0.0475429	0.106258	0.00594124	-0.0678571	-0.0553488	-0.0353075	0.161967	0.599951	-0.0220509	0.67646	0.0158231	0.0322938	-0.0790775	-0.0278942	-0.0207017	-0.0250959	-0.0753698	-0.0702204
MOD_44	tan	26776	SNORA71B	-0.0980133	-0.0771491	-0.13338	0.350849	-0.134014	0.0164214	-0.0884303	-0.0464953	-0.0972342	-0.0575436	0.130396	0.245504	-0.030252	-0.0452493	0.0601347	0.0423973	0.180401	-0.10313	-0.0757795	-0.0987169	-0.142125	-0.138987	0.0536682	0.0346155	-0.0908852	-0.0302695	0.110889	-0.0970532	-0.0751044	-0.129714	0.125095	-0.0919722	0.375921	0.0671236	-0.110152	-0.10638	-0.0861822	-0.0999962	0.132588	-0.141425	0.125599	0.233077	-0.0843656	0.135419	0.27271	0.658338
MOD_32	pink	26788	SNORD60	-0.0844257	-0.0358901	-0.10492	-0.132554	-0.0767126	0.267565	-0.0715918	-0.0360224	-0.0451627	-0.164615	-0.110023	0.0477161	0.256626	0.450731	-0.0619319	0.0973108	0.0519942	0.315951	-0.0350232	-0.080342	0.288957	0.101774	0.37818	0.193278	-0.0601105	-0.114624	-0.0586279	-0.112687	-0.0786198	0.0161945	0.05866	-0.0802805	-0.118094	-0.100368	-0.180431	0.0152924	-0.0796218	-0.112854	-0.0765567	-0.0699434	-0.0237063	-0.0865392	0.358321	0.117348	-0.0903225	-0.0610201
MOD_44	tan	26831	RNU5A-1	-0.0110066	-0.0531348	-0.025937	-0.0264544	-0.0609981	0.146475	-0.124921	0.0199998	-0.0469589	-0.0790613	0.108144	0.0936484	-0.0858146	-0.0220213	0.513525	0.130888	0.23991	-0.0384882	-0.0212034	-0.0757238	-0.0527452	0.0635288	0.251363	0.317417	0.0250563	-0.130217	-0.0627036	0.489204	-0.0050498	0.19639	0.153976	-0.0393154	-0.0118916	-0.039506	-0.0711339	4.04e-05	-0.0437876	-0.0528502	-0.0779965	-0.0556631	-0.0560206	-0.0132772	-0.0775091	-0.136753	0.0287903	0.561289
MOD_32	pink	27063	ANKRD1	-0.0868525	-0.0172076	-0.0913144	-0.080891	0.189771	0.106954	0.135386	-0.0547084	-0.0569317	-0.1018	-0.119502	0.325987	0.488942	0.806163	0.0577312	-0.157602	-0.0462872	0.197503	0.166227	-0.087048	-0.0986738	-0.193711	-0.0781106	-0.13212	-0.0864213	-0.101626	-0.0473171	-0.109643	-0.0402402	-0.0473013	0.217225	-0.0541573	-0.0964493	0.188859	-0.0367286	-0.0053074	-0.101723	-0.101325	0.212534	0.276007	0.0252777	0.163465	-0.0358015	0.0361294	-0.0896226	-0.0921644
MOD_8	darkgrey	27112	FAM155B	-0.0848244	-0.0614791	-0.0682689	-0.072074	-0.0690062	-0.121422	-0.0556411	-0.0760766	0.778324	0.475333	-0.108341	0.304969	-0.102285	-0.0509901	-0.12556	0.0631579	-0.0741109	0.00406703	0.274673	-0.0245789	0.0285916	0.249681	-0.0772376	0.0341398	-0.0663562	-0.0875747	-0.0237657	-0.100845	-0.0890209	0.167131	-0.0547103	0.262565	0.0225941	0.302969	0.301901	-0.0602655	-0.075399	-0.04493	-0.0659289	-0.0656105	-0.0372809	0.218787	-0.0715916	0.0881505	-0.0304341	0.229532
MOD_32	pink	27302	BMP10	-0.0651898	-0.019965	-0.010367	-0.0770315	-0.0415687	-0.0592336	-0.0968956	-0.0163233	-0.00824245	-0.0783724	-0.065768	0.218199	0.374596	0.622899	-0.046609	-0.0786345	-0.0541855	-0.059159	-0.0749247	-0.0667755	-0.0592573	0.0412205	-0.0379677	0.10247	0.0209213	-0.0893002	-0.0431365	0.534217	-0.0546565	0.233929	0.128931	-0.0575504	-0.0769634	-0.0529388	0.0404236	-0.00743838	-0.0497691	0.488462	-0.0256694	0.081907	-0.00634543	-0.103342	-0.0397829	-0.118192	-0.0782508	-0.057853
MOD_32	pink	28983	TMPRSS11E	-0.0483166	0.0134414	-0.0510882	-0.0659227	-0.0604675	-0.0113836	-0.0533569	0.000776027	-0.0303752	-0.0188286	0.0199583	0.408999	0.640167	0.972342	0.0835713	-0.140624	0.00292756	-0.0438506	-0.0516772	-0.040213	-0.0724681	-0.1822	-0.0491769	-0.0928112	0.0235179	-0.0364243	-0.0249765	-0.0619184	-0.0236893	0.0144928	0.231389	-0.0511089	-0.0642724	-0.0733906	-0.111577	0.0355537	-0.0741961	-0.0389671	0.127912	0.0466684	0.0546214	-0.075871	-0.0149022	-0.0982875	-0.0667104	-0.0443634
MOD_38	saddlebrown	29797	POM121L8P	-0.0350117	-0.0701852	-0.084394	-0.0444296	-0.0224246	-0.0513341	0.371809	0.628219	-0.0678248	-0.0667787	0.0387907	0.322565	-0.0685226	-0.0772295	-0.0680506	-0.0175249	-0.0390746	-0.0394118	-0.0393339	-0.0415735	0.443921	0.119632	-0.0188035	0.157499	-0.0596916	-0.0186035	-0.0208238	-0.0557646	0.468169	0.229768	0.0383481	-0.0725203	-0.106558	-0.0437484	-0.13657	-0.0721593	-0.0512362	-0.0772961	-0.0326689	0.0121912	-0.072814	-0.0181069	-0.0871751	-0.0582342	-0.0521823	-0.0185932
MOD_29	orange	29906	ST8SIA5	0.105992	-0.0891339	-0.0912385	-0.099779	0.279993	0.111679	0.422825	0.0950264	-0.0750982	-0.116221	-0.103858	-0.0383159	-0.115802	-0.0792667	-0.0757162	-0.0952205	-0.1054	0.0956191	0.110711	-0.0884037	-0.0947942	-0.0589659	-0.0909089	-0.0562148	-0.100688	0.0328184	0.154567	-0.104212	-0.0958747	-0.0337648	0.0595424	-0.0597978	0.28844	0.703247	0.417801	0.0893723	-0.0733589	-0.118792	-0.0751884	-0.0412258	-0.10473	0.314838	-0.0637009	0.202764	-0.0690806	-0.103544
MOD_8	darkgrey	30848	CTAG2	-0.0590266	-0.0507958	-0.0479409	-0.098679	-0.0505185	-0.0634861	-0.0644514	-0.0518994	0.826165	0.466736	-0.0423112	0.155888	-0.0566261	-0.0357879	-0.0863263	0.0265116	-0.0203168	-0.042884	-0.0369635	-0.0286048	0.0417424	0.127515	-0.0638795	-0.00408075	-0.0460112	-0.0424809	0.0463387	-0.0717775	-0.0733431	0.109542	0.00187761	-0.0552453	-0.0170862	-0.00670528	0.11381	0.00395207	-0.0407094	0.00380503	-0.0629001	-0.0648704	-0.0366532	-0.0701112	-0.051537	-0.0973617	-0.0423416	-0.0289874
MOD_8	darkgrey	51299	NRN1	-0.0565012	0.0975464	-0.157508	-0.147984	0.1938	0.0719723	0.346519	0.395476	0.513692	0.480568	0.155617	0.280191	0.0727466	0.271702	-0.0788836	-0.0265013	-0.0699654	-0.024756	0.0665238	-0.0682531	-0.141306	0.0774427	-0.023449	0.102406	-0.140792	-0.0507232	0.12224	-0.0333359	-0.169543	0.118734	0.0798374	0.28207	-0.0211438	0.0116519	0.084534	-0.00564951	-0.127146	0.137421	-0.106126	0.158636	-0.111431	-0.0656134	-0.126869	0.0104674	0.171001	-0.11786
MOD_29	orange	51375	SNX7	0.0168037	-0.0614266	-0.0479958	-0.0659918	0.0170319	0.0916441	0.119354	-0.0974204	-0.0597846	-0.00539675	-0.0175942	-0.0373444	-0.0126664	-0.0627923	-0.0174465	-0.0833438	0.037096	-0.031793	-0.00646264	-0.0452658	-0.00470006	-0.0415258	0.131786	0.16366	0.373047	0.234377	0.0293782	0.00967132	-0.0845953	0.263341	0.278016	-0.0385898	-0.0453873	0.802827	0.558077	-0.0859743	-0.0719486	-0.0306323	-0.0325329	0.0359411	-0.0665329	0.327008	-0.0438837	0.186733	-0.0832645	-0.090032
MOD_19	grey60	51693	TRAPPC2L	-0.0897408	-0.114642	-0.149146	0.161092	-0.025091	0.411241	-0.192333	-0.0890554	-0.142276	-0.040548	0.0391505	-0.182269	-0.0479307	0.0436418	-0.00179049	0.141989	0.0738382	0.0574528	0.217384	0.0228185	0.181868	0.208526	0.570115	0.456014	0.15571	0.0585371	-0.136648	-0.0274427	0.0171254	0.175406	0.1014	-0.0914395	-0.128526	-0.167637	-0.124577	-0.0947266	0.166721	-0.0616455	0.0418189	-0.0279888	0.566163	0.0131852	-0.134762	-0.146848	-0.134041	-0.124209
MOD_32	pink	51778	MYOZ2	-0.0428408	-0.0138948	-0.0539697	-0.0350326	-0.0865704	0.230253	-0.0807392	-0.0287889	-0.063965	-0.115103	-0.0593278	0.382279	0.473599	0.755253	0.105875	-0.104429	0.0673662	-0.0517619	-0.0204139	-0.0462649	-0.0908286	-0.179232	0.315012	0.0478165	-0.0711889	-0.127844	-0.0561443	-0.0662274	0.00226955	0.0301938	0.282101	-0.0370271	-0.0484615	-0.0896551	-0.210463	0.314059	-0.0722139	-0.0570139	-0.0548156	0.0111563	0.0300859	-0.0876516	-0.029346	-0.104745	-0.0394543	0.329718
MOD_29	orange	53630	BCMO1	0.00577539	-0.0397679	-0.020243	-0.0408602	-0.0681076	-0.0560349	0.142683	-0.0679406	-0.032897	0.0175002	-0.0259716	-0.0783585	-0.0225537	-0.0360875	-0.0374056	-0.0779907	-0.00955235	-0.0485177	-0.0256048	0.00256826	-0.0102605	-0.0805446	-0.0346206	0.0325245	-0.0247442	-0.0285072	-0.00803764	-0.0513723	-0.0507849	0.0358122	0.122434	-0.0222485	0.00424277	0.994249	0.510325	-0.0468188	-0.0386802	-0.0562789	-0.0301562	0.0429247	-0.0147969	-0.052056	0.000848634	0.0575085	-0.0468135	-0.030027
MOD_19	grey60	53904	MYO3A	0.00191595	-0.0609321	-0.0665737	-0.016546	-0.0512173	0.383134	0.0196244	-0.069154	-0.0433018	-0.0210034	-0.0644777	-0.154353	-0.0771759	-0.0576108	-0.0394425	0.117049	0.0832608	-0.0811292	-0.030935	0.00602165	-0.0527503	0.141714	0.607116	0.322742	-0.0593517	-0.0837852	-0.0481939	-0.0707567	-0.0576528	0.212846	0.135281	0.330791	-0.00778419	0.613178	0.324284	0.278888	-0.0614051	-0.0709886	-0.034486	0.00796899	-0.0446206	-0.0672495	-0.0414727	-0.00401787	-0.0908224	-0.0551542
MOD_32	pink	54329	GPR85	-0.0575967	0.261329	0.0423101	-0.0963637	-0.112062	-0.0109275	-0.13201	-0.0377037	-0.0528246	-0.109666	-0.00356168	0.476228	0.699733	0.874469	0.140585	-0.0568184	0.186649	-0.107758	-0.0589536	-0.110243	-0.0740571	-0.231922	0.0360087	-0.0263695	-0.113587	-0.171452	-0.0863735	0.00655587	0.0227807	0.0035099	0.323243	-0.0926997	-0.0750804	-0.0889156	-0.194039	0.0715545	0.0983116	-0.0446446	0.0208285	0.190046	0.0577763	0.070364	0.00272232	0.0438422	0.0185188	-0.108736
MOD_32	pink	54345	SOX18	-0.110908	-0.0307075	0.109414	-0.113026	0.196063	0.11156	0.0819707	-0.0751243	-0.0384435	-0.180114	-0.142694	0.275656	0.305824	0.587798	0.0505261	-0.179942	-0.0672423	0.135526	-0.0829368	-0.120262	-0.130945	-0.233521	-0.11703	-0.228745	-0.100881	0.0587839	0.24294	-0.115724	-0.0641199	-0.0944521	0.178777	-0.077581	0.149076	-0.082473	-0.113611	-0.0121155	-0.085274	-0.0800144	0.230722	-0.0605337	-0.0291533	0.49005	-0.0712108	0.156868	-0.0654931	-0.104937
MOD_44	tan	54457	TAF7L	-0.0569768	-0.0875502	-0.0983606	0.153048	0.0715243	0.0225742	0.0696911	0.0526433	-0.123388	-0.132127	-0.0566701	0.258623	-0.100973	-0.0385316	0.0238015	-0.23882	-0.0215382	-0.0528133	-0.0438675	0.0449162	0.0273874	-0.21876	-0.082275	-0.0606661	0.193298	0.0699127	-0.0795847	-0.0956439	0.321246	0.135914	0.284586	-0.0979458	-0.0429638	-0.0987971	-0.149631	-0.0924229	0.0767136	-0.095236	-0.103303	0.0497667	0.266413	-0.0864605	-0.0782864	-0.181446	0.014863	0.767583
MOD_43	steelblue	54538	ROBO4	-0.115604	0.134633	-0.0700912	-0.0649124	-0.0318335	0.0463776	0.0184611	0.230689	0.120054	0.0417548	0.00775264	0.0286126	-0.0669766	-0.0750789	0.00518067	0.279881	0.0320366	0.122062	0.771127	-0.0744061	0.228936	0.392801	0.174651	0.361452	-0.0867676	-0.0763821	-0.112242	-0.0784289	-0.11955	-0.00947978	-0.204217	0.147518	-0.092101	-0.0883849	-0.165085	-0.08427	-0.092958	-0.120234	-0.0920889	-0.0885288	-0.0691963	-0.0477829	-0.122107	-0.0915695	-0.0350832	0.127767
MOD_32	pink	54566	EPB41L4B	-0.0607768	-0.0250024	-0.0489763	-0.0510539	-0.102221	-0.0861336	0.00188004	-0.0612158	-0.039227	-0.0890699	-0.119575	0.280869	0.298336	0.482642	0.00799954	-0.028384	-0.0142334	-0.088379	-0.0669884	0.490602	-0.0468029	-0.0746813	-0.0679589	-0.0961617	-0.0704474	-0.114548	-0.0194697	-0.0722419	-0.0534016	-0.036972	0.118865	-0.0314355	-0.0586494	0.47955	0.109372	-0.0483957	-0.0761736	-0.0910235	-0.037721	0.000204864	-0.0115694	0.439016	-0.0525483	0.250909	-0.074468	-0.0770141
MOD_32	pink	54769	DIRAS2	-0.076018	-0.0172953	-0.0747854	-0.0169685	-0.0610511	-0.0703132	-0.0739353	-0.0283971	-0.0863459	-0.130945	0.178953	0.61599	0.663677	0.521223	0.175971	0.209662	0.472302	-0.0571223	-0.043994	-0.0752585	0.0155148	-0.154365	-0.0707662	-0.0193333	-0.0470159	-0.0911223	-0.0514894	-0.0677885	-0.0210807	-0.164377	0.179308	-0.0653964	-0.0103202	-0.0750641	-0.254937	0.0126527	0.454902	-0.0135109	-0.0683095	-0.0447486	-0.00417304	-0.100724	-0.00304163	-0.139551	0.0219473	0.465888
MOD_32	pink	54810	GIPC2	-0.0619697	0.274942	0.157557	-0.0223769	-0.0739454	-0.106769	-0.167242	-0.0732095	-0.0912696	0.117469	0.136368	0.342199	0.368802	0.629849	0.0148069	-0.127548	-0.0529031	-0.0988558	-0.0984273	0.253569	-0.0812813	-0.113354	-0.096829	-0.108775	-0.112857	-0.153995	-0.0632792	-0.0759176	0.240894	0.0899178	0.175768	0.230075	-0.0900827	-0.104042	-0.179243	-0.0672937	0.206133	-0.0842462	-0.0695601	-0.0580146	-0.0277237	0.203045	-0.0797246	-0.0139936	-0.129331	-0.0907147
MOD_38	saddlebrown	54827	NXPE4	-0.0453324	-0.0479195	-0.0718157	-0.0121841	-0.0533417	-0.0623273	0.518152	0.879834	-0.0332495	-0.0850516	0.20598	0.428624	-0.0769928	-0.0300336	0.0530462	-0.0458387	0.0877797	-0.00954055	0.0174092	-0.0118172	-0.0816982	-0.163041	-0.00122879	0.104823	-0.0398095	-0.0863088	-0.00822327	-0.0409	-0.0383339	-0.08136	0.126227	-0.0575235	-0.0258956	-0.0217027	-0.17225	-0.0258729	-0.00888032	-0.0316232	-0.00618305	0.0487976	-0.0418144	-0.00782475	-0.052875	-0.0906408	0.0361256	0.446649
MOD_44	tan	54873	PALMD	-0.0202484	-0.0154388	-0.0404977	0.0181731	-0.039652	-0.0257412	-0.0510357	-0.0301484	-0.0401576	-0.0626854	0.0338981	0.322709	-0.0500154	0.0429365	0.0515135	-0.110938	0.0265836	0.0141473	0.0289136	-0.0453374	0.0321274	-0.165818	-0.0411344	-0.0408376	-0.0139846	-0.063612	-0.0181705	-0.0195165	0.0283833	-0.0600929	0.106209	-0.049187	0.0514241	-0.0232826	-0.206365	-0.0212686	-0.0175321	-0.0252325	-0.0509109	-0.0560439	0.0173277	-0.0212216	-0.0288178	-0.0668048	0.112081	0.994747
MOD_43	steelblue	54922	RASIP1	-0.0949657	0.0434918	-0.0866176	0.0122523	0.266693	0.076376	0.139012	0.0200602	-0.110127	-0.00600934	0.0303725	-0.0795344	-0.0621203	-0.0542688	-0.100648	-0.00206046	-0.0646009	0.174576	0.842572	-0.115429	0.0739052	0.118314	-0.0499656	0.130617	0.102814	0.159983	0.0248612	-0.096122	0.178839	0.0911895	0.0336373	0.00587603	-0.110737	-0.106452	-0.0877367	-0.0653383	0.044001	-0.130258	-0.0933454	-0.124485	-0.0854653	0.0349222	0.234208	0.159231	0.0561318	-0.109224
MOD_29	orange	54988	ACSM5	-0.00992776	0.150661	-0.0647199	-0.0614134	-0.0766235	0.0491238	0.0325089	-0.107319	0.103736	0.067573	-0.0808198	-0.0614289	-0.0854724	-0.0862031	-0.0378921	-0.103992	-0.016182	-0.10093	-0.0558874	-0.0407151	0.127626	-0.0383058	0.154129	0.143582	-0.0818623	-0.0606694	-0.0502377	-0.0789101	0.143327	0.195085	0.218786	-0.0652228	-0.0315686	0.829851	0.47228	0.162839	0.15114	-0.0741632	0.162315	0.00740688	-0.0537368	-0.0948558	-0.0348389	-0.0143787	-0.104421	-0.0717826
MOD_33	plum1	55036	CCDC40	0.142112	0.103814	0.227032	-0.0470832	-0.0581759	0.191882	-0.0426273	0.0640845	-0.120353	-0.140764	-0.0417261	-0.124195	-0.0724729	0.0415028	-0.0818834	-0.201343	-0.0755572	0.0905655	-0.0510216	-0.13669	-0.158269	-0.11262	0.352187	0.260456	-0.0995118	0.074636	0.247191	0.669259	-0.00326735	0.21983	0.183682	-0.102344	-0.126444	-0.0412083	-0.0130833	0.350244	-0.00574525	-0.0723308	-0.11458	-0.0455002	-0.133627	-0.133918	0.0199524	-0.0688253	-0.0358132	-0.0376107
MOD_44	tan	55806	HR	0.222806	-0.0585638	-0.0903323	-0.073585	-0.0929982	-0.0964619	-0.12157	-0.075589	-0.0962048	-0.139229	-0.0934029	0.103474	-0.123496	-0.0348259	-0.0851437	-0.0292044	-0.0650259	0.228367	-0.0498368	-0.0944048	0.281273	-0.00465957	-0.088882	0.00777649	-0.0645513	0.138511	0.226482	-0.0564842	-0.047785	-0.134228	-0.120187	-0.0941379	0.273864	-0.0666774	-0.200056	-0.0860339	-0.0713109	-0.0846225	-0.1062	-0.12811	-0.0625421	-0.0579031	-0.106105	0.0505021	0.366747	0.72039
MOD_44	tan	55816	DOK5	-0.0346324	-0.0218188	-0.0531011	-0.0449894	-0.0772784	-0.0586446	-0.0276461	-0.0186032	-0.0305645	-0.089908	-0.0229201	0.175233	-0.0581987	0.0373008	0.0594767	-0.120567	0.0322109	0.0146307	0.0395501	-0.0574959	-0.00590616	-0.205367	-0.0474588	-0.110886	-0.0105168	-0.0912371	-0.0252729	-0.0541822	-0.0023499	-0.0702061	0.161112	-0.0607025	0.0371132	-0.037467	0.0134926	0.0164114	-0.0012256	-0.0584549	-0.0589571	-0.0580471	0.0011693	-0.0364182	0.687066	0.301072	0.0575084	0.703545
MOD_29	orange	56000	NXF3	0.0116494	-0.0322915	-0.0146962	-0.047876	-0.0780081	-0.0712733	0.138016	-0.0579184	-0.0431553	0.00627295	-0.0191845	-0.0781034	-0.0216173	-0.0472814	-0.00662481	-0.0826832	0.00483185	-0.0475128	-0.0359998	-0.00729256	-0.0166831	-0.0938385	-0.0418076	0.0357118	0.0157028	-0.00891874	-0.0187103	-0.0449092	-0.0438229	0.0478583	0.138272	-0.0329796	-0.00708724	0.991751	0.522439	-0.055174	-0.01436	-0.0622693	-0.00132796	0.0336515	-0.0268817	-0.043014	-0.00710681	0.0581829	-0.035911	-0.040417
MOD_43	steelblue	56154	TEX15	-0.060934	-0.0296715	-0.0236761	-0.0337813	0.0100994	-0.0704593	-0.0947566	-0.0529262	-0.0485894	-0.00454788	0.0205394	-0.028702	-0.0228574	-0.00412393	-0.104167	0.11738	-0.0501898	0.237929	0.967042	-0.0636681	-0.0674996	0.178911	0.00376073	0.134227	-0.0413593	0.0059842	-0.0610723	-0.0252335	-0.0404323	-0.116472	-0.183276	-0.0271351	-0.0404975	-0.049471	-0.209178	0.160435	-0.0346452	-0.052843	-0.04541	-0.0428924	-0.0144365	-0.0172227	-0.0339958	-0.0108495	0.0209459	0.1221
MOD_32	pink	56341	PRMT8	-0.0355329	0.0217313	-0.0372874	-0.0493827	-0.047643	0.00317127	-0.0246375	0.0184271	-0.023056	-0.0626854	-0.0457398	0.451076	0.653472	0.989748	0.0707395	-0.105837	-0.00484271	-0.028731	-0.0388134	-0.0305422	-0.0539753	-0.133766	-0.0372023	-0.0894821	-0.0305732	-0.063612	-0.0150199	-0.0418893	-0.0109147	0.00633892	0.167041	-0.0314722	-0.0512623	-0.0546991	-0.153284	0.0482915	-0.0603161	-0.0346813	-0.0193125	0.0520213	0.0604853	-0.0636404	-0.0136443	-0.0668048	-0.0488708	-0.0342673
MOD_44	tan	56673	C11orf16	-0.0451212	-0.0316116	-0.0546564	-0.0213371	-0.0486818	-0.0369199	-0.0785235	-0.062705	-0.00812188	-0.089908	0.0564128	0.175233	-0.0419542	0.0422303	0.0422873	-0.115853	0.0522259	0.00213366	0.000871057	-0.0703064	0.00291833	-0.214766	-0.0643145	-0.0857265	-0.0364366	-0.0912371	-0.0138697	-0.0471623	-0.0129575	-0.0951847	0.159995	-0.0818774	-0.000648221	-0.0498948	-0.250078	-0.0148153	-0.0289137	-0.0299365	-0.0686928	-0.076876	-0.00281831	-0.0407311	-0.0435015	-0.0958164	0.0635986	0.700829
MOD_8	darkgrey	56901	NDUFA4L2	-0.0385894	-0.0398253	-0.0325652	-0.0823684	-0.0389084	-0.0560349	-0.0328869	-0.0208255	0.991169	0.619806	-0.0824777	0.251932	-0.060111	-0.0539655	-0.113497	0.072265	-0.0615422	-0.041639	-0.0224612	0.00595044	0.0732277	0.261435	-0.0406166	0.0507357	-0.0274957	-0.040296	0.00950511	-0.0534001	-0.0543147	0.191584	-0.0876571	-0.0181784	0.0184637	0.0268573	0.249116	0.00362819	-0.0337495	0.0162658	-0.0427064	-0.0396078	-0.0273107	-0.0583407	-0.0372084	-0.0668048	-0.0383162	-0.0215544
MOD_32	pink	56944	OLFML3	-0.0423875	0.0318243	-0.140131	-0.0692112	-0.165199	0.0316621	-0.077841	0.021947	-0.11946	-0.232732	-0.0963084	0.322054	0.529257	0.766959	0.236386	-0.0803154	0.103784	-0.132409	-0.0266586	-0.132347	-0.206348	-0.198006	0.082971	-0.0435693	-0.0432898	-0.0692754	0.000582869	-0.140543	-1.26e-05	-0.041902	0.233342	-0.0247542	-0.0328843	-0.069219	-0.154543	-0.071092	-0.156032	-0.15614	-0.0058684	-0.101955	0.337244	-0.0321392	-0.0140805	-0.0170197	-0.00532219	0.00145764
MOD_8	darkgrey	57111	RAB25	-0.00652231	0.0141792	0.012558	0.281525	-4.32e-05	0.129613	0.105477	0.154042	0.596032	0.335163	-0.113612	0.0694191	-0.178283	-0.0817577	0.0338025	-0.0661307	-0.0988775	-0.184742	0.0423269	-0.0695418	-0.00632103	0.0423508	0.146947	0.00282146	0.0134032	0.11954	0.178438	-0.119983	-0.0935688	0.140486	0.0862406	0.0541637	0.0579102	0.170502	0.274796	0.398322	-0.0603738	-0.0756385	-0.184845	0.0736689	-0.213893	0.174732	0.0202948	-0.00685464	-0.20087	-0.0796506
MOD_32	pink	57292	KIR2DL5A	-0.0535628	-0.0245768	-0.0679962	-0.0540382	-0.0906348	-0.0404388	-0.107535	-0.0241879	-0.0546569	-0.108662	-0.0102958	0.47793	0.431636	0.765255	0.19915	-0.144623	0.0258381	-0.0290927	-0.0349794	-0.0642646	-0.0275639	-0.19939	-0.0549239	-0.103579	-0.00502432	-0.103825	-0.0553502	0.0524948	0.0109166	0.0193251	0.237027	-0.0805232	0.0833536	-0.0764158	-0.214363	0.280614	-0.0776197	-0.0522978	-0.0727985	0.0302791	0.0159965	-0.0632756	-0.0510587	-0.117036	0.0015358	0.56139
MOD_8	darkgrey	57453	DSCAML1	-0.19722	-0.176624	-0.0835675	-0.270562	-0.061361	-0.151803	-0.0640174	-0.174125	0.607401	0.390239	-0.088425	0.0130614	-0.00134243	0.17446	-0.0653254	-0.0538281	-0.136168	-0.154645	-0.124818	0.12607	0.092217	0.146212	-0.183774	0.0157317	-0.0154625	0.0623872	0.155512	0.165388	-0.199791	0.196835	0.0937397	-0.17913	0.203819	0.23834	0.437882	0.0253318	-0.173916	-0.0708324	0.181691	0.169488	0.00412393	0.0200604	0.0580925	0.00326031	-0.183439	-0.175113
MOD_31	paleturquoise	57497	LRFN2	0.0785538	0.0581939	-0.108701	-0.0146081	-0.0573406	-0.183215	-0.135792	-0.150394	-0.125039	-0.113862	-0.20112	0.227186	-0.147314	-0.0892831	-0.00421958	-0.293698	-0.140597	0.00392324	0.124874	-0.0725777	-0.1257	-0.118303	-0.117413	-0.0849765	-0.0687129	-0.027676	-3.33e-05	0.0106363	0.848983	0.38881	0.274114	-0.027246	0.0379149	0.0462714	0.00721297	0.143457	-0.0657854	-0.0808813	0.164012	0.0169665	-0.033428	0.115814	-0.0462659	0.00280639	-0.0425955	0.241722
MOD_32	pink	57628	DPP10	-0.0628454	-0.0336605	-0.0782938	-0.0485708	-0.0344257	-0.0779753	-0.112972	-0.0581363	-0.0475246	-0.088048	0.00818252	0.26537	0.329675	0.553957	-0.00809885	-0.0964745	0.0084241	0.0597525	0.316075	-0.0951919	-0.047731	-0.0797606	-0.0598108	0.0129803	-0.0834665	-0.0655673	-0.0408404	-0.0842348	0.322697	0.0859271	0.192019	-0.0895211	-0.112278	-0.0992532	-0.280692	0.0139277	0.305237	-0.0662894	-0.0788919	-0.046305	-0.0101548	-0.105382	-0.0500292	-0.133759	-0.0642665	-0.0704538
MOD_19	grey60	57818	G6PC2	0.0038171	-0.0485696	-0.0628657	-0.045365	-0.0631339	0.485882	-0.1256	0.0184094	-0.0687987	0.111166	0.244668	-0.0583121	0.092569	0.198455	0.49575	0.26421	0.286653	-0.0777208	-0.0396357	0.104616	-0.141987	0.103412	0.710479	0.408874	-0.0411669	-0.144025	-0.0660183	-0.0601882	-0.0228107	0.0700432	0.138911	-0.0066877	-0.0719801	-0.0844986	-0.153881	0.256614	-0.0641174	-0.0907196	-0.0642148	-0.0603392	-0.052849	-0.0298156	-0.0676399	-0.12713	-0.0871293	-0.0344686
MOD_32	pink	57830	KRTAP5-8	0.359741	-0.0654506	0.140694	-0.0744946	0.161876	0.07721	0.0237207	-0.066735	0.156088	0.00731535	-0.064077	0.141612	0.254172	0.486892	-0.0493242	-0.248361	-0.0961647	-0.117647	-0.129129	-0.105068	-0.00204529	-0.242518	-0.101249	-0.11692	-0.0883191	0.0950771	0.185	0.200638	-0.0683112	-0.0228185	0.106573	-0.0956828	-0.0851191	-0.0965783	-0.0341407	-0.0037636	0.461485	-0.0503843	-0.108284	-0.0606991	-0.077033	-0.155596	-0.0620392	-0.0379473	0.191533	-0.0936968
MOD_19	grey60	58158	NEUROD4	-0.00409237	-0.0300818	-0.0583123	0.0360082	-0.00835631	0.458636	-0.0808899	-0.0128187	-0.0480988	-0.089908	0.0672559	-0.112388	-0.0644959	-0.0376311	0.00464523	0.178659	0.210797	-0.0552334	-0.0301189	-0.0103004	0.0252997	0.117627	0.700459	0.493635	-0.039565	-0.0338932	-0.0442748	-0.0422097	-0.0246921	0.129631	0.155589	-0.00576989	-0.0325561	-0.0556998	-0.0885056	0.0433159	0.69557	-0.0276987	-0.0371013	-0.0619392	-0.0452307	-0.0824549	-0.0244149	-0.0958164	-0.0367618	-0.0359764
MOD_32	pink	58985	IL22RA1	-0.0832639	-0.0565296	-0.0682503	-0.114897	0.218077	0.142908	0.0710126	-0.0183352	-0.0618596	-0.117989	-0.0439751	0.0948892	0.31307	0.553342	0.305562	-0.100787	0.0411183	-0.100448	-0.0866277	-0.11652	0.106474	-0.229269	-0.0987611	-0.169125	-0.055896	0.352119	0.544349	-0.067439	-0.0583397	-0.12576	0.161741	-0.0977391	-0.0989541	-0.0871918	-0.206573	0.330358	-0.0572213	0.167893	-0.0756821	-0.0281015	-0.0588751	-0.0639561	-0.074189	-0.124653	-0.0278771	-0.0729809
MOD_27	mediumpurple3	59336	PRDM13	0.768837	-0.0958727	0.167038	-0.0627144	0.275856	0.429534	0.120055	-0.0742259	0.199329	0.0464851	-0.165786	-0.0983374	-0.0991073	-0.0729599	-0.181117	-0.121859	-0.181568	-0.100215	-0.0961733	-0.0838031	-0.00552929	-0.0645815	0.262016	-0.108645	-0.0946694	-0.110416	-0.077909	-0.0945299	-0.0402439	-0.0831575	-0.174981	-0.0422877	-0.0431001	-0.0847283	0.0741942	-0.0728039	-0.0720744	-0.0967183	-0.0964292	-0.115925	0.25898	-0.0825649	-0.0938623	-0.157693	-0.102369	-0.0700482
MOD_30	orangered4	59350	RXFP1	-0.132964	-0.0651619	-0.0293154	-0.09275	-0.0463888	-0.137311	-0.129598	-0.0769838	-0.0612694	-0.130648	0.030033	0.0491351	0.256401	-0.0679963	-0.00296328	0.265679	0.335861	0.0835607	-0.0914278	-0.0923104	-0.0725931	0.0701713	-0.0771683	0.108036	-0.0195042	0.0427187	0.120396	0.305635	-0.0860038	-0.0464537	0.00357529	-0.076951	-0.0953781	-0.0754128	0.0436372	-0.0837462	0.146801	0.671696	0.153577	5.84e-06	-0.0901502	-0.126812	-0.0351345	-0.185745	-0.0727785	-0.08095
MOD_31	paleturquoise	59352	LGR6	-0.0635168	-0.0331941	-0.111102	-0.0552222	0.0522011	0.0449376	-0.0507655	-0.0486854	-0.114749	-0.0773375	-0.122624	0.262095	-0.0821587	0.0485518	0.193061	-0.338776	-0.0115618	-0.0939303	-0.0959945	-0.120002	-0.0809436	-0.230199	0.065423	0.0438168	0.254641	0.244475	0.104888	0.0188187	0.788843	0.558751	0.557807	-0.0824921	-0.0792	-0.0918142	-0.0514468	0.193481	-0.0427163	-0.128202	0.0860274	0.222809	0.10713	0.0931159	-0.0329207	0.058902	0.140599	0.214064
MOD_8	darkgrey	60506	NYX	-0.0385894	-0.0398253	-0.0325652	-0.0823684	-0.0389084	-0.0560349	-0.0328869	-0.0208255	0.991169	0.619806	-0.0824777	0.251932	-0.060111	-0.0539655	-0.113497	0.072265	-0.0615422	-0.041639	-0.0224612	0.00595044	0.0732277	0.261435	-0.0406166	0.0507357	-0.0274957	-0.040296	0.00950511	-0.0534001	-0.0543147	0.191584	-0.0876571	-0.0181784	0.0184637	0.0268573	0.249116	0.00362819	-0.0337495	0.0162658	-0.0427064	-0.0396078	-0.0273107	-0.0583407	-0.0372084	-0.0668048	-0.0383162	-0.0215544
MOD_38	saddlebrown	60676	PAPPA2	-0.0601275	-0.0770893	-0.0686264	-0.0672065	-0.0414268	-0.067747	0.26804	0.628078	-0.00336627	-0.0526401	0.222685	0.0794987	-0.101743	-0.061348	0.479543	0.147588	0.18564	-0.0551319	-0.040447	-0.0479355	-0.14956	-0.0495246	-0.0296768	0.0602351	-0.00283524	-0.111204	-0.0337646	-0.0684364	-0.0820232	-0.153434	-0.00870993	-0.0842883	-0.097933	-0.0437896	-0.136853	-0.0077305	-0.0311542	0.348519	-0.0295217	0.0109501	-0.0961423	0.00449951	-0.0877163	-0.136523	-0.0470532	-0.023552
MOD_31	paleturquoise	63923	TNN	0.0140344	-0.0705023	0.523128	-0.00309955	0.589315	0.381691	0.357472	-0.0800431	-0.0839947	-0.0290849	-0.110489	0.0761884	-0.066687	-0.0420787	-0.0882666	-0.265343	-0.204267	-0.0290635	-0.0693277	-0.0957431	-0.0260326	-0.13087	-0.0754203	-0.233305	-0.0751379	-0.0674502	-0.0420533	-0.0518543	0.577002	0.16517	0.0298621	-0.039765	-0.0849859	-0.065324	-0.141508	-0.0498501	-0.0478977	-0.0788002	-0.07213	-0.0912988	-0.0736322	-0.0538491	-0.0432579	-0.119064	-0.0768995	-0.0471096
MOD_32	pink	64240	ABCG5	-0.0355329	0.0217313	-0.0372874	-0.0493827	-0.047643	0.00317127	-0.0246375	0.0184271	-0.023056	-0.0626854	-0.0457398	0.451076	0.653472	0.989748	0.0707395	-0.105837	-0.00484271	-0.028731	-0.0388134	-0.0305422	-0.0539753	-0.133766	-0.0372023	-0.0894821	-0.0305732	-0.063612	-0.0150199	-0.0418893	-0.0109147	0.00633892	0.167041	-0.0314722	-0.0512623	-0.0546991	-0.153284	0.0482915	-0.0603161	-0.0346813	-0.0193125	0.0520213	0.0604853	-0.0636404	-0.0136443	-0.0668048	-0.0488708	-0.0342673
MOD_32	pink	79345	OR51B2	-0.0427457	0.00425136	-0.0723094	-0.0390836	-0.0839491	-0.0466982	-0.0885086	-0.0318344	-0.0649107	-0.0642631	0.00959128	0.413145	0.322795	0.596675	0.120198	-0.166834	0.0347442	-0.0191072	-0.0295236	-0.0334989	-0.0537472	-0.253624	-0.0678046	-0.0526092	-0.0389165	-0.0815287	-0.0371085	0.0010341	-0.0112738	-0.0556605	0.202818	-0.0534335	-0.0112458	-0.0666444	-0.30275	-0.0177702	-0.0593856	-0.0537586	-0.0595161	-0.0339428	0.0337881	-0.0909709	-0.0198522	0.251267	0.619489	0.5718
MOD_40	sienna3	79400	NOX5	-0.0271791	-0.0603579	-0.0570246	-0.0338347	-0.0770729	-0.0968303	-0.00501321	-0.0799768	-0.0515714	-0.0653062	-0.0552116	0.0339817	-0.0964505	-0.0420214	-0.0295083	0.0462604	-0.0145569	-0.0685354	-0.0317469	-0.059107	-0.0425432	0.0978419	-0.0571624	0.0224962	-0.0444333	-0.0974607	-0.0606787	-0.0694389	-0.0431803	0.0703696	0.05336	-0.0407264	0.767295	0.34956	0.309173	0.329347	-0.041479	-0.0484237	-0.071546	-0.0201435	-0.0545923	-0.0234077	-0.0363685	-0.032658	0.00398207	0.424908
MOD_8	darkgrey	79469	DLEU2L	-0.0573952	-0.0587774	-0.0909117	-0.0905243	0.253279	0.180513	0.131901	-0.0523811	0.763336	0.415195	-0.128786	0.104829	-0.0987441	-0.0735944	-0.0816942	0.0729482	-0.0426946	-0.0836043	-0.0540636	-0.0444011	0.00492376	0.234563	0.00982351	0.0588485	-0.0625907	-0.078536	-0.0269373	-0.102365	-0.0714501	0.202678	0.0217171	-0.0332798	0.330868	-0.0117779	0.373703	0.0016144	-0.058278	-0.0219396	0.433871	-0.0404235	-0.048903	-0.0740047	-0.03681	-0.133693	-0.0647554	-0.0512726
MOD_44	tan	79570	NKAIN1	-0.0202484	-0.0154388	-0.0404977	0.0181731	-0.039652	-0.0257412	-0.0510357	-0.0301484	-0.0401576	-0.0626854	0.0338981	0.322709	-0.0500154	0.0429365	0.0515135	-0.110938	0.0265836	0.0141473	0.0289136	-0.0453374	0.0321274	-0.165818	-0.0411344	-0.0408376	-0.0139846	-0.063612	-0.0181705	-0.0195165	0.0283833	-0.0600929	0.106209	-0.049187	0.0514241	-0.0232826	-0.206365	-0.0212686	-0.0175321	-0.0252325	-0.0509109	-0.0560439	0.0173277	-0.0212216	-0.0288178	-0.0668048	0.112081	0.994747
MOD_32	pink	79589	RNF128	-0.0355329	0.0217313	-0.0372874	-0.0493827	-0.047643	0.00317127	-0.0246375	0.0184271	-0.023056	-0.0626854	-0.0457398	0.451076	0.653472	0.989748	0.0707395	-0.105837	-0.00484271	-0.028731	-0.0388134	-0.0305422	-0.0539753	-0.133766	-0.0372023	-0.0894821	-0.0305732	-0.063612	-0.0150199	-0.0418893	-0.0109147	0.00633892	0.167041	-0.0314722	-0.0512623	-0.0546991	-0.153284	0.0482915	-0.0603161	-0.0346813	-0.0193125	0.0520213	0.0604853	-0.0636404	-0.0136443	-0.0668048	-0.0488708	-0.0342673
MOD_19	grey60	79611	ACSS3	0.258898	0.0390854	-0.122715	-0.0654736	0.193403	0.532715	0.116229	0.0629835	-0.130235	-0.145137	0.0580235	-0.111006	0.0548335	-0.0985015	0.154787	0.376211	0.343873	-0.00101696	0.414625	0.0121921	-0.124864	0.175032	0.652277	0.50473	-0.115341	-0.0304105	0.026358	-0.104839	-0.106103	-0.0624816	-0.0111076	-0.0413628	-0.109007	0.166667	-0.0893748	-0.0590163	0.148425	-0.150661	0.0292752	0.0184985	-0.111157	-0.117965	-0.103296	-0.0839676	0.0559803	-0.110702
MOD_43	steelblue	79783	SUGCT	-0.124648	0.1657	-0.137016	-0.0900217	0.340381	0.32295	0.281616	-0.0128045	-0.160359	-0.077634	-0.0179377	-0.180199	-0.151244	-0.120148	-0.151395	-0.0320174	-0.107754	0.00781922	0.561155	-0.00748037	0.00566435	0.076582	0.19522	0.172571	0.0186756	-0.0547585	-0.14792	-0.00267994	-0.135226	0.0293889	0.0335323	0.0384762	0.0299882	0.14595	0.0411689	0.0363188	0.0483141	0.203051	-0.12825	-0.134097	0.293935	0.00527207	-0.130218	-0.143329	-0.106494	0.13855
MOD_32	pink	79784	MYH14	-0.0712685	0.00882115	-0.0507935	-0.0747299	-0.0356838	-0.0345614	-0.059998	-0.00837689	-0.0470622	-0.0673886	-0.0576537	0.348957	0.566349	0.870524	-0.0280583	-0.000570441	-0.0430243	0.297138	0.406943	-0.0578805	-0.0695565	0.0265812	-0.0293924	0.0131251	-0.0486755	-0.0572665	-0.0449397	-0.0610087	-0.0320604	-0.0634534	-0.00546713	-0.0421354	-0.087759	-0.0711576	-0.257178	0.0223256	-0.0789045	-0.065163	-0.0374232	0.0137521	0.0413559	-0.0674852	-0.0407786	-0.0798013	-0.0489148	-0.0674786
MOD_40	sienna3	79812	MMRN2	-0.146601	0.140077	-0.156037	-0.0736455	0.0490624	-0.0940978	-0.0689101	-0.162361	-0.0554516	0.00393665	0.0181581	-0.205763	-0.149295	-0.143101	0.163555	0.0591368	0.0558768	-0.000598465	-0.126519	-0.149549	-0.172711	0.0849755	-0.173123	-0.0418875	0.0623328	-0.0658558	-0.0549019	0.0414513	-0.158518	0.150268	0.170878	0.30089	0.718679	-0.0190019	0.387097	0.163095	-0.131204	-0.0665125	-0.0405825	-0.179729	0.0652969	0.113738	0.22527	0.278146	0.217398	0.0957217
MOD_40	sienna3	79986	ZNF702P	-0.0442177	-0.0318253	-0.0395671	-0.0296724	-0.0529302	-0.0901865	-0.0490279	-0.0402948	-0.017063	-0.0757027	-0.0929732	0.000932362	-0.0674755	-0.0567667	-0.0578041	0.156541	-0.0102174	-0.0734589	-0.0546522	-0.048572	-0.0171991	0.314765	-0.0297149	0.147379	0.301937	0.134619	-0.042664	-0.0868126	-0.0716074	0.270773	0.0296081	-0.00978709	0.850232	-0.015107	0.358909	-0.0399244	-0.0352308	-0.0404961	-0.0232104	-0.0685629	-0.0674587	0.391089	-0.0565266	0.138567	-0.0321086	-0.0563817
MOD_43	steelblue	80114	BICC1	0.0587491	-0.0964334	-0.0996699	-0.128863	-0.138545	-0.207834	0.0252589	0.13365	-0.0259785	0.111239	0.208001	0.13813	-0.0299566	-0.0602625	-0.0746986	0.0912609	0.0917189	0.277996	0.631201	-0.111929	-0.144612	0.020672	-0.0823417	0.170774	-0.109877	-0.0760624	0.025214	-0.00969278	-0.113851	-0.153722	0.00238651	-0.105053	0.147916	0.125644	-0.00368778	-0.128656	-0.0954149	-0.0365041	-0.131828	0.0347504	-0.0856732	0.0167036	0.171928	0.0964105	0.107225	0.439787
MOD_19	grey60	80139	ZNF703	0.020977	0.126307	-0.103961	-0.100001	-0.0538373	0.474459	-0.132985	-0.0602293	-0.136586	-0.060034	0.077102	-0.0595711	-0.0372785	-0.00652733	0.0610241	0.135786	0.246065	0.0393993	-0.00725259	-0.0570022	-0.0792514	0.197107	0.798648	0.746736	0.0863897	0.00834107	0.0209362	0.346025	0.213946	0.53423	0.402019	-0.0490878	0.00983204	-0.00302862	0.0580398	-0.102502	0.190127	-0.0879317	-0.0964664	-0.0200076	0.028514	-0.0706534	0.0123094	-0.14137	-0.102281	0.0271629
MOD_19	grey60	80144	FRAS1	0.0145403	-0.047376	-0.0981957	-0.0364698	-0.0302308	0.591604	-0.104135	-0.0309314	-0.0563318	-0.0782431	-0.0213533	-0.027138	-0.103535	-0.036989	0.134233	0.163157	0.200927	-0.0455643	-0.0309595	-0.0268763	-0.103833	0.141236	0.882284	0.533403	-0.0565457	-0.106056	-0.0438578	-0.0490154	0.227244	0.287128	0.204535	-0.000257451	-0.0529333	-0.0812762	-0.169149	0.122801	-0.0529639	-0.0915336	0.0751846	-0.0846821	-0.0405706	-0.0757959	0.0664489	0.106811	0.203147	0.103497
MOD_33	plum1	80316	PPP1R2P9	-0.0536253	-0.0600985	0.00236672	-0.0823408	-0.05571	-0.080076	0.110675	-0.0499284	-0.0319185	-0.0895798	-0.0888847	-0.111977	-0.085901	-0.0742822	-0.154168	-0.186101	-0.196917	-0.0614264	-0.0643983	-0.0625168	-0.047282	0.0384459	-0.0200487	0.0516181	-0.00862566	-0.0554806	-0.0436344	0.755909	-0.0594756	0.227994	-0.0653101	-0.0484538	-0.0608725	-0.0130698	0.0791606	-0.072271	-0.0496359	-0.00990351	-0.0429013	-0.00949885	-0.05855	-0.0715031	-0.0551304	-0.0954666	-0.0580659	-0.0692749
MOD_44	tan	80328	ULBP2	-0.0652059	0.11687	-0.119188	0.162377	0.326196	0.301942	0.09766	-0.0898591	-0.150599	-0.152041	-0.133551	0.198068	0.0230141	0.145961	0.135304	0.0135933	0.0136535	-0.0302519	0.110963	0.417278	-0.0515551	0.0382747	0.0889115	0.0301778	-0.12312	-0.18171	-0.106454	-0.0731482	0.348709	0.0960879	0.0852317	0.129753	-0.0836137	-0.12031	-0.34693	-0.0948916	-0.116733	-0.165957	-0.143233	-0.162303	-0.0799505	-0.107117	-0.120496	-0.0851135	0.165993	0.558434
MOD_19	grey60	80381	CD276	0.0042322	0.314842	-0.0367014	-0.0451416	-0.0286949	0.536692	-0.134146	-0.0414689	-0.072608	0.038633	0.115554	-0.17736	-0.0722228	-0.0682037	-0.0234405	0.157721	0.14109	-0.0718092	-0.0433419	-0.0241846	-0.070242	0.228337	0.840694	0.673907	0.151906	0.164061	0.143761	0.134673	-0.0598566	0.338676	0.171868	-0.0135429	-0.0522526	-0.0782906	-0.0249908	-0.0354751	-0.0434848	-0.0591838	-0.0407767	-0.0953827	-0.045981	-0.0729247	-0.0778146	-0.0884026	-0.061083	-0.0465887
MOD_32	pink	80741	LY6G5C	-0.0536343	-0.00985376	-0.011748	-0.0373807	-0.0893329	-0.0155374	-0.0549046	0.0165125	-0.0539267	-0.0777006	-0.0203563	0.227146	0.470665	0.668117	0.393536	-0.0470796	0.115109	-0.0551585	-0.0344955	-0.0360921	-0.113698	-0.17987	-0.0510252	-0.0966464	-0.0473659	-0.110122	-0.0556896	-0.0718751	-0.00620558	-0.0749151	0.200902	-0.0352213	-0.0810654	-0.0737648	-0.0891726	0.0146271	-0.070152	-0.0636161	-0.0533188	0.00998588	0.0124275	-0.0500389	-0.025175	-0.108695	-0.0542638	-0.0312784
MOD_30	orangered4	81697	OR2B2	-0.0594521	-0.0358879	-0.0203613	-0.0437545	0.0283835	-0.0560349	-0.0733091	-0.0214976	0.0181916	0.00167104	-0.0479643	-0.0783585	-0.060111	-0.0381742	-0.127433	0.0719931	-0.0841638	-0.0453098	-0.0479459	-0.0265632	-0.040864	0.122362	-0.0391998	-0.00823311	0.0366114	-0.0176305	-0.0205157	-0.0347323	-0.0646518	-0.0581175	-0.190297	-0.0505815	-0.0541216	-0.0229234	0.0236292	-0.0489969	-0.00414339	0.987153	0.00974606	0.0359797	-0.0408717	-0.0579983	-0.0318258	-0.0668048	-0.0497675	-0.0323542
MOD_29	orange	81854	ZNF205-AS1	0.179277	-0.072205	-0.0680657	0.160556	-0.0695756	-0.0974247	0.0803608	-0.0911375	-0.0899192	-0.0393931	0.019391	0.288972	0.311644	-0.0621642	-0.00988076	0.173	0.284944	-0.0731864	-0.0778151	-0.0575482	-0.0487464	0.00681867	-0.0736432	-0.0308655	-0.0661783	-0.0744296	-0.0323283	-0.0915472	0.363011	0.0531703	0.0113907	-0.0382954	-0.0356411	0.678829	0.253574	-0.108526	-0.0953688	-0.079884	-0.0738614	-0.0362586	-0.0639126	-0.0811633	-0.0305411	-0.051163	-0.0888212	-0.0563649
MOD_27	mediumpurple3	81871	KRTAP4-6	0.628414	-0.102565	-0.111199	-0.0727169	0.168313	0.046211	0.0943512	-0.0856087	-0.108116	0.114851	0.0936968	-0.168133	-0.126447	-0.116492	0.0752888	-0.0105967	-0.0829056	-0.117568	-0.131129	0.154867	-0.0307902	0.0689978	-0.0836282	-0.0116486	0.170238	0.0268552	-0.0925803	-0.107731	0.166586	0.130232	-0.0429869	-0.0697223	0.387357	0.270174	0.346473	-0.117183	-0.111747	-0.144433	-0.120808	-0.124932	-0.142111	-0.0708456	-0.102593	-0.00177507	0.161543	-0.0720614
MOD_38	saddlebrown	83889	WDR87	0.213205	-0.0842899	-0.098595	-0.0956138	-0.0734498	-0.101909	0.427119	0.828564	-0.0316044	-0.118635	0.149804	0.153674	-0.122993	-0.0859587	0.196454	-0.0202454	0.0366829	-0.0710176	-0.0407828	-0.0465377	-0.166637	-0.142234	-0.0311227	0.00361685	-0.0631242	-0.127489	-0.0574087	-0.0633668	-0.0857796	-0.16631	-0.0153123	-0.0919962	-0.0841395	-0.0558206	0.039731	-0.0329613	-0.0492519	-0.0781458	0.248525	0.0281805	-0.0869222	-0.018089	0.203009	0.0741098	-0.062376	-0.0368276
MOD_33	plum1	84536	C21orf67	0.0844583	0.17016	-0.116472	-0.15543	0.0583443	0.0558014	-0.106302	-0.0130547	-0.156271	-0.0326359	0.16337	-0.0744013	-0.0566311	0.039997	0.127135	-0.0457964	0.0723524	0.0110922	0.095748	-0.159996	-0.0454697	0.0520616	0.125357	0.420668	-0.0990374	-0.107474	0.0116946	0.822333	0.0703794	0.357366	0.254042	-0.0527149	-0.0915046	-0.122821	-0.0278102	-0.0878676	0.0594521	0.0496258	0.00999436	0.135856	-0.139203	-0.148157	-0.0864931	-0.0206504	0.200876	0.0996671
MOD_8	darkgrey	84570	COL25A1	0.292413	-0.0801888	-0.0631825	-0.129505	-0.0919188	-0.110603	-0.081112	-0.0872643	0.797362	0.646508	0.101326	0.0824422	-0.0806194	-0.0723281	-0.16455	-0.0361997	-0.108097	-0.0887761	-0.0723942	-0.0300537	0.0078149	0.0799495	-0.0885651	-0.0496879	-0.0689764	-0.113914	-0.023366	-0.1077	-0.102708	0.0371032	-0.0806391	-0.0796145	-0.0354223	0.170403	0.310322	-0.0679921	-0.0750142	0.169455	-0.0894137	-0.0629164	-0.0671351	-0.109349	-0.0662763	-0.136009	-0.104615	-0.0500292
MOD_19	grey60	84627	ZNF469	-0.00583028	0.059941	-0.161315	-0.0606872	0.0880785	0.580844	-0.0737338	-0.0557643	0.0262675	0.0608814	0.0399866	-0.0349618	-0.0656853	0.0145057	0.010067	0.0313914	0.142834	-0.0709019	-0.0184374	-0.135907	0.0662836	0.204601	0.795824	0.701447	0.295668	0.177325	0.0229003	0.266518	0.240319	0.672559	0.460451	-0.068755	-0.0450011	-0.0966723	0.116844	0.0627987	0.0656817	-0.0753936	0.0114268	0.0454635	0.045034	-0.15619	-0.00820653	-0.183888	-0.102109	0.0663307
MOD_40	sienna3	84871	AGBL4	-0.0784197	-0.0859386	-0.0912174	0.291893	0.337693	0.181977	0.291446	-0.0749492	-0.0833532	-0.117735	-0.111267	-0.195085	-0.118514	-0.0949357	-0.102895	0.027803	-0.0836065	-0.0951456	-0.0829536	-0.0934408	-0.0301068	0.094077	-0.069483	-0.064884	-0.080671	-0.0618222	-0.0794936	-0.0966949	-0.0639169	-0.0203346	-0.0673392	-0.0444378	0.622444	-0.0498029	0.0841913	-0.0386642	0.335208	-0.0879189	-0.100437	0.283915	-0.0991093	-0.0650818	-0.0570789	-0.16632	-0.0711732	-0.0762927
MOD_38	saddlebrown	84913	ATOH8	-0.165417	-0.151437	-0.161055	0.206087	-0.0724479	0.080752	0.316311	0.603858	0.308133	0.221034	0.130983	0.341948	0.0820593	0.210469	-0.132995	0.166305	0.00296056	0.0303149	0.385424	-0.117788	-0.0786766	0.291805	0.222243	0.370928	-0.0423158	0.0210009	0.0752302	-0.0726813	0.0189414	0.125916	-0.0860951	-0.0801383	0.0637864	-0.0539516	-0.098794	-0.100928	-0.151076	-0.0326245	0.0121631	-0.0103118	-0.0168484	-0.14155	-0.0629811	-0.170588	-0.0724306	-0.109981
MOD_19	grey60	84929	FIBCD1	0.143866	-0.028284	-0.0437074	-0.0517399	-0.0503413	0.603417	-0.110182	-0.064065	-0.0471221	-0.042296	-0.0493383	-0.124148	-0.119854	-0.0662913	-0.104609	0.225479	0.114048	0.193355	-0.0183914	0.0355171	-0.0232067	0.265229	0.910107	0.560151	-0.081525	-0.103866	-0.0297657	-0.0553084	0.0274113	0.197375	0.025745	0.106026	-0.0321911	0.0230679	-0.102513	-0.0129984	-0.0738585	-0.114215	-0.074019	-0.0679372	0.165068	-0.0899191	-0.0695972	-0.132547	-0.085807	0.0690687
MOD_19	grey60	84968	PNMA6A	-0.0543273	-0.0843814	-0.108136	-0.10124	-0.0652727	0.377137	0.0815369	0.0944528	-0.0922798	-0.00676011	0.0643867	-0.177905	-0.154741	-0.0961341	0.230313	0.169369	0.0832725	0.33158	-0.0509798	-0.047914	-0.136804	0.111776	0.629946	0.325764	-0.0752226	-0.0305468	0.0473165	-0.0691658	-0.0585952	-0.0559939	-0.143717	-0.0393065	-0.128794	-0.0673353	-0.314821	0.063967	-0.0910511	-0.114518	-0.0698916	0.130658	-0.0878116	-0.0525719	-0.120982	-0.0996276	0.0307604	-0.0695326
MOD_32	pink	84985	FAM83A	-0.00749882	0.246237	-0.0911495	0.222265	-0.0832859	0.247079	-0.162422	-0.015655	-0.0984446	-0.132961	-0.0478889	0.197676	0.281511	0.526877	0.267714	0.0727857	0.0769516	-0.0914403	-0.0747794	-0.0764626	0.128118	0.017247	0.31923	0.182992	-0.0443169	-0.12453	-0.0935596	-0.0470047	-0.0780542	-0.0407532	0.00547136	-0.0835883	-0.0818881	-0.113336	-0.335068	-0.0434929	-0.107292	0.171386	-0.0954999	-0.0817405	-0.0338038	-0.082867	-0.112392	0.0324001	0.288718	0.292226
MOD_33	plum1	90019	SYT8	-0.0668852	-0.065062	-0.00488687	0.482916	-0.0559153	-0.0460988	-0.0981568	-0.0572135	-0.0385	-0.111472	-0.0871704	-0.139343	-0.106894	-0.0860673	-0.197089	-0.0758527	-0.192332	-0.068802	-0.085302	-0.0734738	-0.0710172	0.165888	-0.0385843	0.089126	-0.0123851	-0.0806662	-0.0849535	0.657977	-0.0559433	0.17557	-0.159037	-0.0673025	-0.0580399	-0.0468671	0.0523927	-0.0778408	-0.0646584	-0.0362575	-0.0696217	-0.0439643	-0.0684367	-0.0618466	-0.0568877	0.0193656	-0.0678638	-0.0566279
MOD_44	tan	90050	FAM181A	-0.0202484	-0.0154388	-0.0404977	0.0181731	-0.039652	-0.0257412	-0.0510357	-0.0301484	-0.0401576	-0.0626854	0.0338981	0.322709	-0.0500154	0.0429365	0.0515135	-0.110938	0.0265836	0.0141473	0.0289136	-0.0453374	0.0321274	-0.165818	-0.0411344	-0.0408376	-0.0139846	-0.063612	-0.0181705	-0.0195165	0.0283833	-0.0600929	0.106209	-0.049187	0.0514241	-0.0232826	-0.206365	-0.0212686	-0.0175321	-0.0252325	-0.0509109	-0.0560439	0.0173277	-0.0212216	-0.0288178	-0.0668048	0.112081	0.994747
MOD_8	darkgrey	90737	PAGE5	-0.071837	-0.0793232	-0.0642723	-0.0777557	-0.0567148	-0.114388	-0.119782	-0.0740164	0.732687	0.465472	-0.0950644	0.163959	-0.130814	-0.0687898	-0.0213839	-0.0701914	-0.0803857	-0.0741213	-0.0375163	-0.049085	-0.00643773	0.00433078	-0.0740747	-0.118633	-0.0638511	-0.0678656	-0.0361501	-0.07551	-0.0438307	0.0698796	0.0414075	-0.0577588	-0.0178775	-0.0112319	0.146886	0.392834	-0.0561701	0.175242	0.166534	0.437035	-0.0388584	-0.0713871	-0.0384353	-0.0918375	-0.0594637	0.171841
MOD_24	lightsteelblue1	285593	LOC285593	-0.0274014	-0.0629975	0.988237	-0.0325149	-0.0133761	0.0184764	-0.0650597	-0.0699396	-0.0433213	-0.00377204	-0.0181169	-0.0783585	-0.060111	-0.0472876	-0.167249	-0.135277	-0.205304	-0.0551615	-0.0855334	-0.0540964	-0.0626084	-0.117846	-0.0570377	-0.235195	-0.0421686	-0.0580835	-0.065592	-0.0166962	-0.0373001	-0.22651	-0.294661	-0.0505777	-0.0681842	-0.0603913	-0.195865	-0.0582168	-0.0348685	-0.0207127	-0.0419772	-0.0586005	-0.0472856	-0.0136455	-0.0494412	-0.0668048	-0.0587983	-0.0505273
MOD_19	grey60	92235	DUSP27	-0.0438436	-0.0885076	-0.108806	0.286838	-0.0668366	0.340534	0.228387	0.488258	-0.0666501	-0.145711	0.0179062	0.0275247	-0.128896	-0.0949959	-0.0714284	0.0794774	0.0407895	-0.0861563	-0.0620961	-0.0323382	-0.131922	0.0708337	0.497397	0.309611	-0.0760518	-0.106073	-0.0678098	-0.0451645	-0.0553306	0.0016655	-0.0121693	-0.0474388	-0.0573641	-0.089987	-0.148661	-0.0628282	-0.0450938	-0.0925931	-0.0498937	-0.0578747	0.468636	-0.0583246	-0.0892834	-0.0679631	-0.0701964	-0.0434594
MOD_44	tan	94163	SNORD38B	-0.0587001	-0.0688745	-0.0810546	-0.0075897	-0.0465509	-0.077323	-0.0699254	-0.0698656	-0.0909562	-0.094215	0.00138936	0.14866	-0.0918561	-0.0398592	-0.0655558	-0.0736639	-0.0139699	-0.0686662	-0.0505024	-0.0805474	0.500374	-0.0148263	-0.0751447	0.0647161	-0.0431621	-0.0164564	-0.0618997	-0.0676115	0.211024	0.0593557	0.0795208	-0.113523	-0.0393043	0.20968	-0.0346203	-0.0526935	0.521522	0.171607	-0.0880009	-0.0619676	-0.057756	-0.0893163	-0.0575999	-0.0773412	0.0118291	0.548731
MOD_19	grey60	94234	FOXQ1	-0.0110738	-0.0403494	-0.0592617	0.618296	-0.0260586	0.575111	-0.0416394	-0.0151206	-0.0440202	-0.089327	-0.0719298	-0.111661	-0.0696738	-0.0489378	-0.10934	0.192208	0.0547505	-0.0419982	-0.0336679	-0.0113698	-0.0849385	0.225662	0.766587	0.388491	-0.0350065	-0.0543214	-0.0394022	-0.0407492	-0.031802	0.0853444	-0.103859	0.0125449	-0.0307412	-0.0577262	-0.183545	-0.0176815	-0.0503518	-0.0761628	-0.044924	-0.0825128	-0.040598	-0.0346422	-0.0699004	-0.0951972	-0.0665872	-0.0331133
MOD_38	saddlebrown	112802	KRT71	-0.0399927	-0.0452576	-0.0591464	-0.0225565	-0.0391455	-0.0560349	0.598356	0.987767	-0.0166799	-0.0626854	0.210771	0.312507	-0.060111	-0.0546716	0.032888	0.00479234	0.0837523	-0.0176211	0.00478979	0.00960433	-0.106384	-0.0973394	0.0192087	0.136305	-0.0370187	-0.063612	-5.92e-06	-0.0354584	-0.0565714	-0.0599004	0.0864448	-0.0390011	-0.0543407	-0.012352	-0.0872473	-0.0179692	-0.0010515	-0.0223445	0.0186198	0.0819697	-0.0548914	0.00196023	-0.0440466	-0.0668048	-0.016102	-0.00358474
MOD_32	pink	115019	SLC26A9	-0.0454584	0.0110606	-0.0498488	-0.0850204	-0.0768422	-0.0264363	-0.0148866	0.0181902	-0.0213	-0.0870774	-0.0740183	0.350805	0.551123	0.864027	0.0777847	-0.121676	0.00534525	-0.0216863	-0.0200307	-0.0446638	-0.0678872	-0.178933	-0.0453448	-0.136961	-0.026898	-0.0883646	-0.0219328	-0.065559	-0.0259684	-0.0141898	0.206728	-0.0457952	-0.0443351	-0.0625769	-0.0157808	0.0649269	-0.0441238	-0.059427	-0.0330723	0.0321944	0.0443363	-0.0706514	0.502241	0.195495	-0.0590411	-0.0368878
MOD_32	pink	115265	DDIT4L	-0.0192261	-0.113832	-0.102456	-0.183316	-0.0534993	-0.0982367	-0.0666706	-0.0641641	-0.0468616	-0.178853	-0.185418	0.284063	0.179043	0.478469	-0.101644	-0.159019	-0.120569	0.241317	0.422537	0.0137335	0.00345748	-0.106824	-0.0657398	-0.0302279	-0.170213	-0.118653	-0.0143139	-0.0688869	0.158674	-0.0456245	0.100573	-0.16289	-0.194636	0.0454427	-0.205272	-0.112411	0.179928	-0.0421858	-0.162102	-0.0385667	0.0217701	0.334907	0.282337	0.51229	0.205339	0.0396042
MOD_38	saddlebrown	117579	RLN3	0.103467	-0.0851407	-0.103867	-0.0507084	-0.0943582	-0.106419	0.274856	0.680757	-0.0516858	-0.132221	0.184097	0.240474	0.00924743	0.145035	0.421935	0.0611082	0.164393	-0.109418	-0.0727602	-0.0667727	-0.131681	-0.134893	-0.0444844	0.0427754	-0.0530746	-0.129087	-0.0680887	-0.100449	-0.0793312	-0.147047	0.0958473	-0.0909899	0.113285	-0.0691097	-0.0410032	-0.00922502	0.409724	0.107898	-0.0502525	-0.00730789	0.142153	0.195834	-0.0919246	-0.0494666	-0.0665844	-0.0626316
MOD_31	paleturquoise	120237	DBX1	0.0443143	-0.0346075	-0.0485347	0.00312976	0.0166034	-0.0560349	-0.0221626	-0.0357124	-0.0515898	0.0175002	-0.105527	0.284961	-0.060111	-0.0332278	-0.0312442	-0.162904	-0.0964	0.0119595	-0.0344762	-0.0447463	-0.0187828	0.0531472	-0.0258657	0.0304228	-0.0527918	-0.0187546	0.0101247	-0.0363803	0.988372	0.475994	0.163036	-0.0223508	-0.0645287	-0.0301684	-0.0944591	-0.0541677	-0.0459912	-0.0562789	-0.0373935	-0.0428647	-0.0267105	-0.0392539	-0.0417477	-0.0668048	-0.0547767	-0.00395553
MOD_27	mediumpurple3	123346	HIGD2B	0.986092	-0.0496039	-0.0330624	-0.0345283	-0.0490539	-0.0560349	-0.0708343	-0.0363859	-0.0132255	-0.0626854	-0.110131	-0.0783585	-0.0449676	-0.0396535	-0.171046	-0.146241	-0.215564	-0.0553347	-0.0647099	-0.0513627	-0.00115812	-0.115792	-0.0426277	-0.238194	-0.0562332	-0.0523146	-0.0488169	-0.0483869	-0.0297719	-0.191527	-0.275186	-0.040578	-0.0319793	-0.0407829	0.0895328	-0.0749411	-0.0617649	-0.0562789	-0.05239	-0.0464835	-0.0571253	-0.0294789	-0.0656405	-0.0668048	-0.0636396	-0.0386422
MOD_29	orange	124404	SEPT12	-0.0374299	0.198936	-0.0258202	-0.0809964	-0.110512	-0.118954	0.161516	-0.105324	-0.0929035	-0.0820735	-0.156993	0.0555199	0.149076	0.21928	-0.0734428	-0.298999	-0.156535	-0.0898622	-0.0671324	-0.0561582	-0.0989903	-0.16912	-0.0794879	-0.0440089	-0.086319	-0.103858	-0.0506142	0.195634	0.187192	0.185974	0.178908	-0.0701967	-0.07793	0.689245	0.32152	-0.105401	-0.100058	-0.0916408	-0.0745238	0.00545844	-0.0307582	-0.119046	-0.0520777	-0.0816623	-0.118147	-0.0832043
MOD_19	grey60	127068	OR2T34	0.308994	0.319751	-0.0326887	-0.026846	-0.0460077	0.468082	-0.132031	-0.0519705	-0.0595761	-0.107298	-0.0674675	-0.170296	-0.0821943	-0.0638309	-0.0303457	0.0845625	0.0945223	-0.0628004	-0.0471136	-0.0288514	-0.0882836	0.137707	0.746133	0.552958	-0.0450025	-0.115422	-0.0680335	0.349436	-0.0552442	0.279293	0.124503	0.00240693	-0.0441577	-0.0716658	-0.0362344	-0.0572968	-0.0515337	-0.0689202	-0.0558947	-0.0689399	-0.0519615	-0.0903289	-0.0751694	0.0806045	0.278543	-0.0430439
MOD_43	steelblue	127731	VWA5B1	-0.09877	-0.0704374	-0.086553	-0.0878783	-0.0706968	0.0360305	-0.153121	-0.0616954	-0.0620969	-0.13286	-0.0397553	-0.184293	-0.110051	-0.0571492	0.184605	0.173275	0.104152	0.0474801	0.546079	-0.10388	-0.179014	0.119843	0.19526	0.170221	-0.084557	-0.114582	-0.110771	-0.124358	-0.0890841	-0.0463533	0.0630181	-0.0580126	0.34813	-0.095134	0.153706	0.241873	0.188349	-0.103592	0.339108	-0.0691217	-0.0773718	0.198154	0.365861	0.235003	-0.0754332	-0.109254
MOD_40	sienna3	128312	HIST3H2BB	-0.0953598	0.105148	-0.0766227	0.0614232	-0.105669	0.0888351	-0.0432044	0.0420672	-0.0874294	-0.159115	-0.0381622	0.0595543	0.078212	-0.0901832	0.127173	0.409923	0.278314	-0.0465616	0.241848	0.0634527	-0.12334	0.367749	0.295775	0.370033	0.2928	0.0687321	-0.0980195	-0.145001	-0.126506	0.185742	0.048846	-0.0286895	0.560963	0.0640882	0.242925	-0.08351	-0.0899668	-0.123934	-0.0710676	-0.135799	-0.115985	0.488103	0.0572178	0.212817	-0.0892008	-0.118191
MOD_29	orange	128954	GAB4	-0.0212815	-0.0726104	-0.0684228	-0.0489146	-0.0655682	0.135545	0.0191058	-0.0975589	-0.0474741	-0.0152894	-0.0604746	-0.174334	-0.0959009	-0.065701	0.0403928	-0.0768298	0.0413588	-0.0889962	-0.0467445	-0.0351551	-0.0939945	-0.146293	0.270455	0.102794	-0.0756538	-0.0621465	-0.0478859	-0.0836579	-0.0479894	0.0521922	0.246204	-0.0318588	-0.0386523	0.695053	0.373112	0.270616	-0.0681373	-0.0697645	0.365816	0.449775	-0.0233613	-0.0709191	-0.0126002	-0.0103045	-0.0957105	-0.0611052
MOD_31	paleturquoise	132946	ARL9	0.237887	-0.0711958	-0.125116	-0.0339855	0.291467	0.121319	0.222713	-0.0741022	-0.125644	-0.134528	-0.0196302	0.550878	0.412838	0.302767	0.0308047	-0.0787832	0.1421	-0.0654717	-0.0832661	-0.125166	-0.00773394	-0.170133	-0.104746	-0.188903	-0.108486	-0.10599	-0.0533932	-0.098728	0.611205	0.103667	0.126615	-0.0806094	-0.0776134	-0.0924098	-0.230895	-0.0604373	0.239221	-0.0905748	-0.10832	-0.10964	-0.0646212	-0.128175	-0.054241	-0.199073	-0.0571718	0.270338
MOD_32	pink	134548	SOWAHA	-0.00115099	0.000822417	-0.0723693	-0.053206	-0.0399733	0.476785	-0.0662386	0.00246867	-0.0481363	0.132717	0.21314	0.23512	0.41501	0.666931	0.0506257	0.114672	0.153027	-0.046368	-0.0386637	-0.00323134	-0.0898881	0.076049	0.662544	0.414139	-0.0426217	-0.107104	-0.0225903	-0.0549769	-0.0292416	0.161285	0.20879	-0.00277771	-0.0534991	-0.0819997	-0.18059	0.0285781	-0.0604781	-0.0673963	-0.0340738	-0.0104734	0.028755	-0.0826799	-0.0381856	-0.11248	-0.0766869	-0.0302003
MOD_31	paleturquoise	135892	TRIM50	0.431104	-0.088843	-0.0745692	-0.0576094	-0.0590911	-0.120638	-0.131473	-0.0896192	-0.0814	-0.0763868	-0.204173	0.0881098	-0.133764	-0.0869814	-0.13661	-0.227682	-0.213465	0.164861	-0.0915862	0.0912997	-0.020353	-0.00179225	-0.0571253	-0.075495	-0.0899609	-0.094116	-0.0623101	0.235954	0.759239	0.346445	0.0359721	-0.0670238	-0.0985325	-0.0756501	-0.0320072	0.113972	-0.0848551	-0.0848742	-0.0862824	-0.0667107	0.219172	-0.076221	-0.0989104	-0.134456	-0.114141	-0.060702
MOD_32	pink	139599	MAGEE2	-0.0355329	0.0217313	-0.0372874	-0.0493827	-0.047643	0.00317127	-0.0246375	0.0184271	-0.023056	-0.0626854	-0.0457398	0.451076	0.653472	0.989748	0.0707395	-0.105837	-0.00484271	-0.028731	-0.0388134	-0.0305422	-0.0539753	-0.133766	-0.0372023	-0.0894821	-0.0305732	-0.063612	-0.0150199	-0.0418893	-0.0109147	0.00633892	0.167041	-0.0314722	-0.0512623	-0.0546991	-0.153284	0.0482915	-0.0603161	-0.0346813	-0.0193125	0.0520213	0.0604853	-0.0636404	-0.0136443	-0.0668048	-0.0488708	-0.0342673
MOD_32	pink	140801	RPL10L	-0.0413695	-0.00373091	-0.0920445	-0.0682633	0.424193	0.312693	0.263235	-0.0294559	-0.0456052	0.0665514	0.143693	0.276007	0.515888	0.811401	0.108501	-0.200925	-0.00106502	-0.0463291	-0.0520822	-0.0699974	-0.0739241	-0.27853	-0.0739017	-0.173079	-0.063402	-0.105304	-0.0248858	-0.0751439	-0.024145	-0.019381	0.311654	-0.0599682	-0.0625975	-0.0848576	-0.0955906	0.0373096	-0.068556	-0.063547	0.185638	0.00684737	0.020432	-0.0907067	-0.00352961	-0.135641	-0.0754344	-0.0502729
MOD_8	darkgrey	140849	LINC00266-1	-0.0664634	-0.0544798	-0.0620679	-0.111794	-0.0803006	-0.097102	-0.0595046	-0.0385008	0.816654	0.448305	-0.0594601	0.124622	-0.0818865	-0.0442778	-0.0684792	0.00628789	-0.00486299	-0.0466376	-0.0241732	-0.0344524	0.0491424	0.0862217	-0.0654865	-0.0197866	-0.0415084	-0.080849	-0.011865	-0.076702	-0.0796836	0.108116	0.0564421	-0.0648974	-0.00598464	-0.0146556	0.267096	0.0327746	0.206532	-0.0153928	-0.0737599	-0.0699706	-0.0495573	-0.0924499	0.441798	0.161207	-0.0269311	-0.0386216
MOD_32	pink	142685	ASB15	-0.06701	-0.0099358	-0.0890693	-0.00703236	-0.0723269	-0.0646739	-0.111204	-0.0386405	-0.0578565	-0.0583089	-0.0393245	0.373669	0.292337	0.56268	0.0688002	-0.0931624	0.0153515	-0.0406995	-0.0380356	-0.0259304	-0.03511	-0.117542	-0.0835072	-0.0889667	-0.0559532	-0.100166	-0.0541476	-0.035833	-0.0315824	0.0257759	0.154331	0.405892	0.00117473	-0.0680105	-0.195533	-0.0423621	-0.0823629	-0.0607409	-0.057775	-0.0309299	0.0199514	-0.0906696	-0.0456028	0.148791	0.461007	0.537386
MOD_32	pink	143379	C10orf82	-0.0663445	-0.0335621	-0.0826517	-0.0891816	-0.0781441	-0.0937267	-0.125463	-0.00375213	-0.0696207	-0.0410157	-0.0478531	0.303202	0.456725	0.764709	0.265059	-0.0703236	0.0301013	-0.00116687	0.138724	-0.0820711	-0.094922	-0.0749004	-0.0611471	-0.00487011	0.213598	0.0725808	-0.0647511	-0.0884011	0.175077	0.14305	0.20341	-0.0736468	-0.124335	-0.0982795	-0.120465	0.000211185	-0.0956053	0.111869	-0.0609257	0.235315	-0.00579273	-0.0911052	0.193467	0.130193	0.162955	-0.0699562
MOD_29	orange	145165	ST13P4	-0.0747335	-0.0682747	-0.0760924	-0.0797348	-0.100801	-0.136771	-0.0364843	-0.124681	0.193049	0.112817	-0.0221698	0.139637	-0.0911348	-0.0272669	-0.0594426	-0.037364	-0.0198457	0.0600633	0.447797	0.0795781	-0.0396257	-0.0278341	-0.0801633	0.0470095	-0.0771964	-0.093342	-0.0494055	-0.072235	-0.082366	-0.0543462	0.0544275	-0.072647	-0.0171865	0.595195	0.112942	0.015824	-0.077111	-0.0942219	-0.0954936	-0.0694416	-0.0372397	0.103617	-0.0577073	0.208256	0.243062	0.444381
MOD_30	orangered4	145497	LRRC74	-0.0845581	-0.0750138	-0.0796569	-0.107732	-0.0762544	-0.113911	-0.0969408	-0.0691774	-0.0651364	0.147182	0.233027	-0.0407256	0.0972676	0.268137	-0.0978683	-0.0529662	-0.067185	-0.126153	-0.124704	-0.0798682	-0.0780313	0.0275351	-0.0700886	0.0909188	-0.0265748	-0.107772	-0.07752	0.284868	-0.0965974	0.0804551	0.050372	-0.106652	0.239457	-0.0942136	0.0997607	-0.0684429	0.317163	0.541808	-0.0732955	-0.0191864	0.302739	-0.135538	-0.0597505	-0.203944	-0.110593	-0.0861161
MOD_30	orangered4	145873	MESP2	-0.104684	-0.110449	0.212712	-0.140625	-0.072311	-0.154724	-0.234975	-0.112315	0.223894	0.345927	0.254129	-0.181981	-0.155951	-0.110851	-0.134795	-0.126283	-0.127013	-0.137018	-0.135809	-0.0928634	-0.0306889	-0.0685251	-0.105984	-0.055781	0.265313	0.387644	0.292722	-0.063491	-0.125409	-0.022178	-0.0359604	-0.156925	-0.110238	-0.09813	0.0358357	0.259743	0.274464	0.566242	-0.0710477	-0.089501	-0.127089	-0.117126	-0.0745089	-0.119136	-0.0890959	-0.101037
MOD_27	mediumpurple3	146664	MGAT5B	0.666238	0.366076	0.104333	0.0920194	-0.106525	-0.176076	-0.190272	-0.156729	-0.0767552	-0.15364	-0.171383	-0.138433	-0.153876	-0.112836	-0.115613	-0.390082	-0.268609	-0.136683	-0.12118	-0.144972	-0.12767	-0.331537	-0.126448	-0.275183	-0.141633	-0.156889	-0.117466	0.161652	0.148146	-0.0400643	0.0201267	-0.12852	-0.101548	0.137443	0.145933	0.0876628	0.118962	-0.0973601	0.128122	0.155413	-0.108289	0.137354	-0.105858	-0.00449187	-0.161974	-0.123104
MOD_32	pink	146845	WDR16	-0.0742134	-0.000519037	-0.0451906	0.465939	-0.0854069	-0.0129697	-0.0497775	-0.0197352	-0.0154413	-0.111304	-0.115026	0.394333	0.353109	0.606227	0.0242903	-0.158677	-0.106702	-0.0559889	-0.0452205	-0.0508829	-0.125738	-0.169622	-0.0640522	-0.241068	-0.0495329	-0.0829954	-0.0158603	-0.0536709	-0.0341667	-0.0864378	0.0419494	-0.034627	-0.0406878	-0.0438381	-0.159385	-0.0233825	-0.072156	-0.0647541	-0.0246547	-0.0309578	0.00711938	0.580442	-0.0468803	0.272029	-0.0672909	-0.0710212
MOD_5	brown4	147111	NOTUM	-0.0511757	-0.0717372	-0.0984802	-0.0406926	0.582194	0.36663	0.944328	0.586404	-0.0627289	-0.111107	0.0360906	0.108538	-0.0634466	-0.0606586	-0.0364683	-0.19049	-0.117402	-0.0451269	-0.019769	-0.0484556	-0.0778619	-0.200939	-0.0382489	-0.162194	-0.0734148	-0.0683232	-0.0204594	-0.0482587	-0.0541937	-0.106451	0.00515492	-0.0474278	-0.0727305	-0.0256518	-0.0947704	-0.033784	-0.0317673	-0.0700593	-0.0301567	-0.0175913	-0.0847893	-0.0463416	-0.0441621	-0.118408	-0.0446772	-0.0528636
MOD_19	grey60	147872	CCDC155	-0.0555999	-0.0513408	-0.0719156	-0.0873839	-0.0589948	0.316888	0.0562218	-0.0458451	0.438	0.184598	-0.13692	0.17517	-0.101436	-0.0544775	-0.0912975	0.042045	-0.0602326	-0.0862589	-0.0357245	-0.0170214	-0.0699756	0.167531	0.510915	0.187866	-0.0713214	-0.0962876	-0.00582989	-0.0650041	-0.0761772	0.14476	-0.0700876	-0.0039276	-0.0357231	-0.0114931	-0.000264157	-0.0510046	-0.0634964	-0.0593605	-0.0309705	-0.106792	-0.0431336	0.49357	-0.0816383	0.220638	-0.0702048	-0.0789853
MOD_38	saddlebrown	147920	IGFL2	-0.074904	-0.0771996	-0.0750784	-0.0164668	-0.0568627	-0.10723	0.406603	0.72952	0.287918	0.15639	0.143807	0.260795	-0.112298	-0.0873633	0.0320465	0.00647527	0.0935348	-0.0510832	-0.0252018	-0.0169951	-0.0477616	-0.076803	-0.0127667	0.128562	-0.0697628	-0.0643282	-0.0208025	-0.0782509	-0.064207	-0.0122666	0.142344	-0.0512453	-0.07757	-0.0185254	-0.0382495	-0.0245734	0.241418	-0.0334333	-0.0277341	0.565862	-0.0618619	-0.0504874	-0.0549268	-0.127839	-0.0499813	-0.0265266
MOD_29	orange	149134	LINC01341	-0.051923	-0.0569753	-0.0587219	-0.115659	-0.0785098	-0.102666	0.0592761	-0.0761726	0.564759	0.360744	-0.122945	0.0581503	-0.0846482	-0.0726347	-0.171668	0.025853	-0.0969823	0.391521	-0.029226	-0.0143206	0.0474852	0.175907	-0.0585375	0.0585688	-0.0460576	-0.0688588	-0.020437	-0.0952267	-0.0717063	0.0791956	-0.099394	-0.0477423	-0.0305426	0.682759	0.409313	-0.051804	-0.0717637	0.0188992	-0.0551271	-0.0216563	-0.0473707	-0.0825847	-0.0533246	-0.0380411	-0.0777604	-0.0529828
MOD_19	grey60	149647	FAM71A	-0.0164917	-0.0436397	-0.0746326	-0.0206571	-0.00239891	0.555477	0.198635	0.411594	-0.0431533	-0.0791713	0.0807258	0.0400817	-0.0614477	-0.0445372	-0.0480159	0.305246	0.195784	0.0514983	0.335474	-0.0025218	-0.105355	0.292677	0.869268	0.674985	-0.0490427	-0.0740911	-0.0352567	-0.0553908	-0.0577043	0.148986	0.0325819	0.0167512	-0.0636608	-0.05966	-0.193385	-0.00217274	-0.0301618	-0.0774595	-0.0188346	-0.0229018	-0.0386744	-0.0447992	-0.0722111	-0.0905569	-0.0386234	-0.0362608
MOD_32	pink	149708	WFDC5	0.539133	-0.0105052	-0.0501329	-0.0610549	-0.0679833	-0.0296765	-0.0613795	-0.00563432	-0.0268357	-0.088377	-0.101624	0.330595	0.518468	0.801683	-0.0397195	-0.172518	-0.128363	-0.0558503	-0.0696572	-0.0550683	-0.0456344	-0.178223	-0.0555788	-0.211927	-0.0579032	-0.0831676	-0.0406685	-0.0628052	-0.0262641	-0.105183	-0.0195547	-0.0496229	-0.0611506	-0.0690914	-0.0760616	-0.00299144	-0.0858724	-0.061352	-0.0463054	0.0165289	0.0174425	-0.0700206	-0.0492256	-0.0941848	-0.0774186	-0.0508351
MOD_19	grey60	149837	LINC00654	0.0133262	-0.0444881	0.0403528	-0.00588303	-0.0097509	0.649388	-0.0620327	-0.0293194	-0.0524108	-0.0856952	-0.0697798	-0.0674324	-0.0624731	-0.0468611	-0.0632656	0.280325	0.165567	-0.0538633	-0.0383715	0.0649804	-0.0634654	0.347033	0.948969	0.640007	-0.0515126	-0.099087	-0.0432685	-0.0128166	0.143027	0.329794	0.0802032	0.0310597	0.119694	-0.0675705	-0.0892954	-0.0133695	-0.0437989	-0.0805867	-0.0451772	-0.071873	-0.0404801	-0.0646882	-0.0726885	-0.113116	-0.06817	-0.0295126
MOD_32	pink	149998	LIPI	-0.0610376	0.00416424	-0.00480583	-0.0280269	-0.0830091	-0.0161857	-0.0276461	-0.0187821	-0.0488721	-0.089908	-0.0848404	0.26729	0.51786	0.710163	0.0818001	-0.138585	0.0237024	-0.0444681	-0.027424	-0.0241423	-0.0830588	-0.199451	-0.0500374	-0.111027	-0.0635957	-0.0912371	-0.0427981	-0.0684258	-0.00465003	-0.0382766	0.233501	-0.0283556	-0.0719933	-0.072648	-0.0671056	-0.000174217	-0.0609737	-0.0443915	-0.0389789	0.0323652	0.037039	-0.0794855	-0.00372472	-0.0958164	-0.0655844	-0.0323269
MOD_31	paleturquoise	150221	RIMBP3C	-0.029056	-0.0473138	-0.0732547	-0.0111468	-0.0285018	-0.107871	-0.010939	0.0316147	-0.0907856	-0.0709799	-0.0770239	0.139135	-0.0870474	-0.0578893	-0.0705885	-0.121932	-0.0590603	0.467611	-0.0351965	-0.0644051	0.0125065	0.0040831	-0.0411618	0.0508669	-0.0865643	-0.053317	-0.0443092	-0.081451	0.704512	0.232767	0.10314	-0.0663664	-0.117753	-0.0571464	-0.16643	-0.0528303	0.406635	-0.0627259	-0.0606363	-0.0734834	-0.0696295	-0.0809426	-0.0570004	-0.137555	-0.0779651	-0.0416694
MOD_32	pink	150483	TEKT4	-0.0893905	0.231657	-0.0763814	-0.0905669	0.126741	0.0831247	0.0704419	-0.0933069	-0.11051	-0.141921	-0.120158	0.102093	0.411847	0.605082	0.0275776	-0.13506	-0.0353589	-0.102984	-0.0940419	0.144373	0.211606	-0.149411	-0.118072	-0.0697984	-0.104801	-0.12095	-0.0913835	-0.030866	-0.0902673	-0.0571353	0.174961	-0.0923168	-0.117666	0.12597	-0.119415	-0.0699837	-0.109346	-0.120848	-0.103311	-0.0555065	-0.0239584	-0.139034	-0.0546526	0.226582	0.41352	-0.0718348
MOD_31	paleturquoise	150527	TISP43	0.0334051	-0.0473259	-0.0804813	0.0158348	0.327658	0.169228	0.183939	-0.0445631	-0.0792077	-0.0301578	-0.0834416	0.347984	-0.0763621	-0.0108517	0.0930143	-0.215874	-0.0628641	0.010936	-0.0188934	-0.0821938	0.000571233	-0.0725641	-0.0553155	-0.0517179	-0.0591392	-0.0613819	-0.00790414	-0.0534699	0.878532	0.388727	0.242078	-0.0399915	-0.0416856	-0.043732	-0.156033	-0.0426861	-0.0503805	-0.0837471	-0.0721223	-0.0834896	-0.038831	-0.0489721	-0.0477254	-0.114971	-0.00762702	0.401286
MOD_5	brown4	150572	SMYD1	-0.0238679	-0.0475645	-0.0848322	0.00115553	0.680988	0.447497	0.923166	0.68751	-0.0452894	-0.089908	0.106447	0.167917	-0.0373915	-0.0322606	0.0593834	-0.103027	0.0298498	-0.0167382	0.00581134	-0.0378021	-0.049348	-0.181384	-0.0178131	-0.0370284	-0.0491485	-0.0719357	-0.0109901	-0.0499598	-0.0261069	-0.0224913	0.192434	-0.0236707	-0.0463847	-0.0227684	-0.0251831	0.00753359	-0.000584916	-0.0559319	-0.016797	0.0213393	-0.0751824	-0.0256605	-0.0184101	-0.0958164	-0.0229256	-0.0203661
MOD_29	orange	151278	CCDC140	0.00577539	-0.0397679	-0.020243	-0.0408602	-0.0681076	-0.0560349	0.142683	-0.0679406	-0.032897	0.0175002	-0.0259716	-0.0783585	-0.0225537	-0.0360875	-0.0374056	-0.0779907	-0.00955235	-0.0485177	-0.0256048	0.00256826	-0.0102605	-0.0805446	-0.0346206	0.0325245	-0.0247442	-0.0285072	-0.00803764	-0.0513723	-0.0507849	0.0358122	0.122434	-0.0222485	0.00424277	0.994249	0.510325	-0.0468188	-0.0386802	-0.0562789	-0.0301562	0.0429247	-0.0147969	-0.052056	0.000848634	0.0575085	-0.0468135	-0.030027
MOD_32	pink	151325	MYADML	-0.010005	0.0146127	-0.0532774	-0.0818653	-0.0615705	-0.0161857	-0.0702411	-0.0112153	-0.0504603	0.485155	0.588511	0.26729	0.443621	0.69817	0.0865946	-0.0913871	0.0385463	-0.0327488	-0.0433847	0.000727016	-0.0908315	-0.163811	-0.0276977	0.0226426	-0.0310873	-0.0912371	-0.00550894	-0.0325033	-0.0291876	-0.0194423	0.203124	-0.0503184	-0.0363999	-0.0690971	-0.104392	-0.00572502	-0.0512156	-0.0353324	-0.035547	0.00958327	0.0346676	-0.0609479	0.00170542	-0.0958164	-0.0714264	-0.0161828
MOD_33	plum1	151534	LBX2-AS1	-0.0207552	0.373802	0.045993	-0.0500261	-0.053794	-0.0889182	-0.116687	-0.034764	0.263454	0.102798	-0.0415766	-0.0408576	-0.0729822	-0.0693296	0.0895935	-0.0548832	0.00327535	-0.0489162	-0.0372437	-0.0642782	-0.0280234	0.129589	-0.0169026	0.276468	0.0146781	-0.104687	-0.0520876	0.857826	-0.0491589	0.427986	0.188042	-0.0363496	-0.0201965	-0.0105841	0.255547	-0.0362118	-0.0292392	0.00921514	-0.051789	0.00636141	-0.0573811	-0.0533604	-0.055454	-0.117095	-0.0584592	-0.0449697
MOD_27	mediumpurple3	153657	TTC23L	0.629753	0.327953	-0.0169296	-0.0550724	-0.0869181	-0.0758097	-0.168408	-0.0251426	-0.0557785	-0.108893	-0.065022	-0.181691	-0.0980792	-0.0804494	0.299969	-0.113376	-0.0344831	-0.0911987	-0.07666	-0.097346	-0.0804602	-0.145636	-0.0546117	-0.0674933	-0.0392335	-0.12227	-0.0935085	0.314063	-0.0315825	-0.0276341	-0.012152	-0.0662176	-0.032648	-0.0714044	0.122111	-0.0804861	-0.0588514	-0.0744277	-0.0858813	-0.0747642	0.369313	-0.0227705	-0.101532	-0.154901	-0.082814	-0.0566633
MOD_19	grey60	153684	LOC153684	-0.00592858	-0.0364381	-0.0643876	-0.0175067	0.00361532	0.585639	-0.0595371	-0.0229218	-0.0423459	-0.0795709	-0.0419555	-0.123349	-0.0605814	-0.0428108	-0.0905012	0.404983	0.176206	0.0195989	0.251754	-0.0172657	-0.0714509	0.480534	0.886499	0.697078	-0.0398194	-0.0756389	-0.0500892	-0.0657218	-0.0537698	0.247318	-0.0246557	0.0363974	0.351059	-0.0584486	-0.0390648	0.0013884	-0.0370857	-0.0812585	-0.0434561	-0.0721012	-0.0358959	-0.0458513	-0.0695831	-0.089853	-0.0412085	-0.0403035
MOD_8	darkgrey	154064	RAET1L	-0.0434317	-0.049046	-0.00706081	-0.0907734	-0.0545335	-0.0774757	-0.0659178	-0.0335927	0.867421	0.511732	-0.0814889	0.181255	-0.0831115	-0.068659	-0.125134	0.0258838	-0.0611455	-0.0509968	-0.0407331	-0.0228848	0.0622994	0.288858	-0.0296757	0.187677	-0.00436237	-0.0675088	-0.0110876	0.450673	-0.0601623	0.390163	0.0196731	-0.0251766	0.00327527	0.0197016	0.331465	-0.00987256	-0.0356147	0.0252753	-0.0525233	-0.0101468	-0.0466342	-0.0778556	-0.0450605	-0.0923665	-0.0508835	-0.0346833
MOD_38	saddlebrown	154865	IQUB	-0.0556476	-0.0703499	-0.0414328	-0.0460487	-0.0748803	-0.106779	0.4522	0.79586	-0.0575093	-0.105244	0.104232	0.279045	-0.0850044	-0.0786707	0.0315151	-0.112648	0.0658805	-0.0467239	-0.034436	-0.0379424	-0.125767	-0.120951	-0.0100038	0.204074	-0.0643773	0.123683	0.282178	0.24154	0.241166	0.184591	0.256648	-0.0585715	-0.09464	-0.0431971	-0.0504067	-0.0497989	-0.0218733	-0.0345974	-0.0237838	0.054988	-0.0831253	-0.0492613	-0.0704623	-0.138385	-0.0304455	-0.0238618
MOD_29	orange	157627	LINC00599	-0.0284397	-0.0756346	-0.0722382	-0.0660844	-0.0898245	-0.0953983	0.37545	0.503484	-0.0481845	-0.0300854	0.127431	0.0478381	-0.0819398	-0.0868118	0.219677	-0.0480652	0.0915054	-0.0773391	-0.0441203	-0.0198867	-0.0796054	-0.125702	-0.0251844	0.121781	0.228992	0.0981421	-0.0346782	-0.0929643	-0.0876485	0.069613	0.211459	-0.0683328	-0.0511883	0.721814	0.450613	-0.0444586	-0.0604195	-0.0680085	0.255146	0.0605134	-0.0684136	-0.026439	-0.0455718	-0.0482283	-0.0668039	-0.0481542
MOD_29	orange	157753	TMEM74	-0.033081	-0.0686916	-0.0455388	-0.0845146	-0.0775744	-0.07985	0.274847	-0.0793771	-0.0544977	-0.0258465	-0.0929356	-0.111661	-0.0559256	-0.0688172	-0.140776	-0.18624	-0.187341	-0.0763691	-0.0514095	-0.0168357	-0.0510223	-0.114828	-0.0555788	-0.136219	-0.0571473	-0.028603	-0.019818	-0.0458714	-0.0791608	-0.07995	-0.109059	-0.0507972	-0.0363944	0.780171	0.313287	-0.0876328	-0.0697052	-0.0704274	-0.0430458	-0.011575	-0.0347579	-0.0708398	-0.034235	0.00321788	-0.0676271	-0.0674014
MOD_5	brown4	158131	OR1Q1	-0.00898618	-0.0525033	-0.0829735	-0.00505051	0.793441	0.529812	0.891794	0.366751	-0.0592258	-0.0727256	0.0262821	0.0353085	-0.0274939	-0.0290266	0.0415433	-0.154043	-0.00394415	-0.0312412	-0.00516896	-0.0476619	-0.0172237	-0.204283	-0.0426637	-0.088653	-0.0519906	-0.0690955	-0.0161032	-0.0640068	-0.0267019	0.0127903	0.238288	-0.0201168	-0.0300814	0.366637	0.206491	-0.00179293	-0.0153507	-0.0785173	-0.0394723	0.00726209	-0.0712613	-0.0514344	-0.00275554	-0.0623299	-0.0385187	-0.0342389
MOD_31	paleturquoise	159989	CCDC67	0.0121876	-0.0436996	-0.0412208	0.0216167	-0.0159968	-0.0768707	-0.0471418	-0.0541383	-0.075608	-0.0265542	-0.0885828	0.203509	-0.0433478	-0.0391887	-0.00418309	-0.188743	-0.0444901	-0.0155485	-0.0411021	-0.0494433	-0.016149	-0.0422886	-0.0404957	0.0188896	-0.0782009	-0.0358174	-0.0199375	-0.0596723	0.886139	0.387919	0.245908	-0.0387573	-0.0822558	-0.0541942	-0.0664744	-0.0539283	0.246891	-0.0555446	-0.0572366	-0.0518888	-0.04212	-0.0735574	-0.0301178	-0.105185	-0.0686242	-0.0183656
MOD_31	paleturquoise	161931	ADAD2	-0.0449788	-0.058681	-0.111351	-0.133009	-0.0535154	-0.143795	-0.093779	-0.0749269	0.130443	0.279627	0.127612	0.427875	0.278084	0.204261	-0.0217412	0.0522861	0.0949811	0.38635	-0.0587619	-0.0836089	-0.0664247	0.0749981	-0.079088	-0.0433651	-0.0774121	-0.125174	-0.0390782	-0.104099	0.665506	0.222579	0.0487198	-0.0813077	-0.108721	-0.0748751	-0.11545	0.19215	-0.096977	0.15683	-0.0733254	-0.0632068	-0.0665355	-0.100922	0.164757	-0.036487	-0.128012	-0.0628401
MOD_29	orange	164395	TTLL9	-0.0438759	-0.0734639	-0.0134471	-0.102836	-0.10143	-0.10954	0.140605	-0.0840489	-0.0606372	-0.0598406	-0.0852428	-0.15318	-0.0881411	-0.079912	-0.0851644	-0.180779	-0.0826514	-0.0932765	-0.0750504	-0.0505295	-0.0468801	-0.112328	-0.0546904	0.069163	-0.0400955	0.273119	0.415029	0.337571	-0.0818987	0.102528	0.0998442	-0.0577005	-0.0365302	0.760785	0.387902	-0.0664626	-0.0492265	-0.0445215	-0.0572031	0.00831699	-0.0589561	-0.0889387	-0.0500253	-0.033388	-0.0319109	-0.0685628
MOD_33	plum1	164832	LONRF2	-0.0682098	0.0999061	-0.0387389	-0.0934584	0.181245	0.0673602	0.0989004	-0.105459	-0.103229	-0.0422058	0.12405	-0.0166032	0.129317	0.0351368	0.0340013	-0.0640707	0.159999	-0.105152	-0.105127	0.0624948	-0.0466517	-0.0928026	-0.0721841	0.171312	-0.0423599	-0.0211524	0.0949308	0.842352	-0.0691746	0.247611	0.301898	-0.0772978	-0.0576086	0.0352785	0.0908611	-0.0831455	0.0602774	-0.0412299	-0.107141	-0.0538801	0.141996	-0.139989	-0.0571239	-0.0971669	0.114207	0.0324825
MOD_31	paleturquoise	171022	LINC00035	0.243098	0.246775	-0.0751856	-0.0445483	-0.0375797	-0.087786	-0.0946767	-0.0638269	-0.0904835	-0.0739342	-0.19786	0.292163	0.111833	0.243706	-0.0444716	-0.254943	-0.160075	0.209423	-0.0608183	-0.088885	-0.0526347	-0.0800274	-0.0669343	-0.0735438	-0.0980644	-0.0868696	-0.0393276	-0.0698923	0.817768	0.313016	0.14645	-0.0647753	-0.0904115	-0.0814778	-0.147726	-0.0870709	-0.0853672	-0.0965058	-0.0700875	-0.0735644	0.290155	-0.0746174	-0.0880051	-0.150528	-0.103745	-0.0464509
MOD_38	saddlebrown	196410	METTL7B	-0.114402	0.158689	-0.143443	0.142049	-0.0660218	0.0708644	0.331593	0.748058	-0.0957142	-0.184512	0.0290174	0.133225	-0.0810449	-0.013053	0.042921	0.148462	0.0481404	-0.105163	0.0271362	0.0430677	-0.0136327	0.151006	0.208981	0.287673	-0.120041	-0.153354	-0.107472	-0.106871	-0.0188141	0.0181855	-0.00603991	0.0314718	0.110736	-0.111895	-0.0860958	-0.100128	-0.106098	-0.0271959	0.34905	0.128748	0.0362484	-0.0595653	-0.142025	-0.175278	-0.120093	-0.086473
MOD_8	darkgrey	197187	SNAI3-AS1	-0.0472429	-0.0690849	-0.0636862	-0.116492	-0.0576073	0.137899	-0.108513	0.0116375	0.705704	0.41178	-0.0222259	0.181029	0.0269946	0.118366	0.281157	0.217616	0.0708477	-0.0906558	-0.0613176	-0.0291488	-0.036631	0.317277	0.225891	0.216847	-0.0398879	-0.123948	-0.053929	-0.0502694	-0.0672663	0.149283	-0.114575	-0.043932	-0.0483824	-0.0306056	0.0946502	0.0087131	-0.0815676	-0.0572256	-0.0809076	-0.0881653	-0.0521996	-0.0614047	-0.0814414	-0.0490913	-0.0698807	-0.041131
MOD_19	grey60	198437	LKAAEAR1	0.0759443	0.0885093	-0.102797	-0.0376796	0.0405471	0.604389	-0.0325391	-0.0151747	-0.0966625	-0.0972051	-0.0267799	-0.0700467	0.0200153	0.0693487	-0.0721577	0.222724	0.114136	0.198067	-0.0808058	0.021741	0.00766975	0.340706	0.867242	0.637582	0.0838174	-0.0769128	-0.101556	0.266544	-0.039372	0.374178	0.0724476	0.0687331	-0.0710493	-0.0518823	-0.0467482	-0.0236193	-0.05266	-0.0292589	-0.0754059	-0.105744	-0.0995366	0.0495809	-0.131718	-0.0641043	-0.081422	-0.102022
MOD_19	grey60	200350	FOXD4L1	0.151622	-0.0984439	-0.0598377	-0.0171752	-0.0341148	0.592211	-0.080509	-0.0423406	0.0569964	0.0512084	0.0213121	-0.153095	-0.144192	-0.0897414	0.098747	0.30859	0.174653	-0.12355	-0.0812595	0.102976	0.062739	0.298145	0.818185	0.51695	-0.0415253	-0.0729504	0.0125656	-0.124373	-0.0852487	0.151438	0.0227727	-0.0315813	0.205433	0.00811344	0.0755041	-0.0354802	-0.0728982	-0.150616	-0.111579	-0.149854	0.166294	0.0192942	0.181668	0.0391999	-0.0931511	0.0314004
MOD_40	sienna3	204801	NLRP11	-0.0661473	0.233535	-0.0615407	0.132213	-0.0827349	-0.0998314	-0.10428	-0.0883061	0.216406	0.265051	0.11179	3.48e-06	-0.0941836	-0.0770451	-0.0554624	0.0879472	-0.00751888	-0.0936439	-0.0566561	-0.0578818	-0.10245	0.1755	-0.0795442	0.108804	-0.0786968	-0.14362	-0.0732607	-0.097827	-0.0816634	0.0812952	0.0352787	-0.0622349	0.77308	-0.0600666	0.263528	-0.0765425	-0.0686589	-0.0589386	0.195547	-0.0817369	-0.0563289	-0.0508769	-0.0617172	-0.183765	-0.0542742	0.243718
MOD_33	plum1	220382	FAM181B	-0.0439233	-0.049907	0.0119044	-0.0577864	-0.0315292	-0.099869	-0.130166	-0.0690331	-0.0332001	-0.0262199	-0.00687567	-0.139656	-0.0674908	-0.0420054	-0.0633729	-0.0454144	-0.0886093	0.109502	0.56336	-0.0810323	-0.0809389	0.0933526	0.00416494	0.12185	-0.017367	-0.0373872	-0.0781801	0.582233	-0.0347681	0.16486	0.0238215	-0.0341841	-0.046656	-0.0383616	0.0356522	0.549816	-0.0290502	0.0003958	-0.0409979	0.0323957	-0.0592166	-0.0324438	-0.0207796	-0.00360218	-0.0419429	-0.082334
MOD_32	pink	220388	CCDC89	-0.075147	-0.032782	-0.0702427	-0.0861943	-0.092719	-0.0754851	-0.0753015	-0.0351078	-0.0696089	-0.107456	0.013886	0.519882	0.754916	0.794397	0.289343	0.0425043	0.301929	-0.0644878	-0.0662666	-0.091167	-0.122992	-0.205536	-0.089011	-0.157611	-0.0830721	-0.145175	-0.0519049	-0.10849	0.241477	-0.00781096	0.290487	-0.066037	-0.108782	-0.10585	-0.204452	0.153306	-0.100374	-0.072383	-0.0783257	0.144508	0.00147344	-0.0989875	0.124113	-0.0718543	-0.10016	-0.0605505
MOD_19	grey60	221301	FAM26D	0.0246234	-0.0199644	-0.0512386	0.000398541	0.00636283	0.695572	-0.0394865	-0.000266586	-0.0261008	-0.0626854	-0.0181342	-0.0783585	-0.0399198	-0.0208297	-0.0191506	0.280494	0.200456	-0.0308921	-0.00766189	0.0123573	-0.0445288	0.284026	0.99346	0.634952	-0.0254286	-0.063612	-0.0207091	-0.035937	-0.018498	0.240633	0.0843156	0.0440485	-0.0261209	-0.0457258	-0.110504	0.0170471	-0.0221597	-0.0562789	-0.0168688	-0.0505603	-0.0138049	-0.0464677	-0.0483011	-0.0668048	-0.040001	-0.0143084
MOD_19	grey60	222611	GPR111	-0.0274594	-0.0500407	-0.0650205	-0.0116291	-0.0457003	0.428491	0.377378	0.659963	-0.0446683	-0.107155	0.106909	0.133313	-0.0449277	-0.0514451	0.0242052	0.165185	0.207287	-0.0445482	-0.0017681	0.013949	-0.124333	0.0782968	0.68129	0.50502	-0.0625648	-0.108739	-0.0294323	-0.0671171	-0.049815	0.103164	0.170969	0.000693024	-0.0718125	-0.0556444	-0.114802	-0.0172236	-0.024318	-0.0630658	-0.0107826	0.019121	-0.0499932	-0.0465683	-0.0602549	-0.114197	-0.0529193	-0.0159305
MOD_30	orangered4	253018	HCG27	-0.0594521	-0.0358879	-0.0203613	-0.0437545	0.0283835	-0.0560349	-0.0733091	-0.0214976	0.0181916	0.00167104	-0.0479643	-0.0783585	-0.060111	-0.0381742	-0.127433	0.0719931	-0.0841638	-0.0453098	-0.0479459	-0.0265632	-0.040864	0.122362	-0.0391998	-0.00823311	0.0366114	-0.0176305	-0.0205157	-0.0347323	-0.0646518	-0.0581175	-0.190297	-0.0505815	-0.0541216	-0.0229234	0.0236292	-0.0489969	-0.00414339	0.987153	0.00974606	0.0359797	-0.0408717	-0.0579983	-0.0318258	-0.0668048	-0.0497675	-0.0323542
MOD_33	plum1	253039	PSMD5-AS1	-0.0910832	-0.093968	-0.0566114	-0.0202248	-0.100982	-0.109431	0.154219	0.420288	-0.0769203	-0.0972111	0.0431543	-0.0367156	-0.121691	-0.112055	-0.0769591	0.0194572	-0.034346	-0.0808158	-0.00751308	0.299431	0.31267	0.102789	-0.0143119	0.177507	-0.0424306	-0.087504	-0.092774	0.55146	-0.103109	0.124279	0.0204617	-0.0877277	-0.109275	-0.0671517	-0.0376392	0.320096	-0.0485608	0.0129793	-0.0646941	0.0297141	-0.12728	-0.0600345	0.026361	0.164415	0.217027	-0.071641
MOD_40	sienna3	254100	SSSCA1-AS1	-0.0284501	-0.0324271	-0.0361511	-0.0218039	-0.0237898	-0.0560349	-0.00942478	-0.0295754	-0.0199749	-0.0626854	-0.0764238	-0.0783585	-0.060111	-0.0546023	-0.0908621	0.26027	0.017685	-0.0573801	-0.0486059	-0.0358674	-0.0358206	0.384487	-0.0221269	0.179065	-0.0198386	-0.063612	-0.0436283	-0.0656262	-0.0579243	0.146595	-0.0937284	0.00123642	0.981974	-0.0131712	0.276657	-0.0162715	-0.0215367	-0.0377667	-0.0460907	-0.0373422	-0.0528574	0.00104289	-0.0422807	-0.0668048	-0.0191688	-0.0231492
MOD_43	steelblue	254827	NAALADL2	-0.0791044	-0.0450203	-0.0495624	-0.0160121	-0.00210765	-0.0936992	0.158888	0.37299	-0.0568704	-0.0480682	0.148494	0.0323694	-0.0489447	-0.0435262	-0.0864435	0.138607	0.0428518	0.181354	0.813052	-0.0491439	-0.062613	0.127701	0.0146656	0.248258	-0.0551253	-0.000177805	-0.0594509	-0.0466983	-0.0726052	-0.128763	-0.0958968	-0.0487265	-0.0739281	-0.0548625	-0.189171	-0.0115148	0.388488	-0.0490141	-0.0367151	-0.0162849	-0.0512057	-0.0414967	-0.0407606	-0.0662363	-0.00476221	-0.0708616
MOD_8	darkgrey	255426	RASGEF1C	-0.066815	-0.0725134	0.344156	-0.100637	-0.027905	-0.0629515	-0.0816971	-0.0532023	0.848269	0.535683	-0.0968127	0.157778	-0.0982806	-0.0795888	-0.211605	0.0382056	-0.164629	-0.0746934	-0.0707918	-0.0258793	0.0235784	0.228031	-0.0721797	-0.0497316	-0.0259376	-0.0640067	-0.0248984	-0.0660067	-0.0862349	0.056335	-0.262439	-0.0546511	-0.0310695	-0.00880417	0.149371	-0.0381049	-0.0442209	0.385871	-0.0493652	-0.042986	-0.0575539	-0.0780601	-0.0634704	-0.109225	-0.0749313	-0.0505417
MOD_33	plum1	255738	PCSK9	-0.0035054	0.335121	0.0142892	-0.0645977	-0.0770372	-0.092963	-0.163672	-0.032649	-0.0623612	0.217995	0.352618	-0.174945	-0.096021	-0.0695886	0.345646	-0.0470387	0.109765	-0.0523028	-0.0532681	-0.04561	-0.116972	-0.0340074	-0.0207874	0.287784	0.0135852	-0.122076	-0.0647247	0.759384	-0.0540857	0.264897	0.24026	-0.049628	-0.036511	-0.0472503	0.088987	-0.0659112	-0.0363208	-0.0262446	-0.066057	-0.0320383	-0.0682599	-0.0485625	-0.0421665	0.0828049	0.30212	-0.0285545
MOD_32	pink	255743	NPNT	-0.0823698	-0.00135044	-0.0796399	-0.0753538	0.271267	0.180688	0.17871	-0.0443544	-0.0246378	-0.145169	-0.0373043	0.489166	0.57859	0.710621	0.141009	-0.0592494	0.134153	0.0764297	-0.0410347	-0.0886288	-0.082432	-0.228218	-0.0911451	-0.227539	-0.0693872	-0.135948	-0.0159694	-0.0901844	-0.0374174	-0.073871	0.244442	-0.0434104	-0.0704595	-0.0632159	-0.176143	0.00375876	-0.0731471	-0.0672583	-0.0401199	-0.0435516	-0.00117468	0.473159	-0.0291114	0.195254	-0.0628904	-0.0791251
MOD_44	tan	256076	COL6A5	-0.0103791	-0.0395907	-0.0435594	-0.0162697	-0.0772784	-0.0586446	0.0657237	-0.0703433	-0.0523902	-0.032404	0.00568436	0.175233	-0.052042	0.00491169	0.0101173	-0.135488	0.0122138	-0.0246483	0.0023729	-0.0306714	0.0156816	-0.176676	-0.0543267	-0.00596164	-0.0277739	-0.0660621	-0.0187948	-0.050837	-0.0160651	-0.0174126	0.163968	-0.051229	0.0399208	0.696316	0.217981	-0.048828	-0.040312	-0.0584549	-0.0581362	-0.00940824	0.00181496	-0.0525501	-0.0200577	-0.00666671	0.0468054	0.691837
MOD_32	pink	266629	SEC14L3	-0.100826	0.0618972	-0.0468321	-0.112628	0.167783	0.0983968	0.226248	0.14175	-0.0472178	-0.103184	0.0260139	0.55542	0.632323	0.90076	0.209626	-0.141802	0.0488714	-0.0498531	-0.0825545	-0.110643	-0.0938552	-0.2597	-0.113916	-0.218426	-0.0126415	-0.119046	-0.064652	-0.105175	-0.0323366	-0.0625119	0.218141	-0.0709606	-0.0218431	-0.106604	-0.207619	0.0893628	-0.119253	-0.0309595	0.0755144	-0.0244574	-0.0180607	0.126485	-0.0695659	-0.0283675	-0.0401835	0.0770313
MOD_33	plum1	266743	NPAS4	-0.0189721	-0.0279287	0.0424878	-0.0366785	-0.0403662	-0.0560349	-0.0733091	-0.030312	-0.00321951	-0.0626854	-0.0181343	-0.0783585	-0.060111	-0.042192	-0.0506505	-0.0740895	-0.0142055	-0.0286415	-0.0415926	-0.0555551	-0.00376816	0.11789	0.0117361	0.283078	0.0390352	-0.063612	-0.0383947	0.983497	-0.0247895	0.439236	0.190831	-0.0182624	-0.0255288	-0.00760454	0.223474	-0.025806	-0.0119076	0.0217729	-0.0298091	0.0485942	-0.0448529	-0.0527892	-0.0245857	-0.0668048	-0.0341771	-0.0312046
MOD_31	paleturquoise	283212	KLHL35	0.229881	-0.0568283	-0.087449	0.0559188	-0.0488401	0.0553653	-0.103684	-0.0586423	-0.0637565	-0.0122632	-0.111086	0.240024	-0.101387	0.02407	0.0932273	-0.22447	-0.0963262	-0.00279172	-0.099626	-0.0800703	-0.152526	-0.0680254	0.156596	0.00336674	-0.0868213	-0.157533	-0.0785495	-0.03073	0.878911	0.436887	0.253081	0.0149865	-0.0977739	-0.0676229	-0.0557633	0.0347235	-0.137684	-0.116863	-0.0137554	-0.00921658	-0.107807	0.165419	0.0901343	0.113299	-0.0540116	0.0310458
MOD_32	pink	283310	OTOGL	-0.0291058	0.0101283	-0.0604777	-0.033738	0.404079	0.310428	0.289298	0.00351581	-0.0418732	-0.0850516	-0.0695661	0.372575	0.594693	0.899642	0.0865626	-0.162875	-0.0234338	-0.0285748	-0.0336094	-0.0558103	-0.03183	-0.191363	-0.0535721	-0.165938	-0.041908	-0.0741363	-0.0205143	-0.0533611	-0.000751792	0.0186405	0.233358	-0.0257568	-0.0510448	-0.0582498	-0.115074	0.0565593	-0.0544513	-0.0565385	-0.0364831	0.0234406	0.0321224	-0.0746344	-0.00403136	-0.0906408	-0.0513811	-0.0422187
MOD_32	pink	283461	C12orf40	-0.034639	0.394825	0.280261	-0.0437791	-0.048666	-0.0138901	-0.0703731	-0.0203732	-0.052324	-0.0818755	-0.0719636	0.347942	0.571781	0.85775	0.041446	-0.179904	-0.0718011	-0.0476171	-0.0513857	-0.0542465	-0.0960428	-0.205577	-0.0632184	-0.140008	-0.0558063	-0.0992153	-0.0466134	-0.0279513	-0.0312852	-0.057721	0.113459	-0.053979	-0.0636287	-0.0758517	-0.198401	0.0059717	-0.0676357	-0.0420966	-0.0353873	0.0140996	0.0398288	-0.0620353	-0.0398025	-0.105921	-0.0756015	-0.0560589
MOD_29	orange	284339	TMEM145	-0.0235321	-0.0570792	-0.0378707	-0.0883718	-0.0767452	-0.0803694	0.0787388	-0.0636575	0.687213	0.457036	-0.077773	0.124476	-0.059282	-0.0645803	-0.108218	-0.00410612	-0.0509846	-0.0646547	-0.0344699	0.00610908	0.0451562	0.129724	-0.0539554	0.059709	-0.0374632	-0.0493413	0.00105238	-0.0751362	-0.0753709	0.163075	0.0249398	-0.0289917	0.0162837	0.732274	0.544623	-0.0309736	-0.0519421	-0.0286949	-0.0522525	0.00237865	-0.0301969	-0.0791696	-0.0260749	-0.00666671	-0.0610497	-0.0369909
MOD_44	tan	284340	CXCL17	-0.0460819	-0.0209482	-0.0701765	-0.0404662	-0.0699768	-0.0375141	-0.0893567	0.00927548	-0.0630908	-0.0888968	0.0358482	0.383437	0.184168	0.419168	0.363161	-0.0199191	0.086784	0.298403	0.00220732	-0.0752487	-0.0256303	-0.133364	-0.0569075	-0.056784	-0.0206378	-0.119118	-0.0506738	-0.0593568	0.0169729	-0.127685	0.0514228	-0.0732873	-0.022732	-0.050927	-0.312802	0.00530367	-0.0687659	-0.0710856	-0.0725296	-0.0653715	0.00138389	-0.0204732	-0.0717704	-0.129823	0.0507393	0.762929
MOD_32	pink	284382	ACTL9	-0.112368	-0.0570432	-0.0996957	0.1669	0.266534	0.172583	0.109784	-0.048461	0.204827	0.0241109	-0.0872573	0.202494	0.351908	0.588883	-0.0914011	-0.0696245	-0.0904209	-0.0958174	-0.0965038	-0.0974321	0.212616	-0.0211986	-0.106247	-0.142504	-0.0490604	-0.0742121	-0.0580121	-0.102886	-0.0939501	-0.0503293	0.012455	-0.111896	-0.103066	-0.0897939	-0.109148	0.00491928	0.242249	0.43876	-0.0821904	-0.0288472	-0.0493321	-0.130396	-0.0629489	-0.166516	-0.102651	-0.0850844
MOD_19	grey60	284402	SCGB2B2	-0.052525	-0.0914726	0.194487	-0.0514338	-0.0361782	0.470214	0.141121	0.324645	0.258969	0.124093	-0.00624269	0.0643642	-0.109963	-0.0934855	-0.100953	0.225159	0.0954401	-0.0864923	-0.0577505	-0.0276444	0.220692	0.273226	0.69882	0.494638	-0.0745567	-0.0863894	-0.0552572	-0.0885998	-0.0861573	0.147581	-0.0301251	-0.0224464	-0.0992787	-0.0644076	-0.140279	-0.0436923	-0.0629049	-0.0874678	-0.0586348	0.332583	-0.0634721	-0.0656849	-0.107419	-0.128771	-0.0872007	-0.0464252
MOD_19	grey60	284427	SLC25A41	-0.00668839	-0.0576649	-0.0835672	-0.0268655	-0.0603467	0.468801	-0.090514	-0.0529932	-0.0897362	0.0563651	0.146507	-0.0363441	0.0542038	0.144125	0.0186949	0.0147407	0.106177	-0.0857427	-0.0528739	-0.030904	-0.0603173	0.0248249	0.751163	0.398822	0.0968066	0.0212632	-0.0690903	-0.0675803	0.144802	0.263472	0.256349	-0.032591	-0.0801454	-0.0969386	-0.0880315	0.380528	0.32932	-0.055017	-0.0534122	-0.063045	-0.0605123	-0.100922	-0.0440839	-0.128563	-0.107681	-0.0702134
MOD_31	paleturquoise	284680	C1orf111	-0.0434036	-0.0539705	-0.0806667	-0.00069892	-0.0275858	-0.116872	-0.1016	-0.0642697	-0.09493	-0.0867314	-0.0972808	0.0359823	-0.099884	-0.0732977	-0.12845	0.0416694	-0.0428867	0.425387	-0.0654564	0.431316	0.0741087	0.131776	-0.0408828	0.0610965	-0.0858936	-0.0573978	-0.054031	-0.0676043	0.52442	0.115028	-0.0503774	-0.0656559	-0.120702	-0.0581004	-0.238724	-0.0500986	0.476281	-0.0696235	-0.0711423	-0.0976	-0.0888222	-0.0823096	-0.0790155	-0.139334	-0.0731979	-0.0559817
MOD_30	orangered4	284835	LINC00323	-0.0594521	-0.0358879	-0.0203613	-0.0437545	0.0283835	-0.0560349	-0.0733091	-0.0214976	0.0181916	0.00167104	-0.0479643	-0.0783585	-0.060111	-0.0381742	-0.127433	0.0719931	-0.0841638	-0.0453098	-0.0479459	-0.0265632	-0.040864	0.122362	-0.0391998	-0.00823311	0.0366114	-0.0176305	-0.0205157	-0.0347323	-0.0646518	-0.0581175	-0.190297	-0.0505815	-0.0541216	-0.0229234	0.0236292	-0.0489969	-0.00414339	0.987153	0.00974606	0.0359797	-0.0408717	-0.0579983	-0.0318258	-0.0668048	-0.0497675	-0.0323542
MOD_38	saddlebrown	284948	SH2D6	-0.0688787	-0.0726751	-0.0763246	-0.0690327	-0.0545381	-0.0796562	0.638755	0.768681	-0.04117	-0.0891102	0.0987212	0.202664	-0.0854507	-0.0832051	-0.082058	-0.117645	-0.10815	-0.0512021	-0.0265396	-0.010697	-0.127343	-0.128043	-0.0120575	-0.0485433	-0.0663964	-0.0570004	-0.0131352	-0.0335663	-0.0834708	-0.153819	-0.131563	-0.0637203	-0.0824565	-0.0167032	-0.158636	-0.0637864	-0.0389857	-0.0432026	-0.00374903	0.0214026	-0.0665924	-0.0273392	-0.0694558	-0.0949662	-0.0427669	-0.0454581
MOD_24	lightsteelblue1	440023	KRTAP5-6	-0.0274014	-0.0629975	0.988237	-0.0325149	-0.0133761	0.0184764	-0.0650597	-0.0699396	-0.0433213	-0.00377204	-0.0181169	-0.0783585	-0.060111	-0.0472876	-0.167249	-0.135277	-0.205304	-0.0551615	-0.0855334	-0.0540964	-0.0626084	-0.117846	-0.0570377	-0.235195	-0.0421686	-0.0580835	-0.065592	-0.0166962	-0.0373001	-0.22651	-0.294661	-0.0505777	-0.0681842	-0.0603913	-0.195865	-0.0582168	-0.0348685	-0.0207127	-0.0419772	-0.0586005	-0.0472856	-0.0136455	-0.0494412	-0.0668048	-0.0587983	-0.0505273
MOD_31	paleturquoise	285800	PRR18	0.0443143	-0.0346075	-0.0485347	0.00312976	0.0166034	-0.0560349	-0.0221626	-0.0357124	-0.0515898	0.0175002	-0.105527	0.284961	-0.060111	-0.0332278	-0.0312442	-0.162904	-0.0964	0.0119595	-0.0344762	-0.0447463	-0.0187828	0.0531472	-0.0258657	0.0304228	-0.0527918	-0.0187546	0.0101247	-0.0363803	0.988372	0.475994	0.163036	-0.0223508	-0.0645287	-0.0301684	-0.0944591	-0.0541677	-0.0459912	-0.0562789	-0.0373935	-0.0428647	-0.0267105	-0.0392539	-0.0417477	-0.0668048	-0.0547767	-0.00395553
MOD_32	pink	317648	NOP14-AS1	0.0259872	-0.125322	0.054176	-0.0307772	-0.198557	-0.213576	0.00948995	0.17201	0.0519825	0.244693	0.254613	0.420492	0.392651	0.460766	0.0631448	0.0186641	0.102928	0.138392	0.003706	-0.120092	-0.16457	-0.041513	-0.155615	-0.115108	0.13857	-0.0808117	-0.121548	-0.237521	0.102565	0.0897999	0.140398	0.321369	-0.0085645	0.176778	0.165849	-0.157204	-0.190139	-0.173855	-0.129921	-0.121893	0.108053	0.237827	0.122026	0.0846673	-0.168353	-0.15683
MOD_44	tan	337876	CHSY3	-0.0784154	0.0246024	0.00524868	-0.0784027	-0.116564	-0.0629935	-0.176148	-0.098085	-0.0239652	0.0712341	0.191111	0.29748	0.138061	0.0970501	0.149285	-0.0875627	0.199269	-0.0833849	-0.0433071	-0.00592562	-0.0705678	-0.316215	-0.0148831	-0.0808162	0.0871005	0.183436	0.218554	-0.0701176	-0.0291456	-0.106261	0.263112	-0.105726	-0.00501667	-0.0990183	-0.14563	0.320078	-0.0705629	-0.0317937	0.208716	-0.0801347	-0.0430033	-0.0819291	0.0441004	-0.0680481	0.121105	0.76794
MOD_24	lightsteelblue1	693169	MIR584	0.162915	-0.0916142	0.890834	0.20589	-0.0373619	0.000151755	-0.0999406	-0.0906446	-0.0604256	-0.0512102	-0.0769576	-0.132094	-0.0980389	-0.0805886	-0.270789	-0.170295	-0.324692	-0.0871925	-0.121214	-0.0792258	-0.091086	-0.0910462	-0.084189	-0.314372	-0.0692958	-0.0840713	-0.100148	-0.0153861	-0.060138	-0.303177	-0.46798	-0.0822498	-0.0899468	-0.0848583	-0.205857	-0.0995064	-0.07304	-0.0555785	-0.0743949	-0.100511	-0.0750881	-0.032343	-0.0796811	-0.046224	-0.0901901	-0.0726309
MOD_44	tan	339483	MTMR9LP	0.181568	-0.0398029	-0.0595905	0.00165742	-0.0621043	-0.056093	0.052736	0.166219	-0.0468289	-0.0851362	0.0526634	0.349852	-0.0771789	0.0187222	0.0306718	-0.161279	-0.0154833	-0.00666311	0.0155067	-0.0566419	-0.00140041	-0.234816	-0.0474135	-0.0986818	-0.0380432	-0.0888946	-0.0335908	-0.0334324	0.0113139	-0.120266	0.0722114	-0.0678135	0.0310497	-0.0355021	-0.196554	0.0916653	-0.0310217	-0.0362184	-0.0566482	-0.0399189	-0.0132023	-0.0243097	-0.0478319	-0.0827859	0.0850623	0.943396
MOD_38	saddlebrown	339965	CCDC158	-0.0590593	-0.0554464	-0.102162	-0.0588793	0.10459	0.0174315	0.574589	0.810329	-0.0687537	0.169524	0.597867	0.381751	0.187768	-0.0619087	0.13802	0.194029	0.396076	-0.0567146	-0.0305236	-0.0162119	-0.125556	-0.141936	-0.0156033	0.142808	-0.0595365	-0.10838	-0.019831	-0.0659254	-0.0789109	-0.152627	0.164571	-0.0603871	-0.0532799	-0.0532327	-0.0837489	-0.0439985	0.130808	-0.0249674	0.142001	0.0317244	-0.079193	-0.0424151	-0.0163425	-0.139397	-0.0472838	-0.0263898
MOD_27	mediumpurple3	339967	TMPRSS11A	0.849253	-0.0618417	-0.0325696	-0.0445799	-0.0629336	-0.0781983	-0.10018	-0.0564353	-0.0185874	-0.0466638	-0.0997868	-0.109352	-0.065463	-0.0445804	-0.105763	-0.222968	-0.237499	-0.0667489	-0.0541559	-0.0605456	-0.0390346	-0.218685	-0.0478905	-0.354877	-0.0674624	-0.0571317	-0.0647955	-0.0290956	-0.0165217	-0.200771	-0.196871	-0.0490962	-0.0282101	-0.0422682	0.083716	0.460441	-0.0563325	-0.0294532	-0.0468225	-0.0138909	-0.0735647	-0.0175143	-0.0437765	-0.0181035	-0.078489	-0.0559171
MOD_33	plum1	340168	DPPA5	-0.046107	-0.0505208	0.0151331	-0.0807256	-0.033774	-0.0800206	-0.104689	-0.05148	-0.0203487	-0.0895178	-0.0416686	-0.1119	-0.0858415	-0.0670473	-0.131458	-0.059174	-0.11464	-0.0620146	-0.0711132	-0.0646717	-0.030688	0.193856	-0.023428	0.229773	0.00248545	-0.0908411	-0.075304	0.80393	-0.0475137	0.325487	-0.000513003	-0.055005	-0.0572187	-0.0319862	0.16685	-0.058304	-0.0409933	-0.00839186	-0.0486212	-0.00509023	-0.0497676	-0.0751081	-0.0337241	0.0631026	-0.0433329	-0.0437936
MOD_44	tan	340980	OR52B6	-0.046046	-0.0568264	-0.0724112	-0.0327006	-0.0816058	-0.075035	0.0935963	0.166804	-0.0320176	-0.0910705	0.0949615	0.256583	-0.0771177	0.0155392	0.0638026	-0.177139	0.0396904	-0.0191987	0.00447601	-0.0683621	-0.0360325	-0.300788	-0.0665837	-0.102339	-0.0543877	-0.112196	-0.027635	-0.0546576	-0.0234131	-0.109647	0.214126	-0.0947654	0.00049852	0.179781	-0.139926	0.21381	-0.0365973	-0.0384664	-0.067136	-0.0287079	-0.0260176	-0.0433607	-0.0445816	-0.0732955	0.0509544	0.764015
MOD_30	orangered4	341019	DCDC1	-0.0594521	-0.0358879	-0.0203613	-0.0437545	0.0283835	-0.0560349	-0.0733091	-0.0214976	0.0181916	0.00167104	-0.0479643	-0.0783585	-0.060111	-0.0381742	-0.127433	0.0719931	-0.0841638	-0.0453098	-0.0479459	-0.0265632	-0.040864	0.122362	-0.0391998	-0.00823311	0.0366114	-0.0176305	-0.0205157	-0.0347323	-0.0646518	-0.0581175	-0.190297	-0.0505815	-0.0541216	-0.0229234	0.0236292	-0.0489969	-0.00414339	0.987153	0.00974606	0.0359797	-0.0408717	-0.0579983	-0.0318258	-0.0668048	-0.0497675	-0.0323542
MOD_44	tan	341640	FREM2	0.0290883	0.0342061	0.0083971	-0.0892577	0.243296	0.225751	0.0488012	-0.0976719	0.12024	0.171377	0.167777	0.258963	0.0327458	0.0806708	0.344401	-0.0405168	0.128439	0.00717626	-0.0663438	-0.119043	0.0226477	-0.158517	-0.020554	-0.0568179	-0.0960369	-0.235062	-0.118096	0.0245235	-0.0596951	-0.0712072	0.142338	0.0190477	-0.0507723	-0.117829	-0.143846	-0.116034	-0.114631	-0.00445222	-0.15234	-0.176682	0.0367941	0.140418	-0.104017	0.0576866	0.223458	0.696706
MOD_44	tan	342096	GOLGA6A	-0.0451212	-0.041775	-0.0429659	0.0323248	-0.0402759	-0.0586446	-0.0702411	-0.051558	-0.0470823	-0.0209032	-0.00529224	0.175233	-0.0789758	0.00588667	0.0859391	-0.0961051	0.0504719	-0.00481875	0.00452687	-0.0578812	0.00824328	-0.191758	-0.0424155	-0.0398147	-0.0419048	-0.0540032	-0.0300153	-0.0498842	0.0225975	-0.0599303	0.166819	-0.0366247	-0.0113601	-0.0288286	-0.213127	-0.0465288	-0.0326473	-0.0529163	-0.0612375	0.655698	0.0162498	-0.0341565	-0.0372318	-0.0958164	0.0513678	0.704137
MOD_32	pink	342527	SMTNL2	0.00629748	-0.00923399	-0.0615462	-0.0331697	-0.0222597	-0.0379104	-0.0335621	-0.0123959	-0.0535313	-0.032404	-0.108479	0.52784	0.425521	0.685956	0.0283235	-0.192725	-0.0726049	-0.0120275	-0.0525587	-0.0539921	-0.0521776	-0.0578145	-0.0452284	-0.0423537	-0.0597841	-0.0590682	-0.00351053	-0.05613	0.700971	0.345899	0.23671	-0.0385984	-0.083038	-0.0608617	-0.177666	-0.00421399	-0.0762369	-0.065231	-0.040666	0.00656652	0.0242212	-0.0737893	-0.0397237	-0.0958164	-0.0743295	-0.027411
MOD_24	lightsteelblue1	100422842	MIR3074	-0.0518317	0.270229	0.872743	-0.0395771	-0.0721744	-0.0393021	-0.0941913	-0.118882	-0.0460453	-0.0454067	-0.0686623	-0.0651209	0.0372865	0.0570721	-0.096598	-0.254953	-0.175802	-0.0832708	-0.0798054	-0.0785459	-0.107178	-0.27455	-0.0983628	-0.256623	-0.0297912	-0.0891958	-0.0971235	-0.0484322	-0.0568728	-0.200416	-0.0671635	-0.0853839	-0.0859823	0.0668122	-0.101307	-0.0106836	-0.0657223	-0.0473206	-0.0752321	-0.0691758	-0.0497136	-0.0556091	-0.0627795	-0.123964	-0.0917892	0.0356158
MOD_38	saddlebrown	342933	ZSCAN5B	-0.0994739	-0.0394708	-0.0860837	-0.0279335	-0.0581015	-0.114571	0.315797	0.588672	-0.00981359	-0.0943007	0.0132171	0.274594	-0.111294	-0.0522211	-0.0186733	0.0243814	-0.0147561	0.309256	-0.00466374	-0.0128805	-0.095788	0.0193961	-0.0373719	-0.0234965	-0.0723435	-0.11793	-0.0250481	-0.0876838	-0.0720913	-0.0156927	-0.000406032	0.406703	-0.0584874	-0.0129265	-0.0359499	-0.083132	-0.0537374	-0.0575978	0.0134153	-0.00123862	-0.070084	0.552656	-0.0873251	0.221874	-0.0592297	-0.0617289
MOD_44	tan	343263	MYBPHL	-0.0387352	-0.0660773	0.274718	0.000845121	-0.0614483	-0.0792033	-0.129198	-0.102284	-0.0992295	0.28266	0.273264	0.154816	-0.0840987	-0.0356418	-0.0420594	-0.163701	-0.0715822	-0.0525287	-0.0536025	-0.0399399	-0.0652813	-0.0957449	-0.0879168	-0.0953402	-0.0965551	-0.138135	-0.0646391	-0.0855928	0.406144	0.134955	0.112122	0.368617	-0.03903	-0.0922685	-0.103925	-0.132145	-0.083589	-0.0750748	-0.0888732	-0.0914228	-0.0437784	-0.0732043	-0.0635437	-0.175265	-0.0569746	0.457061
MOD_43	steelblue	345079	SOWAHB	-0.079661	-0.0185289	-0.0316543	-0.0722575	-0.0320137	-0.0957865	-0.0708829	-0.0429751	-0.0191025	-0.0530067	-0.045335	0.012754	-0.0351656	0.00629412	-0.0495836	0.0675093	-0.0345124	0.184204	0.800853	-0.0663448	-0.104595	0.0906901	-0.0161109	0.043263	-0.0394493	-0.0393128	-0.0390282	-0.0593827	-0.0643732	-0.0950076	-0.0681895	-0.0237698	-0.0412175	-0.041922	-0.0263415	-0.0213066	-0.0227197	-0.0828834	-0.0330139	-0.0660488	-0.0190655	0.423409	0.413965	0.465622	-0.0138912	-0.0810966
MOD_33	plum1	347169	OR1B1	-0.0189721	-0.0279287	0.0424878	-0.0366785	-0.0403662	-0.0560349	-0.0733091	-0.030312	-0.00321951	-0.0626854	-0.0181343	-0.0783585	-0.060111	-0.042192	-0.0506505	-0.0740895	-0.0142055	-0.0286415	-0.0415926	-0.0555551	-0.00376816	0.11789	0.0117361	0.283078	0.0390352	-0.063612	-0.0383947	0.983497	-0.0247895	0.439236	0.190831	-0.0182624	-0.0255288	-0.00760454	0.223474	-0.025806	-0.0119076	0.0217729	-0.0298091	0.0485942	-0.0448529	-0.0527892	-0.0245857	-0.0668048	-0.0341771	-0.0312046
MOD_38	saddlebrown	347411	MPC1L	-0.0399927	-0.0452576	-0.0591464	-0.0225565	-0.0391455	-0.0560349	0.598356	0.987767	-0.0166799	-0.0626854	0.210771	0.312507	-0.060111	-0.0546716	0.032888	0.00479234	0.0837523	-0.0176211	0.00478979	0.00960433	-0.106384	-0.0973394	0.0192087	0.136305	-0.0370187	-0.063612	-5.92e-06	-0.0354584	-0.0565714	-0.0599004	0.0864448	-0.0390011	-0.0543407	-0.012352	-0.0872473	-0.0179692	-0.0010515	-0.0223445	0.0186198	0.0819697	-0.0548914	0.00196023	-0.0440466	-0.0668048	-0.016102	-0.00358474
MOD_19	grey60	347688	TUBB8	-0.0323855	-0.0739771	-0.0947713	0.184879	0.129705	0.59454	0.0393844	-0.0221008	-0.0659572	-0.130292	-0.00673473	0.0432228	-0.142204	-0.0393433	0.35464	0.107604	0.15363	-0.0818263	-0.0303871	-0.0764438	-0.120262	0.0176016	0.675879	0.273851	-0.0491721	-0.146208	-0.066768	0.0210652	-0.0280812	0.0687458	0.100695	-0.0251133	-0.043617	-0.0672937	-0.211608	0.165669	0.0266359	-0.0269403	-0.0774496	-0.0313294	-0.0789074	0.318454	-0.0963064	0.0497962	-0.0362048	0.342093
MOD_31	paleturquoise	348825	TPRXL	0.0225037	0.198001	-0.0752027	-0.0198096	0.249143	0.0884138	0.0751058	-0.0908755	-0.102501	-0.0652418	-0.179936	0.111147	-0.0946892	-0.0715846	-0.0115561	-0.241406	-0.152963	-0.0487733	-0.0637605	0.129207	-0.0472124	-0.0684958	-0.074564	-0.118434	-0.106297	-0.0860019	-0.0519942	-0.0271218	0.818355	0.342251	0.197161	-0.0579243	-0.0750357	-0.0772514	-0.0942563	0.181565	-0.0589557	-0.0887816	-0.0780656	-0.0895396	0.262652	-0.0689454	-0.060963	-0.0701105	-0.0928136	-0.0499425
MOD_19	grey60	353324	SPATA12	-0.0251427	-0.0467249	-0.0952901	-0.0480513	-0.0553754	0.505922	-0.11179	-0.0388885	-0.047006	-0.138233	-0.0698697	0.0284983	0.186015	0.339099	-0.000509863	0.186449	0.175871	-0.0753215	-0.0681973	0.264488	-0.0534489	0.117016	0.705114	0.392573	-0.0736828	-0.125193	-0.0455594	-0.080884	-0.034612	0.106267	0.168392	-0.017533	-0.0704382	-0.106524	-0.237956	-0.00030582	-0.0567767	-0.0925627	-0.0641736	-0.0722225	0.362795	-0.0943948	-0.0846136	-0.147317	-0.0762646	-0.0481997
MOD_44	tan	374977	MROH7	-0.0507176	-0.0634726	-0.13173	-0.0469368	-0.0626886	0.0393576	-0.115447	-0.0864975	-0.11421	0.0656356	0.183535	0.359754	0.0749104	-0.0339418	0.00398503	0.233499	0.252331	0.278131	-0.0395418	-0.0806619	-0.0221751	0.169499	0.133902	0.195589	-0.0777099	-0.158867	-0.0671748	-0.113671	0.313427	0.136839	0.0613928	0.15439	0.331645	-0.0850763	-0.168714	-0.103878	-0.0870444	-0.090398	-0.102412	-0.138855	0.1629	-0.0741915	-0.0890296	-0.200879	0.000834222	0.692414
MOD_33	plum1	375612	LHFPL3	-0.044727	-0.0356669	0.00721297	-0.0626351	-0.049204	-0.0933576	-0.122138	-0.0528538	-0.0181067	-0.0434349	-0.0189084	-0.13055	-0.100149	-0.0622622	-0.0495734	-0.0665046	-0.0243913	-0.0484032	-0.0707088	-0.0464838	-0.0503934	0.0812795	-0.0212576	0.252754	0.0356165	-0.0640497	-0.0532426	0.836943	-0.0610806	0.326138	0.123467	-0.0376903	-0.0496763	-0.0307974	0.123216	-0.0660917	-0.0219246	0.35601	-0.0356126	0.0280437	-0.0619231	-0.0971765	-0.0275369	0.18543	0.420043	-0.0365921
MOD_29	orange	375759	C9orf50	0.00736195	-0.0542288	-0.0200966	-0.0492467	-0.0766421	-0.0803694	0.0497505	-0.0823756	-0.0332509	0.0221293	-0.025583	-0.112388	-0.052042	-0.039944	0.0281276	-0.186036	-0.0768289	-0.0604844	-0.01647	-0.0201182	-0.0581831	-0.217083	-0.0399021	-0.177516	-0.0433579	-0.0367501	-0.0363234	-0.0201954	-0.0243334	-0.0228056	0.140518	-0.0349923	0.00204502	0.703334	0.375093	0.667605	-0.0321342	-0.0151364	-0.0240721	0.0655594	-0.0433539	-0.0269073	0.0174364	0.0937066	-0.065419	-0.0519051
MOD_8	darkgrey	376412	RNF126P1	-0.102648	-0.0794663	-0.0984873	-0.124454	-0.0999736	-0.128206	-0.0264316	-0.0581359	0.591933	0.360379	-0.163872	0.000779599	-0.111169	-0.107319	-0.168896	-0.00697874	-0.154752	-0.0961993	-0.0725029	-0.0257779	0.330803	0.253969	-0.0852291	-0.0218718	0.283783	0.170112	-0.0623257	-0.0830328	-0.136771	0.254463	-0.104623	0.2692	-0.0412715	-0.0357009	0.307277	-0.0763857	-0.0905264	-0.0590117	-0.0683634	-0.110973	-0.0848673	-0.0973556	0.3011	0.313346	0.296581	-0.0775955
MOD_33	plum1	377630	USP17L2	-0.0596336	-0.0574264	-0.0089186	-0.00652996	-0.0718234	-0.100907	-0.13778	-0.0612296	-0.0609586	-0.126195	-0.0422351	-0.000204312	-0.0892873	-0.0531834	-0.0747456	0.0454894	0.0347237	-0.0632369	-0.0715342	0.566251	0.0581624	0.110879	-0.027619	0.204506	-0.0204005	-0.0350164	0.0340346	0.651849	-0.0240969	0.189478	0.0885259	-0.0532398	-0.0444781	-0.0447755	-0.0514816	-0.0476786	0.1587	-0.0263758	-0.0781949	-0.0313695	-0.0744489	-0.0802881	-0.074001	-0.134488	0.00391679	0.339176
MOD_29	orange	378706	RN7SL2	-0.0556123	-0.0478551	-0.0197071	0.0363582	-0.137758	-0.150242	0.158849	0.0732688	0.000111098	0.0508887	0.019664	0.0148587	-0.0405111	-0.0574232	-0.039479	-0.0270578	-0.0107065	-0.0203432	-0.0250718	-0.0154532	0.0513458	0.00316936	-0.0914398	0.0740947	0.119321	0.010929	-0.0691753	-0.074614	-0.0744168	0.0597598	0.0603288	-0.0760101	0.055457	0.938717	0.500089	-0.118382	-0.0629853	0.0419372	-0.0674661	0.0774767	-0.021328	-0.0695536	0.00791756	-0.00968108	-0.100328	0.114651
MOD_33	plum1	387273	KRTAP5-10	-0.0543968	-0.0778358	0.557152	-0.0867746	-0.0364856	-0.0583543	-0.125446	-0.0824981	-0.0411283	-0.0787296	-0.045515	-0.138938	-0.106584	-0.0833755	-0.204094	-0.12551	-0.210332	-0.0832762	-0.107861	-0.0852717	-0.0605132	0.100932	-0.0511037	0.0688259	-0.02062	-0.109749	-0.100401	0.684359	-0.0611075	0.156655	-0.160246	-0.0746847	-0.0863386	-0.0604407	0.0363975	-0.0817772	-0.0540843	-0.0182455	-0.0646815	-0.0359674	-0.0687583	-0.0718261	-0.0560961	0.0159163	-0.0695081	-0.0653109
MOD_32	pink	387723	LINC00959	-0.0715172	0.00832575	-0.0624721	-0.0961979	-0.0909745	-0.049402	-0.0528933	-0.0114511	-0.002004	-0.122056	-0.0817181	0.422287	0.514908	0.846297	0.114976	-0.175575	0.0011206	-0.0446644	-0.0317914	-0.0639671	-0.109092	-0.25944	-0.071436	-0.202138	-0.0503936	-0.119524	-0.0140489	-0.0830138	-0.0428214	-0.0330281	0.274177	-0.0573185	-0.0563275	-0.0660962	-0.0508058	0.0386573	-0.0590217	-0.0654348	0.0662108	0.00889796	0.0372833	0.319779	0.349266	0.329731	-0.0675105	-0.0617213
MOD_19	grey60	387733	IFITM5	-0.069765	-0.0402604	0.0281119	-0.0439404	-0.0794509	0.470337	0.00667972	0.158339	-0.124312	-0.131962	0.145036	0.22425	0.328031	0.0211538	0.170219	0.596403	0.582775	-0.0640692	-0.000594931	0.0623589	-0.0605904	0.363655	0.785288	0.656972	-0.0234728	-0.0743182	0.0151459	0.151804	0.00152356	0.19328	0.0738665	-0.0244173	0.0974551	-0.00909466	-0.127048	0.0977271	-0.101721	-0.0552147	-0.0927565	-0.0854118	-0.117122	-0.0401453	-0.111443	-0.172997	-0.100913	-0.0351204
MOD_43	steelblue	387841	RPL13AP20	0.178078	0.178248	-0.060051	-0.0811998	0.155635	0.00566297	-0.036688	-0.0895243	0.223583	0.375061	0.24118	0.085262	-0.103729	-0.0501144	0.110667	-0.041603	-0.0526925	0.0845876	0.595819	-0.101822	-0.0925606	0.0194311	-0.0631376	0.0673282	0.0840961	-0.0236869	-0.0687051	0.056253	-0.085111	0.0409905	0.0433586	-0.064717	-0.0575522	-0.0649857	0.0261941	-0.0999413	-0.0818074	-0.1038	-0.0881061	0.0566955	-0.0734723	0.495089	-0.0896899	0.147438	-0.0590574	0.0946675
MOD_44	tan	388685	LINC01138	0.0306441	-0.12609	-0.067141	-0.0478025	-0.161136	-0.179882	0.100246	0.413584	-0.149814	-0.134812	0.184366	0.371291	0.121578	-0.0918018	0.224575	0.154261	0.348767	0.0118907	-0.0894825	0.0861064	0.0312705	-0.186346	-0.121365	-0.0976381	0.0122871	0.00149695	0.0181014	-0.120445	-0.0868311	-0.239573	0.0754232	0.213	-0.0658081	-0.129411	-0.243136	0.138005	-0.00210257	-0.0793076	-0.111407	-0.108807	0.180443	0.00438289	-0.120324	-0.0223671	0.246694	0.559432
MOD_31	paleturquoise	388796	SNHG17	0.0168159	-0.0650864	0.0411007	-0.000284426	0.00200573	-0.0709584	-0.0615434	-0.0417693	-0.0690074	0.0248295	-0.0956011	0.20221	-0.0975767	-0.0584841	0.115046	-0.130929	-0.0563837	-0.015407	-0.0575566	-0.0712601	0.0143573	0.0134748	-0.0421946	0.00484642	-0.0677419	-0.0352934	-0.0181275	-0.0624922	0.900971	0.386934	0.152891	-0.0366178	-0.103883	-0.0468675	-0.149617	-0.071034	-0.0674636	-0.086829	-0.0211883	0.328925	-0.0399399	-0.0373084	-0.0662909	-0.106187	-0.0776174	-0.0174648
MOD_38	saddlebrown	388815	LINC00478	-0.0691529	-0.053458	-0.113458	0.185544	0.283644	0.190383	0.663565	0.715968	0.184247	0.0521336	0.0854056	0.391399	0.151616	0.299339	0.0346764	-0.110415	0.00258336	-0.0504788	-0.041498	-0.0273982	-0.113922	-0.16495	-0.0478937	-0.0186842	-0.072247	-0.101557	-0.029307	-0.0500695	-0.0735866	-0.0407738	0.133079	-0.0561087	-0.070959	-0.0520884	-0.13637	-0.0175855	-0.0534416	-0.0710972	-0.0437777	0.0149395	-0.0641386	-0.0765197	-0.0500836	0.0757258	0.310182	-0.0383994
MOD_40	sienna3	389493	NUPR1L	-0.0717909	-0.0961929	-0.134184	0.0598887	0.119996	0.0568361	0.16795	-0.102989	0.343805	0.330076	0.0105208	0.00342385	0.0177154	0.15389	-0.0825605	-0.0371252	-0.116456	-0.129891	-0.100728	-0.0752751	-0.0993784	0.0798925	-0.110879	-0.0942005	-0.0944303	-0.147707	-0.0804153	-0.112274	-0.108584	0.0759085	0.0332925	-0.073789	0.668283	0.167842	0.371816	0.195167	-0.0839963	-0.103974	-0.127046	-0.0946939	0.191906	-0.111042	0.193411	0.134035	0.147917	-0.0874512
MOD_19	grey60	390003	GUCY2GP	-0.0110219	-0.0467731	-0.0791612	-0.0158903	-0.0235097	0.458636	0.400786	0.708173	-0.0306796	-0.089908	0.138147	0.167917	-0.0717358	-0.0541448	0.00985158	0.20459	0.203817	-0.0347906	-0.00205969	0.0157495	-0.108225	0.13388	0.726222	0.553097	-0.0447833	-0.0912371	-0.0148555	-0.0512003	-0.053835	0.12961	0.122459	0.00361971	-0.057702	-0.0416498	-0.141815	-0.000661299	-0.0166456	-0.0563838	0.00125577	0.0225248	-0.0492647	-0.0319179	-0.066226	-0.0958164	-0.0402336	-0.0128318
MOD_19	grey60	390226	GUCY2EP	-0.0444505	-0.0611051	-0.0849809	-0.0465351	-0.0254537	0.39819	0.316891	0.576637	-0.0555287	-0.111722	0.068428	0.092553	-0.0542633	-0.0688661	-0.0696182	0.244076	0.124551	-0.0655815	-0.0267732	-0.0117498	0.472869	0.276877	0.583145	0.51166	-0.0432865	-0.039019	-0.0406236	-0.0552582	-0.0899498	0.113418	-0.0159597	-0.033602	-0.0848695	-0.0546377	-0.145458	-0.0328535	-0.0406008	-0.080144	-0.0250135	-0.00125222	-0.0638086	-0.0239145	-0.092041	-0.0544424	-0.045206	-0.0256414
MOD_44	tan	391190	OR2L8	-0.0202484	-0.0154388	-0.0404977	0.0181731	-0.039652	-0.0257412	-0.0510357	-0.0301484	-0.0401576	-0.0626854	0.0338981	0.322709	-0.0500154	0.0429365	0.0515135	-0.110938	0.0265836	0.0141473	0.0289136	-0.0453374	0.0321274	-0.165818	-0.0411344	-0.0408376	-0.0139846	-0.063612	-0.0181705	-0.0195165	0.0283833	-0.0600929	0.106209	-0.049187	0.0514241	-0.0232826	-0.206365	-0.0212686	-0.0175321	-0.0252325	-0.0509109	-0.0560439	0.0173277	-0.0212216	-0.0288178	-0.0668048	0.112081	0.994747
MOD_44	tan	392391	OR5C1	-0.0202484	-0.0154388	-0.0404977	0.0181731	-0.039652	-0.0257412	-0.0510357	-0.0301484	-0.0401576	-0.0626854	0.0338981	0.322709	-0.0500154	0.0429365	0.0515135	-0.110938	0.0265836	0.0141473	0.0289136	-0.0453374	0.0321274	-0.165818	-0.0411344	-0.0408376	-0.0139846	-0.063612	-0.0181705	-0.0195165	0.0283833	-0.0600929	0.106209	-0.049187	0.0514241	-0.0232826	-0.206365	-0.0212686	-0.0175321	-0.0252325	-0.0509109	-0.0560439	0.0173277	-0.0212216	-0.0288178	-0.0668048	0.112081	0.994747
MOD_8	darkgrey	400058	MKRN9P	-0.0385894	-0.0398253	-0.0325652	-0.0823684	-0.0389084	-0.0560349	-0.0328869	-0.0208255	0.991169	0.619806	-0.0824777	0.251932	-0.060111	-0.0539655	-0.113497	0.072265	-0.0615422	-0.041639	-0.0224612	0.00595044	0.0732277	0.261435	-0.0406166	0.0507357	-0.0274957	-0.040296	0.00950511	-0.0534001	-0.0543147	0.191584	-0.0876571	-0.0181784	0.0184637	0.0268573	0.249116	0.00362819	-0.0337495	0.0162658	-0.0427064	-0.0396078	-0.0273107	-0.0583407	-0.0372084	-0.0668048	-0.0383162	-0.0215544
MOD_44	tan	400757	C1orf141	0.213673	0.111848	-0.110794	-0.0681078	-0.117916	-0.196522	-0.162114	-0.133366	-0.122446	-0.20114	-0.136501	0.0169227	-0.177353	-0.0782967	-0.0737931	-0.158369	-0.0688439	0.161463	-0.0770433	-0.144332	-0.0445883	-0.171328	-0.134228	-0.0516611	-0.123711	-0.00781719	0.0930408	-0.13246	0.0751812	-0.108851	0.0774132	-0.145695	0.293036	0.108555	0.0676242	-0.102289	0.29877	0.0674525	0.114267	0.0938462	-0.0480906	-0.130318	0.0745822	-0.107679	-0.020712	0.633586
MOD_44	tan	400891	LOC400891	-0.0600074	0.464831	0.0608112	-0.00368679	-0.0930139	-0.141951	-0.0940394	-0.0988701	-0.0967372	-0.129188	-0.0815722	0.0194725	-0.107002	-0.0462853	0.0281867	-0.0680857	0.027786	-0.0632249	-0.0203682	0.0373784	-0.0387911	-0.127531	-0.0920191	-0.00308783	-0.0802825	-0.148084	-0.0879099	-0.0770864	-0.0538124	-0.038877	0.180051	-0.0352285	0.352682	0.153133	0.0936189	-0.0635931	0.172818	-0.09512	-0.107155	0.232363	-0.0420464	-0.0700905	0.297145	0.0410166	-0.00841885	0.57711
MOD_30	orangered4	400927	LOC400927	-0.0594521	-0.0358879	-0.0203613	-0.0437545	0.0283835	-0.0560349	-0.0733091	-0.0214976	0.0181916	0.00167104	-0.0479643	-0.0783585	-0.060111	-0.0381742	-0.127433	0.0719931	-0.0841638	-0.0453098	-0.0479459	-0.0265632	-0.040864	0.122362	-0.0391998	-0.00823311	0.0366114	-0.0176305	-0.0205157	-0.0347323	-0.0646518	-0.0581175	-0.190297	-0.0505815	-0.0541216	-0.0229234	0.0236292	-0.0489969	-0.00414339	0.987153	0.00974606	0.0359797	-0.0408717	-0.0579983	-0.0318258	-0.0668048	-0.0497675	-0.0323542
MOD_32	pink	401039	FLJ43879	-0.051519	-0.00602402	-0.070109	-0.0614559	-0.0514269	-0.0201647	-0.0922916	0.0268786	-0.0346024	-0.0875289	0.0210478	0.307746	0.499935	0.813886	0.364733	-0.0661649	0.0938541	-0.0690309	-0.0644902	-0.060383	-0.100765	-0.198602	-0.0558043	-0.0914718	-0.0409339	-0.0799254	-0.0467676	-0.0693869	-0.0251742	-0.0642964	0.206128	-0.0660705	-0.0644368	-0.0740063	-0.0858054	0.0581809	0.129936	-0.0456867	0.384236	0.0380553	0.0259492	-0.0573625	-0.0228815	-0.121859	-0.0650182	-0.0526855
MOD_32	pink	401285	TCP10L2	-0.0355329	0.0217313	-0.0372874	-0.0493827	-0.047643	0.00317127	-0.0246375	0.0184271	-0.023056	-0.0626854	-0.0457398	0.451076	0.653472	0.989748	0.0707395	-0.105837	-0.00484271	-0.028731	-0.0388134	-0.0305422	-0.0539753	-0.133766	-0.0372023	-0.0894821	-0.0305732	-0.063612	-0.0150199	-0.0418893	-0.0109147	0.00633892	0.167041	-0.0314722	-0.0512623	-0.0546991	-0.153284	0.0482915	-0.0603161	-0.0346813	-0.0193125	0.0520213	0.0604853	-0.0636404	-0.0136443	-0.0668048	-0.0488708	-0.0342673
MOD_31	paleturquoise	401630	FAM224A	0.0443143	-0.0346075	-0.0485347	0.00312976	0.0166034	-0.0560349	-0.0221626	-0.0357124	-0.0515898	0.0175002	-0.105527	0.284961	-0.060111	-0.0332278	-0.0312442	-0.162904	-0.0964	0.0119595	-0.0344762	-0.0447463	-0.0187828	0.0531472	-0.0258657	0.0304228	-0.0527918	-0.0187546	0.0101247	-0.0363803	0.988372	0.475994	0.163036	-0.0223508	-0.0645287	-0.0301684	-0.0944591	-0.0541677	-0.0459912	-0.0562789	-0.0373935	-0.0428647	-0.0267105	-0.0392539	-0.0417477	-0.0668048	-0.0547767	-0.00395553
MOD_8	darkgrey	402569	KPNA7	-0.0385894	-0.0398253	-0.0325652	-0.0823684	-0.0389084	-0.0560349	-0.0328869	-0.0208255	0.991169	0.619806	-0.0824777	0.251932	-0.060111	-0.0539655	-0.113497	0.072265	-0.0615422	-0.041639	-0.0224612	0.00595044	0.0732277	0.261435	-0.0406166	0.0507357	-0.0274957	-0.040296	0.00950511	-0.0534001	-0.0543147	0.191584	-0.0876571	-0.0181784	0.0184637	0.0268573	0.249116	0.00362819	-0.0337495	0.0162658	-0.0427064	-0.0396078	-0.0273107	-0.0583407	-0.0372084	-0.0668048	-0.0383162	-0.0215544
MOD_8	darkgrey	404201	WDFY3-AS2	-0.102551	-0.0518597	-0.0847722	-0.122625	-0.0525988	-0.104335	-0.0919514	-0.0482529	0.62142	0.31787	0.0495149	0.418307	0.378986	0.112827	0.0744869	0.280357	0.379811	-0.10905	-0.0829802	-0.0601257	-0.0164223	0.0703474	-0.0891098	0.018732	-0.0710188	0.103443	0.216453	-0.0998014	-0.0837341	-0.0308477	0.0529739	-0.0594247	-0.0122771	-0.0406299	0.134553	-0.00484198	0.12704	0.0178061	0.458728	-0.0351016	-0.0393964	-0.10538	-0.0206685	-0.156028	-0.0439638	-0.0686926
MOD_38	saddlebrown	406900	MIR106B	-0.0863049	-0.0868966	-0.0849272	0.560501	-0.0753591	-0.0698426	0.328385	0.624647	-0.0514999	-0.0885608	0.0274173	0.0927996	-0.118127	-0.102003	-0.0978525	0.0297789	-0.0754803	-0.0734245	-0.0507329	0.275295	-0.118379	0.00390357	-0.0335196	-0.122953	-0.0805111	-0.0893751	-0.0607529	-0.0541019	-0.0722491	-0.136427	-0.151454	0.269923	-0.0586833	-0.0479016	-0.135324	0.24826	-0.0626665	-0.0575777	-0.0327132	0.0160481	-0.107683	-0.00832672	-0.0893981	-0.10154	-0.0871706	-0.0583461
MOD_40	sienna3	407004	MIR22	-0.0409824	-0.0451757	-0.0459941	-0.0509033	-0.0367212	-0.0733441	-0.0209998	-0.0354803	0.347232	0.169969	-0.102267	0.0194002	-0.0786794	-0.0712339	-0.127288	0.271245	-0.00610764	-0.0692923	-0.0539661	-0.0315051	-0.00661826	0.457817	-0.0357895	0.186991	-0.0287942	-0.0746521	-0.037485	-0.0813836	-0.0744843	0.208491	-0.120439	-0.00555081	0.929519	-0.0024588	0.351947	-0.0139496	-0.0326991	-0.0294807	-0.0590784	-0.0497139	-0.0597516	-0.020563	-0.0534682	-0.0874408	-0.0321605	-0.0297111
MOD_27	mediumpurple3	407013	MIR24-2	0.870216	-0.0541037	-0.0565231	-0.0798059	-0.0981769	-0.0883394	-0.0602208	-0.0375274	-0.0301053	-0.0900886	-0.138925	-0.0048731	0.119663	0.215306	-0.138282	-0.208915	-0.199366	-0.0671126	-0.070912	-0.0709705	-0.00348931	-0.175498	-0.0590254	-0.246083	0.13284	0.037115	-0.062321	-0.0923982	-0.0553297	-0.0941565	-0.107931	-0.0682624	-0.0502584	0.0753807	0.253696	-0.0508135	-0.0786639	-0.0856396	-0.062387	-0.0411539	-0.0530799	-0.0609545	0.274676	0.0867417	-0.0942969	-0.06256
MOD_44	tan	407016	MIR26A2	-0.0202484	-0.0154388	-0.0404977	0.0181731	-0.039652	-0.0257412	-0.0510357	-0.0301484	-0.0401576	-0.0626854	0.0338981	0.322709	-0.0500154	0.0429365	0.0515135	-0.110938	0.0265836	0.0141473	0.0289136	-0.0453374	0.0321274	-0.165818	-0.0411344	-0.0408376	-0.0139846	-0.063612	-0.0181705	-0.0195165	0.0283833	-0.0600929	0.106209	-0.049187	0.0514241	-0.0232826	-0.206365	-0.0212686	-0.0175321	-0.0252325	-0.0509109	-0.0560439	0.0173277	-0.0212216	-0.0288178	-0.0668048	0.112081	0.994747
MOD_29	orange	407054	MIR98	-0.0571852	-0.0679688	-0.0413861	0.50874	-0.0562728	-0.0453741	0.0417611	-0.0693933	-0.0322244	-0.0237141	-0.0957189	-0.139345	-0.082642	-0.0740267	-0.180675	-0.0371481	-0.147342	-0.0725458	-0.0683324	-0.0323451	-0.0744618	0.0171209	-0.062296	-0.0869911	-0.00898218	-0.0318528	-0.0374929	-0.0637285	-0.0844748	-0.104584	-0.181805	-0.0628617	-0.0366272	0.609759	0.255782	-0.0858567	-0.0570037	0.486886	-0.0426124	0.00936262	-0.0592698	-0.0640975	-0.0459138	-0.0385202	-0.0896729	-0.0572052
MOD_44	tan	414212	GLUD1P7	-0.112364	0.0563681	-0.103364	0.193158	-0.135243	-0.088667	-0.0487353	0.0825789	-0.131682	-0.17601	0.117222	0.409864	0.28344	0.056463	0.336459	0.184829	0.477402	-0.0811241	-0.0469442	-0.0267104	-0.106989	-0.238666	-0.0602594	-0.0392119	-0.0753515	-0.179811	-0.100408	-0.0142559	-0.0431202	-0.241375	0.182407	-0.0951298	-0.0270622	-0.113556	-0.262874	-0.0865019	0.0272637	-0.023934	-0.0583272	0.124561	0.141803	-0.097755	0.20615	0.0329802	0.217642	0.733524
MOD_8	darkgrey	414318	C9orf106	-0.0400174	-0.0414524	-0.0343775	-0.0834701	-0.0401035	-0.0588448	-0.0333628	-0.0223074	0.990308	0.616757	-0.0863109	0.248049	-0.0631253	-0.0567035	-0.118057	0.0852904	-0.0606664	-0.0445142	-0.0248949	0.00415765	0.0714466	0.280699	-0.0417287	0.0596973	-0.0284916	-0.0434826	0.00732471	-0.0566893	-0.0572189	0.198942	-0.0923563	-0.0181191	0.0675718	0.0262024	0.262986	0.002815	-0.0348312	0.0143794	-0.0450172	-0.0414807	-0.0299577	-0.0582966	-0.0393279	-0.0701548	-0.0392801	-0.022715
MOD_8	darkgrey	414926	LINC00593	-0.102968	-0.0875929	-0.0687215	-0.11307	-0.0377193	-0.123329	-0.0635842	-0.0600811	0.829885	0.485528	-0.141903	0.111996	-0.123329	-0.108724	-0.254412	0.111427	-0.179077	-0.106862	-0.087101	0.167193	0.0434369	0.362837	-0.0862808	-0.0031969	-0.0518129	-0.078986	-0.0426661	-0.0583273	-0.11046	0.0929297	-0.313438	0.0478256	-0.0477522	-0.0128992	0.180366	-0.0625582	0.0507624	0.387454	-0.0640413	-0.06791	-0.0752986	-0.115781	-0.0804725	-0.0735947	-0.0855586	-0.0692798
MOD_24	lightsteelblue1	7179	TPTE	-0.0274014	-0.0629975	0.988237	-0.0325149	-0.0133761	0.0184764	-0.0650597	-0.0699396	-0.0433213	-0.00377204	-0.0181169	-0.0783585	-0.060111	-0.0472876	-0.167249	-0.135277	-0.205304	-0.0551615	-0.0855334	-0.0540964	-0.0626084	-0.117846	-0.0570377	-0.235195	-0.0421686	-0.0580835	-0.065592	-0.0166962	-0.0373001	-0.22651	-0.294661	-0.0505777	-0.0681842	-0.0603913	-0.195865	-0.0582168	-0.0348685	-0.0207127	-0.0419772	-0.0586005	-0.0472856	-0.0136455	-0.0494412	-0.0668048	-0.0587983	-0.0505273
MOD_29	orange	440040	LOC440040	0.00577539	-0.0397679	-0.020243	-0.0408602	-0.0681076	-0.0560349	0.142683	-0.0679406	-0.032897	0.0175002	-0.0259716	-0.0783585	-0.0225537	-0.0360875	-0.0374056	-0.0779907	-0.00955235	-0.0485177	-0.0256048	0.00256826	-0.0102605	-0.0805446	-0.0346206	0.0325245	-0.0247442	-0.0285072	-0.00803764	-0.0513723	-0.0507849	0.0358122	0.122434	-0.0222485	0.00424277	0.994249	0.510325	-0.0468188	-0.0386802	-0.0562789	-0.0301562	0.0429247	-0.0147969	-0.052056	0.000848634	0.0575085	-0.0468135	-0.030027
MOD_8	darkgrey	440288	UBL7-AS1	-0.0625401	-0.0779213	-0.0482246	-0.0610621	-0.0673906	-0.113421	-0.105414	-0.0690141	0.731348	0.479981	-0.116516	0.0969918	-0.103924	-0.083584	-0.0581086	0.0463503	-0.061471	-0.0756178	-0.050938	0.309499	0.0329664	0.127998	-0.0566933	-0.0754459	-0.0739949	-0.0677209	-0.033973	-0.0561698	-0.0422246	0.0715909	-0.0399486	-0.0305128	-0.0389059	-0.00575935	0.0914395	0.370431	-0.054112	-0.0148739	-0.0662644	0.399825	-0.0583142	-0.0649075	-0.0516777	-0.0421395	-0.022793	-0.0508852
MOD_32	pink	441308	OR4F21	-0.0355329	0.0217313	-0.0372874	-0.0493827	-0.047643	0.00317127	-0.0246375	0.0184271	-0.023056	-0.0626854	-0.0457398	0.451076	0.653472	0.989748	0.0707395	-0.105837	-0.00484271	-0.028731	-0.0388134	-0.0305422	-0.0539753	-0.133766	-0.0372023	-0.0894821	-0.0305732	-0.063612	-0.0150199	-0.0418893	-0.0109147	0.00633892	0.167041	-0.0314722	-0.0512623	-0.0546991	-0.153284	0.0482915	-0.0603161	-0.0346813	-0.0193125	0.0520213	0.0604853	-0.0636404	-0.0136443	-0.0668048	-0.0488708	-0.0342673
MOD_43	steelblue	441869	ANKRD65	-0.0594521	-0.0202267	-0.0146693	-0.0327794	0.0260594	-0.0560349	-0.0724842	-0.0389615	-0.0391955	0.00519304	0.016263	-0.0783585	-0.00347754	-0.00890188	-0.13265	0.179069	-0.0373657	0.248784	0.987231	-0.0502209	-0.0616004	0.26141	0.0162947	0.202085	-0.0325526	0.0234182	-0.0505891	-0.0266639	-0.0505876	-0.094122	-0.224242	-0.0127321	-0.0516138	-0.0434707	-0.17618	-0.0264648	-0.0308624	-0.0562789	-0.03579	-0.0425577	-0.00916615	-0.0163575	-0.0338568	-0.0124177	0.00798552	-0.065033
MOD_24	lightsteelblue1	493869	GPX8	-0.0374408	0.138917	0.494836	-0.0329282	-0.183414	-0.101858	-0.191821	-0.199746	-0.0250461	0.274745	0.286025	0.0178093	0.0975908	-0.141897	-0.0460692	-0.0283983	0.0806005	-0.0601147	-0.144779	-0.131427	-0.0619631	-0.142884	-0.000279127	-0.0891191	0.315039	0.0647021	-0.167041	-0.126206	-0.147225	-0.0797886	0.00331003	-0.143312	0.0513763	0.0324342	0.0604189	0.0677506	-0.154142	-0.123076	-0.14082	0.170678	-0.142138	0.153898	0.109777	0.191373	0.0502443	0.101241
MOD_40	sienna3	442902	MIR330	-0.100374	-0.0731702	-0.113876	-0.111368	-0.0545346	-0.0938577	-0.114546	-0.0817428	-0.0793337	-0.125335	-0.0170057	0.0145536	0.174221	-0.0927384	0.0089251	0.392481	0.302771	-0.135752	-0.121201	-0.0827148	0.16927	0.251204	-0.0920272	0.110387	-0.0495165	-0.0739053	-0.092748	-0.0879601	-0.112205	-0.0559772	-0.0765515	-0.0617862	0.5947	-0.0893423	0.136544	-0.102402	-0.0684212	0.232214	0.285953	-0.0648687	0.310237	-0.0785533	-0.0488668	0.0762689	0.300058	-0.065671
MOD_24	lightsteelblue1	100616234	MIR4454	-0.0381972	0.363466	0.87971	-0.0390706	-0.0228628	-0.00753158	-0.1067	-0.0878728	-0.0737124	-0.0579237	-0.0692756	-0.136593	-0.0510739	-0.0710821	-0.160298	-0.141991	-0.209755	-0.0763664	-0.0833314	-0.0793581	0.187774	-0.0607612	-0.0714245	-0.127042	-0.0517034	-0.0697067	-0.0916769	0.137836	-0.0697924	-0.126303	-0.22926	-0.0765903	-0.0786697	-0.0736079	-0.155741	-0.092047	-0.0490542	-0.0367469	-0.0599076	-0.0701084	-0.0590398	-0.0196676	-0.0790671	-0.0848508	-0.0780013	-0.067431
MOD_8	darkgrey	497190	CLEC18B	-0.099525	-0.0720236	-0.0891944	-0.0978707	-0.0623481	-0.115733	-0.124625	-0.0491206	0.867786	0.503636	-0.0979666	0.15291	-0.138052	-0.0822829	0.0791898	0.0961093	-0.0110938	0.137587	-0.0529358	-0.041778	0.0134833	0.20228	-0.0858375	-0.0241008	-0.0719866	-0.102688	-0.0345624	-0.120371	-0.0823177	0.11702	-0.047966	0.176022	-0.035984	-0.00956484	0.204123	-0.0298949	0.0124337	-0.031434	0.195984	0.130058	-0.0610934	0.106188	-0.0833753	-0.0568115	-0.0872998	-0.0653286
MOD_32	pink	553128	KIR2DL5B	-0.0369821	0.0100203	-0.0475944	-0.0590952	-0.0607419	-0.00842433	-0.0552367	0.0210897	-0.0388926	0.0302673	0.0790208	0.410346	0.626274	0.959311	0.180465	-0.0403743	0.0407421	-0.0434178	-0.0536815	0.112625	-0.0679238	-0.110302	-0.0409127	-0.0663951	-0.0343913	-0.0894539	-0.0246339	-0.0473938	-0.0179845	-0.0286932	0.145221	-0.0409526	-0.0647244	-0.0661798	-0.182984	0.038254	-0.0704945	-0.0523546	-0.0357169	0.0310664	0.0407114	-0.0600409	-0.0293842	-0.0939437	-0.0615047	-0.0371163
MOD_44	tan	619570	SNORD95	0.123177	-0.135242	-0.153377	0.161604	-0.112029	0.0841085	0.216782	0.48995	-0.104801	-0.183335	0.0330014	0.159938	-0.201666	-0.107365	0.176641	-0.0135645	0.0248108	-0.117702	-0.0856119	0.1438	-0.149239	-0.145517	0.191727	0.0397155	-0.11585	-0.17157	-0.102695	-0.0969816	-0.0632641	-0.221573	-0.0601863	-0.114428	-0.0877467	-0.108621	-0.283365	-0.106832	-0.105144	-0.141655	0.174751	0.193712	0.213307	-0.0637692	-0.144158	-0.195611	-0.0394454	0.51163
MOD_8	darkgrey	641700	ECSCR	-0.0701444	0.0956056	-0.0949978	0.177261	0.0608488	-0.0051195	0.227056	0.278183	0.550156	0.296017	-0.0502442	0.10386	-0.14175	-0.0934335	0.00870536	-0.172227	-0.100186	-0.0763643	-0.0314051	-0.0477813	-0.116961	-0.159157	-0.0815544	-0.189907	-0.0848235	-0.109218	-0.057919	-0.0452933	-0.083362	-0.0195499	0.0808104	-0.0784368	-0.0233944	-0.0423998	0.145672	0.482904	-0.0517161	-0.0384964	0.109996	-0.0254774	-0.0944113	-0.0737137	0.315887	0.292133	0.254774	-0.0668957
MOD_40	sienna3	642426	LOC642426	-0.00307611	-0.0792776	-0.121024	0.0970949	-0.0835256	0.113625	-0.132863	-0.0799135	-0.0788024	-0.134245	-0.114098	-0.0161187	-0.137485	-0.0710137	-0.0593728	0.174871	0.0615044	-0.10137	-0.0787687	-0.0647821	-0.0548453	0.226421	0.194205	0.191429	-0.0739159	-0.114353	-0.0712234	-0.0925487	-0.0583211	0.108934	0.0102428	0.254986	0.685515	-0.0883464	0.0649575	-0.0882036	-0.0637898	-0.0819877	-0.101765	-0.125504	0.43468	-0.0692772	-0.097071	-0.0265095	0.218137	0.422388
MOD_8	darkgrey	643711	LOC643711	-0.0385894	-0.0398253	-0.0325652	-0.0823684	-0.0389084	-0.0560349	-0.0328869	-0.0208255	0.991169	0.619806	-0.0824777	0.251932	-0.060111	-0.0539655	-0.113497	0.072265	-0.0615422	-0.041639	-0.0224612	0.00595044	0.0732277	0.261435	-0.0406166	0.0507357	-0.0274957	-0.040296	0.00950511	-0.0534001	-0.0543147	0.191584	-0.0876571	-0.0181784	0.0184637	0.0268573	0.249116	0.00362819	-0.0337495	0.0162658	-0.0427064	-0.0396078	-0.0273107	-0.0583407	-0.0372084	-0.0668048	-0.0383162	-0.0215544
MOD_19	grey60	643847	PGA4	-0.0165925	-0.166339	0.0637086	0.0181936	-0.07824	0.396951	0.0735714	0.217796	0.0192266	0.370458	0.444659	0.00347251	-0.0533064	-0.0533102	0.24837	0.276589	0.27205	-0.0851101	-0.00766203	-0.0970528	-0.14463	0.140965	0.626755	0.478227	-0.0601449	-0.0759933	0.02983	-0.194599	-0.0299842	0.0844172	0.122886	0.0035478	0.170081	0.195829	0.0400554	0.0778635	-0.151946	-0.0843258	-0.0600837	0.225975	-0.0494368	0.0104697	-0.155701	-0.187665	-0.129231	-0.0246955
MOD_40	sienna3	643854	CTAGE9	0.0971152	-0.0887466	-0.115072	0.069877	-0.120078	-0.148428	-0.030407	0.0782982	-0.114957	0.0169349	0.173776	0.203265	0.244371	0.137609	-0.0521233	0.349135	0.225163	-0.0404869	0.11868	-0.0214455	-0.137152	0.237106	-0.096054	0.103968	-0.112538	-0.0121338	0.126882	-0.152839	-0.115588	-0.0930799	-0.0876464	0.120291	0.777775	-0.111472	0.0606849	-0.112329	-0.101726	-0.108143	-0.120941	-0.11029	0.100674	0.0443426	-0.108966	-0.164324	-0.0573572	0.129146
MOD_19	grey60	644100	ARL14EPL	0.0246234	-0.0199644	-0.0512386	0.000398541	0.00636283	0.695572	-0.0394865	-0.000266586	-0.0261008	-0.0626854	-0.0181342	-0.0783585	-0.0399198	-0.0208297	-0.0191506	0.280494	0.200456	-0.0308921	-0.00766189	0.0123573	-0.0445288	0.284026	0.99346	0.634952	-0.0254286	-0.063612	-0.0207091	-0.035937	-0.018498	0.240633	0.0843156	0.0440485	-0.0261209	-0.0457258	-0.110504	0.0170471	-0.0221597	-0.0562789	-0.0168688	-0.0505603	-0.0138049	-0.0464677	-0.0483011	-0.0668048	-0.040001	-0.0143084
MOD_43	steelblue	644596	LINC00087	-0.099245	0.209967	-0.0787391	0.413134	0.228531	0.353062	0.0416329	-0.0728772	0.17411	0.0368305	-0.125309	0.0899268	0.0843097	0.214769	-0.1397	0.073502	-0.0631246	0.0866483	0.573073	-0.107285	-0.106627	0.157431	0.269188	0.203619	-0.08382	0.113671	0.196456	-0.0804503	-0.0848814	-0.0443506	-0.120169	-0.0640915	-0.0624881	-0.0975249	-0.270051	-0.0382396	-0.0832827	0.099485	-0.105869	-0.12004	-0.0532055	-0.0962863	-0.110113	-0.190602	-0.032796	0.173148
MOD_8	darkgrey	645455	CEP170P1	0.0369882	0.115005	-0.0975864	0.149903	-0.129337	0.137804	0.0426907	0.13463	0.583127	0.420154	0.105533	0.152831	-0.0293836	-0.111176	-0.119373	0.236973	0.141229	-0.0767218	0.0424605	-0.0631969	-0.0896889	0.304989	0.333168	0.37183	-0.0695505	-0.190464	-0.0686106	0.128174	-0.137309	0.229643	0.0177853	-0.0638984	0.255963	0.101913	0.343724	-0.0514298	-0.0795848	-0.0934001	-0.118142	-0.093737	-0.102197	-0.113901	0.398918	0.0555887	-0.116331	0.0293586
MOD_19	grey60	645676	ASH1L-AS1	0.020759	-0.0215709	-0.0588417	-0.00541481	-0.00217	0.68154	-0.0495455	-0.0074795	-0.0332016	-0.0636109	-0.0186209	-0.0927638	-0.0510708	-0.0275499	-0.0135325	0.285214	0.205329	-0.0362917	-0.0156319	0.0128689	-0.0554226	0.287304	0.982538	0.647393	-0.0291952	-0.0681948	-0.0269388	-0.0310646	-0.0264928	0.242369	0.0876768	0.0426677	0.0265943	-0.0507752	-0.114322	0.00849554	-0.0261923	-0.062176	-0.0233466	-0.0594518	-0.0194813	-0.0552353	-0.0492345	0.0036161	0.0890794	-0.0152711
MOD_29	orange	645832	SEBOX	-0.0336747	-0.0579298	-0.0671517	-0.0445836	-0.0958119	-0.10441	0.0544706	-0.0940951	0.202518	0.1659	-0.0534818	0.0505114	-0.0865895	-0.0528676	-0.045542	-0.0634872	-0.0136249	-0.0689813	-0.0401017	0.00136897	0.00471654	-0.0196898	-0.0779557	0.0204648	-0.0522973	-0.0718264	-0.0327377	-0.0633758	-0.0760717	0.0974062	0.1145	0.247649	0.0246941	0.840435	0.44533	-0.0835821	-0.0716131	-0.0691216	-0.0642259	-0.00964321	-0.0306102	-0.0941093	-0.0310842	0.16374	0.269469	0.26532
MOD_8	darkgrey	646892	SH2D7	0.469671	-0.107979	-0.0940778	-0.088473	-0.0916023	-0.123172	-0.150188	-0.0919851	0.519916	0.297371	-0.162501	0.0820961	-0.122	-0.0958733	-0.131923	-0.177967	-0.155055	-0.0871734	-0.103571	-0.0904377	0.0557952	-0.00942746	-0.0840663	-0.105687	0.204838	0.10908	-0.04976	-0.13289	0.241011	0.239427	0.0556914	-0.085101	-0.0748475	-0.0681635	0.183283	-0.0928102	-0.0926958	-0.0704778	-0.0966409	0.23903	0.284117	-0.0943439	-0.108454	-0.187234	-0.112305	-0.0669649
MOD_29	orange	647060	SPATA31A1	-0.0134338	-0.0477019	-0.0359604	-0.0204873	-0.063165	-0.0714773	0.113125	-0.0737034	-0.0316094	0.0208998	-0.0562522	-0.0999529	-0.0407461	-0.0479288	-0.0624628	-0.0322183	-0.0189032	-0.0631494	-0.0341684	0.00855183	-0.00350955	0.00166441	-0.0482421	0.00820619	-0.0379338	-0.0426524	-0.0225786	-0.0695929	-0.0657723	0.0862536	0.0932296	0.294587	0.0108953	0.946135	0.544154	-0.0667089	-0.0558925	-0.0622232	-0.0312679	0.0382117	-0.0246959	-0.0569212	-0.0166904	0.033714	-0.063474	-0.0405176
MOD_29	orange	647979	LINC00657	-0.050784	-0.0553787	-0.0605407	-0.0634819	-0.087428	-0.121494	0.0438091	-0.0979262	-0.0826526	0.203656	0.388162	0.1905	0.321271	-0.0466027	0.139721	0.250336	0.466097	-0.0912964	-0.0610279	-0.0326519	-0.0550082	-0.110223	-0.0652282	0.0584708	-0.0578158	-0.0901512	-0.0284804	-0.0903557	-0.0756888	-0.11493	0.188688	-0.0343614	-0.0238764	0.677089	0.280726	-0.0928563	0.131042	-0.0553511	-0.0594701	0.305782	-0.0445975	0.126161	0.00867791	0.0688089	-0.0743268	-0.0579579
MOD_29	orange	649446	DLGAP1-AS1	-0.0558098	-0.0729709	-0.0821319	-0.0472873	-0.116256	-0.123172	0.389164	0.466227	-0.0447906	-0.0845914	0.0652005	0.160836	-0.0985209	-0.0490281	0.00256626	-0.114177	0.0369298	-0.0516144	-0.00848294	-0.0331872	-0.0851196	-0.213674	-0.0510791	0.0136542	-0.0435943	-0.111207	-0.0273021	-0.096854	-0.0892089	-0.0641301	0.196913	-0.0823733	-0.0247622	0.662445	0.361732	-0.0380215	0.0673689	0.0617139	-0.0428042	0.0401151	-0.0571637	0.0215188	0.436649	0.258935	-0.0391715	0.224655
MOD_32	pink	653145	ANXA8	-0.0973116	-0.0763103	-0.0778692	0.210978	-0.131338	-0.0779273	-0.182621	-0.0211164	-0.0902691	-0.174435	-0.0732174	0.14809	0.245869	0.543669	0.350116	-0.0798542	0.0161564	0.0287587	-0.11407	-0.138332	-0.156257	-0.118981	-0.0936483	-0.0436423	-0.0557218	0.147612	0.306608	0.300754	-0.0478843	-0.0124001	0.0973749	-0.111692	0.107792	-0.105085	-0.124885	0.179359	-0.102532	-0.0797527	0.0807641	-0.047991	0.16084	-0.0655452	-0.109479	-0.173778	-0.0473897	0.132552
MOD_32	pink	653269	POTEI	-0.06769	0.000756841	-0.0735891	-0.0144649	-0.027542	0.000977845	-0.0198528	-0.0100802	-0.0438064	-0.102702	-0.0697774	0.487919	0.589282	0.965665	0.151475	-0.182945	-0.0258867	0.0333772	-0.0465201	-0.0663149	-0.0921307	-0.239358	-0.0747546	-0.190806	-0.0112097	-0.0570492	-0.000262377	-0.0707709	-0.0259334	-0.0318869	0.216046	-0.0245967	-0.0609894	-0.0361744	-0.158389	0.12411	-0.0863421	-0.0666664	0.0231959	0.0100686	0.0319833	0.144062	0.0447226	0.099157	0.0082292	0.0998811
MOD_19	grey60	653404	FOXD4L6	-0.0553806	-0.0833263	-0.104396	-0.0588311	-0.0364485	0.321443	0.066258	0.306074	-0.0635431	0.0225606	0.148536	-0.0761693	-0.119673	-0.089039	-0.0519877	0.228722	0.0996943	-0.0475846	0.142581	0.45282	-0.138221	0.159407	0.587208	0.366024	-0.0847728	-0.120969	-0.0712862	-0.0640546	-0.0745177	-0.0110024	-0.00549707	-0.0421134	-0.0963997	-0.0894999	-0.160799	0.388506	-0.0573258	0.168864	0.272134	0.00518314	-0.0880031	-0.0658188	-0.0778718	-0.117453	-0.0991763	-0.0756491
MOD_19	grey60	653604	HIST2H3D	0.0340205	-0.0138397	0.0409515	0.104794	0.0316593	0.542261	-0.0767268	-0.0662684	-0.0454201	-0.102821	-0.0855363	0.106286	0.188447	-0.00608948	-0.148483	0.365871	0.262562	-0.040273	-0.0369632	-0.0171388	0.059835	0.440096	0.764222	0.579086	0.0649688	-0.0952303	-0.13549	0.153972	0.230243	0.438584	0.0475333	0.154248	-0.0506498	-0.101801	-0.0224	-0.136862	-0.152924	0.0835906	-0.0472941	-0.132861	-0.133319	-0.107473	-0.0972121	-0.220665	-0.179707	-0.0682894
MOD_32	pink	653781	POTEJ	-0.0538659	-0.000585282	-0.0621656	-0.0885319	-0.0755687	-0.0245914	-0.0518462	0.00197903	-0.0396712	-0.0932215	-0.0785887	0.351317	0.571417	0.898487	0.0612103	-0.10767	-0.00377426	0.010717	0.155123	-0.0591191	-0.0783799	-0.152452	-0.0471406	-0.101253	-0.0437332	-0.0806683	-0.0383569	-0.0720011	-0.0253008	-0.0380414	0.184029	-0.0502322	-0.0510526	-0.0837981	-0.0936035	0.041889	-0.0544398	-0.0702336	-0.0441879	0.0179247	0.306951	-0.0793609	0.296664	0.0780062	-0.059026	-0.0538639
MOD_32	pink	677771	SCARNA4	-0.0861598	0.355762	-0.0742244	-0.142275	-0.0901302	-0.116108	-0.212126	-0.0766545	-0.0985	0.173747	0.346878	0.240281	0.505799	0.581234	0.27276	0.0451071	0.153832	-0.0264712	0.272819	-0.107099	-0.0526978	-0.138866	-0.0978095	-0.0728886	-0.0881869	-0.158645	-0.0975917	-0.0534748	-0.0930799	-0.17623	0.111633	-0.114051	-0.0927001	-0.130427	-0.221285	0.318277	-0.100085	0.0853664	-0.0859131	-0.0586283	0.186485	0.127395	-0.0620653	0.00749595	-0.115681	-0.109512
MOD_44	tan	677780	SCARNA11	-0.0467511	-0.0368931	-0.0507456	0.636959	-0.0625711	0.00435115	-0.050667	-0.0387751	-0.0551722	-0.0893884	-0.0313003	0.204252	-0.0777634	0.00113623	-0.0543032	-0.11748	-0.0837842	-0.00652788	-0.00503009	-0.0570323	-0.0247488	-0.129831	-0.0524644	-0.147217	-0.0260057	-0.0541098	-0.037497	-0.0277682	0.00507531	-0.153296	-0.0882165	-0.0612484	0.0303777	-0.0400325	-0.259376	-0.0481692	-0.0468691	-0.0517269	-0.0719189	-0.0869615	-0.0162407	-0.0145589	-0.0546054	-0.0952626	0.0531223	0.761784
MOD_19	grey60	677820	SNORA38	0.00314536	-0.0485283	-0.0741628	-0.023234	-0.0259197	0.627686	0.0864249	0.168685	0.124295	0.0247088	-0.011119	0.00016901	-0.0674936	-0.0545813	-0.0563004	0.307514	0.199129	-0.0580614	-0.0260476	0.180139	-0.0435898	0.317764	0.940778	0.653277	-0.0491908	-0.0959839	-0.0254564	-0.0627032	-0.0504351	0.24034	0.0744218	0.0255672	-0.0425063	0.135483	-0.0159529	-0.00337786	-0.0401306	-0.0753364	-0.0326921	-0.0395916	-0.0408097	-0.0687218	-0.0723655	-0.0888268	-0.0622891	-0.0290374
MOD_31	paleturquoise	677826	SNORA45B	-0.032854	-0.104579	0.356169	-0.0665607	0.197178	0.0617668	0.0822159	-0.119811	-0.125573	-0.0322187	-0.0926443	0.182271	0.0119077	-0.0915684	-0.114083	-0.143432	-0.104701	0.0318281	-0.121152	0.0468276	-0.0824428	-0.0399743	-0.10651	-0.186399	-0.128485	-0.114127	-0.0741749	-0.0845688	0.788137	0.178669	-0.034125	-0.0425973	-0.131968	-0.108531	-0.199823	-0.132239	-0.106894	-0.105317	0.117095	-0.123149	0.0912111	-0.0975902	-0.0819678	-0.160029	-0.124718	-0.0768167
MOD_44	tan	677850	SNORD1C	-0.0934051	-0.0554821	-0.0874951	-0.0881942	-0.0829602	-0.115316	0.0409597	0.197656	-0.0272258	-0.13546	0.057	0.236487	-0.113378	-0.0197497	0.0198451	-0.13954	-0.0321077	-0.061734	-0.0450312	-0.0661892	-0.112184	-0.176412	-0.0938707	-0.0575943	-0.0792228	-0.146144	-0.0501388	0.000177386	-0.072305	-0.110647	0.0715196	-0.102166	-0.0577154	-0.0651598	-0.231059	-0.0862897	-0.0598538	-0.0700132	-0.0622458	-0.101109	-0.0429799	0.349097	-0.0599545	0.437802	0.323836	0.401421
MOD_44	tan	677882	SNORA59B	-0.0739691	0.0372162	-0.134567	-0.0922128	0.156343	0.050197	0.138256	0.104305	0.101922	0.347471	0.338616	0.235726	-0.158755	-0.0696391	0.123555	-0.0987307	0.0123995	-0.0893523	-0.0620694	-0.107704	0.333947	-0.0697821	-0.113531	0.0565105	-0.0313026	0.0768428	0.169401	-0.0893156	0.167597	0.0984704	0.184999	-0.0725283	0.143325	-0.0936591	-0.153273	0.0308522	-0.0853295	-0.0520689	-0.138379	0.00264605	-0.0969027	-0.0787258	-0.112714	-0.121607	0.146018	0.703759
MOD_44	tan	677885	SNORA59A	-0.0739691	0.0372162	-0.134567	-0.0922128	0.156343	0.050197	0.138256	0.104305	0.101922	0.347471	0.338616	0.235726	-0.158755	-0.0696391	0.123555	-0.0987307	0.0123995	-0.0893523	-0.0620694	-0.107704	0.333947	-0.0697821	-0.113531	0.0565105	-0.0313026	0.0768428	0.169401	-0.0893156	0.167597	0.0984704	0.184999	-0.0725283	0.143325	-0.0936591	-0.153273	0.0308522	-0.0853295	-0.0520689	-0.138379	0.00264605	-0.0969027	-0.0787258	-0.112714	-0.121607	0.146018	0.703759
MOD_19	grey60	692057	SNORD12	-0.0288313	0.158302	-0.0583251	-0.0472189	-0.0461852	0.559442	-0.123839	-0.0489695	0.00358487	-0.111277	-0.0853603	-0.107059	-0.0833307	-0.0499691	-0.0124614	0.244366	0.186308	-0.0936342	-0.0519005	0.0333112	0.026244	0.262544	0.859906	0.618121	-0.0113095	0.157814	0.276685	0.0177319	-0.0732196	0.267027	0.159683	-0.00464541	0.142995	-0.0723567	-0.0723504	0.0602967	0.00138918	-0.0717778	-0.0539127	-0.102119	-0.0647932	0.145138	-0.10297	-0.0132046	-0.0464211	-0.0621296
MOD_38	saddlebrown	692089	SNORD19	-0.0546074	-0.0728229	-0.0755278	-0.0729754	-0.0668707	0.12564	0.348864	0.747512	-0.0555444	-0.105892	0.181794	0.229673	0.0707206	0.164271	0.409049	0.193052	0.202141	-0.07667	-0.0451812	-0.0455508	0.227384	0.114691	0.226461	0.337408	-0.0185229	-0.100377	-0.0578207	0.159607	-0.0855226	0.0659515	0.0621112	-0.0654595	-0.106995	-0.0556228	-0.125366	-0.00441561	-0.0586932	-0.0852424	-0.042574	0.0293804	-0.0848782	-0.000498355	-0.106866	-0.114441	-0.0554531	-0.0326767
MOD_24	lightsteelblue1	342931	RFPL4A	-0.0467075	-0.0485851	0.908002	-0.0245629	-0.0329155	-0.0126871	-0.0974797	-0.084467	-0.0660889	-0.034455	-0.0626865	-0.117071	-0.0587854	-0.0678046	-0.197276	-0.0435707	-0.184422	-0.0772638	-0.107998	0.349739	-0.03322	-0.0323945	-0.06308	-0.206518	-0.00434835	-0.046742	-0.0809061	-0.0286894	-0.0454241	-0.231079	-0.322602	-0.0557074	-0.095201	-0.0753845	-0.227626	-0.0798488	-0.0505075	-0.0439377	-0.0581696	-0.079157	-0.0710733	-0.0283657	-0.0697121	-0.0962267	-0.0743477	-0.0646377
MOD_38	saddlebrown	692149	SCARNA14	-0.0399927	-0.0452576	-0.0591464	-0.0225565	-0.0391455	-0.0560349	0.598356	0.987767	-0.0166799	-0.0626854	0.210771	0.312507	-0.060111	-0.0546716	0.032888	0.00479234	0.0837523	-0.0176211	0.00478979	0.00960433	-0.106384	-0.0973394	0.0192087	0.136305	-0.0370187	-0.063612	-5.92e-06	-0.0354584	-0.0565714	-0.0599004	0.0864448	-0.0390011	-0.0543407	-0.012352	-0.0872473	-0.0179692	-0.0010515	-0.0223445	0.0186198	0.0819697	-0.0548914	0.00196023	-0.0440466	-0.0668048	-0.016102	-0.00358474
MOD_44	tan	692208	SNORD91B	-0.0622354	-0.0603663	-0.0767782	-0.0427742	-0.0517046	-0.0796307	0.299055	0.568288	-0.050256	-0.111072	0.130602	0.362621	-0.0999599	-0.0325171	-0.0179795	-0.0701706	-0.0117847	-0.0326376	-0.00845422	-0.0401687	-0.0664333	-0.0881564	-0.040221	0.0648442	-0.0536792	-0.112714	-0.0471742	-0.00504954	-0.0384741	-0.0889358	0.00602154	-0.0877673	-0.0292609	-0.0430426	-0.193381	-0.0546634	-0.0367447	-0.0499202	-0.0413422	-0.0192483	-0.0341882	-0.0390499	-0.0572397	0.00515613	0.049769	0.628096
MOD_44	tan	693120	MIR33B	-1.6e-05	-0.0619673	0.422662	-0.00163845	-0.0231009	-0.0423905	-0.079375	-0.0759083	-0.0793747	-0.0334036	-0.0500444	0.352265	-0.0993298	-0.0142103	-0.0654252	-0.239222	-0.140231	-0.00997307	-0.0429616	-0.0839334	-0.0201481	-0.136525	-0.0710665	-0.123113	-0.0619257	-0.0823878	-0.0379034	-0.043328	0.601154	0.138689	0.0275549	-0.0712194	-0.0376394	-0.063288	-0.291295	-0.0754498	-0.0566433	-0.061207	-0.0773418	-0.0921835	-0.0274919	-0.0447409	-0.0687334	-0.117944	0.0136692	0.642752
MOD_24	lightsteelblue1	100293534	C4B_2	-0.0274014	-0.0629975	0.988237	-0.0325149	-0.0133761	0.0184764	-0.0650597	-0.0699396	-0.0433213	-0.00377204	-0.0181169	-0.0783585	-0.060111	-0.0472876	-0.167249	-0.135277	-0.205304	-0.0551615	-0.0855334	-0.0540964	-0.0626084	-0.117846	-0.0570377	-0.235195	-0.0421686	-0.0580835	-0.065592	-0.0166962	-0.0373001	-0.22651	-0.294661	-0.0505777	-0.0681842	-0.0603913	-0.195865	-0.0582168	-0.0348685	-0.0207127	-0.0419772	-0.0586005	-0.0472856	-0.0136455	-0.0494412	-0.0668048	-0.0587983	-0.0505273
MOD_32	pink	727936	GXYLT2	0.361317	-0.0292462	-0.0733495	-0.00403271	-0.0785718	-0.0667005	-0.111752	-0.0313064	-0.0630908	-0.129978	0.0096641	0.352027	0.287367	0.537062	0.0108354	-0.197851	-0.0256817	-0.0565162	-0.051295	-0.0780308	0.0315674	-0.280021	-0.0702353	-0.141316	-0.0644026	-0.0830003	-0.0612826	-0.0666931	-0.0114976	-0.142253	0.110312	-0.0902311	-0.0238308	-0.0776939	-0.168871	0.00783565	0.479896	-0.046705	-0.0798335	-0.0413011	-0.00790539	-0.0970291	-0.0428169	-0.138519	0.00233293	0.495227
MOD_44	tan	728929	TCEB3CL	-0.0476777	-0.0268027	-0.0709299	-0.0371243	-0.0712337	-0.062182	-0.107423	-0.0767548	-0.0319327	-0.0682497	0.0638146	0.10875	-0.0687313	0.0210943	0.0798234	-0.134612	0.0649425	-0.0076749	-0.0207907	-0.0500991	-0.0346287	-0.254196	-0.0748584	-0.0513448	-0.0427721	-0.0841249	-0.0278106	-0.00650295	-0.0309064	-0.103731	0.174909	-0.0756575	-0.0108936	-0.061554	-0.296906	-0.0436002	-0.0369126	-0.042376	-0.0754749	-0.0950682	-0.013766	-0.0720901	-0.0326303	0.218615	0.585108	0.605663
MOD_38	saddlebrown	728957	ZNF705D	-0.0443	-0.0761122	-0.101692	-0.0633934	-0.0889639	0.0654261	0.39733	0.729472	-0.0498049	-0.127634	0.0780508	0.138895	-0.101613	-0.0708486	0.0372252	0.0246858	0.115425	-0.0580253	-0.0274528	0.165865	-0.100038	-0.110293	0.174858	0.144706	-0.0630514	-0.106803	-0.035878	-0.0772793	-0.0496743	-0.0608025	0.16402	-0.0510465	-0.0458941	-0.0684341	-0.0323944	-0.0311625	-0.0031365	-0.0763118	-0.0277091	0.00674949	0.505676	-0.040716	0.243302	0.0400488	-0.0485656	-0.0276394
MOD_19	grey60	729082	OIP5-AS1	0.00673516	-0.0444093	-0.0654963	0.00213942	-0.0156107	0.625024	-0.0932026	0.00528691	-0.0481913	-0.0688625	-0.0189201	-0.133696	-0.0609225	-0.0527931	0.117639	0.373294	0.235885	-0.0607149	-0.039731	0.271501	-0.0196345	0.369148	0.927499	0.626641	0.14532	0.0218735	-0.0485588	-0.0591842	-0.0350396	0.268296	0.0448889	0.116479	-0.0557014	-0.0614463	-0.0904797	0.000156021	-0.0491642	-0.0811879	-0.0332844	-0.0832615	-0.0541861	-0.0391317	-0.0878061	-0.113983	-0.0605788	-0.0349019
MOD_44	tan	730262	PPIAL4E	-0.0202484	-0.0154388	-0.0404977	0.0181731	-0.039652	-0.0257412	-0.0510357	-0.0301484	-0.0401576	-0.0626854	0.0338981	0.322709	-0.0500154	0.0429365	0.0515135	-0.110938	0.0265836	0.0141473	0.0289136	-0.0453374	0.0321274	-0.165818	-0.0411344	-0.0408376	-0.0139846	-0.063612	-0.0181705	-0.0195165	0.0283833	-0.0600929	0.106209	-0.049187	0.0514241	-0.0232826	-0.206365	-0.0212686	-0.0175321	-0.0252325	-0.0509109	-0.0560439	0.0173277	-0.0212216	-0.0288178	-0.0668048	0.112081	0.994747
MOD_27	mediumpurple3	731223	LINC01220	0.986092	-0.0496039	-0.0330624	-0.0345283	-0.0490539	-0.0560349	-0.0708343	-0.0363859	-0.0132255	-0.0626854	-0.110131	-0.0783585	-0.0449676	-0.0396535	-0.171046	-0.146241	-0.215564	-0.0553347	-0.0647099	-0.0513627	-0.00115812	-0.115792	-0.0426277	-0.238194	-0.0562332	-0.0523146	-0.0488169	-0.0483869	-0.0297719	-0.191527	-0.275186	-0.040578	-0.0319793	-0.0407829	0.0895328	-0.0749411	-0.0617649	-0.0562789	-0.05239	-0.0464835	-0.0571253	-0.0294789	-0.0656405	-0.0668048	-0.0636396	-0.0386422
MOD_40	sienna3	100033414	SNORD116-2	-0.0387071	-0.0378197	-0.0346995	-0.0362594	-0.0335364	-0.0677816	-0.0236295	-0.0318194	-0.0291425	-0.0758263	-0.0849283	-0.094785	-0.0727123	-0.0606448	-0.077317	0.242112	0.0304518	-0.0685933	-0.0590899	-0.045861	-0.0426495	0.341416	-0.0305827	0.185068	-0.0277407	0.104221	0.185562	-0.0663603	-0.0628598	0.123062	-0.0719984	-0.00682263	0.957386	-0.0180587	0.245006	-0.0123389	-0.0178253	-0.0345951	-0.0512372	-0.0469494	-0.0608687	-0.00511371	-0.0530563	-0.0808093	-0.00115444	-0.0277207
MOD_44	tan	100033415	SNORD116-3	-0.0294808	-0.0201502	-0.032061	-0.0148656	-0.0839159	-0.0452539	-0.081684	-0.0626179	-0.0768698	0.302405	0.432023	0.150298	-0.0178066	0.0227807	0.0854883	-0.136704	0.0691462	-0.0160321	0.00990987	-0.0179655	-0.0468093	-0.243625	-0.0473831	-0.00136129	-0.0471394	-0.111832	-0.0327327	-0.0438997	0.00738664	-0.0917369	0.219359	-0.0594745	0.0113887	-0.0626333	-0.112882	-0.0697251	-0.0312818	-0.0399261	-0.070539	-0.0637625	0.00155491	-0.051017	-0.00801455	-0.117445	0.0320295	0.714791
MOD_38	saddlebrown	100033416	SNORD116-4	-0.0401574	-0.0454973	-0.0588068	-0.0228641	-0.0394868	-0.056509	0.597867	0.987709	-0.0167097	-0.0632158	0.210662	0.31192	-0.0606197	-0.0550311	0.0324757	0.00418084	0.0836512	-0.0178613	0.00444692	0.00914699	-0.106436	-0.096384	0.0193095	0.138672	-0.0367033	-0.0641503	-0.000323294	-0.0273356	-0.0567873	-0.0562813	0.0880391	-0.0391597	-0.0545623	-0.0124173	-0.0854171	-0.018186	-0.00115013	-0.0221689	0.0183771	0.0823874	-0.0552729	0.00152426	-0.0442584	-0.06737	-0.0163876	-0.00384338
MOD_44	tan	100033421	SNORD116-9	-0.0294808	-0.0201502	-0.032061	-0.0148656	-0.0839159	-0.0452539	-0.081684	-0.0626179	-0.0768698	0.302405	0.432023	0.150298	-0.0178066	0.0227807	0.0854883	-0.136704	0.0691462	-0.0160321	0.00990987	-0.0179655	-0.0468093	-0.243625	-0.0473831	-0.00136129	-0.0471394	-0.111832	-0.0327327	-0.0438997	0.00738664	-0.0917369	0.219359	-0.0594745	0.0113887	-0.0626333	-0.112882	-0.0697251	-0.0312818	-0.0399261	-0.070539	-0.0637625	0.00155491	-0.051017	-0.00801455	-0.117445	0.0320295	0.714791
MOD_8	darkgrey	100033431	SNORD116-20	-0.0471947	-0.0158256	-0.0406729	-0.0927865	-0.0562336	-0.077802	-0.0492074	-0.0102157	0.966524	0.596713	-0.088045	0.218605	-0.0700946	-0.071279	-0.116313	0.0516447	-0.0605275	-0.0569693	-0.039023	-0.00991424	0.0889099	0.265193	-0.0461332	0.0857175	0.162971	0.124091	0.0594332	-0.0722228	-0.0700375	0.270833	-0.0272233	-0.0352929	0.0600512	0.0120662	0.308556	-0.00561729	-0.0421073	0.0129588	-0.0457991	-0.060173	0.00618	-0.0628594	-0.0547505	-0.0988718	-0.0444686	-0.0368667
MOD_32	pink	100126270	FMR1-AS1	0.0434276	0.0926357	-0.127249	-0.0370576	-0.124958	-0.157132	-0.178191	-0.0990868	0.0010812	0.165137	0.0740097	0.229692	0.288791	0.575016	0.10884	-0.109267	-0.0806067	0.0200118	-0.00464708	-0.148841	0.0544432	0.00880219	-0.121348	-0.00514187	-0.1285	-0.0341969	0.0880463	-0.0175222	0.389752	0.227278	0.185844	-0.136242	0.295585	-0.00780943	0.0127229	0.242381	-0.149948	-0.137733	0.0464975	0.127078	-0.0754999	-0.107286	0.00294961	-0.149895	-0.15972	-0.109708
MOD_40	sienna3	100126338	MIR937	-0.0415857	-0.0442627	-0.0429724	-0.0445864	-0.0239917	-0.0704622	-0.0305859	-0.0411076	-0.0273202	-0.078825	-0.0861323	-0.0985335	-0.0755879	-0.0680913	-0.129176	0.250295	-0.0297409	-0.0732645	-0.0643572	-0.0442509	-0.0470769	0.416822	-0.0360494	0.176847	-0.0317426	-0.0799902	-0.0625765	-0.0461785	-0.0685936	0.133827	-0.157761	-0.0172313	0.929967	-0.0244745	0.263494	-0.0329485	-0.0350955	-0.0478685	-0.0559173	-0.0554063	-0.0576657	-0.0143499	-0.0473517	-0.0123966	-0.0260326	-0.0311248
MOD_32	pink	100128076	LOC100128076	-0.0355329	0.0217313	-0.0372874	-0.0493827	-0.047643	0.00317127	-0.0246375	0.0184271	-0.023056	-0.0626854	-0.0457398	0.451076	0.653472	0.989748	0.0707395	-0.105837	-0.00484271	-0.028731	-0.0388134	-0.0305422	-0.0539753	-0.133766	-0.0372023	-0.0894821	-0.0305732	-0.063612	-0.0150199	-0.0418893	-0.0109147	0.00633892	0.167041	-0.0314722	-0.0512623	-0.0546991	-0.153284	0.0482915	-0.0603161	-0.0346813	-0.0193125	0.0520213	0.0604853	-0.0636404	-0.0136443	-0.0668048	-0.0488708	-0.0342673
MOD_31	paleturquoise	100128292	DLG5-AS1	0.0264819	-0.0595311	-0.0738507	0.231496	-0.0217334	-0.0372725	-0.0551305	-0.0518113	-0.0717077	-0.0269126	-0.146947	0.200843	-0.0943407	-0.0563015	-0.0453833	-0.201484	-0.124011	-0.0188487	-0.0604923	-0.0644947	-0.0425604	-0.0206286	-0.0441881	-0.0538506	-0.0678865	-0.0284963	-0.0149836	-0.0538248	0.882177	0.361181	0.136851	-0.0407785	-0.0519427	-0.0611331	-0.10997	-0.0794981	-0.0513724	-0.0775153	-0.0609927	-0.076618	0.385887	-0.0475917	-0.0607994	-0.104846	-0.0715924	-0.0207913
MOD_38	saddlebrown	100130331	LOC100130331	-0.0747423	-0.0846926	-0.101977	-0.0756613	0.242405	0.100089	0.54553	0.624343	0.174132	0.0450246	0.0664765	0.263778	-0.123839	-0.0751503	0.0205308	-0.164136	-0.018146	0.187425	-0.0183506	-0.07362	-0.0114317	-0.174169	-0.0461271	-0.00213241	0.26042	0.362952	0.295534	-0.0844946	-0.052232	0.0602732	0.19338	-0.0911145	-0.0630499	-0.0413325	-0.0242771	0.315226	-0.0380969	-0.0306269	-0.0364373	-0.0239675	-0.112816	-0.0419398	-0.0807717	-0.147638	0.00220498	0.278415
MOD_33	plum1	100131176	WDR86-AS1	-0.0267274	-0.0355457	0.0361175	-0.0473703	-0.0450939	-0.0631504	-0.0391778	-0.0354942	-0.00913664	-0.0706454	-0.0331343	-0.0883088	-0.0677442	-0.0503703	-0.0735737	-0.099674	-0.0516223	-0.0364114	-0.0478745	-0.0592074	-0.0126947	0.106642	0.00580205	0.247864	0.0310048	-0.064547	-0.0410052	0.977413	-0.0327869	0.414419	0.146906	-0.0250893	-0.0336887	-0.00901433	0.203419	-0.0362196	-0.019997	0.016267	-0.0336555	0.0388472	-0.0494301	-0.0586992	-0.0317398	-0.0752879	-0.0403773	-0.040144
MOD_27	mediumpurple3	100131244	ANKRD63	0.846791	-0.0869333	-0.086085	-0.036697	-0.0659679	0.0408343	0.0120056	0.187603	-0.0614671	-0.0797906	-0.0485854	0.139086	-0.10876	-0.0713638	0.0496309	-0.121167	-0.106313	-0.0624066	-0.0756609	-0.080362	-0.0281805	-0.0534847	0.150006	-0.0071261	0.122383	0.0219611	-0.0627043	-0.0915315	0.35571	0.113779	-0.0821412	-0.0672369	-0.0761379	-0.0722908	0.000114699	-0.0864222	-0.0943154	-0.103943	-0.0752423	-0.0849697	-0.0952583	-0.0377851	-0.119183	-0.156477	-0.0719354	0.172773
MOD_38	saddlebrown	100131551	LINC00887	-0.0399927	-0.0452576	-0.0591464	-0.0225565	-0.0391455	-0.0560349	0.598356	0.987767	-0.0166799	-0.0626854	0.210771	0.312507	-0.060111	-0.0546716	0.032888	0.00479234	0.0837523	-0.0176211	0.00478979	0.00960433	-0.106384	-0.0973394	0.0192087	0.136305	-0.0370187	-0.063612	-5.92e-06	-0.0354584	-0.0565714	-0.0599004	0.0864448	-0.0390011	-0.0543407	-0.012352	-0.0872473	-0.0179692	-0.0010515	-0.0223445	0.0186198	0.0819697	-0.0548914	0.00196023	-0.0440466	-0.0668048	-0.016102	-0.00358474
MOD_30	orangered4	100133669	LOC100133669	-0.0707911	-0.049588	-0.0322687	-0.07448	0.0100216	-0.0748765	-0.0811963	-0.0284475	0.427801	0.258572	-0.0784049	0.0322644	-0.0803233	-0.0575589	-0.164503	0.0963135	-0.103083	-0.0590229	-0.0534992	-0.0220117	-0.00729089	0.221179	-0.0529682	0.0134528	0.0223369	-0.0329581	-0.0149645	-0.0541525	-0.0821041	0.0258915	-0.211719	-0.054152	-0.042219	-0.0099874	0.125083	-0.0436486	-0.0178142	0.916457	-0.00872876	0.0167319	-0.0489911	-0.0776422	-0.0447594	-0.0892678	-0.0617529	-0.0387546
MOD_31	paleturquoise	100188847	MIR1225	-0.0119903	-0.0647713	-0.0701031	0.318315	-0.0392296	-0.0772392	-0.0377519	-0.0519863	-0.064786	-0.0196721	-0.158348	0.128842	-0.106046	-0.0546398	-0.0337074	-0.176497	-0.105593	-0.00659416	-0.040712	-0.0758296	-0.0672271	-0.0512538	-0.0490176	-0.0919721	-0.0684252	-0.0479972	-0.0218381	-0.0794828	0.747856	0.28724	0.136341	-0.0450337	-0.0842314	-0.0544027	-0.0717526	-0.0595438	-0.0591126	-0.104986	-0.073963	0.346626	-0.0412075	-0.0528224	0.347743	0.0973049	-0.0921058	-0.0261282
MOD_32	pink	100190938	RAMP2-AS1	-0.0871709	-0.0609801	-0.0808668	-0.0978455	-0.0948347	-0.0932927	-0.13432	-0.0623986	-0.102813	-0.0248855	0.0742964	0.154296	0.344474	0.551375	-0.0629892	-0.137313	-0.0990564	-0.103386	-0.03865	-0.0893632	0.414854	0.00488997	-0.0757556	0.0458793	0.317901	0.186297	-0.11078	0.0252564	-0.0895361	0.147387	0.127937	-0.135609	-0.105358	0.0895787	0.0731362	0.210453	0.29381	-0.061824	-0.0748016	-0.0364984	-0.0446196	-0.106019	-0.0535829	0.000426898	-0.078807	0.0556789
MOD_29	orange	100270746	LOC100270746	0.00577539	-0.0397679	-0.020243	-0.0408602	-0.0681076	-0.0560349	0.142683	-0.0679406	-0.032897	0.0175002	-0.0259716	-0.0783585	-0.0225537	-0.0360875	-0.0374056	-0.0779907	-0.00955235	-0.0485177	-0.0256048	0.00256826	-0.0102605	-0.0805446	-0.0346206	0.0325245	-0.0247442	-0.0285072	-0.00803764	-0.0513723	-0.0507849	0.0358122	0.122434	-0.0222485	0.00424277	0.994249	0.510325	-0.0468188	-0.0386802	-0.0562789	-0.0301562	0.0429247	-0.0147969	-0.052056	0.000848634	0.0575085	-0.0468135	-0.030027
MOD_30	orangered4	100287102	DDX11L1	-0.0990125	0.161538	0.345728	0.0599964	-0.0548054	-0.132416	-0.218497	-0.130639	0.27282	0.127723	-0.0267474	-0.134662	-0.0896246	-0.112743	-0.08836	-0.180043	-0.121019	-0.132086	-0.113515	-0.115965	-0.0459813	-0.172966	-0.113462	-0.23462	0.246706	0.113955	-0.110303	-0.0848885	-0.107746	-0.0459601	0.00723197	-0.144601	-0.0980969	-0.0963901	0.0602133	0.465844	0.318749	0.417184	0.153788	0.0408438	-0.122361	-0.0945057	-0.0660019	-0.169053	-0.13825	-0.126424
MOD_24	lightsteelblue1	1180	CLCN1	-0.126592	0.107012	0.695267	-0.0908723	-0.106871	-0.159135	-0.167874	-0.137303	-0.0789817	-0.109519	-0.124132	-0.108885	-0.100857	-0.00383303	-0.111037	-0.279439	-0.195024	-0.15037	-0.147082	-0.131557	-0.108712	-0.220707	-0.125285	-0.153994	0.15778	0.245802	0.211422	0.254082	-0.127367	0.0178595	0.0253223	0.0368954	-0.132203	0.0181507	0.0155722	-0.124926	0.111853	0.228686	-0.0741921	0.19581	-0.112016	0.322433	0.0239844	0.176351	-0.00192647	-0.142095
MOD_8	darkgrey	100302132	MIR1182	-0.148177	-0.0624698	-0.106657	-0.100563	0.106092	-0.00551925	0.000585068	-0.093705	0.568578	0.250817	-0.225857	0.175625	-0.0228147	0.0757755	-0.111652	0.00604545	-0.106345	0.364539	-0.0164421	-0.0667764	0.110088	0.162661	-0.121646	-0.127385	-0.116433	-0.0262963	0.0990856	-0.151521	-0.0655277	0.098639	-0.0211923	0.403215	-0.0698841	-0.0414069	0.117569	-0.0759162	-0.0674364	-0.069986	0.0677018	-0.103395	-0.075704	0.35122	-0.106712	0.0774995	-0.100154	-0.103574
MOD_32	pink	100302179	MIR1270	-0.0711485	-0.00983989	-0.0746545	0.00957035	-0.0435736	-0.0434412	-0.0833117	-0.0153963	-0.0307119	-0.0578758	-0.0848769	0.38148	0.405772	0.688328	0.0134735	-0.0269668	-0.0141136	-0.0496851	-0.0371575	-0.025052	-0.0139954	0.00847294	-0.0717969	-0.124678	-0.0558031	-0.0989218	-0.0475495	-0.0784399	-0.033001	0.0899962	0.10656	0.608182	-0.00420956	-0.0572671	-0.0663221	-0.0182275	-0.087594	-0.0506061	-0.0365157	0.0112905	0.0272965	-0.0671119	-0.0556746	-0.114452	-0.0335495	0.301007
MOD_8	darkgrey	100302182	MIR1279	-0.0936094	-0.0624371	-0.0637954	-0.0339252	-0.00283867	-0.0996078	-0.106923	-0.0415866	0.583311	0.368046	-0.137991	0.0518441	-0.106854	-0.0794993	-0.190074	0.167653	-0.1018	-0.0830626	-0.0590595	0.00121338	0.0327038	0.378714	-0.0758295	-0.0217554	-0.024755	-0.0642966	-0.0360679	-0.0915945	-0.101968	0.184592	-0.204083	0.60391	-0.00520851	-0.0073514	0.270896	-0.0694394	-0.0602161	0.535791	-0.0242646	-0.00891677	-0.0597351	-0.0801655	-0.07464	-0.118752	-0.0875687	-0.0542593
MOD_44	tan	100302186	MIR548I3	-0.070571	-0.0586401	0.102668	0.027923	-0.0506806	-0.0729153	-0.100132	-0.0688387	-0.0594283	-0.0364697	-0.0466112	0.20067	-0.00633833	0.135324	0.0361199	-0.0692973	0.00946738	-0.0373544	-0.028963	-0.0707993	-0.0113228	-0.122417	-0.069844	-0.0837846	-0.0648117	-0.0911722	-0.0584438	-0.0803476	-0.00533593	-0.0406701	0.10973	0.1648	0.105773	-0.0518752	-0.189305	-0.0644753	-0.0626074	-0.0709761	-0.0774184	0.626335	0.003054	-0.0500467	-0.0641376	-0.138097	0.0175538	0.661605
MOD_32	pink	100302211	MIR1203	-0.0765624	-0.00240832	-0.0706287	-0.0966296	-0.0784302	-0.0396586	-0.0765846	-0.0141617	-0.0477158	-0.128421	-0.0292617	0.529999	0.722038	0.882736	0.164483	-0.0182461	0.197078	-0.0825391	-0.0747937	-0.0709683	-0.105535	-0.227004	-0.0771302	-0.130384	-0.0641677	0.0635968	0.190884	-0.0773881	-0.0322187	-0.0882533	0.242398	-0.0506285	-0.0486389	-0.0826523	-0.146555	0.0134656	-0.0732725	-0.0397302	0.183476	0.0141711	0.268743	0.128883	-0.0260164	-0.000716283	-0.0462231	-0.0676491
MOD_33	plum1	100302223	MIR1302-8	-0.0189721	-0.0279287	0.0424878	-0.0366785	-0.0403662	-0.0560349	-0.0733091	-0.030312	-0.00321951	-0.0626854	-0.0181343	-0.0783585	-0.060111	-0.042192	-0.0506505	-0.0740895	-0.0142055	-0.0286415	-0.0415926	-0.0555551	-0.00376816	0.11789	0.0117361	0.283078	0.0390352	-0.063612	-0.0383947	0.983497	-0.0247895	0.439236	0.190831	-0.0182624	-0.0255288	-0.00760454	0.223474	-0.025806	-0.0119076	0.0217729	-0.0298091	0.0485942	-0.0448529	-0.0527892	-0.0245857	-0.0668048	-0.0341771	-0.0312046
MOD_27	mediumpurple3	100302233	MIR1268A	0.986092	-0.0496039	-0.0330624	-0.0345283	-0.0490539	-0.0560349	-0.0708343	-0.0363859	-0.0132255	-0.0626854	-0.110131	-0.0783585	-0.0449676	-0.0396535	-0.171046	-0.146241	-0.215564	-0.0553347	-0.0647099	-0.0513627	-0.00115812	-0.115792	-0.0426277	-0.238194	-0.0562332	-0.0523146	-0.0488169	-0.0483869	-0.0297719	-0.191527	-0.275186	-0.040578	-0.0319793	-0.0407829	0.0895328	-0.0749411	-0.0617649	-0.0562789	-0.05239	-0.0464835	-0.0571253	-0.0294789	-0.0656405	-0.0668048	-0.0636396	-0.0386422
MOD_30	orangered4	100302240	MIR1304	-0.0594521	-0.0358879	-0.0203613	-0.0437545	0.0283835	-0.0560349	-0.0733091	-0.0214976	0.0181916	0.00167104	-0.0479643	-0.0783585	-0.060111	-0.0381742	-0.127433	0.0719931	-0.0841638	-0.0453098	-0.0479459	-0.0265632	-0.040864	0.122362	-0.0391998	-0.00823311	0.0366114	-0.0176305	-0.0205157	-0.0347323	-0.0646518	-0.0581175	-0.190297	-0.0505815	-0.0541216	-0.0229234	0.0236292	-0.0489969	-0.00414339	0.987153	0.00974606	0.0359797	-0.0408717	-0.0579983	-0.0318258	-0.0668048	-0.0497675	-0.0323542
MOD_44	tan	100302243	MIR1972-1	-0.0202484	-0.0154388	-0.0404977	0.0181731	-0.039652	-0.0257412	-0.0510357	-0.0301484	-0.0401576	-0.0626854	0.0338981	0.322709	-0.0500154	0.0429365	0.0515135	-0.110938	0.0265836	0.0141473	0.0289136	-0.0453374	0.0321274	-0.165818	-0.0411344	-0.0408376	-0.0139846	-0.063612	-0.0181705	-0.0195165	0.0283833	-0.0600929	0.106209	-0.049187	0.0514241	-0.0232826	-0.206365	-0.0212686	-0.0175321	-0.0252325	-0.0509109	-0.0560439	0.0173277	-0.0212216	-0.0288178	-0.0668048	0.112081	0.994747
MOD_19	grey60	100303453	TSNAX-DISC1	-0.0180949	-0.0490855	-0.0877324	0.000260025	-0.0269761	0.527823	-0.108587	-0.0385901	-0.0675645	-0.0216913	0.0836067	-0.165817	-0.100872	-0.0543203	-0.00306183	0.20677	0.212353	0.143023	-0.0371949	-0.0252027	-0.0107325	0.141034	0.81149	0.553586	-0.0631278	-0.0728627	-0.0572904	-0.0750586	-0.0238109	0.126303	0.155108	-0.00756923	-0.0667404	-0.0773897	-0.16548	0.000866338	0.430348	-0.0693976	-0.0551825	0.182384	0.119563	-0.0910891	-0.057333	-0.141368	-0.0686246	-0.0432122
MOD_24	lightsteelblue1	338785	KRT79	-0.0274014	-0.0629975	0.988237	-0.0325149	-0.0133761	0.0184764	-0.0650597	-0.0699396	-0.0433213	-0.00377204	-0.0181169	-0.0783585	-0.060111	-0.0472876	-0.167249	-0.135277	-0.205304	-0.0551615	-0.0855334	-0.0540964	-0.0626084	-0.117846	-0.0570377	-0.235195	-0.0421686	-0.0580835	-0.065592	-0.0166962	-0.0373001	-0.22651	-0.294661	-0.0505777	-0.0681842	-0.0603913	-0.195865	-0.0582168	-0.0348685	-0.0207127	-0.0419772	-0.0586005	-0.0472856	-0.0136455	-0.0494412	-0.0668048	-0.0587983	-0.0505273
MOD_44	tan	100422846	MIR3164	-0.0202484	-0.0154388	-0.0404977	0.0181731	-0.039652	-0.0257412	-0.0510357	-0.0301484	-0.0401576	-0.0626854	0.0338981	0.322709	-0.0500154	0.0429365	0.0515135	-0.110938	0.0265836	0.0141473	0.0289136	-0.0453374	0.0321274	-0.165818	-0.0411344	-0.0408376	-0.0139846	-0.063612	-0.0181705	-0.0195165	0.0283833	-0.0600929	0.106209	-0.049187	0.0514241	-0.0232826	-0.206365	-0.0212686	-0.0175321	-0.0252325	-0.0509109	-0.0560439	0.0173277	-0.0212216	-0.0288178	-0.0668048	0.112081	0.994747
MOD_44	tan	100422875	MIR3192	-0.00783407	-0.0227483	-0.0591819	0.0167735	-0.0334664	0.277687	-0.0637193	-0.0276557	-0.0479859	-0.0844069	0.0231129	0.26086	-0.0629749	0.0302022	0.0387642	0.0201213	0.111087	-0.000453704	0.0230945	-0.0360642	0.0100658	-0.028482	0.39262	0.237647	-0.0237861	-0.0856546	-0.0255662	-0.0333899	0.0179177	0.0493067	0.133532	-0.0258576	0.0356643	-0.0410689	-0.236364	-0.0120468	-0.0256112	-0.04742	-0.0538112	-0.0730895	0.00985083	-0.0395075	-0.0472405	-0.0899538	0.0850629	0.902495
MOD_44	tan	100422922	MIR1972-2	-0.0202484	-0.0154388	-0.0404977	0.0181731	-0.039652	-0.0257412	-0.0510357	-0.0301484	-0.0401576	-0.0626854	0.0338981	0.322709	-0.0500154	0.0429365	0.0515135	-0.110938	0.0265836	0.0141473	0.0289136	-0.0453374	0.0321274	-0.165818	-0.0411344	-0.0408376	-0.0139846	-0.063612	-0.0181705	-0.0195165	0.0283833	-0.0600929	0.106209	-0.049187	0.0514241	-0.0232826	-0.206365	-0.0212686	-0.0175321	-0.0252325	-0.0509109	-0.0560439	0.0173277	-0.0212216	-0.0288178	-0.0668048	0.112081	0.994747
MOD_44	tan	100462953	MINOS1P1	-0.0717417	-0.0365043	-0.0812467	-0.0687107	-0.079719	-0.0372702	-0.086286	-0.0501452	-0.0806206	-0.0968759	-0.0331523	0.138349	0.00831623	0.0967626	0.00106294	-0.046594	-0.00732946	-0.0416863	-0.027733	-0.060821	0.580476	-0.0348941	-0.0755971	0.010721	-0.0311321	-0.0306498	-0.0615751	-0.0169631	-0.0603674	-0.0626654	0.0244672	-0.0906521	-0.0259904	-0.0681888	-0.202142	-0.0595236	-0.0546478	-0.0845002	-0.0864725	-0.0851811	-0.0226233	-0.0588367	0.175621	0.351859	0.505425	0.596134
MOD_40	sienna3	100500810	MIR3620	-0.101669	-0.0803057	0.058875	-0.0788398	0.165844	0.0298458	0.0221883	-0.114306	-0.0789133	-0.157586	-0.0266987	-0.0128915	0.0549202	-0.0746434	-0.0429287	0.28039	0.184272	-0.0643013	0.0794867	0.0685024	-0.0971896	0.226414	-0.0926153	0.118273	-0.0784807	-0.145471	-0.102695	0.10082	-0.101133	0.0242994	-0.0132492	-0.0633963	0.724788	-0.0909105	0.104109	-0.07029	-0.0833475	-0.0764595	0.334021	-0.0864166	-0.0926226	-0.0805068	-0.0636231	-0.0604017	0.180367	0.144489
MOD_19	grey60	100500852	MIR3180-4	0.252781	-0.0406387	-0.0621542	-0.019624	0.00126543	0.631538	-0.0742102	-0.0149047	-0.0233041	-0.0746219	-0.0570899	-0.114287	-0.0647499	-0.0395852	-0.093937	0.24866	0.114708	-0.0548927	-0.0358647	-0.00796764	-0.0532158	0.272728	0.921957	0.541246	-0.028539	-0.0779654	-0.0371357	-0.0551924	-0.0418321	0.165608	-0.0380321	0.0185138	-0.0468647	-0.0595094	-0.0764577	-0.015232	-0.0374532	0.190389	-0.0264765	-0.0501319	-0.037963	-0.0665648	-0.0704525	-0.0974355	-0.066764	-0.0316256
MOD_8	darkgrey	100500860	MIR3618	-0.0712682	-0.0407295	-0.0553322	-0.0772137	-0.0743423	-0.0987177	0.230498	0.426559	0.656785	0.334211	0.00433317	0.466562	-0.0928783	-0.0475044	0.00064913	-0.0203905	-0.0195974	-0.0595294	-0.0104874	-0.00636935	-0.0542195	0.0360615	-0.042553	0.0030106	-0.0537732	-0.096876	0.0190768	-0.0690708	-0.0752734	0.0931357	0.063328	-0.0263849	-0.0135324	0.020178	0.138045	-0.0347466	-0.0299931	-0.0172493	-0.00528799	-0.0170124	-0.0498418	0.599399	-0.0573155	0.284286	-0.0405553	-0.0482095
MOD_38	saddlebrown	100500873	MIR3934	0.146342	-0.0443181	-0.0817627	-0.0710047	-0.0696625	-0.067425	0.436372	0.787991	-0.0352904	-0.112932	0.111024	0.47308	0.298988	0.496538	-0.000764618	-0.0875919	-0.0159848	-0.0555596	-0.0448946	-0.0276724	-0.125745	-0.14425	-0.0256273	0.0115818	-0.0684291	-0.112205	-0.0341589	-0.0497612	-0.0675096	-0.0908402	0.0555074	-0.0715437	-0.0921057	-0.0583425	-0.140428	-0.0158786	-0.0587881	-0.058094	-0.0156273	0.0710753	-0.0270248	-0.0521632	-0.0619964	-0.0669581	-0.0597576	-0.0370503
MOD_31	paleturquoise	100500913	MIR3714	0.0443143	-0.0346075	-0.0485347	0.00312976	0.0166034	-0.0560349	-0.0221626	-0.0357124	-0.0515898	0.0175002	-0.105527	0.284961	-0.060111	-0.0332278	-0.0312442	-0.162904	-0.0964	0.0119595	-0.0344762	-0.0447463	-0.0187828	0.0531472	-0.0258657	0.0304228	-0.0527918	-0.0187546	0.0101247	-0.0363803	0.988372	0.475994	0.163036	-0.0223508	-0.0645287	-0.0301684	-0.0944591	-0.0541677	-0.0459912	-0.0562789	-0.0373935	-0.0428647	-0.0267105	-0.0392539	-0.0417477	-0.0668048	-0.0547767	-0.00395553
MOD_38	saddlebrown	100506469	LOC100506469	-0.0399927	-0.0452576	-0.0591464	-0.0225565	-0.0391455	-0.0560349	0.598356	0.987767	-0.0166799	-0.0626854	0.210771	0.312507	-0.060111	-0.0546716	0.032888	0.00479234	0.0837523	-0.0176211	0.00478979	0.00960433	-0.106384	-0.0973394	0.0192087	0.136305	-0.0370187	-0.063612	-5.92e-06	-0.0354584	-0.0565714	-0.0599004	0.0864448	-0.0390011	-0.0543407	-0.012352	-0.0872473	-0.0179692	-0.0010515	-0.0223445	0.0186198	0.0819697	-0.0548914	0.00196023	-0.0440466	-0.0668048	-0.016102	-0.00358474
MOD_44	tan	100506713	LOC100506713	0.0633181	0.0773335	-0.0843717	-0.0564083	-0.115437	-0.085324	-0.19766	-0.0971422	-0.0985525	-0.157854	0.00204214	0.353148	0.0753936	0.120637	0.195757	-0.0341372	0.177704	0.0431174	0.00501769	-0.0217063	-0.0727056	-0.17723	-0.0136992	0.0510548	-0.0674186	-0.13325	-0.0235527	0.288402	0.0259932	0.00708885	0.203718	-0.093299	0.0299325	-0.0904677	-0.257568	-0.00394898	-0.0892567	-0.0214345	-0.0453158	0.105373	0.0162084	0.0973473	-0.0947079	0.0630112	0.294896	0.845076
MOD_29	orange	100506963	TCEB3-AS1	-0.0821937	-0.0864573	0.124871	-0.0822558	0.174513	0.0796275	0.203748	-0.125063	-0.0791611	-0.0654598	-0.137251	-0.118324	-0.088302	-0.0731609	-0.112145	-0.0913288	-0.117996	0.15819	0.0644482	-0.0901143	0.327646	-0.0009733	-0.0829106	-0.00519787	-0.0672101	-0.0663953	-0.0681909	0.0851789	-0.0923104	0.0257495	0.0326332	-0.0655831	-0.0970555	0.711903	0.298345	-0.112771	-0.0869708	-0.0636453	-0.078857	0.314212	-0.0719443	0.265215	-0.0695822	0.166205	-0.0958701	-0.0965695
MOD_32	pink	100507034	PITRM1-AS1	-0.00870208	0.00187692	-0.0632671	-0.035849	-0.0303873	0.490853	-0.0457583	0.0132943	-0.0351999	-0.0898882	-0.0462003	0.274978	0.45005	0.709482	0.0383035	0.119573	0.137247	-0.0427169	-0.0337777	-0.0136659	-0.0707636	0.10162	0.670536	0.380491	-0.0402274	-0.091217	-0.0255337	-0.055887	-0.0209773	0.173646	0.181428	0.00791194	-0.05585	-0.0721339	-0.189757	0.0473036	-0.0596918	-0.0649006	-0.025977	0.00254847	0.034556	-0.0791965	-0.0439065	-0.0957953	-0.0638491	-0.0351198
MOD_44	tan	100507066	CLIP1-AS1	-0.0356601	-0.0259504	-0.0437133	-0.00149779	-0.0537254	-0.0447708	-0.013308	0.0546293	-0.0514776	-0.0829839	0.0399263	0.320119	-0.0697751	0.0286206	0.0663671	-0.122061	0.0483081	-0.00207444	0.0152839	-0.0555103	0.0130993	-0.210108	-0.0484898	-0.016501	-0.0264041	0.124303	0.245119	-0.0244623	0.0155207	-0.087266	0.133545	-0.0604391	0.0398933	-0.0296274	-0.237969	-0.0180894	-0.0133472	-0.0237045	-0.0547869	-0.0591075	0.00151523	-0.0274903	-0.0452587	-0.0884372	0.12767	0.959577
MOD_43	steelblue	100507203	SMLR1	-0.0594521	-0.0202267	-0.0146693	-0.0327794	0.0260594	-0.0560349	-0.0724842	-0.0389615	-0.0391955	0.00519304	0.016263	-0.0783585	-0.00347754	-0.00890188	-0.13265	0.179069	-0.0373657	0.248784	0.987231	-0.0502209	-0.0616004	0.26141	0.0162947	0.202085	-0.0325526	0.0234182	-0.0505891	-0.0266639	-0.0505876	-0.094122	-0.224242	-0.0127321	-0.0516138	-0.0434707	-0.17618	-0.0264648	-0.0308624	-0.0562789	-0.03579	-0.0425577	-0.00916615	-0.0163575	-0.0338568	-0.0124177	0.00798552	-0.065033
MOD_33	plum1	100526772	TMEM110-MUSTN1	-0.0231112	-0.0344187	0.0297676	-0.0407194	-0.0562393	-0.0861615	-0.0998191	-0.0413498	-0.0118428	-0.0673933	-0.0439861	-0.00980889	-0.0722074	-0.0529932	-0.0442636	-0.135841	-0.0423472	-0.0397133	-0.0533275	-0.0694092	0.0126063	0.11447	0.00396411	0.280644	0.275064	0.086958	-0.040593	0.917507	0.0853222	0.587156	0.275908	-0.0290064	-0.0434005	-0.0149115	0.286937	-0.0465538	-0.0282984	0.0109466	-0.0220662	0.0185258	-0.0611007	0.146185	-0.041453	0.0243422	-0.0498341	-0.0528046
MOD_29	orange	100526842	RPL17-C18orf32	-0.019258	0.283848	-0.0411178	-0.0851416	-0.0702647	-0.0904633	0.0617084	-0.103808	-0.0704975	-0.0594812	-0.112944	-0.196419	-0.0755036	-0.0646957	0.0255863	-0.207716	-0.050425	-0.0801369	-0.0292623	-0.0559361	-0.0820616	-0.249644	-0.0786502	-0.106104	-0.0703665	-0.100735	-0.0643016	-0.0563307	-0.0613505	-0.0210793	0.23564	-0.0690018	-0.0124107	0.735844	0.491333	0.1446	-0.0415545	-0.0943638	-0.0691594	0.16748	0.249256	-0.0776963	0.395729	0.244173	-0.0926918	-0.0635647
MOD_44	tan	100529855	ZNF625-ZNF20	-0.013868	-0.0536039	-0.0593825	-0.00868077	-0.0644772	0.0644284	-0.115303	-0.00766292	-0.0582928	-0.0638085	0.0748171	0.175384	-0.103764	-0.000164424	0.426343	0.0481517	0.137825	-0.0341741	0.0025069	0.0041042	-0.048806	-0.0860985	0.117633	0.0116225	-0.0200956	-0.11485	-0.0610599	-0.0351995	0.0151863	-0.0670004	0.0777612	-0.0534179	0.159899	-0.0422286	-0.184875	0.339211	-0.0408103	-0.0536499	-0.0763214	-0.0720733	-0.043537	0.00858222	-0.0610616	-0.0865985	0.0604195	0.805924
MOD_40	sienna3	100533177	KRTAP29-1	0.498357	0.0709295	-0.128476	0.0741142	0.0606021	-0.0843842	0.0981998	0.0568491	0.0814308	-0.0913111	-0.20799	-0.0274742	-0.208523	-0.143524	-0.152054	-0.0864029	-0.178784	-0.163702	-0.131762	-0.127616	-0.124288	0.0711552	-0.131835	-0.0748521	-0.138624	-0.196532	-0.11951	0.0327251	0.0345941	0.136865	-0.0155175	0.0855145	0.600419	0.0927261	0.431689	-0.138892	0.0705465	-0.14511	0.0665441	0.0828545	-0.146348	0.272419	0.0684694	0.239886	0.0434749	-0.121319
MOD_31	paleturquoise	100534611	TM4SF19-TCTEX1D2	-0.00619282	-0.0726889	-0.123331	-0.0827134	0.060519	0.0372679	-0.00418509	-0.0761675	-0.0963922	0.178802	0.177957	0.204129	-0.153407	-0.0665595	0.192765	-0.212218	-0.0388148	0.0496824	-0.0769513	-0.0900917	-0.122842	-0.121649	0.0377876	0.0302742	-0.0571737	0.0267877	0.127021	-0.0902072	0.816719	0.339011	0.254134	-0.0853559	-0.0991287	-0.00517309	-0.107718	-0.0923837	-0.0525386	-0.1083	0.241383	-0.115035	-0.0708211	0.168635	-0.0815472	-0.0135788	-0.0322738	0.0777589
MOD_19	grey60	100616115	MIR4469	0.0246234	-0.0199644	-0.0512386	0.000398541	0.00636283	0.695572	-0.0394865	-0.000266586	-0.0261008	-0.0626854	-0.0181342	-0.0783585	-0.0399198	-0.0208297	-0.0191506	0.280494	0.200456	-0.0308921	-0.00766189	0.0123573	-0.0445288	0.284026	0.99346	0.634952	-0.0254286	-0.063612	-0.0207091	-0.035937	-0.018498	0.240633	0.0843156	0.0440485	-0.0261209	-0.0457258	-0.110504	0.0170471	-0.0221597	-0.0562789	-0.0168688	-0.0505603	-0.0138049	-0.0464677	-0.0483011	-0.0668048	-0.040001	-0.0143084
MOD_40	sienna3	100616122	MIR4523	-0.0562042	0.0636649	-0.0914796	-0.0599398	0.0902226	0.000637331	0.355612	0.448084	-0.0589973	-0.127991	0.0515266	-0.0149193	-0.117088	-0.0820722	0.178619	0.158099	0.127164	-0.0699477	-0.0366335	-0.0609382	-0.118442	0.100134	-0.0428353	0.137927	-0.0459584	-0.134409	-0.0690276	-0.0886621	-0.094917	0.0298819	0.0999263	-0.0515144	0.690598	-0.0502943	0.230645	0.00193016	0.146048	-0.091101	-0.0702334	-0.0425405	-0.107138	-0.0294385	0.385109	0.2023	0.145463	-0.0391374
MOD_29	orange	100616153	MIR4726	0.00577539	-0.0397679	-0.020243	-0.0408602	-0.0681076	-0.0560349	0.142683	-0.0679406	-0.032897	0.0175002	-0.0259716	-0.0783585	-0.0225537	-0.0360875	-0.0374056	-0.0779907	-0.00955235	-0.0485177	-0.0256048	0.00256826	-0.0102605	-0.0805446	-0.0346206	0.0325245	-0.0247442	-0.0285072	-0.00803764	-0.0513723	-0.0507849	0.0358122	0.122434	-0.0222485	0.00424277	0.994249	0.510325	-0.0468188	-0.0386802	-0.0562789	-0.0301562	0.0429247	-0.0147969	-0.052056	0.000848634	0.0575085	-0.0468135	-0.030027
MOD_44	tan	100616177	MIR4419A	-0.00647687	0.342207	-0.0442222	0.0185421	0.329682	0.204777	0.254493	-0.0758751	-0.0805915	-0.0921925	-0.0315904	0.169071	-0.0386512	0.0144775	0.0740066	-0.219214	-0.0049548	-0.0141071	0.0233362	-0.0703118	0.00867046	-0.272595	-0.0755001	-0.0853	-0.048002	-0.0999814	-0.0366607	-0.0341882	0.00197078	-0.0199464	0.251397	-0.0556202	0.0409338	0.330403	0.0394741	-0.0419985	-0.0314902	-0.0675533	-0.0738146	-0.0638656	-0.0112471	-0.0521252	-0.0279297	-0.0839702	0.0523886	0.765717
MOD_30	orangered4	100616185	MIR371B	-0.0780476	-0.0562694	-0.0819066	-0.0442965	-0.0428498	-0.103192	0.208668	0.468748	-0.0353326	-0.0532138	0.103851	0.23117	-0.121401	-0.0459707	-0.00717408	-0.0295549	0.0176534	-0.0401709	-0.032016	-0.0280567	-0.0951859	-0.104669	-0.0504026	0.0620856	-0.012291	-0.0797081	-0.034861	-0.0280433	-0.0727734	-0.115105	0.00356816	-0.0808931	-0.0500958	-0.046966	-0.192157	-0.0763253	-0.0217025	0.611199	-0.0216469	0.0639674	-0.0553011	-0.075495	-0.0552008	0.106276	0.397953	0.452273
MOD_24	lightsteelblue1	442213	PTCHD4	-0.0537558	-0.0954434	0.773093	-0.0706898	-0.0832489	-0.0485688	-0.146582	-0.0679707	-0.0739267	-0.0535099	-0.00896566	-0.189193	-0.0964826	-0.0758879	0.194522	-0.160085	-0.080515	-0.1031	-0.0996293	-0.0965224	-0.135677	-0.215322	-0.0730995	-0.186251	-0.0518857	0.101484	0.192536	0.282037	-0.0383615	-0.137703	-0.0752539	-0.0740921	-0.0957573	-0.0806809	-0.10607	0.275327	-0.0477808	-0.0226482	-0.0778741	-0.0473215	-0.101487	-0.0240736	-0.0693772	-0.114392	-0.0667707	-0.073805
MOD_44	tan	100616283	MIR4766	-0.0345025	-0.0218204	-0.053196	-0.0434365	-0.0768164	-0.0581587	-0.0286276	-0.0191331	-0.0311434	-0.0898856	-0.0213622	0.18143	-0.0584779	0.0378184	0.0597746	-0.121373	0.0323313	0.0147498	0.0395819	-0.057645	-0.00477673	-0.20602	-0.0476974	-0.109724	-0.0107212	-0.0912144	-0.0252838	-0.0536005	-0.00141504	-0.0705354	0.160881	-0.060901	0.037899	-0.0373693	0.00677435	0.0153893	-0.00174431	-0.0579573	-0.0592475	-0.0585173	0.00168288	-0.0362793	0.67109	0.292385	0.0597343	0.719061
MOD_30	orangered4	100616323	MIR4482	-0.089577	0.38114	-0.0315952	-0.0207848	0.0144459	-0.113817	-0.109536	-0.0559127	-0.0377159	-0.0509603	0.0161141	0.11517	0.290369	-0.057386	-0.00121859	0.37305	0.306252	-0.0832195	-0.0562609	-0.0428361	-0.066036	0.192551	-0.08096	-0.00540154	-0.0177853	-0.0906139	-0.060403	-0.0574013	-0.0993474	-0.067323	-0.13842	0.364906	-0.0268735	-0.0489824	0.0287654	-0.10667	-0.0521542	0.684055	-0.0149939	-0.0169464	-0.0601793	-0.0704721	-0.0480617	-0.135692	-0.0796688	-0.0651541
MOD_38	saddlebrown	100616346	MIR4649	-0.0473557	-0.0702317	-0.0562275	-0.0527852	-0.0284098	-0.061958	0.276894	0.646434	-0.0143623	-0.0255025	0.206143	0.0979579	-0.106384	-0.0725077	0.506301	0.186046	0.170656	-0.0563528	-0.0346061	-0.0306792	-0.14566	0.0183424	-0.0140537	0.0916016	0.0175134	-0.0895482	-0.0372241	-0.0535808	-0.0687206	-0.133844	-0.0772944	-0.0631704	-0.0828522	-0.0275385	-0.078688	-0.0104613	-0.0238183	0.443579	-0.0126095	0.031824	-0.0938495	0.0170952	-0.0801491	-0.11823	-0.042552	-0.0194398
MOD_33	plum1	100616371	MIR4746	-0.059609	-0.0504703	-0.00572288	-0.0916698	-0.0605409	-0.0777643	-0.124697	-0.0631027	-0.0496395	-0.0864402	-0.0441613	-0.151172	-0.0919056	-0.0783878	-0.100627	-0.0441074	-0.0764333	-0.0732733	-0.0858756	-0.0621832	0.283811	0.191518	-0.0341223	0.282087	0.00393503	-0.0558046	-0.084208	0.83073	-0.0772953	0.33077	0.034873	-0.0618183	-0.0703497	-0.0465248	0.0946919	-0.0845699	-0.05169	-0.0287869	-0.0656874	-0.0182925	-0.0664999	-0.0884288	-0.0454646	0.26219	0.379654	-0.0433795
MOD_38	saddlebrown	100616397	MIR4440	0.021441	0.219729	-0.133425	0.0151797	0.0193721	0.0552408	0.32852	0.593692	-0.10533	-0.181062	0.0268103	0.0259291	-0.173616	-0.102471	0.295691	-0.0158177	0.0933508	0.0714401	0.0986852	-0.0987459	-0.0608047	-0.154309	0.072955	0.0720723	0.0701748	0.0377819	0.0608188	-0.107891	-0.125756	-0.0918393	0.129324	0.0394178	-0.0924322	-0.108838	-0.0234006	-0.0673167	-0.0645873	-0.0220635	-0.086379	-0.101118	0.040057	0.0994145	0.501906	0.393392	0.250409	0.0815684
MOD_19	grey60	100616424	MIR4707	0.0246128	-0.0313366	-0.0163208	-0.00287147	-0.00456263	0.648718	-0.0645056	-0.0084727	-0.0414375	-0.0551249	-0.0289967	-0.0756166	-0.0453862	-0.03991	-0.0407361	0.222811	0.162779	-0.0381224	-0.0256578	-0.00155178	-0.00594403	0.300739	0.956375	0.646161	0.26276	0.126271	-0.0324889	-0.0547608	0.0610132	0.394236	0.140089	0.0266393	-0.0466981	-0.0570067	-0.0297066	0.00190696	-0.0373844	-0.0571829	-0.0135333	-0.0707906	-0.0327476	-0.0484764	-0.0627024	-0.0930752	-0.0551243	-0.0305293
MOD_31	paleturquoise	100616474	MIR4715	0.0439042	-0.0493049	-0.0503402	-0.0103957	0.000105013	-0.049087	-0.0565511	0.013882	-0.0554262	0.0242009	-0.0142035	0.210073	-0.0831273	-0.0446085	0.392595	-0.0305102	0.0392449	-0.00706605	-0.0405144	-0.0569182	-0.0628597	0.0587821	-0.0272869	0.0367432	-0.0297925	-0.0486531	-0.0116928	-0.0431193	0.864674	0.364927	0.116703	-0.030446	-0.0739942	-0.0329893	-0.111568	-0.0284246	-0.0564198	-0.0778279	-0.0547292	-0.0649129	-0.0540535	-8.76e-05	-0.0652456	-0.0923841	-0.0540213	-0.00427889
MOD_29	orange	100616480	MIR4479	0.00577539	-0.0397679	-0.020243	-0.0408602	-0.0681076	-0.0560349	0.142683	-0.0679406	-0.032897	0.0175002	-0.0259716	-0.0783585	-0.0225537	-0.0360875	-0.0374056	-0.0779907	-0.00955235	-0.0485177	-0.0256048	0.00256826	-0.0102605	-0.0805446	-0.0346206	0.0325245	-0.0247442	-0.0285072	-0.00803764	-0.0513723	-0.0507849	0.0358122	0.122434	-0.0222485	0.00424277	0.994249	0.510325	-0.0468188	-0.0386802	-0.0562789	-0.0301562	0.0429247	-0.0147969	-0.052056	0.000848634	0.0575085	-0.0468135	-0.030027
MOD_33	plum1	100750325	RCAN3AS	-0.0193925	-0.0372435	0.0917406	-0.0429008	-0.0475015	-0.064419	-0.0888901	-0.0419234	-0.00781168	-0.0598519	-0.0205988	-0.0954684	-0.0714475	-0.0476666	-0.0451814	-0.112451	-0.0419601	-0.0375391	-0.0451074	-0.0631919	-0.0195241	0.0711843	0.00493906	0.218304	0.0301145	-0.0699728	-0.0489316	0.976374	-0.0234692	0.410913	0.186614	-0.0253884	-0.0290304	-0.0130377	0.213246	0.144729	-0.0146704	0.0267057	-0.0322688	0.0536465	-0.054915	-0.0503617	-0.0227235	-0.0565882	-0.0447257	-0.0409923
MOD_27	mediumpurple3	100847028	MIR5587	0.775457	-0.048142	-0.0680078	-0.0579072	-0.0531217	0.278976	-0.108988	-0.0446031	-0.0458219	0.28411	0.331595	-0.135894	-0.0706137	-0.0482295	-0.11533	0.0125811	-0.0395522	-0.0654039	-0.0637224	-0.0178252	-0.0578961	0.00174108	0.444331	0.182638	-0.0614262	-0.101693	-0.0436405	-0.0559098	-0.0462194	-0.0469708	-0.112695	-0.0287678	-0.0367312	-0.0735304	0.0190314	-0.0766027	-0.0632586	-0.0771791	-0.0629391	-0.0787411	-0.05621	-0.0553078	-0.0654981	-0.115857	-0.0926796	-0.030656
MOD_38	saddlebrown	100873773	RNU6-69P	-0.0560027	-0.0668051	-0.0593074	-0.0848597	-0.083733	0.154181	0.385645	0.721888	-0.0401946	-0.139846	0.102418	0.116418	-0.115778	-0.072074	0.0306271	0.0385308	0.160594	-0.0531703	-0.023473	-0.0389882	-0.124865	-0.0289405	0.363277	0.411891	-0.0372601	0.160892	0.353829	0.286202	-0.0799074	0.152775	0.241092	-0.0458793	-0.0667635	-0.0483372	0.0142269	0.00626516	-0.00187636	-0.0468121	-0.0248812	0.0329712	-0.083064	-0.055906	0.289758	0.0577436	-0.021491	-0.0326519
MOD_19	grey60	101180976	IFNL4	-0.0343038	-0.0392864	-0.0849806	-0.0250711	0.0740612	0.476918	0.00209489	0.0382367	-0.0780014	-0.0690556	0.0321217	0.0106072	-0.0749812	-0.0181794	-0.0369006	0.219068	0.13784	0.124032	0.587673	-0.0384265	-0.0880107	0.21824	0.669764	0.543359	-0.0572321	-0.0672414	-0.0644522	-0.0331522	-0.0471927	0.0692426	0.0132645	-0.0025851	-0.0424081	-0.081207	-0.310539	0.0158248	-0.0479937	-0.0978253	-0.0641611	-0.0937163	-0.0272991	-0.0747551	-0.0629669	0.0927951	0.331049	0.315484
MOD_38	saddlebrown	NM_001012990	NM_001012990	-0.0461106	-0.0567805	-0.0762627	-0.0134166	0.187265	0.0937028	0.722617	0.936989	-0.0370222	-0.0881365	0.168614	0.266379	-0.0601513	-0.0607688	0.0204776	0.0193125	0.0741028	-0.0296588	-0.00852923	0.200912	-0.0820391	-0.0866442	0.00412286	0.0909756	-0.0536059	-0.0831323	-0.010721	-0.045821	-0.0538413	-0.0733163	0.0871074	-0.0386821	-0.0682842	-0.0236005	-0.107863	-0.0209625	-0.00829188	-0.0462895	-0.00113554	0.0565186	-0.0766156	-0.0133483	-0.0523594	-0.0939284	-0.0263857	-0.0160964
MOD_33	plum1	NM_001242777	NM_001242777	-0.095545	0.0201037	0.0285241	0.172286	-0.162111	-0.152029	-0.192062	-0.113941	-0.111638	-0.00209585	0.157664	-0.0768564	-0.112353	-0.112294	0.150259	-0.204464	0.0355998	-0.147138	-0.129382	-0.12092	-0.160123	-0.268015	-0.0998411	-0.00349968	-0.0686993	0.127048	0.268299	0.656125	-0.0814739	0.0385511	0.187175	-0.108646	-0.0545608	-0.0998124	-0.0641012	0.112723	0.171293	-0.0461356	-0.109706	-0.117662	0.267023	0.255566	-0.0813379	0.252123	0.307707	0.008633
MOD_19	grey60	NR_004406	NR_004406	-0.0450913	-0.0674626	-0.0888869	-0.0452973	-0.0286446	0.432029	0.0351988	-0.0482946	-0.0650459	-0.123898	-0.126905	-0.154876	-0.0831584	-0.078432	-0.141383	0.204595	0.0140604	-0.0934589	-0.0747356	0.506043	-0.0598374	0.232509	0.664659	0.319222	-0.084987	-0.0882526	-0.0500682	-0.0519607	-0.0597146	0.0197906	-0.159636	-0.0128907	-0.0857562	-0.06595	-0.196608	-0.0547986	-0.0754923	-0.0897676	0.211961	-0.0838997	-0.0543155	-0.0784078	-0.0936626	-0.13204	-0.080019	-0.0696395
MOD_8	darkgrey	NR_024138	NR_024138	-0.0712825	-0.0463644	-0.0643611	-0.116934	-0.047163	-0.0921981	-0.0953385	-0.0501743	0.883651	0.633525	0.0308915	0.239872	-0.105177	-0.0622087	-0.074633	0.00816209	-0.074802	-0.0798539	-0.0472151	-0.0159403	-0.0143283	0.146299	-0.0708214	-0.00745905	-0.0429947	-0.0760896	0.00178808	-0.081247	-0.0829997	0.131434	-0.0192482	-0.0490446	0.000235218	0.00252005	0.288686	-0.034408	-0.0517673	0.219739	0.307511	-0.0318125	-0.0341047	0.222848	-0.0394578	0.0610318	-0.0710431	-0.0519698
MOD_32	pink	NR_024273	NR_024273	-0.0584002	-0.044341	-0.0975499	-0.0468437	0.545445	0.538387	0.313529	-0.0342792	-0.0784314	-0.103928	-0.115653	0.14142	0.393229	0.609702	0.00223023	-0.0886406	-0.0383253	-0.075788	-0.0735869	-0.0909397	0.159059	-0.00354097	0.186246	0.054658	0.282843	0.134567	-0.0689942	-0.0899919	-0.045837	0.212445	0.228209	-0.052277	-0.112843	-0.0915393	-0.0210996	0.00334692	-0.0833496	0.0995261	-0.0554741	0.229495	-0.0281069	-0.104697	-0.0502237	-0.116448	-0.0925426	-0.0780614
MOD_32	pink	NR_036264	NR_036264	-0.0711485	-0.00983989	-0.0746545	0.00957035	-0.0435736	-0.0434412	-0.0833117	-0.0153963	-0.0307119	-0.0578758	-0.0848769	0.38148	0.405772	0.688328	0.0134735	-0.0269668	-0.0141136	-0.0496851	-0.0371575	-0.025052	-0.0139954	0.00847294	-0.0717969	-0.124678	-0.0558031	-0.0989218	-0.0475495	-0.0784399	-0.033001	0.0899962	0.10656	0.608182	-0.00420956	-0.0572671	-0.0663221	-0.0182275	-0.087594	-0.0506061	-0.0365157	0.0112905	0.0272965	-0.0671119	-0.0556746	-0.114452	-0.0335495	0.301007
MOD_38	saddlebrown	NR_038121	NR_038121	-0.041598	-0.0637293	-0.065536	-0.00241064	-0.054348	-0.0711499	0.355668	0.747251	-0.0454519	-0.0718959	0.287292	0.142011	-0.0981367	-0.0717082	0.455341	0.09533	0.234285	-0.0557916	-0.0250626	-0.0249794	-0.0821839	-0.126762	-0.000653177	0.134861	-0.0280847	-0.0711559	-0.0437027	-0.0506589	-0.0507942	-0.128917	0.112211	-0.0669855	-0.0683631	-0.0339251	-0.0965581	0.0275353	0.511964	-0.0358356	-0.02804	0.0127388	-0.0965994	-0.00259331	-0.0523525	-0.119545	-0.0249362	-0.0228709
MOD_19	grey60	NR_047546	NR_047546	-0.0283762	-0.0265238	-0.0723692	-0.046741	0.0026422	0.532947	-0.069319	-0.0294932	-0.0548617	-0.0819079	-0.0643776	-0.129643	-0.0644531	-0.0334814	-0.13059	0.322387	0.105092	0.531778	0.316145	-0.0247137	-0.0436762	0.3864	0.824224	0.599866	-0.0473961	-0.0704268	-0.0539396	-0.0652575	-0.0313172	0.108744	-0.124183	0.0134821	-0.0815794	-0.0591648	-0.244244	-0.0142643	-0.0543221	-0.0858359	-0.0352843	-0.0863734	-0.033285	-0.0520482	-0.0816772	-0.0930571	-0.0509932	-0.0509864
MOD_44	tan	NR_047560	NR_047560	-0.0506349	-0.0422662	-0.0149058	-0.0252581	-0.0406865	-0.0742263	-0.110131	-0.0486543	-0.0243679	-0.0816682	-0.00475989	0.165301	-0.0964314	-0.00746581	-0.0429574	-0.0950212	-0.023102	-0.024395	-0.0217157	-0.076388	0.00496617	-0.00699944	-0.0405614	0.125516	0.0267552	-0.0909208	-0.0438162	0.525327	-0.0195957	0.178335	0.108035	-0.0682516	0.00165624	-0.0312962	-0.0189987	-0.0509002	-0.02159	0.404289	-0.0509401	0.000328338	-0.0293004	-0.0698234	-0.0487275	-0.115587	0.0440978	0.715194
MOD_44	tan	NR_073530	NR_073530	-0.0472106	-0.0316161	-0.0533378	-0.0284348	-0.0408071	-0.0542779	-0.107641	-0.054177	-0.0311007	-0.106581	-0.00193773	0.172936	-0.0944968	0.00195701	0.0518715	-0.170727	0.0103394	-0.03125	-0.0163967	-0.0774608	-0.0338342	-0.178882	-0.0516238	0.0208747	-0.0241002	-0.0816955	-0.0433665	0.29666	-0.0027889	0.0754359	0.22075	-0.0730237	0.0232142	-0.043033	0.0120731	-0.0317506	-0.0441384	-0.0132326	0.536474	0.00103411	0.0048436	-0.0501363	-0.0241248	-0.113585	0.0500693	0.727267
MOD_29	orange	NR_073532	NR_073532	0.193336	-0.0923157	-0.0636022	-0.123684	-0.108165	-0.0967523	-0.0198544	-0.040375	0.185964	0.0944748	-0.00689672	-0.134512	-0.110128	-0.0839234	0.335669	0.077886	0.04253	0.229343	-0.069207	-0.0754131	0.103123	0.0655575	-0.0706514	0.0363814	-0.0329902	-0.116587	-0.0688758	0.0712653	-0.0852041	-0.0217854	-0.0817371	-0.0871746	-0.0803856	0.618379	0.310504	-0.0508333	-0.0821331	-0.104346	-0.101409	-0.0577527	-0.100855	-0.0400413	-0.102392	-0.083601	-0.0925705	-0.0628558
[truncated: 4 more columns]
