# Supplementary material for: Modular PheWAS reveals the therapeutic heterogeneity landscape of Danghong injection on stable angina pectoris
Source: Mol Biomed. 2026 Jul 18;7:115. doi: 10.1186/s43556-026-00517-1 (PMC13379564; doi:10.1186/s43556-026-00517-1)
Supplement: Supplementary file 5 — Supplementary Material 5. [file 43556_2026_517_MOESM5_ESM.xls]

## Sheet: Sheet1
The upregulated and downregulated DEGs between the DHD30 and DHD0 groups
Gene Symbol	Time_Diff	FoldChange(groupB/groupA)	log2FoldChange(groupB/groupA)	Up/Down-Regulation	P-value	Sig.
TPTE	day0-VS-day30	0.47	-1.08363	Down	0.018649	*
ADAMTS7	day0-VS-day30	2.69	1.4297	Up	0.0229424	*
OPN1MW	day0-VS-day30	0.42	-1.23883	Down	0.015942	*
MIR4658	day0-VS-day30	2.12	1.08411	Up	0.0268943	*
HIST1H1B	day0-VS-day30	2.74	1.4529	Up	0.00499438	*
LOC286190	day0-VS-day30	0.65	-0.631574	Down	0.0341429	*
IDH1-AS1	day0-VS-day30	1.78	0.83505	Up	0.0454726	*
IL36A	day0-VS-day30	0.63	-0.668603	Down	0.0272867	*
RNU5D-1	day0-VS-day30	2.55	1.35287	Up	0.0208636	*
SHC4	day0-VS-day30	0.53	-0.925804	Down	0.0437324	*
TMEM108	day0-VS-day30	0.6	-0.741049	Down	0.0477035	*
ACOXL	day0-VS-day30	1.88	0.910036	Up	0.0145719	*
SNORD35A	day0-VS-day30	0.65	-0.628812	Down	0.0497518	*
MIR4298	day0-VS-day30	2.24	1.16355	Up	0.0272353	*
IL20RA	day0-VS-day30	0.43	-1.20539	Down	0.0115482	*
RNU1-27P	day0-VS-day30	2.62	1.3909	Up	0.0405558	*
SNORD19B	day0-VS-day30	0.58	-0.773751	Down	0.0282156	*
C1orf95	day0-VS-day30	0.54	-0.879152	Down	0.0484699	*
C6orf223	day0-VS-day30	2.29	1.1967	Up	0.012949	*
ADORA3	day0-VS-day30	1.53	0.617626	Up	0.0303429	*
CCER2	day0-VS-day30	0.64	-0.632875	Down	0.021967	*
RNU1-1	day0-VS-day30	2.62	1.3909	Up	0.0405558	*
PTTG2	day0-VS-day30	2.12	1.08406	Up	0.026677	*
ADAMTS14	day0-VS-day30	0.64	-0.642027	Down	0.0389267	*
TBC1D29	day0-VS-day30	2.04	1.02797	Up	0.0248352	*
DPY19L2P2	day0-VS-day30	0.56	-0.840488	Down	0.0238167	*
SNORA76A	day0-VS-day30	0.55	-0.862135	Down	0.049936	*
MIR5194	day0-VS-day30	1.87	0.904998	Up	0.0211898	*
APLP1	day0-VS-day30	2.1	1.06815	Up	0.0194738	*
RNU1-3	day0-VS-day30	2.62	1.3909	Up	0.0405558	*
GIPC2	day0-VS-day30	0.49	-1.03298	Down	0.0263782	*
SNORD36C	day0-VS-day30	0.58	-0.778261	Down	0.00568792	*
MAG	day0-VS-day30	0.57	-0.817397	Down	0.0180755	*
MEGF11	day0-VS-day30	1.66	0.72822	Up	0.0479164	*
SLIT3	day0-VS-day30	1.89	0.919603	Up	0.0231285	*
CCDC42	day0-VS-day30	0.61	-0.71868	Down	0.0300833	*
RNU1-2	day0-VS-day30	2.62	1.3909	Up	0.0405558	*
RNU1-28P	day0-VS-day30	2.62	1.3909	Up	0.0405558	*
CCDC80	day0-VS-day30	2.39	1.25915	Up	0.00767309	*
NKX2-1	day0-VS-day30	1.99	0.989891	Up	0.0461056	*
SELV	day0-VS-day30	1.89	0.916485	Up	0.024695	*
GCOM1	day0-VS-day30	1.58	0.658054	Up	0.0422141	*
RTN4RL2	day0-VS-day30	1.61	0.689404	Up	0.0373197	*
PCDH17	day0-VS-day30	2.01	1.0052	Up	0.0437077	*
ZNF541	day0-VS-day30	0.64	-0.643329	Down	0.0122932	*
RNU1-4	day0-VS-day30	2.62	1.3909	Up	0.0405558	*
DIO2	day0-VS-day30	2.1	1.07026	Up	0.030653	*
LINC00515	day0-VS-day30	2.45	1.29312	Up	0.0152922	*
PDZRN3	day0-VS-day30	1.88	0.907068	Up	0.0422057	*
EDA2R	day0-VS-day30	0.62	-0.684404	Down	0.0216414	*
ARHGEF15	day0-VS-day30	2.3	1.20132	Up	0.0153246	*
SNORA21	day0-VS-day30	0.52	-0.946719	Down	0.0290048	*
GDF6	day0-VS-day30	0.51	-0.962744	Down	0.0499124	*
C12orf40	day0-VS-day30	0.38	-1.3778	Down	0.00777135	*
LURAP1L	day0-VS-day30	0.44	-1.19075	Down	0.0484658	*
MIR630	day0-VS-day30	2.21	1.14079	Up	0.0463681	*
PRSS1	day0-VS-day30	0.57	-0.812002	Down	0.0417118	*
NXF5	day0-VS-day30	0.52	-0.929787	Down	0.0410192	*
RPL13AP20	day0-VS-day30	2.4	1.26483	Up	0.0294615	*
MIR4712	day0-VS-day30	0.36	-1.48847	Down	0.0308424	*
RNVU1-18	day0-VS-day30	2.62	1.3909	Up	0.0405558	*
RPPH1	day0-VS-day30	2.18	1.12619	Up	0.0153382	*
