# Supplementary material for: Modular PheWAS reveals the therapeutic heterogeneity landscape of Danghong injection on stable angina pectoris
Source: Mol Biomed. 2026 Jul 18;7:115. doi: 10.1186/s43556-026-00517-1 (PMC13379564; doi:10.1186/s43556-026-00517-1)
Supplement: Supplementary file 6 — Supplementary Material 6. [file 43556_2026_517_MOESM6_ESM.xls]

## Sheet: Enriched  functions of modules
The significantly enriched GO terms and KEGG pathways for On-modules and Phe-modules
On-module ID	Moudle color	Size	Whether Phe-module or not	GO Terms (P value＜0.05)	PValue	Genes	Benjamini	FDR	KEGG pathway (P value＜0.05)	PValue	Genes	Benjamini	FDR
MOD_2	black	163	NO	GO:0005201~extracellular matrix structural constituent	5.6348e-06	COL4A2, PXDN, BGN, COL3A1, BCAN, COL1A1, COL5A2	0.00129517	0.00722381	hsa04974:Protein digestion and absorption	9.99255e-06	COL4A2, COL3A1, COL12A1, MEP1B, PGA3, COL1A1, COL5A2	0.000849011	0.0107502
				GO:0031012~extracellular matrix	3.2704e-05	COL4A2, PXDN, BGN, SFRP1, COL3A1, EFEMP1, THSD4, COL12A1, COL1A1, COL5A2, CYR61	0.00466583	0.0387241	hsa04510:Focal adhesion	0.00643363	EGFR, COL4A2, COL3A1, COL1A1, FLNC, COL5A2	0.239906	6.70851
				GO:0048706~embryonic skeletal system development	4.81818e-05	HOXC6, DLX1, SULF1, COL1A1, SHH	0.042161	0.075012	hsa04512:ECM-receptor interaction	0.0137813	COL4A2, COL3A1, COL1A1, COL5A2	0.325096	13.8689
				GO:0030198~extracellular matrix organization	5.71538e-05	COL4A2, PXDN, BGN, COL3A1, BCAN, MFAP2, COL1A1, COL5A2, CYR61	0.0252249	0.0889742	hsa05146:Amoebiasis	0.0232565	COL4A2, COL3A1, COL1A1, COL5A2	0.393493	22.3661
				GO:0005576~extracellular region	6.30683e-05	LYPD2, COL3A1, GDF5, BCAN, CX3CL1, SHH, CRISPLD1, PRRG2, COL12A1, RGN, CYR61, WFDC10B, TMEFF2, COL4A2, STC2, EFEMP1, COL5A2, PTHLH, TULP1, BGN, DKK1, SFRP1, GHRH, MFAP2, COL1A1, BMP5	0.00449937	0.0746654	hsa04151:PI3K-Akt signaling pathway	0.0480393	EGFR, COL4A2, COL3A1, COL1A1, GNG12, COL5A2	0.566965	41.12
				GO:0005578~proteinaceous extracellular matrix	8.59473e-05	PXDN, BGN, ADAMTSL1, SFRP1, SMOC1, EFEMP1, BCAN, COL5A2, SHH, CYR61	0.00408862	0.101739
				GO:0005615~extracellular space	0.000253837	MIA, EGFR, INA, PXDN, STC2, COL3A1, EFEMP1, GDF5, CX3CL1, VGF, SHH, PTHLH, CLCA3P, DKK1, SFRP1, GHRH, SEMA3F, SULF1, MEP1B, COL12A1, COL1A1, BMP5	0.00903475	0.300202
				GO:0005788~endoplasmic reticulum lumen	0.000327723	COL4A2, ADAMTSL1, COL3A1, COL12A1, COL1A1, FKBP10, COL5A2, SHH	0.00933061	0.387429
				GO:0001501~skeletal system development	0.000342549	PTHLH, COL3A1, COL12A1, BCAN, COL1A1, COL5A2, BMP5	0.0970582	0.532156
				GO:0030336~negative regulation of cell migration	0.00047057	TMEFF2, SFRP1, SULF1, CX3CL1, SHH, THY1	0.0998529	0.730357
				GO:0030574~collagen catabolic process	0.000935542	COL4A2, COL3A1, COL12A1, COL1A1, COL5A2	0.154099	1.44712
				GO:0007267~cell-cell signaling	0.0017383	PTHLH, SSTR1, GHRH, FAT1, GDF5, CHST4, SHH, CYR61	0.228356	2.67321
				GO:0030199~collagen fibril organization	0.00233102	COL3A1, COL12A1, COL1A1, COL5A2	0.257738	3.56931
				GO:0045121~membrane raft	0.00275652	EGFR, PTRF, KIRREL, SULF1, PLLP, SHH, THY1	0.0636704	3.21616
				GO:0005581~collagen trimer	0.00349481	COL3A1, C1QL1, COL12A1, COL1A1, COL5A2	0.0690215	4.06134
				GO:0030900~forebrain development	0.00374094	DKK1, SSTR1, NR2F2, SHH	0.342187	5.66997
				GO:0071230~cellular response to amino acid stimulus	0.00397644	EGFR, COL3A1, COL1A1, COL5A2	0.326846	6.01665
				GO:0008083~growth factor activity	0.00467377	MIA, DKK1, GDF5, EFEMP1, VGF, BMP5	0.416519	5.82921
				GO:0005178~integrin binding	0.0054177	EGFR, COL3A1, CX3CL1, CYR61, THY1	0.34064	6.72761
				GO:0032331~negative regulation of chondrocyte differentiation	0.00581318	PTHLH, GDF5, EFEMP1	0.406201	8.67983
				GO:0030539~male genitalia development	0.00651097	WT1, SHH, BMP5	0.411921	9.67296
				GO:0005509~calcium ion binding	0.00859575	PRRG2, SYT5, FAT1, SMOC1, SULF1, EFEMP1, AIF1L, RGN, RHBDL3, FKBP10, SHH, KCNIP3	0.391277	10.4773
				GO:0051015~actin filament binding	0.0119418	EGFR, TULP1, AIF1L, ANTXR1, FLNC	0.424564	14.2745
				GO:0007155~cell adhesion	0.0129823	RND3, FAT1, COL12A1, BCAN, CHST4, COL1A1, CX3CL1, CYR61, THY1	0.622246	18.4138
				GO:0005006~epidermal growth factor-activated receptor activity	0.0133434	EGFR, EFEMP1	0.402464	15.8206
				GO:0001503~ossification	0.0171504	EGFR, CASR, COL5A2, BMP5	0.695672	23.6175
				GO:0009952~anterior/posterior pattern specification	0.0171504	HOXC6, HOXC11, HOXB8, NR2F2	0.695672	23.6175
				GO:0060325~face morphogenesis	0.017558	DKK1, CRISPLD1, COL1A1	0.677343	24.1094
				GO:0071392~cellular response to estradiol stimulus	0.0186867	EGFR, SFRP1, SSTR1	0.675108	25.4559
				GO:0030513~positive regulation of BMP signaling pathway	0.0186867	GDF5, SULF1, CYR61	0.675108	25.4559
				GO:0005244~voltage-gated ion channel activity	0.019328	CLCA3P, KCNK15, KCNIP3	0.473383	22.137
				GO:0004117~calmodulin-dependent cyclic-nucleotide phosphodiesterase activity	0.0199488	PDE1C, PDE1A	0.439724	22.7665
				GO:1904115~axon cytoplasm	0.0232522	KIF1A, UCHL1, MGARP	0.343309	24.3176
				GO:0005783~endoplasmic reticulum	0.0243733	TRPM4, SEZ6L2, PXDN, ZDHHC22, STC2, CERS1, PTRF, TSPO2, SULF1, ELOVL2, KCNIP3, THY1	0.324338	25.34
				GO:0030177~positive regulation of Wnt signaling pathway	0.0247684	SFRP1, SULF1, SHH	0.753739	32.335
				GO:0048050~post-embryonic eye morphogenesis	0.0268829	EFEMP1, MFAP2	0.761425	34.5841
				GO:0071456~cellular response to hypoxia	0.0276013	FMN2, STC2, SFRP1, MGARP	0.75096	35.3322
				GO:0030326~embryonic limb morphogenesis	0.0301339	DKK1, GDF5, SHH	0.762996	37.906
				GO:0043010~camera-type eye development	0.0301339	EFEMP1, WT1, SHH	0.762996	37.906
				GO:0016337~single organismal cell-cell adhesion	0.0314256	EGFR, KIRREL, FAT1, THY1	0.760037	39.1816
				GO:0061743~motor learning	0.0334909	DKK1, C1QL1	0.765471	41.1702
				GO:0006477~protein sulfation	0.0334909	HS3ST5, CHST4	0.765471	41.1702
				GO:0060591~chondroblast differentiation	0.0334909	GDF5, CYR61	0.765471	41.1702
				GO:0043066~negative regulation of apoptotic process	0.0354846	EGFR, DHRS2, FMN2, SFRP1, RGN, WT1, SHH, CYR61	0.769653	43.0319
				GO:0061337~cardiac conduction	0.0374215	TRPM4, KCNK15, KCNIP3	0.772924	44.7878
				GO:0005516~calmodulin binding	0.0382173	TRPM4, CAMKV, EGFR, PDE1C, PDE1A	0.630578	39.3208
				GO:0050656~3'-phosphoadenosine 5'-phosphosulfate binding	0.0395031	GAL3ST3, HS3ST5	0.604262	40.3527
				GO:0019896~axonal transport of mitochondrion	0.0400544	UCHL1, MGARP	0.781885	47.0935
				GO:2001054~negative regulation of mesenchymal cell apoptotic process	0.0400544	GDF5, SHH	0.781885	47.0935
				GO:0071560~cellular response to transforming growth factor beta stimulus	0.043685	COL4A2, SFRP1, COL1A1	0.797563	50.1254
				GO:0060074~synapse maturation	0.0465738	SEZ6L2, PALM	0.806003	52.4208
				GO:0060710~chorio-allantoic fusion	0.0465738	BMP5, CYR61	0.806003	52.4208
MOD_5	brown4	5	YES	NA	NA	NA	NA	NA	NA	NA
MOD_6	cyan	63	NO	GO:0060395~SMAD protein signal transduction	0.00028837	HNF4A, APELA, INHA, CITED1	0.0719768	0.376049	NA	NA
				GO:0030317~sperm motility	0.00564272	DNAI1, CATSPERD, DDX4	0.519439	7.12548
				GO:0016021~integral component of membrane	0.010599	FAXC, PCDHB8, RARRES1, FMR1NB, B3GALT1, PKHD1, OR4F16, GRIA3, OR4F29, TMEM244, CSMD1, OR4F3, APELA, LRRC3B, DSC3, ADAM20, SDR16C5, EQTN, KLHL23, SPATA31A6	0.472357	10.1283
				GO:0050907~detection of chemical stimulus involved in sensory perception	0.0166928	OR4F16, OR4F29, OR4F3	0.766204	19.7403
				GO:0005125~cytokine activity	0.0365022	CSF2, CRLF1, INHA	0.931253	32.0944
MOD_8	darkgrey	43	YES	GO:0005886~plasma membrane	0.0148355	HLA-H, FXYD2, TMPRSS2, SLC22A7, ECSCR, FAM155B, RAET1L, DSCAML1, COL25A1, NRN1, SNAP25	0.585986	13.8651	NA	NA
MOD_10	darkolivegreen	26	NO	GO:0007601~visual perception	0.0118022	CRYGD, OPN1LW, CRYBB3	0.765063	12.7764	NA	NA
				GO:0005212~structural constituent of eye lens	0.0172825	CRYGD, CRYBB3	0.559295	15.2605
				GO:0045087~innate immune response	0.0485872	VIP, TRIM31, SRMS	0.952081	43.643
				GO:0045177~apical part of cell	0.0522163	FAP, SLC4A9	0.764956	35.8731
MOD_11	darkorange	40	NO	GO:0007420~brain development	0.0253588	EGR2, APOD, SIX3	0.989664	27.0791	NA	NA
				GO:0007422~peripheral nervous system development	0.0309952	EGR3, EGR2	0.939325	32.0978
				GO:0008277~regulation of G-protein coupled receptor protein signaling pathway	0.0498992	GPR158, RGS4	0.952027	46.7047
MOD_12	darkorange2	7	NO	NA	NA	NA	NA	NA	NA	NA
MOD_13	darkred	49	NO	GO:0007186~G-protein coupled receptor signaling pathway	0.00260071	RGS7BP, DRD3, OR2T5, OR1L4, TAAR1, GPR142, ADRA1D	0.35266	3.11776	hsa04080:Neuroactive ligand-receptor interaction	0.00311098	GABRE, DRD3, TAAR1, ADRA1D	0.0426839	2.09431
MOD_14	darkslateblue	4	NO	NA	NA				NA	NA
MOD_15	darkturquoise	44	NO	GO:0071498~cellular response to fluid shear stress	0.0184288	HAS2, TFPI2	0.959211	20.3377	NA	NA
				GO:0003824~catalytic activity	0.0267733	ACCSL, AMY1B, MOCS1	0.823926	24.0958
MOD_16	floralwhite	8	NO	NA	NA				NA	NA
MOD_18	greenyellow	68	NO	GO:0045095~keratin filament	0.0166355	KRT14, KRTAP10-2, KRT2	0.602536	15.2107	hsa05206:MicroRNAs in cancer	0.0223167	MIR181D, MIR331, WNT3A, MIR27A	0.603607	18.7549
MOD_19	grey60	60	YES	NA	NA				NA	NA
MOD_20	ivory	9	NO	GO:0007420~brain development	0.00340968	EML1, COL4A1, NKX2-1	0.251975	3.60796	NA	NA
MOD_21	lightcyan	62	NO	GO:0006954~inflammatory response	1.3396e-05	CCL20, CCL3L1, CXCL3, CXCL2, IL1B, PTX3, TNFAIP3, IL1A	0.00453097	0.0182329	hsa04060:Cytokine-cytokine receptor interaction	6.34183e-05	CCL20, IL20RA, CCL3L1, CXCL3, CXCL2, IL1B, IL1A	0.00360843	0.0628437
				GO:0005615~extracellular space	6.44327e-05	CTHRC1, CCL20, CCL3L1, FAM3B, LUM, CXCL3, CXCL2, IL1B, CELA2A, AREG, PTX3, IL1A	0.0027026	0.0596165	hsa05132:Salmonella infection	0.000100873	CCL3L1, CXCL3, CXCL2, IL1B, IL1A	0.00287088	0.099942
				GO:0008009~chemokine activity	0.000107439	CCL20, CCL3L1, CXCL3, CXCL2	0.00866525	0.114442	hsa04668:TNF signaling pathway	0.000270092	CCL20, CXCL3, CXCL2, IL1B, TNFAIP3	0.0051193	0.267399
				GO:0030593~neutrophil chemotaxis	0.000377404	CCL20, CCL3L1, CXCL3, IL1B	0.0619782	0.512496	hsa05323:Rheumatoid arthritis	0.00227757	CCL20, CCL3L1, IL1B, IL1A	0.0319702	2.2348
				GO:0070098~chemokine-mediated signaling pathway	0.000467931	CCL20, CCL3L1, CXCL3, CXCL2	0.0515144	0.635065	hsa05134:Legionellosis	0.0115452	CXCL3, CXCL2, IL1B	0.123992	10.8726
				GO:0005125~cytokine activity	0.0044251	FAM3B, IL1B, AREG, IL1A	0.164407	4.61648	hsa04621:NOD-like receptor signaling pathway	0.0123791	CXCL2, IL1B, TNFAIP3	0.111602	11.6152
				GO:0001660~fever generation	0.00641824	IL1B, IL1A	0.420563	8.39145	hsa04062:Chemokine signaling pathway	0.0180751	CCL20, CCL3L1, CXCL3, CXCL2	0.138025	16.54
				GO:0006955~immune response	0.0121765	CCL20, CXCL3, CXCL2, IL1B, IL1A	0.564227	15.3599
				GO:0071639~positive regulation of monocyte chemotactic protein-1 production	0.0149136	IL1B, IL1A	0.572143	18.497
				GO:0005576~extracellular region	0.0162159	CCL20, CCL3L1, FAM3B, LUM, CXCL3, CXCL2, IL1B, PTX3, IL1A	0.290593	14.0418
				GO:0045236~CXCR chemokine receptor binding	0.0169358	CXCL3, CXCL2	0.369463	16.6429
				GO:0035234~ectopic germ cell programmed cell death	0.0170264	IL1B, IL1A	0.564676	20.8445
				GO:0002237~response to molecule of bacterial origin	0.0191348	CXCL2, TNFAIP3	0.558993	23.1246
				GO:0005149~interleukin-1 receptor binding	0.0243733	IL1B, IL1A	0.393272	23.1237
				GO:0045086~positive regulation of interleukin-2 biosynthetic process	0.0254336	IL1B, IL1A	0.621065	29.5789
				GO:0019221~cytokine-mediated signaling pathway	0.0320118	IL20RA, IL1B, IL1A	0.66811	35.7808
				GO:0045926~negative regulation of growth	0.0399782	MT1M, MT1H	0.715596	42.6131
				GO:0071294~cellular response to zinc ion	0.0399782	MT1M, MT1H	0.715596	42.6131
				GO:0048020~CCR chemokine receptor binding	0.0427294	CCL20, CCL3L1	0.507096	37.2114
				GO:0090023~positive regulation of neutrophil chemotaxis	0.0461468	CXCL3, CXCL2	0.736759	47.4339
MOD_22	lightcyan1	11	NO	NA	NA				NA	NA
MOD_24	lightsteelblue1	14	YES	GO:0005882~intermediate filament	0.0426121	KRTAP5-6, KRT79	0.599275	28.5548	NA	NA
MOD_25	lightyellow	55	NO	GO:0001523~retinoid metabolic process	0.000351472	RBP4, APOB, GPC3, APOE	0.136655	0.492246	NA	NA
				GO:0042157~lipoprotein metabolic process	0.00333005	APOB, APOE, ALB	0.501993	4.57438
				GO:0007596~blood coagulation	0.00823974	F10, GATA4, HIST1H3B, HBE1	0.684257	10.9653
				GO:0006898~receptor-mediated endocytosis	0.00848656	APOB, MASP1, APOE, ALB	0.589603	11.2758
				GO:0042159~lipoprotein catabolic process	0.00902205	APOB, APOE	0.531241	11.9461
				GO:0034363~intermediate-density lipoprotein particle	0.00918755	APOB, APOE	0.580051	9.62949
				GO:0042632~cholesterol homeostasis	0.00920323	MIA2, APOB, APOE	0.474879	12.1718
				GO:0005576~extracellular region	0.00985299	CCL25, RBP4, APOB, F10, NTS, MASP1, ERBB4, APOE, ALB, HIST1H3B	0.372108	10.2931
				GO:0060706~cell differentiation involved in embryonic placenta development	0.0135033	KRT19, KRT8	0.555957	17.3737
				GO:0005543~phospholipid binding	0.0184959	APOB, F10, APOE	0.904851	19.4426
				GO:0008584~male gonad development	0.0191245	NUPR1, GATA4, NKX3-1	0.635392	23.7428
				GO:0042158~lipoprotein biosynthetic process	0.0201882	APOB, APOE	0.612184	24.8955
				GO:0005198~structural molecule activity	0.0219225	KRT19, LAD1, KRT8, CLDN1	0.752534	22.6401
				GO:0034374~low-density lipoprotein particle remodeling	0.0246203	APOB, APOE	0.647255	29.5263
				GO:0071356~cellular response to tumor necrosis factor	0.0256446	CCL25, APOB, NKX3-1	0.627384	30.558
				GO:0015643~toxic substance binding	0.0287682	A4GALT, ALB	0.706532	28.6834
				GO:0070971~endoplasmic reticulum exit site	0.0295593	MIA2, APOB	0.609433	28.0466
				GO:0034362~low-density lipoprotein particle	0.0317974	APOB, APOE	0.532042	29.8462
				GO:0042627~chylomicron	0.0317974	APOB, APOE	0.532042	29.8462
				GO:0042953~lipoprotein transport	0.033426	MIA2, APOB	0.694022	37.9503
				GO:0017127~cholesterol transporter activity	0.0358332	APOB, APOE	0.683194	34.4652
				GO:0016010~dystrophin-associated glycoprotein complex	0.0362586	KRT19, KRT8	0.500589	33.3118
				GO:0071682~endocytic vesicle lumen	0.0362586	APOB, APOE	0.500589	33.3118
				GO:0050750~low-density lipoprotein particle receptor binding	0.038177	APOB, APOE	0.625029	36.2866
				GO:0043034~costamere	0.0429127	KRT19, KRT8	0.496992	38.1926
				GO:0034361~very-low-density lipoprotein particle	0.0451207	APOB, APOE	0.462057	39.7389
				GO:0048844~artery morphogenesis	0.0464895	APOB, APOE	0.783611	48.7394
				GO:0005319~lipid transporter activity	0.0474968	APOB, APOE	0.640089	43.0807
				GO:0016209~antioxidant activity	0.0474968	APOE, ALB	0.640089	43.0807
				GO:0072562~blood microparticle	0.0478847	APOE, ALB, HBE1	0.438174	41.625
				GO:0070062~extracellular exosome	0.0495731	RBP4, GDA, APOB, KRT19, A4GALT, GPC3, LAD1, APOE, ALB, KRT8, HIST1H3B, CLEC14A	0.412005	42.7506
MOD_26	magenta	78	NO	NA	NA				NA	NA
MOD_27	mediumpurple3	14	YES	NA	NA				NA	NA
MOD_28	midnightblue	62	NO	GO:0005615~extracellular space	0.00063446	CCL1, TSLP, FRMD7, GDF6, CABP1, EPPIN-WFDC6, IL21, CHRD, POTEE, ALDH3A1, THPO	0.0385849	0.638422	hsa05031:Amphetamine addiction	0.0139562	GRIN2A, CREB3L1, CAMK2A	0.670542	13.8468
				GO:0071805~potassium ion transmembrane transport	0.00237173	KCNT2, SLC12A5, KCNG3, KCNQ2	0.503658	3.11541	hsa04350:TGF-beta signaling pathway	0.0220227	GDF6, BAMBI, CHRD	0.585058	21.034
				GO:0005125~cytokine activity	0.00525806	TSLP, GDF6, IL21, THPO	0.428119	5.74407	hsa04060:Cytokine-cytokine receptor interaction	0.0277635	CCL1, TSLP, IL21, THPO	0.523575	25.8134
				GO:0007268~chemical synaptic transmission	0.0156675	SLC6A13, SLC12A5, GRIN2A, KCNQ2	0.902631	18.9806	hsa04922:Glucagon signaling pathway	0.029904	CREB3L1, CAMK2A, PCK1	0.450977	27.5273
				GO:0008076~voltage-gated potassium channel complex	0.0167317	KCNT2, KCNG3, KCNQ2	0.407302	15.6568	hsa04725:Cholinergic synapse	0.0369046	CREB3L1, KCNQ2, CAMK2A	0.447954	32.8851
				GO:0042493~response to drug	0.0290124	NAT8, SLC12A5, GRIN2A, ALDH3A1	0.944706	32.4579	hsa04728:Dopaminergic synapse	0.0477917	GRIN2A, CREB3L1, CAMK2A	0.475228	40.5078
				GO:0005783~endoplasmic reticulum	0.0370948	CASP12, GRIN2A, CREB3L1, REEP1, KCNG3, ALDH3A1	0.542146	31.7137
				GO:0006810~transport	0.0408119	SLC12A5, SLC7A8, GRIN2A, LCN8	0.953719	42.6149
MOD_29	orange	41	YES	NA	NA				NA	NA
MOD_30	orangered4	15	YES	NA	NA				NA	NA
MOD_31	paleturquoise	31	YES	NA	NA				NA	NA
MOD_32	pink	100	YES	GO:0030017~sarcomere	1.84983e-05	ACTC1, ACTA1, MYOZ2, ANKRD1, MYH6	0.0021066	0.0210354	NA	NA
				GO:0005615~extracellular space	8.10828e-05	FLRT3, BMP10, ACTC1, ACTA1, ATP4A, SPARCL1, TIMP3, SLIT2, POTEJ, POTEI, CXCL14, PON1, COL1A2, LIPI, ASIP, APLN, ANGPTL2	0.00461124	0.0921738
				GO:0090131~mesenchyme migration	0.000155623	ACTC1, ACTA1, FOXF1	0.0773113	0.224921
				GO:0097060~synaptic membrane	0.00238613	FLRT3, CRYAB, LRP4	0.0867826	2.68033
				GO:0005578~proteinaceous extracellular matrix	0.0046751	FLRT3, SPARCL1, NPNT, COL1A2, TIMP3, SLIT2	0.125019	5.18978
				GO:0031032~actomyosin structure organization	0.00516159	ACTC1, MYH14, EPB41L4B	0.737558	7.21376
				GO:0045214~sarcomere organization	0.00593983	BMP10, ANKRD1, MYH6	0.641807	8.2584
				GO:0030049~muscle filament sliding	0.0100506	ACTC1, ACTA1, MYH6	0.728992	13.5971
				GO:0005576~extracellular region	0.0122227	ACR, BMP10, LY6G5C, NPNT, OTOGL, TIMP3, SLIT2, CXCL14, TMPRSS11E, PON1, COL1A2, LIPI, APLN, WFDC5	0.244515	13.0521
				GO:0030018~Z disc	0.0122899	BMP10, CRYAB, MYOZ2, MYH6	0.209393	13.1193
				GO:0030240~skeletal muscle thin filament assembly	0.0197937	ACTC1, ACTA1	0.87346	25.1175
				GO:0001725~stress fiber	0.0203146	ACTA1, MYH14, MYH6	0.284122	20.8171
				GO:0048598~embryonic morphogenesis	0.0237059	FLRT3, HTR2B	0.873468	29.3273
				GO:0031433~telethonin binding	0.0266487	BMP10, MYOZ2	0.988708	27.9778
				GO:0055009~atrial cardiac muscle tissue morphogenesis	0.0276027	BMP10, MYH6	0.873476	33.3006
				GO:0097105~presynaptic membrane assembly	0.0353504	PTPRD, LRP4	0.902302	40.5903
				GO:0030509~BMP signaling pathway	0.036991	BMP10, MYH6, LRP4	0.885276	42.0355
				GO:0055008~cardiac muscle tissue morphogenesis	0.0468581	ACTC1, ANKRD1	0.916354	50.0599
				GO:0005102~receptor binding	0.0470305	PTPRD, ASIP, ANGPTL2, APLN, CDH5	0.981653	44.3079
				GO:0030898~actin-dependent ATPase activity	0.048933	MYH14, MYH6	0.93772	45.6439
MOD_33	plum1	23	YES	NA	NA				NA	NA
MOD_38	saddlebrown	37	YES	NA	NA				NA	NA
MOD_40	sienna3	25	YES	NA	NA				NA	NA
MOD_42	skyblue3	23	NO	GO:0043010~camera-type eye development	0.0189025	PAX2, MAB21L1	0.862575	19.2148	NA	NA
MOD_43	steelblue	31	YES	GO:0030539~male genitalia development	0.0222842	TEX15, TBX3	0.977316	23.9963	NA	NA
				GO:0005788~endoplasmic reticulum lumen	0.0282594	COL14A1, COL16A1, MTTP	0.853488	25.4732
MOD_44	tan	67	YES	GO:0004984~olfactory receptor activity	0.0403156	OR2L8, OR5C1, OR52B6, OR1E1	0.895993	33.2858	hsa04380:Osteoclast differentiation	0.0281985	TNF, LILRB5, LILRA3	0.809674	24.7676
				GO:0050911~detection of chemical stimulus involved in sensory perception of smell	0.0428759	OR2L8, OR5C1, OR52B6, OR1E1	0.999969	43.136	hsa04740:Olfactory transduction	0.0437166	OR2L8, OR5C1, OR52B6, OR1E1	0.726466	35.9013
MOD_49	yellowgreen	23	NO	GO:0043588~skin development	0.0200696	GJB3, TCF15	0.753128	18.8765	NA	NA

## Sheet: Functional clustering of DHI
Fuctional clustering of DHI specific Phe-modules
Annotation Cluster 1	Enrichment Score: 1.47
Category	Term	Count	PValue	Genes
GOTERM_MF_DIRECT	GO:0098973~structural constituent of postsynaptic actin cytoskeleton	3	0.00403668	POTEI, POTEJ, ACTL9
GOTERM_BP_DIRECT	GO:0007409~axonogenesis	6	0.00422506	SNAP25, CCKAR, POTEI, POTEJ, ACTL9, DSCAML1
GOTERM_BP_DIRECT	GO:0048870~cell motility	4	0.0111615	POTEI, POTEJ, ACTL9, CLRN1
GOTERM_BP_DIRECT	GO:0098974~postsynaptic actin cytoskeleton organization	3	0.0158562	POTEI, POTEJ, ACTL9
GOTERM_CC_DIRECT	GO:0005884~actin filament	5	0.0206357	ACTA1, ACTC1, POTEI, POTEJ, ACTL9
GOTERM_CC_DIRECT	GO:0035267~NuA4 histone acetyltransferase complex	3	0.0478653	POTEI, POTEJ, ACTL9
GOTERM_CC_DIRECT	GO:0030424~axon	7	0.192797	EMX2, NFASC, POTEI, POTEJ, ACTL9, CRYAB, DSCAML1
GOTERM_CC_DIRECT	GO:0045202~synapse	8	0.318813	SNAP25, NRN1, POTEI, POTEJ, GABRA3, HTR2B, ACTL9, DSCAML1
GOTERM_MF_DIRECT	GO:0019901~protein kinase binding	7	0.331731	POTEI, POTEJ, CDC25C, RND2, ACTL9, MYH6, FAM83A
Annotation Cluster 2	Enrichment Score: 1.36
Category	Term	Count	PValue	Genes
GOTERM_BP_DIRECT	GO:0001916~positive regulation of T cell mediated cytotoxicity	4	0.00736705	SEC14L3, HLA-H, RAET1L, ULBP2
GOTERM_BP_DIRECT	GO:0002476~antigen processing and presentation of endogenous peptide antigen via MHC class Ib	3	0.0126133	HLA-H, RAET1L, ULBP2
GOTERM_BP_DIRECT	GO:0002486~antigen processing and presentation of endogenous peptide antigen via MHC class I via ER pathway, TAP-independent	3	0.0126133	HLA-H, RAET1L, ULBP2
GOTERM_BP_DIRECT	GO:0006955~immune response	8	0.29119	HLA-H, RAET1L, CCL19, ULBP2, TNF, CXCL14, GEM, APLN
GOTERM_CC_DIRECT	GO:0009897~external side of plasma membrane	6	0.465224	CDH5, HLA-H, RAET1L, LY6G5C, ULBP2, TNF
Annotation Cluster 3	Enrichment Score: 0.94
Category	Term	Count	PValue	Genes
GOTERM_MF_DIRECT	GO:0030020~extracellular matrix structural constituent conferring tensile strength	3	0.0711838	COL1A2, COL25A1, COL6A5
KEGG_PATHWAY	hsa04974:Protein digestion and absorption	4	0.0780788	COL1A2, COL25A1, FXYD2, COL6A5
GOTERM_CC_DIRECT	GO:0005581~collagen trimer	3	0.271526	COL1A2, COL25A1, COL6A5
Annotation Cluster 4	Enrichment Score: 0.91
Category	Term	Count	PValue	Genes
GOTERM_MF_DIRECT	GO:0017022~myosin binding	3	0.0244583	SNAP25, ACTA1, ACTC1
GOTERM_CC_DIRECT	GO:0030175~filopodium	3	0.21882	SNAP25, ACTA1, ACTC1
GOTERM_CC_DIRECT	GO:0030027~lamellipodium	4	0.347738	SNAP25, ACTA1, ACTC1, CLRN1
Annotation Cluster 5	Enrichment Score: 0.82
Category	Term	Count	PValue	Genes
GOTERM_MF_DIRECT	GO:0008236~serine-type peptidase activity	4	0.0207556	ACR, DPP10, TMPRSS2, TMPRSS11E
GOTERM_MF_DIRECT	GO:0004252~serine-type endopeptidase activity	4	0.274759	ACR, TMPRSS11A, TMPRSS2, TMPRSS11E
GOTERM_BP_DIRECT	GO:0006508~proteolysis	7	0.621467	ACR, TMPRSS11A, DPP10, AGBL4, TMPRSS2, TMPRSS11E, PAPPA2
Annotation Cluster 6	Enrichment Score: 0.38
Category	Term	Count	PValue	Genes
GOTERM_CC_DIRECT	GO:0016442~RISC complex	7	0.299931	MIR24-2, MIR33B, MIR330, MIR26A2, MIR22, MIR98, MIR106B
GOTERM_MF_DIRECT	GO:1903231~mRNA binding involved in posttranscriptional gene silencing	5	0.326452	MIR33B, MIR330, MIR22, MIR98, MIR106B
GOTERM_BP_DIRECT	GO:0035195~gene silencing by miRNA	8	0.436925	MIR24-2, MIR33B, MIR330, MIR26A2, MIR937, MIR22, MIR98, MIR106B
GOTERM_MF_DIRECT	GO:0003730~mRNA 3'-UTR binding	3	0.698654	MIR33B, MIR98, MIR106B
Annotation Cluster 7	Enrichment Score: 0.34
Category	Term	Count	PValue	Genes
GOTERM_CC_DIRECT	GO:0005667~transcription factor complex	6	0.100824	MYOG, FOXF1, SOX18, ANKRD1, TBX2, TEAD3
GOTERM_MF_DIRECT	GO:0003700~transcription factor activity, sequence-specific DNA binding	10	0.141566	MYOG, ATOH8, ZNF702P, ESRRB, SEBOX, FOXJ1, INSM1, FOXA2, TBX2, TEAD3
GOTERM_MF_DIRECT	GO:1990837~sequence-specific double-stranded DNA binding	8	0.303885	MYOG, EMX2, SOX18, ESRRB, OVOL1, HOXA4, FOXA2, TBX2
GOTERM_MF_DIRECT	GO:0043565~sequence-specific DNA binding	5	0.410374	MYOG, FOXF1, ESRRB, FOXA2, TBX2
GOTERM_MF_DIRECT	GO:0000981~RNA polymerase II transcription factor activity, sequence-specific DNA binding	14	0.451168	MYOG, EMX2, ZNF705D, ZSCAN5B, FOXF1, ESRRB, FOXJ1, OVOL1, TBX2, SOX18, ATOH8, HOXA4, FOXA2, TEAD3
GOTERM_MF_DIRECT	GO:0000978~RNA polymerase II core promoter proximal region sequence-specific DNA binding	13	0.470164	MYOG, EMX2, ZSCAN5B, FOXF1, ESRRB, FOXJ1, OVOL1, TBX2, SOX18, INSM1, HOXA4, FOXA2, TEAD3
GOTERM_BP_DIRECT	GO:0045893~positive regulation of transcription, DNA-templated	9	0.515085	BMP10, FOXF1, SOX18, ATOH8, ESRRB, ANKRD1, TNF, FOXA2, TBX2
GOTERM_BP_DIRECT	GO:0045944~positive regulation of transcription from RNA polymerase II promoter	14	0.573309	MYOG, FOXF1, ESRRB, FOXJ1, NPNT, TNF, TBX2, GDNF, SOX18, GALR1, ATOH8, HOXA4, FOXA2, TEAD3
GOTERM_CC_DIRECT	GO:0000785~chromatin	12	0.662693	MYOG, EMX2, FOXF1, SOX18, ATOH8, ESRRB, FOXJ1, HR, HOXA4, FOXA2, TBX2, TEAD3
GOTERM_MF_DIRECT	GO:0001228~transcriptional activator activity, RNA polymerase II transcription regulatory region sequence-specific binding	5	0.711305	MYOG, FOXF1, SOX18, ESRRB, FOXJ1
GOTERM_MF_DIRECT	GO:0003677~DNA binding	11	0.85502	ACR, FOXF1, ZNF702P, SEBOX, ANKRD1, FOXJ1, PRDM13, HOXA4, FOXA2, TBX2, TEAD3
GOTERM_BP_DIRECT	GO:0006357~regulation of transcription from RNA polymerase II promoter	14	0.889839	EMX2, ZNF705D, ZSCAN5B, FOXF1, ESRRB, SEBOX, FOXJ1, HR, OVOL1, TBX2, SFRP5, ANKRD1, FOXA2, TEAD3
GOTERM_CC_DIRECT	GO:0005634~nucleus	33	1	CCDC89, RPL10L, PRDM13, NXF3, MAGEA8, SOX18, ATOH8, ANKRD1, KPNA7, TIMP3, TEKT4, HOXA4, KRT6A, TEAD3, MYOG, EMX2, ZNF705D, MAGEE2, ZSCAN5B, FOXF1, ESRRB, SEBOX, FOXJ1, OVOL1, CDC25C, GEM, TBX2, ACR, ZNF702P, ANP32D, INSM1, CRYAB, FOXA2
Annotation Cluster 8	Enrichment Score: 0.30
Category	Term	Count	PValue	Genes
KEGG_PATHWAY	hsa04740:Olfactory transduction	6	0.422752	OR51B2, OR2L8, OR1E1, OR52B6, OR5C1, OR4F21
GOTERM_MF_DIRECT	GO:0004984~olfactory receptor activity	6	0.447149	OR51B2, OR2L8, OR1E1, OR52B6, OR5C1, OR4F21
GOTERM_BP_DIRECT	GO:0050911~detection of chemical stimulus involved in sensory perception of smell	6	0.503715	OR51B2, OR2L8, OR1E1, OR52B6, OR5C1, OR4F21
GOTERM_BP_DIRECT	GO:0007186~G-protein coupled receptor signaling pathway	11	0.58312	TMEM145, CCKAR, OR51B2, OR2L8, OR1E1, GPR85, HTR2B, CCL19, OR52B6, OR5C1, OR4F21
GOTERM_MF_DIRECT	GO:0004930~G-protein coupled receptor activity	8	0.598379	OR51B2, OR2L8, OR1E1, GPR85, HTR2B, OR52B6, OR5C1, OR4F21
