# Supplementary material for: Modular PheWAS reveals the therapeutic heterogeneity landscape of Danghong injection on stable angina pectoris
Source: Mol Biomed. 2026 Jul 18;7:115. doi: 10.1186/s43556-026-00517-1 (PMC13379564; doi:10.1186/s43556-026-00517-1)
Supplement: Supplementary file 7 — Supplementary Material 7. [file 43556_2026_517_MOESM7_ESM.xls]

## Sheet: DH group 30days
Gene ID	Gene Symbol	01-008-30	01-040-30	01-107-30	01-169-30	01-757-30	01-759-30	01-812-30	01-836-30	01-873-30	01-897-30	01-904-30	01-911-30	01-912-30	01-914-30	01-916-30	01-917-30	01-918-30	06-027-30	06-028-30	06-029-30	06-031-30	06-034-30	06-039-30	06-042-30	06-049-30	06-053-30	06-059-30	06-061-30	06-063-30	06-066-30	06-067-30	06-069-30	06-070-30	06-085-30	06-086-30	06-088-30	06-089-30
3039	HBA1	2813.23	2479.52	4414.94	2861.86	222441	232058	204092	373005	251602	226817	114214	180202	107748	125593	281310	332357	369391	3034.8	7512.86	2215.06	1535.64	2188.2	10449.9	5046.17	1790.71	19180.2	13124	2407.61	12205.1	1287.44	4283.79	3990.38	2116.99	992.12	797.68	537.37	403.66
3043	HBB	1438.44	1565.75	2619.75	2547.74	225996	209693	195036	271697	264591	215771	207891	220787	140849	196171	367145	384969	329952	1614.22	4009.56	1017.67	593.8	979.13	6001.77	2685.92	952.8	7245.42	6414.42	1860.96	7209.47	382.18	4136.75	3224.61	1113.13	428.15	438.31	219.89	165.99
6280	S100A9	3283.65	4809.17	2667.16	2563.59	8123.04	3387.13	5373.14	1296.88	3852.67	3500.96	2899.14	4287.28	3405.66	3399.55	2655.43	2058.29	2413.49	2554.84	2282.34	2004.13	2310.94	1539.31	2107.32	1536.66	1394.72	5356.2	8235.39	1267.4	3128.01	918.31	2229.33	5801.31	1174.62	1667.99	1792.2	3770.89	1722.49
567	B2M	3307.64	3445.84	3082.77	3515.42	3318.17	2302.6	3185.13	1116.9	2255.82	2029.32	3682.46	2400.4	2281.22	2882.2	1594.85	1374.67	953.39	2964.09	3200.01	2352.26	2953.24	2988.23	2961.09	2916.79	2862.56	3382.73	4773.23	4214.54	3906.01	2870.53	3741.59	3574.82	3519.82	3500.63	3320.82	2516.78	2787.82
6232	RPS27	2780.92	3069.65	3925.61	3527.09	1238.09	590.8	627.64	261.13	448.77	285.58	1544.13	462.87	760.85	1039.2	327.15	275.36	281.09	2101.07	2011.28	2902.58	2580.22	3160.25	3485.85	3129.83	2883.24	2335.61	1325.85	4720.26	3108.37	2944.75	3038.5	1921.47	3816.35	2762.03	2325.13	2636.21	2996.76
7178	TPT1	2306.47	3360.38	3425.29	2896.85	977.77	727.23	813.65	319.3	693.64	566.69	1447.71	592.45	731.64	1015.85	537.59	467.34	412.59	2496.09	2337.53	2392.03	2156.31	2577.05	2611.41	2346.42	2157.03	1886.01	1732.43	2925.74	2821.11	2022.26	2317.64	1933.25	2837.93	2143.38	2259.59	2564.61	2283.68
60	ACTB	2034.71	2017.16	1923.54	2489.79	2015.15	2038.39	2196.76	1379.56	2322.83	2470.82	1459.29	2321.03	2436.56	2093.74	1514.42	1320.04	1407.11	1943.34	2074.7	2262.97	2380.5	2265.68	2207.9	2108.23	1948.01	1829.16	2356.95	2386.74	2125.99	1989.13	2410.95	2688	1876.34	2199.94	2060.92	2384.75	2201.28
7114	TMSB4X	2188.76	2424.97	2338.43	3554.73	3273.4	2231.2	2494.66	1459.63	2519.25	2163.43	2647.88	2525.91	2762.81	3328.23	1907.52	1530.76	1811.26	1805.37	1794.26	1586.92	1777.22	1744.52	1967.67	2010.47	1805.62	1735.02	1614.71	4528.62	2439.29	1545.5	3398.58	3305.35	2180.54	2054.99	2154.49	1781.21	1882.49
4069	LYZ	1908.2	2819.03	1277.15	1898.67	980.74	893.94	692.41	1037.81	1375.73	1415.48	1607.89	1501.21	1885.18	1657.77	417.7	800.61	363.07	1792.98	2434.3	2249.51	1380.08	1588.65	1633.55	913.41	1994.97	1204.98	1551.68	1110.95	1572.16	686.34	1094.35	2437.3	681.6	2398.08	2439.08	2935.4	2113.19
2495	FTH1	1630.69	1673.69	1228.83	807.28	2084.67	1466.48	1709.07	570.42	1140.69	1390.32	936.04	1382.13	1287.42	1104.57	765.35	724.54	1123.74	1734.04	1403.65	1112.07	1298.88	1107.43	1081.08	1552.64	1226.65	2686.95	3746.1	935.34	1396.6	1062.16	752.66	1557.23	960.6	1563.08	1252.49	1180.26	1125.46
1915	EEF1A1	1647.31	1827.58	1792.66	2610.43	1292.32	966.76	812.04	406.49	581.76	601.51	1864.01	833.79	1197.24	1545.15	518.43	487.47	463.81	1461.56	1439.58	1644.6	1458.13	1698.52	1805.03	1649.94	1525.42	1106.62	884.97	2855.06	1934.6	1612.22	2187	1710.02	2033.94	1444.66	1577.62	1607.4	1683.97
2512	FTL	1606.22	1501.15	1483.65	1594.11	2985.3	1948.88	2237.63	1685.59	2735.5	2505.3	1586.49	2341.37	1902.22	2166.97	2057.19	1670.6	2380.51	1362.81	1295.04	1185.09	1217.87	1037.03	1237.89	1137.65	1179.03	2575.73	2102.66	1661.46	1396.79	847.77	1310.65	2127.52	1075.07	1260.84	1077.46	1413.36	1169.45
6279	S100A8	1277.5	1945.62	974.63	937.38	1192.33	484.76	1315.46	236.36	817.84	480.52	534.84	832.38	611.89	593.93	434.69	363.49	216.03	943.2	926.22	726.08	913.79	636.35	917.26	588.43	602.95	2548.27	3831.43	451.01	1261	402.76	835.72	1977.14	508.72	728.34	702.15	1783.49	803.21
6176	RPLP1	1311.26	1424.79	1756.29	2054.02	1153.09	687.8	551.91	465.68	632.07	596.02	1377.25	901.17	1082.47	1462.59	581.78	493.13	610.94	1051.32	1003.84	1296.6	1174.63	1238.16	1296.98	1168.06	1114.07	1249.92	750.19	2336.96	1382.02	1307.76	1590.19	1181.48	1706.13	958.63	1155.7	1266.62	1084.36
9168	TMSB10	1357.07	1196.41	1880.14	1459.6	979.63	578.3	591.44	481.7	614.4	441.74	837.01	846.84	831.07	1009.55	463.29	388.65	535.09	1105.62	1211.83	1322.3	1221.78	1325.14	1444.33	1240.61	1324.65	1295.22	753.47	1563.66	1223.35	1493.64	1457.02	1036.89	1375.68	1472.12	1102.28	1353.28	1313.66
6194	RPS6	1048.67	1236.2	1591.43	1678.29	564.49	303.08	327.82	186.34	261.61	203.53	756.66	394.69	527.15	706.02	241.08	183.82	282.18	987.8	978.27	1142.27	991.66	1096.33	1235.36	1169.51	1084.11	821.05	595.22	1862.86	1225.16	1266.76	1385.64	910.79	1454.36	1009.95	994.38	1090.16	1168.17
2353	FOS	27.13	51.14	425.27	455.01	23.54	32.61	30.24	20.34	32.99	40.86	40.33	29.79	45.83	27.72	24.14	17.31	18.42	51.96	1051.82	108.22	246.77	251.16	263.39	315.23	140.34	1003.62	1548.13	184.33	286.35	79.2	211.54	1286.66	193.48	125.79	434.46	252.12	360.46
6135	RPL11	947.22	1132.05	1410.68	1335.59	311.51	181.08	197.91	136.6	167.63	131.48	370.05	232.38	274.52	315.7	149.6	123.18	167.46	905.42	877.03	942.62	812.5	866.24	1047.05	950.54	872.6	732.54	531.43	1541.12	1043.16	984.09	1085.65	760.95	1220.26	858.17	879.85	872.02	971.66
6205	RPS11	1035.81	1042.43	1443.07	1598.72	1097.64	595.13	521.46	470.27	622.38	564.22	1274.52	847.38	1015.15	1316.64	534.94	515.27	644.36	884.28	843.31	1132.14	999.3	1127.87	1223.14	1123.45	1081.34	965.87	591.78	1882.33	1066.24	1100.86	1418.57	964.78	1184.54	1034.04	851.06	1086.52	1157
6229	RPS24	886.02	1037.37	1192.93	969.08	96.77	59.14	115.24	42.13	93.42	45.36	154.65	76.99	80.25	98.31	48.88	41	32.4	827.55	803.75	723.71	712.59	792.14	807.54	774.5	810.7	639.11	509.74	1057.27	993	803.5	783.81	563.98	956.14	731.96	799.97	755.79	803.24
6210	RPS15A	924.86	1150.89	1281.08	1372.62	482.2	201.42	209.07	67.85	178.71	140.71	710.94	193.73	278.86	443.61	130.85	124.47	123.91	823.69	757.26	868.15	766.17	929.23	1007.41	870.05	821.55	639.82	494.85	1665.45	1094.11	956.56	1231.99	764.14	1315.97	770.53	939.17	816.88	845.77
6187	RPS2	1007.41	1037.46	1439.36	1678.79	902.6	621.57	517.38	532.35	529.48	545.76	1409.11	866.27	1126.72	1368.35	606.61	474.63	653.43	989.19	865.36	1145.05	1006.13	1057.71	1144.7	1025.15	977.79	836.84	526.24	1701.65	1099.61	1089.37	1540.22	1086.23	1186.76	882.62	912.73	986.08	1003.62
6189	RPS3A	775.21	839.5	1032.41	1266.53	234.62	154.59	153.87	42.39	98.14	99.08	449.21	105.43	160.69	237.06	66.2	56.55	49.64	715.74	636.44	680.36	568.64	695.54	774.65	718.04	627.8	606.83	414.09	1530.58	983.25	810.85	898.65	632.6	1115.59	653.31	685.07	668.53	814.91
6154	RPL26	894.71	999.58	1398.19	1059.58	122.27	56.45	114.6	39.11	88.51	52.14	196.94	82.77	101.73	138.32	46.99	38.68	27.69	905.11	830.04	869.93	784.5	919.17	990.18	868.18	887.27	680.03	509.7	1292.3	1014.69	977.94	941.72	678.68	1004.71	898.88	804.68	804.76	921.44
6143	RPL19	850.68	930.87	1310.5	1464.41	823.87	504.32	452.74	336.59	394.98	358.96	916.36	624.96	840.68	1085.82	366.27	313.12	479.92	784.83	785.25	950.87	838.75	923.66	1031.6	937.89	893.19	691.31	470.82	1621.72	991.74	821.57	1274.93	863.03	1110.59	827.07	794.3	922.77	929.79
6222	RPS18	842.27	961.75	1253.06	2121.96	807.67	398.8	339.67	195.73	284.39	250.52	1155.38	434.25	600.45	799.22	273.68	207.37	317.57	698.45	656.36	848.2	754.88	839.07	959.43	862.19	765.93	645.79	342.48	2309.66	1032.92	849.53	1746.49	1203.55	1185	683.58	798.41	819.61	836.95
6208	RPS14	852.21	874.35	1051.54	1173.36	619.16	322.82	288.77	200.88	301.82	243.96	798.74	373.64	483.39	659.13	250.41	217.24	338.05	675.56	614.81	825.2	718.07	809.03	900.59	781.71	734.17	700.35	455.4	1407.34	950.18	891.03	1012.29	668.76	1043.79	709.53	760.67	761.3	786.59
3105	HLA-A	845.37	746.97	775.72	1210.84	1515.97	1285.45	1204.05	967.69	1409.92	1471.33	1789.79	2125.35	1660.69	1569.55	1149.95	913.52	1238.34	745.99	751.05	686.33	743.23	828.6	595.02	630.64	717.09	684.89	873.5	1478.31	687.62	658.99	1377.82	1281.4	746.85	693.72	551.74	706.68	752
6230	RPS25	736.87	978.8	1233.51	1073.87	451.58	246.19	307.08	163.93	265.68	130.18	455.54	273.78	325.57	394.73	151.81	138.04	193.65	709.8	679.14	808.08	755.05	910.54	988.8	874.51	801.05	611.35	432.92	1278.31	900.62	809.5	524.71	610.45	1171.49	765.84	752.81	807.52	871.4
10628	TXNIP	816.17	693.16	763.7	683.92	539.37	560.59	580.23	435.08	543.04	774.72	703.46	744.26	888.88	834.53	444.56	413.56	283.05	513.36	519.28	638.46	667.05	751.17	719.09	768.11	670.98	304.55	525.69	822.27	782.59	813.37	679.51	637.49	827.14	848.63	719	549.17	772.39
6122	RPL3	765.24	810.97	1002.21	1329.7	742.31	495.2	422	297.35	323.72	312.73	1027.1	487.4	720.38	909.14	301	271.78	371.35	666.01	624.55	832.45	726.45	786.79	862.9	790.07	744.08	627.02	430.88	1647.2	933.92	870.44	1154.28	753.14	1047.35	651.83	729.52	747.93	775.25
3106	HLA-B	804.8	250.26	272.9	845.3	694.15	1382.75	690.35	418.31	938.8	1895.11	1998.03	2116.65	1691.87	1618.89	1320.61	572.39	607.44	1040.43	466.13	473.38	169.9	962.05	382.24	182.57	444.61	697.63	1388.01	1882.89	449.6	197.03	1878.1	530.36	157.76	174.33	883.05	239.47	493.68
10581	IFITM2	433.91	532.31	486.98	295.07	2036.19	1516.68	2278.66	1086.03	1998.87	2267.5	1595.5	2536.79	2314.88	1625	1543.63	1210.44	2100.84	347.28	390.27	338.05	450.93	313.43	372.39	513.85	378.72	2398.98	2512.61	274.48	568.06	417.89	291.65	906.56	390.48	306.13	316.73	380.08	349.53
6156	RPL30	693.62	788.23	957.7	1247.08	624.37	371.5	389	230.34	397.85	277.63	907.67	410.15	568.19	785.52	309.89	276.09	272.23	557.02	534.88	695.79	585.01	662.74	789.2	702.97	696.45	581.64	400.09	1600.79	828.49	767.28	1108.9	763.89	938.23	597.24	630.72	652.13	763.85
6124	RPL4	712.82	800.21	983.06	898.56	470.59	354.33	301.13	162.62	225.52	216.2	610.68	299.34	433.63	513.74	196.37	177.33	218.23	723.97	678.25	796.67	688.34	782.25	741.31	783.22	677.9	492.19	392.45	952.51	822.39	757.51	744.66	541.99	814.52	618.04	669.88	746.22	744.58
6202	RPS8	697.34	789.39	1030.24	1324.03	553.14	314.82	295.83	175.79	226.28	219.8	724.35	350.89	480.42	621.94	226.14	169.58	261.08	599.51	587.81	688.62	630.17	696.17	770.93	698.99	617.06	564	389.05	1364.76	813.65	726.78	1070.87	759.92	921.05	582.74	664.95	709.31	703.39
1043	CD52	730.43	485.87	984.65	552.6	461.55	237.64	158.39	79.74	84.05	82.12	365.02	128.82	308.05	272.36	98.29	75.24	132.09	471.9	589.13	531.26	693.03	661.28	793.23	637.03	768.27	530.05	233.76	851.73	716.48	889.52	673.08	316.66	850.94	708.89	480.38	565.32	674.9
6218	RPS17	671.22	823.75	1203.27	1329.98	265.59	161.66	176.05	85.66	153.05	107.21	489.7	165.42	202.62	293.16	108.59	72.76	80.97	682	595.25	808.14	708.5	831.53	920.68	871.83	888.46	680.32	388.09	1473.72	767.26	939.14	995.47	733.21	1022.39	809.76	657.74	847.94	911.32
3133	HLA-E	698.58	704.88	624.61	765.11	1060.67	916.91	936.06	674.43	905.14	1070.72	1195.42	1229.45	1222.98	1115.73	712.85	561.31	742.55	701.64	650.11	581.93	656.45	605.1	641.22	669.61	615.6	835.34	904.48	921.72	698.08	600.64	856.76	861.05	666.13	698.33	674.15	545.4	608.66
6170	RPL39	584.99	765.17	752.79	1135.91	337.16	139.57	156.78	56.53	109.51	90.29	479.45	136.09	195.06	300.21	83.96	72.66	81.92	479.93	509.45	582.83	466.71	587.01	671.07	498.76	562.29	510.6	384.55	1404.77	823.52	562.53	942.94	641.14	903.05	514.68	616.18	583.81	584.14
972	CD74	799.99	855.7	1560.82	927.82	589.88	571.46	397.62	695.07	597.08	758.58	670.01	918.43	960.94	976.58	425.2	444.11	535.19	1043.1	1124.7	831.27	844.69	803.8	742.97	921.06	878.11	579.31	506.57	605.13	670.59	611.64	1025.19	801.93	747.48	906.19	967.97	952.64	911.76
6142	RPL18A	647.27	764.7	1113.28	1402.64	798.32	501.47	390.23	379.12	433.98	378.06	1235.42	644.98	931.82	1200.76	400.12	339.4	513.67	571.43	503.05	899.76	639.72	800.12	881.66	789.88	702.45	701.02	288.15	1195.97	771.25	823.05	1003.93	765.32	1050.54	600.12	522.09	787.57	707.68
728658	RPL13AP5	651.29	678.06	908.82	1130.5	483.09	317.09	255.08	191.05	246.53	246.22	703.02	339.42	465.19	570.91	247.92	175.33	245.09	546.38	509.84	645.55	606.77	675.44	819.24	672.17	602.47	501.25	364.84	1323.71	789.29	614.17	1019.47	653.42	890.33	520.62	574.47	722.91	673.13
6129	RPL7	577.06	686.96	758.86	925.86	186.4	120.83	202.09	90.35	141.47	98.46	342.02	156.32	197.02	242.17	96.94	74.67	64.54	555.4	528.26	539.26	507.47	564.42	635.34	574.96	541.04	480.04	343.93	1147.82	711.96	609.85	794.22	575.27	742.59	509.49	580.86	569.06	573.92
6181	RPLP2	635.2	806.44	963.99	1571.94	892.97	575.93	580.78	466.29	536.5	427.12	1262.85	658.3	979.07	1448.01	392.74	450.31	601.32	566.67	525.04	794.68	622.62	707.45	817.73	740.64	612.81	627.64	375.61	1752.98	681.03	706.43	970.67	764.11	827.73	585.5	678.61	686.29	594.63
397	ARHGDIB	629.69	660.01	783.24	517.49	945.09	635.02	723.05	387.56	568.03	720.91	602.2	731.89	778.43	751.88	456.58	368.65	537.49	603.07	584.44	585.76	610.15	603.64	638.34	679.05	588.28	754.6	822.43	529.76	669.41	700.78	506.32	547.55	584.71	650.04	565.24	600.78	612.74
6206	RPS12	597.24	704.99	784.86	1627.96	937.86	556.77	676.18	656.46	1159.64	509.24	1106.76	712.35	815.57	1132.04	642.74	509.09	785.66	447.53	466.81	578.79	439.72	557.75	636.92	606.45	533.42	456.49	298.26	1941.95	726.64	583.51	1456.46	919.99	944.51	474.62	556.75	539.61	566.85
6169	RPL38	555.83	651.52	840.91	566.95	401.12	233.92	194.14	172.94	183.94	166.77	455.25	273.36	443.68	490.75	166.88	168.87	193.61	493.72	458.06	602.15	532.62	585.57	655.63	570.93	574.01	489.59	323.74	633.15	654.3	598.98	468.74	324.15	816.79	520.39	536.8	550.85	600.91
6275	S100A4	622.78	670.89	574.22	806.06	1209.81	672.62	700.44	398.74	695.22	731.92	592.85	773.01	734.3	916.82	464.27	361.51	474.93	456.36	429.2	388.04	403.34	447.95	458.69	393.05	427.04	572.13	439.06	953.26	588.38	322.85	786.15	955.65	443.84	451.56	425.76	448.44	461.12
6130	RPL7A	623.93	667.62	852.9	1049.59	667.83	434.13	359.99	341.09	370.68	392.61	922.27	600.84	804.05	1024.76	406.55	316.37	436.15	542.68	515.3	608	543.27	609.31	633.42	582.44	557.67	456.11	313.59	1170.05	686.66	617.48	927.05	667.67	783.3	532.62	553.44	550.93	566.8
6147	RPL23A	621.84	608.2	837.46	745.48	384.18	240.87	243.9	233.8	269.88	209.93	554.48	371.77	525.72	674.78	225.33	190.41	276.81	482.79	487.62	612.74	626.63	693.8	749.58	666.18	607.89	494.43	301.09	909.35	626.06	577.74	668.34	421.96	805.45	618.31	465.85	578.81	645.8
3040	HBA2	152.92	209.51	408.53	152.49	31151.7	24975.5	14188.9	25146.5	13043.6	14918.7	7117.24	10691.4	9891.79	8865.43	17949.3	22403.1	22318.3	211.48	753.22	196.02	142.76	238.24	978.3	529.04	218.24	3085.42	756.03	131.98	641.91	75.41	248.43	309.5	146.1	105.99	46.93	54.78	33.11
6155	RPL27	555.97	638.93	795.24	954.92	350.42	167.2	136.92	69.28	112.24	108.48	552.22	177.73	235.55	350.43	103.23	87.92	107.13	443.37	460.33	628.53	534.06	593.49	685.76	589.25	552.08	512.5	312.25	1128.24	567.2	672.02	799.06	568.18	757.95	564.63	480.96	568.41	598.36
6133	RPL9	529.91	702.38	693.87	1065.36	247.76	149.45	146.01	43.65	87.88	99.98	438.82	110.91	160.25	234.33	76.91	66.7	50.48	486.5	476.16	561.52	464.89	575.88	685.33	600.8	518.68	468.79	308.23	1298.29	691.18	534.03	846.02	583.79	825.4	497.81	568.53	569.27	566.2
5660	PSAP	606.41	732.42	578.35	831.35	637.6	559.88	572.32	351.97	632.36	755.64	418.88	685.83	662.33	581.12	360.03	368.75	333.4	743.01	691.29	577.3	555.97	463.85	379.18	442.37	548.99	538.29	528.61	557.83	530.14	244.27	645.28	935.02	396.11	640.18	578.04	628.42	561.89
1937	EEF1G	583.61	670.48	819.9	868.34	542.02	363.71	285.25	183.56	214.36	244.08	708.16	351.45	517.24	644.72	215.77	194.09	251.88	566.76	518.81	636.58	529.84	575.79	622.11	586.27	549.16	415.64	327.91	865.3	682.07	641.41	718.17	524.16	769.67	453.43	583.7	591.87	590.5
9349	RPL23	564.77	646.37	768.41	822.63	144.34	86.14	114.08	50.91	81.56	64.37	275.84	120.94	142.4	185	64.96	42.71	41.64	536.45	530.26	556.35	484.74	572.49	554.53	538.45	590.04	485.07	370.5	1000.43	728.59	572.67	678.38	532.95	767.66	528.13	608.57	571.6	630.65
6191	RPS4X	578.4	869.42	785.93	830.22	495.89	325.56	474.08	344.69	400.33	254.3	788.3	403.02	776.97	948.58	249.66	210.84	444.47	509.88	470.26	571.18	542.88	610.78	661.19	826.42	573.21	472.18	304.43	1001.9	654.71	693.17	968.44	677.03	724.91	517.38	510.27	571.6	641.25
2597	GAPDH	659.3	745.68	620.42	553.98	695.82	372.22	395.17	223.31	411.03	463.92	341.2	494.03	502.15	473.6	283.86	262.34	291.09	581.41	529.67	586.75	486.53	530.16	506.18	470.01	501.78	491.98	431.08	533.75	622.42	392.49	519.33	529.86	435.05	540.24	435.76	628.07	543.7
6217	RPS16	558.65	581.62	708.36	1203.68	529.08	356.12	250.4	201.72	232.39	230.78	786.55	398.96	585.06	755.97	244.15	201.65	306.98	445.2	427.13	552.4	514.67	584.1	651.22	545.43	580.24	505	261.86	1375.11	626.27	619.52	1041.54	688.75	748.99	494.91	509.89	575.77	583.64
6132	RPL8	561.14	561.68	759.63	974	616.48	393.46	350.83	278.55	407.23	411.78	971.22	575.68	779.11	963.31	301.7	299.86	385.2	479.42	450.42	581.64	583.94	458.31	570.66	613.61	557.56	518.45	333.15	1005.65	610.9	473.5	892.54	713.17	564.12	499.17	531.22	533.56	588.68
1843	DUSP1	130.68	119.06	131.63	215.28	97.37	77.5	99.01	38.16	85.28	104.66	106.43	109.44	103.85	77.27	61.63	55.51	45.56	87.92	429.32	89.59	153.84	125.37	115.35	169.7	137.89	886.8	1413.87	170.75	226.06	80.61	148	848.62	114.44	330.07	167.71	131.48	177.5
6159	RPL29	563.6	591.19	781.49	892.7	495.92	268.09	279.46	207.06	232.55	207.52	644.96	376.23	447.28	652.89	234.91	191.84	300.5	497.32	465.04	611.19	540.95	576.55	518.12	599.72	576.94	472.58	280.81	788.25	528.9	601.9	708.62	549.69	733.2	527.51	484.14	562.41	579.64
26986	PABPC1	574.36	666.09	672.06	380.51	212.39	236.46	199.23	141	157.68	191.22	233.02	217.01	273.56	274.58	138.78	136.52	108.44	684.68	643.93	614.21	578.33	580.29	604.9	607.43	591.49	478.07	413.52	310.64	588.78	561.71	337.97	319.59	637.1	588.8	583.68	664.41	608.77
7805	LAPTM5	637.55	593.39	636.35	419.58	541.28	486.43	543.1	335.86	469.28	641.21	521.88	665.18	692.6	620.23	417.98	344.23	358.95	578.84	528.38	499.59	541.42	484.13	465.35	488.33	474.52	620.24	833.12	367.37	524.51	400.99	438.81	558	487	526.03	518.37	568.9	534.26
6139	RPL17	603.76	642.04	805.76	803.37	145.59	94.12	120.8	39.79	76.36	64.35	285.77	94.41	125.89	169.35	59.68	43.33	38.6	486.97	463.88	597.9	501.75	631.14	702.29	638.17	632.43	510.24	308.79	1006.54	651.39	571.34	696.88	490.04	741.26	566.82	502.43	616.79	628.53
10399	GNB2L1	588.89	603.95	744.28	677.85	537.55	360.48	282.77	265.96	265.04	351.93	608.12	427.2	561.23	650.72	259.49	240.87	297.52	521.22	511.05	595.63	520.58	620.79	605.29	569.76	550.41	473.61	299.93	801.98	656.16	549.49	655.06	497.12	681.2	518.33	528.98	589.71	583.48
6128	RPL6	529.55	584.04	762.49	843.43	272.09	169.97	191.85	106.27	139.68	110.76	305.78	187.32	247.67	283.42	117.83	101.2	120	490.14	487.45	532.29	487.05	578.23	593.47	555.78	528.09	410.69	289.81	968.49	613.3	531.5	709.96	486.32	651.77	486.3	503.68	534.58	572.89
6352	CCL5	707.77	420.82	266.65	339.63	330.45	182.85	235.63	211.39	207.02	110.35	224.14	156.39	244.8	335.86	180.36	147.01	271.33	500.33	238.1	360.24	635.7	687.56	594.84	509.06	513.22	544.95	212.33	749.43	518.67	763.8	615.92	319.69	539.55	708.07	403.57	252.8	533.67
5997	RGS2	166.8	269.1	205.7	175.99	230.82	194.7	352.02	100.76	248.49	225	212.26	235.32	232.02	138.05	173.95	134.81	99.67	146.01	322.42	127.21	219.22	143.44	147.98	145.87	162.16	172.41	467.87	150.06	298.17	101.1	170.74	616.87	119.14	114.21	183.18	229.93	157.35
6136	RPL12	507.46	597.59	959.2	722.46	581.81	259.51	364.73	213.33	400.02	225.54	597.62	384.39	502.94	568.96	218.39	191.11	337.17	479.72	540.39	570.15	450.48	487.37	676.9	525.21	549.4	382.74	291.11	882.61	508.29	595.28	708.89	450.84	723.21	547.19	453.16	634.28	507.08
71	ACTG1	445.31	506.92	518.53	750.77	483.15	440.74	442.53	317.87	473.5	494.46	430.47	521.2	551.54	610.15	344.18	295.52	331.23	455.56	495.99	562.92	574.23	622.18	571.91	548.27	512.1	421.41	376.69	681.77	562.36	558.71	630.11	660.87	531.74	499.71	496.26	545.97	567.77
6203	RPS9	508.07	532.69	499.65	931.18	600	350.69	278.13	191.04	290.87	305.58	851.59	378.51	483.58	581.72	269.11	243.95	255.17	433.28	411.85	467.79	314.08	383.79	423.21	456.21	326.06	322.96	352.42	918.49	459.37	425.49	783.13	630.21	467.21	397.73	416.71	417.66	406.07
9045	RPL14	506.92	615.75	718.68	639.35	300.07	205.32	209.69	127.97	142.49	144.64	406.66	244.41	308.18	415.64	141.74	125.56	181.52	510.96	462.08	557.84	483.06	540.64	589.45	478.11	527.06	409.46	282.79	763.26	601.94	608.11	591.12	396.69	689.64	493.73	525.82	489.23	552.89
6125	RPL5	478.28	611.64	745.27	656.74	275.67	184.35	175.04	100.83	141.17	120.31	377.92	181.01	259.68	330.92	118.21	100.84	117.65	513.05	483.67	561.15	480.26	554.61	585.02	549.28	519.5	377.35	267.95	687.48	577.98	519.51	560.71	387.54	664.51	465.34	498.18	538.47	579.3
7538	ZFP36	317.43	214.99	248.9	247.9	71.16	102.6	112.23	83.69	113.64	135.45	121.12	138.38	157.71	128.41	97.17	68.33	73.38	245.59	558.12	152.56	290.61	212.11	236.47	266.58	241.58	615.88	1100.02	153.42	265.5	178.38	181.53	484.93	185.61	557.57	279.06	291.85	241.35
6168	RPL37A	493.35	544.41	661.35	1242.52	609.24	312.65	342.35	322.27	363.26	288.75	844.68	545.39	812.26	1032.63	369.96	300.81	403.43	401.7	365.93	554.36	486.31	491.38	629.67	583.54	560.86	453.58	251.69	1547.85	532.31	474.67	1060.11	731.17	560.92	461.53	413.45	312.27	588.22
23521	RPL13A	497.5	568.28	725.53	1136.27	502.94	334.95	285.19	239.59	281.08	261.72	833.29	406.7	588.65	762.37	304.83	222.77	299.62	466.82	448.39	608.37	510.68	598.14	629.54	561.32	503.73	435.29	249.88	1386.22	620.24	562.65	969.4	616.4	682.11	468.69	461.63	499.87	507.31
83442	SH3BGRL3	588.29	532.87	538.51	319.62	472.79	322.45	379.03	291.71	425.21	419.89	320.12	379.61	403.18	469.35	264.45	288.33	352.22	509.23	377.19	432.3	483.42	446.96	487.63	475.58	450.63	634.09	470.54	398.29	456.48	586.59	358.31	389.2	413.95	558.39	415.74	424.08	456.41
6158	RPL28	506.96	449.41	757.68	792.89	566.77	368.07	342.65	336.52	372.67	339.87	737.61	557.16	529.33	760.48	333.97	291.75	461.2	431.84	413.88	624.08	533.48	559.66	602.23	537.52	488.32	483.45	297.34	934.88	518.23	733.5	745.91	572.53	600.16	550.51	370.69	521.56	544.36
6209	RPS15	455.46	459.87	701.26	826.46	500.89	335.79	280.57	271.87	323.13	277.34	651.27	432.51	537.83	695.31	311.6	261.66	360.59	358.13	356.61	579.98	512.42	564.06	601.39	552.16	576.45	512.7	239.74	877.04	499.52	564.64	762.25	511.08	611.29	540.25	404.89	540.17	532.82
5757	PTMA	514.8	562.09	669.45	435.49	157.45	165.97	150.4	88.24	107.95	114.47	205.95	144.7	198.18	247.06	89.27	89.75	68.16	541.85	554.16	521.88	504.22	516.69	556.85	533.95	533.42	477.84	329.43	420.04	552.38	538.37	421.39	383.6	562.93	605.4	499.62	513.89	531.45
6235	RPS29	431.79	476.8	575.04	1423.93	444.25	222.87	211.77	119.65	188.1	135.22	841.98	255.99	331.17	556.89	169.14	132.44	156.99	292.61	262.19	388.61	310.18	396.12	486.4	409.14	336.1	343.19	199.3	1811.73	402.62	460.83	1211.31	762.51	589.88	324.7	363.04	319.95	366.32
6282	S100A11	366.35	475.47	505.54	305.48	1339.66	817.09	1215.78	493.53	1017.15	1125.99	594.58	1294.32	1153.28	902.15	673.08	603.5	933.95	335.66	368.27	308.49	348.82	267.87	375.49	301.04	313.86	692.67	997.36	247.74	393.78	279	289.65	588.72	246.9	304.85	323.59	396.42	309.47
6165	RPL35A	457.59	510.92	588.38	754.17	236	133.91	148.2	83.31	127.69	116.55	347.47	157.18	220.17	298.67	117.36	101.67	118.54	357.98	340.74	448.88	369.94	443.77	480.66	445.54	402.53	345.25	217.05	889.07	485.41	411.92	603.44	429.53	568.39	391.57	390.96	405.99	427.11
4332	MNDA	248.39	412.01	349.98	208.87	773.04	389.82	733.81	254.14	484.56	591.67	393.82	539.22	517.24	446.65	386.99	265.63	188.02	312.71	406.49	218.59	294.96	214.83	218.6	277.67	229.21	601.38	1223.58	78.87	391.88	139.71	153.97	489.01	162.16	208.66	232.33	380.78	258.62
11224	RPL35	431.98	432.17	696.29	707.67	283.49	154.06	137.44	73.04	113.55	93.62	375.91	161.13	214.79	299.24	91.39	81.67	99.14	371.8	352.51	471.91	419.28	479.3	545.69	470.5	512.13	405.28	222.42	925.3	530.99	516.24	658.32	401.01	579.81	448.3	411.1	478.33	515.92
4736	RPL10A	424.96	546.82	666.73	788.05	378.79	243.5	234.85	190.69	216.98	203.24	623.74	356.61	527.59	631.61	217.04	180.07	260.8	371.59	381.27	461.7	372.43	404.88	506.29	420.13	408.29	312.02	234.69	883.37	530.12	449.51	656.4	441.2	625.07	378.29	396.03	424.74	471.85
6175	RPLP0	447.81	463.27	649.11	691.11	523.85	323.39	210.81	140.11	161.63	191.21	677.82	320.62	479.5	580.14	197.69	163.03	173.82	387.19	375.12	476.85	415.41	485.87	477.88	447.2	432.46	370.52	215.99	782.76	530.88	435.74	546	390.04	567.94	368.83	432.58	439.69	442.13
6201	RPS7	432.17	460.01	603.12	758.54	112.55	65.62	76.61	32.26	60.54	43.06	219.18	63.05	87.42	128.87	47.23	31.38	26.09	345.91	364.81	443.64	406.64	446.1	472.37	457.42	450.12	330.71	230.28	833.7	491.83	438.21	649.4	432.23	494.72	417.93	397.72	397.34	463.42
4170	MCL1	238.23	236.73	205.53	253.34	168.19	213.23	273.06	123.13	196.64	232.65	300.76	241.93	273.13	238.82	159.61	127.24	77.48	266.06	354.71	162.23	211.62	199.99	193.39	206.94	202.57	283.96	563.49	197.31	240.23	148.36	240.84	472.15	205.5	258.96	227.89	232.8	210.62
6207	RPS13	397.66	516.4	554.26	732.96	414.36	223.4	229.69	170.19	224.24	212.2	551.22	338.28	431.5	590.55	192	164.04	250.61	350.78	347.41	445.68	334.8	436.25	470.82	421.6	405.62	360.66	227.64	827.7	458.21	396.65	569.02	424.22	539.89	393.16	390.88	412.29	429.12
7316	UBC	364.69	343.86	339.01	327.29	779.78	538.73	535.73	257.76	447.28	505.08	631.29	574.8	578.01	625.85	349.41	324.96	379.7	392.43	380.69	287.86	325.09	318.19	301.16	317.92	320.19	747.18	1102.06	400.35	360.95	281.95	331.43	495.86	319.62	347.2	300.97	286.98	291.28
6144	RPL21	350.6	364.99	574.18	215.08	123.59	85.62	102.02	59.89	85	36.27	75.47	47.92	51.68	69.56	49.21	45.08	47.37	297.58	301.23	394.21	402.11	474.89	493.11	418.67	476.76	485.6	194.12	353.7	434.52	391.98	191.23	142.61	579.67	404.31	411.16	420.91	466.54
1938	EEF2	450.21	435.92	509.82	626.06	418.98	420.98	290.38	301.41	311.97	360.76	512.06	407.23	545.68	600.34	298.01	265.49	273.02	451.25	413.66	505.28	434.37	487.02	443.1	440.63	408.03	308.15	239.26	522.11	461.59	371.64	548.86	441.77	467.27	366.93	392.78	476.95	419.14
4818	NKG7	411.49	219.32	173.79	327.97	286.46	206.12	152.38	179.11	167.92	98.55	232.06	155.26	248.87	292.16	162.58	144.73	201.26	335.3	191.1	274.39	440.26	577.83	409.6	248.57	402.52	356.71	143.93	873.41	287.19	611.31	731.09	398.05	486.19	591.24	279.19	184.5	394.13
3936	LCP1	375.6	438.52	336.67	367.54	439.8	400.97	497.15	222.04	406.03	427.38	284.45	433.4	481.71	397.51	274.65	247.88	215.58	435.78	449.38	351.79	418.98	410.47	364.84	368.36	391.24	412.91	642.87	330.92	456.2	346.89	363.82	519.48	364.11	432.23	375.49	412.61	404.68
4946	OAZ1	401.12	442.92	436.21	579.43	722.75	727.15	631.3	584.68	728.47	723.09	605.1	713.85	645.49	711.21	733.74	600.15	544.95	322.23	300.79	324.23	326.28	301.8	334.32	378.38	297.35	497.26	452.45	553.71	418.43	242.88	528.48	622.04	334.39	339.23	401.54	342.14	328.9
3020	H3F3A	326.01	380.24	177.16	204.9	323	553.33	289.94	120.18	213.71	331.38	212.92	299.08	579.67	260.83	261.96	104.64	149.04	105.37	308.28	162.83	127.5	89.18	174.12	228.34	103.79	259.37	649.14	107.88	175.78	203.76	114.07	206.76	180.97	159.62	127.79	214.04	97.13
6188	RPS3	407.1	395.22	540.46	773.23	392.48	241.96	218.13	156.21	191.76	187.43	625.98	264.81	387.56	507.57	181.87	144.32	195.38	336.82	265.91	444.44	407.75	439	500.42	392.38	355.59	326.51	181.84	827.45	424.04	427.64	702.58	473.49	472.15	373.88	317.91	366.11	415.62
7305	TYROBP	366.41	365.52	463.91	385.71	984.05	596.37	731.2	379.79	774.05	873.03	732.98	960.53	837.99	791.58	557.27	463.55	587.13	361.09	346.6	331.79	359.02	316.36	304.38	290.67	324.23	776.63	610.98	419.83	318.81	213.83	371.03	572.6	213.68	377.6	259.45	426.31	334.42
6204	RPS10	377.16	411.61	569	846.09	386.15	225.37	191.09	105.86	208.81	150.94	645.58	203.01	312.08	375.01	135.9	122.5	179.84	333.23	321.32	466.55	412.92	497.24	511.4	429.99	437.48	434.95	211.52	1148.77	527.71	464.97	875.21	538.53	599.65	373.11	456.13	413.73	453.04
6134	RPL10	403.51	435.55	577.95	694.98	507.46	318.7	270.59	187.45	226.09	233.1	620.74	346.29	445.63	604.29	220.08	173.83	267.29	337.89	318.56	426.34	378	408.55	473.39	406.88	377.36	316.38	216.66	753.53	459.75	410.11	583.97	413.16	549.95	346.99	381.96	404.69	349.06
3921	RPSA	372.07	445.37	522.24	572.41	491.19	303.79	224.03	141.2	179.04	183.49	651.62	284.18	419.17	587.14	165.98	159.14	205.37	347.46	336.05	404.76	320.1	419.98	403.64	353.97	327.15	261.17	192.16	793.18	373.34	409.32	371.72	368.42	571.66	289.77	333.4	310.72	364.67
5552	SRGN	324.21	347.05	188.15	194.46	367.28	325.17	468.13	140.26	340.81	325.83	423.22	311.31	376.36	341.04	226.12	204.5	88.77	199.25	216.79	120.11	204.52	131.14	168.35	163.04	152.94	532.85	676.28	236.08	295.36	127.15	203.26	445.64	170.74	213.78	212.84	229.19	168.38
3122	HLA-DRA	430.38	450.31	672.46	511.95	520.65	348.28	241.87	267.59	327.25	305.24	527.54	462.39	417.12	473.21	162.01	225.21	257.99	525.76	741.82	378.22	404.99	408.8	380.1	509.37	503.36	351.92	279.32	451.71	367.14	281.46	574.87	409.32	379.54	580.28	532.73	545.05	599.93
3689	ITGB2	412.32	399.74	356.59	445.95	343.83	365.48	344.9	197.66	361.72	358.31	276.61	274.74	464.3	325.52	224.06	207.76	236.7	418.84	306.83	371.48	393.92	357.48	284.14	303.74	361.42	316.75	359.74	369.09	320.75	270.45	531.88	601.42	319.11	403.83	327.11	386.14	332.64
8407	TAGLN2	322.96	401.68	284.13	372.49	882.99	716.01	709.48	508.52	579.34	933.25	592.58	728.33	803.91	731.91	429.78	383.54	722.97	314.96	224.21	250.78	287.69	223.29	211.14	369	224.23	388.8	614.28	383.52	325.26	211.28	394.3	463.12	252.48	215.84	382.67	211.05	213.5
6160	RPL31	352.73	439.05	450.98	1078.56	159.51	88.97	116.67	53.11	111.04	64.02	278.93	85.09	121.66	188.91	58.78	51.2	44.25	275.73	289.43	339.73	280.87	324.78	374.76	347.64	332.65	275.95	194.52	1231.04	444.09	303.97	917.93	599.71	492.34	298.73	324.69	335.19	343.32
10437	IFI30	363.67	411.07	377.73	492.75	491.27	326.85	337.46	226.83	440.28	443.76	314.6	483.09	454.04	420.42	228.82	237.99	265.8	376.73	380.93	268.53	257.66	242.92	235.59	244.89	249.08	298.93	281.98	352.69	303.57	142.3	452.06	454.31	194.54	342.9	303.32	345.02	282.23
2197	FAU	355.98	370.66	493.59	572.34	371.47	205.67	178.54	133.86	205.61	177.48	473.91	253.92	305.2	392	176.31	141.46	180.21	305.38	313.1	360.02	332.09	335.04	376.21	342.03	331.43	357.71	244.81	718.09	376.18	352.77	543.07	411.86	438.54	316.39	303.59	332.49	326.67
3726	JUNB	142.47	150.65	166.45	198.39	67.56	96.06	115.95	60.11	106.68	111.34	117.13	124.06	137.49	102.09	78.74	60.97	73.61	141.72	318.6	89.95	152.91	111.74	119.55	130.82	112.52	662.06	1186.29	147.12	164.04	87.61	145.71	504.04	101.67	249.16	133.7	144.17	101.97
6141	RPL18	374.99	376.17	524.64	677.07	409.22	299.37	228.94	208.37	231.95	232.03	591.59	350.74	486.8	612.47	226.64	175.34	284.61	293.33	277.76	406.85	354.94	370.26	430.39	376.07	359.05	341.21	182.2	686.22	391.51	424.14	591.87	395.34	477.66	304.05	326.59	365.98	370.37
2207	FCER1G	381.28	431.6	364.65	228	374.6	134.61	223.78	110.85	321.21	223.34	177.94	349.59	332.74	276.63	137.18	130.77	190.43	376.52	386.27	362.46	289.1	250.91	280.6	327.67	353.89	523.19	342.03	200.14	282.57	167.54	171.54	305.06	232.42	521.08	285.29	515.24	278.37
11151	CORO1A	305.95	304.47	352.44	640.32	618.49	582.69	613.86	410.94	641.43	690.23	536.13	728.97	721.95	701.17	499.14	390.85	457.65	259.25	299.93	323.62	323.22	321.59	317.4	314.45	268	424.86	351.79	647.5	315.37	283.49	630.11	657.52	337.27	278.63	271.48	304.48	307.59
4666	NACA	320.71	415.94	403.37	481.83	258.78	175.1	186.22	113.81	152.14	136.62	261.35	192.07	243.61	301.15	123.01	116.35	124.94	341.01	331.55	307.58	258.35	310.81	300.92	291.67	278.74	214.19	202.9	509.23	382.33	250.63	419.74	351.25	398.46	295.84	335.26	310.89	290.18
1441	CSF3R	223.34	201.27	192.51	187.64	685.94	655.73	848.69	482.25	678.51	968.69	1008.95	1067.51	1128.57	788.21	716.39	463.81	495.21	200.09	182.3	131.18	244.98	119	155.34	211.7	141.68	768.95	1194.41	100.37	170.7	117.91	116.11	498.2	91.85	120.62	148.55	234.49	164.07
6231	RPS26	324.81	71.17	466.22	342.66	162.85	190.26	96.31	160.8	96.87	79.33	48.14	40.36	217.7	60.06	92.77	25.74	172.58	260.06	57.3	78.53	340.85	363.29	70.89	61.29	619.22	73.9	38.34	482.84	63.92	101.35	58.73	370.27	68.15	86.8	283.45	69.09	78.14
10365	KLF2	207.07	178	237.43	421.89	149.85	239.37	209.08	195.13	235.11	224.78	288.17	242.31	317.56	292.51	187.32	124.88	162.02	144.03	273.97	223.61	222.39	236.63	266.34	293.61	267.82	277.88	247.6	438.41	179	316.97	458.78	391.76	249.05	232.05	238.8	232.02	242.63
2219	FCN1	372.66	486.16	454.79	558.87	445.94	379.52	341.62	262.05	462.17	458.39	354.94	462.56	345.39	436.68	224.76	233.07	175.52	462.32	379.12	380.31	509.52	247.84	408.09	257.51	418.44	290.59	296.25	311.49	307.79	171.71	560.66	912.44	190.15	370.36	336.18	471.85	401.2
25873	RPL36	329.12	407.94	532.26	733.54	297.57	204.49	182.63	141.73	166.9	155.36	470.67	246.38	342.33	474.06	150.53	123.56	215.7	247.5	290.24	353.73	341.82	367.98	417.7	361.79	354.63	314.28	166.45	835.16	362.03	335.85	668.03	393.27	500.69	313.81	322.8	362.35	368.23
5216	PFN1	332.19	278.2	359.8	543.51	436.53	380.83	388.93	312.88	487.2	482.24	418.9	514.2	528	590.72	364.17	287.68	400.3	262	266.72	315.08	340.98	352.65	330.73	305.11	309.69	350.59	247.56	599.02	330.33	390.46	608.84	517.72	317.58	346.83	254.97	294.31	315.94
6152	RPL24	325.01	369.91	443.16	542.18	244.14	120.62	134.1	69.35	123.43	80	261.82	143.89	167.34	246.46	90.5	78.07	94.14	268.33	260.5	310.61	266.53	319.72	327.93	298.41	306.16	245.94	166.23	697.04	367.14	332.33	478.43	346.05	419.78	271.99	311.63	291.76	286.83
6233	RPS27A	290.74	361.43	332.88	652.09	235.04	125.29	158.65	89.47	132.61	77.39	287.37	134.94	207.9	255.07	83.15	78.2	93.26	226.42	232.21	236.51	214.68	266.82	290.23	269.25	250.84	205.77	154.04	840.11	356.96	247.07	560.64	389.19	401.92	217.08	288.42	236.42	266.9
6234	RPS28	303.77	324.98	325.62	816.62	461.65	298.58	287.83	197.07	230.22	189.04	461.7	356.55	509.89	684.72	181.01	196.08	264.14	191.18	182.73	374.47	306.2	346.08	389.95	328	337.9	364.64	142.68	1149.68	294.29	362.93	718.67	440.22	425.71	278.39	239.92	312.19	280.97
23406	COTL1	309.12	336.58	292.62	365.79	535.22	426.27	442.68	248.75	409.3	463.95	307.06	446	456.68	425.31	315.85	263.36	298.3	333.96	342.09	317.77	291.14	262.53	259.19	261.6	273	359.35	402.15	306.77	305.9	179.5	300.25	444.46	232.96	284.06	291.64	317.3	283.02
1831	TSC22D3	239.37	219.34	160.01	178.96	243.01	193.84	270.95	135.52	212.2	296.38	292.21	284.34	285.43	283.16	151.36	152.9	130.98	139.86	157.71	134.93	149.63	126.28	131.18	220.11	130.64	286.55	383.11	307.06	148.76	163.8	256.4	418.02	218.14	222.83	137.53	107.59	164.44
1471	CST3	329.22	331.38	411.31	411.52	296.82	223.78	197.53	169.97	315.59	336.92	174.63	352.01	272.7	309.28	191.95	173.65	226.73	302.36	328.31	335.54	324.82	245.74	253.98	299	307.38	342.2	208.06	378.07	267.97	222.05	426.83	413.41	211.42	402.36	314.59	426.64	344.94
6223	RPS19	305.67	318.35	369.04	864.34	449.94	275.26	257.31	218.57	218.25	206.45	606.27	350.38	484.13	648.11	223.03	163.7	288.71	222.43	209.03	294.49	254.84	309.83	329.94	314.12	288.59	263.02	137.94	1058.83	323.87	277.85	759.03	469.49	401.57	262.82	260.51	251.06	288.62
7832	BTG2	58.42	63.34	102.3	122.73	36.54	49.45	49.01	31.88	39.88	52.44	64.5	53.83	74.98	62.61	34.67	34.43	25.44	52.26	188.41	62.4	155.48	85.59	74.14	95.03	92.61	102.02	265.84	89.34	146.78	71.59	95.28	142.27	83.72	62.31	127.29	142.13	83.2
1520	CTSS	259.6	334.4	239.35	233.15	223.87	219.16	276.55	114.91	235.32	246.38	258.66	217.09	224.99	207.49	152.62	138.31	85.77	336.84	343.38	212.77	217.08	212.7	176.14	200.12	221.4	215.23	368.85	139.81	277.31	90.88	206.37	382.65	154.9	262.84	253.35	318.69	222.41
7431	VIM	294.75	394.53	320.19	501.88	344	335.82	358.34	188.67	296.81	333.66	236.62	294.08	281.82	334.97	163.2	159.23	211.37	328.73	279.25	340.57	310.66	277.6	276.38	292.76	258.09	197.29	236.11	336.41	236.01	192.49	502.99	591.31	192.17	273.2	234.97	329.41	226.45
4637	MYL6	292.41	299.31	265.31	399.62	488.04	261.05	332.11	171.53	277.49	224.88	330.4	213.39	229.29	275.96	174.53	168.87	165.7	219.52	217.12	208.32	230.3	237.15	255.53	269.38	281.62	398.95	341.05	504.07	307.98	203.81	386.93	448.59	232.01	253.16	244.05	246.67	237.51
2124	EVI2B	242.89	252.89	276.17	118.62	199.23	179.36	226.82	109.2	199.6	197.85	179.15	205.67	218.47	199.24	152.82	115.89	99.4	278.14	278.67	216.73	241.42	215.83	215.88	248.93	223.18	318.51	593.19	94.08	271.59	195.4	105.66	187.33	164.9	231.07	210.97	295.73	254.39
3312	HSPA8	214.35	206.1	407.53	351.63	178.68	166.51	165.16	107.39	110.53	115.03	228.26	152.22	211.93	239.2	88.28	103.1	72.14	265.34	363.13	292.37	292.54	367.93	329.45	274.69	315.54	212.25	137.81	331.86	354.52	317.96	341.18	249.05	407.38	283.64	353.69	261.4	291.95
4478	MSN	292.17	273.75	235.55	261.42	145.37	202.5	213.41	135.08	183.68	225.15	120.77	204.4	254.92	189.21	138.03	122.81	106.93	289.12	274.23	256.91	287.58	275.63	237.96	238.71	266.73	270.36	314.36	251.81	279.42	254.13	278.86	348.41	251.21	300.45	249.47	250.21	257.26
4046	LSP1	254.04	271.38	289.18	303.32	389.59	332.53	383.53	257.19	491.09	501.64	261.42	443.56	471.28	340.56	309.51	239.12	358.06	207.49	200	252.14	285.67	210.82	219.49	220.7	188.16	317.8	406.22	252.09	178.07	184.33	272.71	386.43	210.64	205.56	223.52	247.43	221.77
10209	EIF1	267.84	309.75	180.33	198.22	135.8	113.09	113.54	85.29	103.78	129.8	147.24	136.7	158.1	177.1	89.42	83.82	96.72	288.81	231.83	186.01	180.38	187.71	187.5	159.85	170.87	510.28	601.23	257.51	194.22	141.85	183.75	285.6	205.03	234.69	187.65	203.55	179.51
5880	RAC2	260.45	246.3	303.83	305.34	342.72	335.94	378.14	252.04	390.03	391.99	339.7	433.58	449.96	416.05	322.97	212.02	310.64	220.58	250.21	264.73	282.41	298.44	290.46	261.07	257.17	300.05	323.28	350.76	256.47	277.22	343.41	380.54	299.28	265.58	220.88	249.6	259.07
2215	FCGR3B	95.6	211.96	216.86	109.54	743.58	667.21	1013.35	467.05	405.21	881.51	427.28	1025.17	978.47	314.67	590.34	455.53	439.92	96.85	180.43	31.26	170	48.57	195.28	174.51	83.1	606.9	1336.31	30.52	308.03	77.01	32.41	262.66	44.91	46.26	108.54	100.44	40.72
728358	DEFA1B	329.47	846.11	157.58	367.49	420.96	525.87	68.97	7.58	34.09	704.89	21.3	99.15	75.45	159.47	81.94	756.12	88.35	182.26	952.42	109.31	149.92	101.14	146.01	69.04	167.49	1010.87	730.08	26.03	625.49	261.22	518.12	462.35	113.25	253.74	44.28	898.4	243.34
10109	ARPC2	275.77	245.77	261.8	243.96	264.46	188.91	228.27	98	183.21	158.43	174.29	181.34	196.49	187.03	116.82	104.07	96.17	241.97	256.85	224.12	254.34	249.03	253.41	243.32	235.13	341.31	336.24	286.36	277.96	264.28	236.24	280.66	241.65	289.61	232.41	253.08	248.69
11337	GABARAP	226.31	266.86	242.31	202.46	438.08	266.42	310.3	188.32	361.25	350.68	268.57	387.3	329.16	326.95	224.5	203.13	280.21	244.82	220.37	189.93	200.75	189.74	204.8	199.92	199.15	426.1	375.68	224.78	230.31	201.84	173.43	257.49	178.19	225.25	210.9	228.09	203.09
3178	HNRNPA1	250.97	304.67	288.06	347.93	127.63	122.69	121.17	81.35	91.1	90.42	177.11	128.42	171.67	207.55	80.87	79.62	66.08	280.86	280.15	252.26	231.48	275.02	261.12	253.4	274.07	152.21	146.93	420.36	306.41	233.86	360.68	256.28	327.93	260.1	258.36	244.46	264.01
6303	SAT1	208.27	185.78	149.66	171.7	157.16	130.15	153.21	64.26	128.35	106.81	144.77	172	147.58	116.18	87.39	74.9	64.07	207.56	301.92	154.73	167.01	128.39	120.47	156	161.31	320.78	690.22	205.23	235.46	98.07	155.58	289.7	135.37	252.08	150.14	164.83	120.73
7314	UBB	255.76	230.71	302.65	360.95	496.8	981.66	475.51	859.09	484.38	446.06	417.82	568.18	516.85	636.67	494.78	595.84	471.56	239.74	237.39	213.58	214.58	263.55	292.84	235.26	221.89	244.62	190.85	367.7	279.95	241.9	375.96	298.63	256.17	281.49	234.05	197.6	215.3
963	CD53	239.59	249.48	258.14	222.86	278.92	251.09	278.08	149.41	226.81	269.81	287.28	273.89	339.74	305.95	190.47	165.35	175.32	199.77	220.7	187.16	227.94	218.3	239.41	224.22	222.94	225.53	298.06	232.96	245.73	220.95	264.87	292.16	263.82	231.7	229.24	231.68	242.22
1958	EGR1	3.78	10.16	84.56	82.79	0.52	0.87	0.55	0.27	0.64	0.98	0.18	0.75	0.61	0.13	0.48	0.46	0.62	17.61	322.19	25.81	74.32	64.06	44.99	44.24	45.04	36.93	55.34	45.67	60.5	20.43	42.31	115.45	40.95	10.89	77.45	81.75	40.73
387	RHOA	259.01	270.21	220.16	215.06	207.9	198.51	210.23	112.35	196.87	221.73	154.65	208.8	243.28	220.31	141.23	128.14	117.63	255.88	252.34	215.75	220.64	222.67	228.47	225.51	237.49	276.95	288.45	194.61	269.09	203.43	197.42	245.7	217.1	269.07	237.1	247.95	234.69
1535	CYBA	271.8	247.19	295.24	400.07	412.39	352.02	410.26	252.6	442.27	426.27	418.72	444.04	465.04	472.05	328.01	263.09	369.98	202.69	183.05	229.06	251.19	227.23	233.1	191	208.89	372.2	287.85	454.75	226.59	223.1	439.48	466.84	224.11	229.01	197.95	230.08	227.55
10578	GNLY	300.03	72.02	128.72	291.15	266.57	157.58	95.42	129.48	175.71	99.35	241.66	107.44	154.27	275.45	133.84	96.52	111.22	253.56	68.9	205.53	272.34	440.81	234.29	149.14	248.3	263.75	127.61	832.93	182.32	358.99	345.63	292.69	343.16	282.39	223.49	93.35	185.76
5788	PTPRC	234.29	257.24	218.91	265.9	90.02	166.2	227.4	110.45	145.11	168.49	206.81	136.24	235.77	179.37	121.76	96.02	51.44	265	272.54	207.55	245.74	257.86	219.71	233.69	247.63	163.76	332.78	214.93	258.47	183.48	259.99	303.93	256.83	274.61	262.29	220.49	222.78
226	ALDOA	280.52	302.87	253.76	284.01	374.68	272.19	294.09	172.76	309.61	368.44	208.95	361.43	334.87	305.22	212.18	189.62	228.83	256.71	237.59	254.34	236.45	225.78	214.62	220.04	206.5	284.52	267.51	227.69	246.95	179.2	247.61	342.06	199.51	234.23	201.54	259.94	233.88
53827	FXYD5	306.63	285.12	392.04	193.87	183.09	128.34	132.98	104.75	105.69	116.13	185.5	154.91	198.22	245.04	96.71	89.03	126.42	253.89	246.88	336.91	269.52	269.07	314.58	272.53	256.17	225.93	158.43	223.13	283.17	284.81	185.51	159.76	303.81	291.39	213.2	293.88	288.79
689	BTF3	259.6	268.05	298.37	224.46	151.47	96.37	113.81	86.48	114.85	94.67	132.31	108.72	125.25	147.26	87.08	75.98	84.85	246.21	229.26	238.34	214.46	258.92	256.03	240.7	246.4	186.27	150.91	245.59	280.72	215.47	216.52	172.39	261.31	241.96	219.28	255.53	250.31
6161	RPL32	240.15	288.66	381.44	429.69	244.49	132.2	141.23	102.22	133.99	104.97	272.13	162.74	205.56	271.8	106	88.51	141.68	219.45	214.82	284.88	241.83	262.36	314.15	281.78	271.57	220.04	129.72	499.59	283.85	266.5	371.88	235.25	339.51	252.78	225.2	272.51	280.83
6171	RPL41	211.24	277.89	267.54	272.4	119.53	58.06	39.95	18.11	45.03	14.19	94.15	44.11	27.36	59.11	25.1	25.14	24.54	184.52	237.81	270.9	214.99	300.63	348.07	362.5	281.59	280.07	52.21	345.03	289.39	181.14	185.71	106.56	339.47	279.47	141.14	286.23	284.46
10627	MYL12A	196.63	242.57	239.63	231.01	223.14	148.07	195.52	99.02	177.29	138.04	178.39	181.43	207.06	234.41	133.11	98.78	120.47	179.4	191.74	184.04	194.37	215.55	238.93	218.77	198.53	197.18	222.03	296.87	264.72	237.3	224.73	229.22	260.31	215.53	229.42	201.08	223.71
6224	RPS20	207.14	231.86	326.08	267.45	128.83	66.2	73.47	47.4	64.6	37.91	180.08	88.12	133.92	185.31	60.92	48.74	52.62	165.25	188.21	205.97	189.15	211.32	242.1	205.77	212.79	163.41	129.04	351.8	265.17	280.37	207.8	145.77	319.58	213.06	230.56	198.12	207.92
2357	FPR1	175.51	234.03	159.17	123.52	754.18	527.1	839.75	355.51	681.77	897.06	580.5	753.23	788.31	636.87	536.4	363.89	498.38	135.76	132.67	91.94	178.95	90.51	112.84	151.15	102.87	373.25	666.45	74.69	182.06	71.14	119.09	421.4	73.74	99.33	100.81	147.66	115.58
8519	IFITM1	234.53	225.93	312.76	236.99	355.36	296.37	406.83	261.67	348.93	214.24	628.09	772.33	468.93	508.7	191.53	211.34	440.58	205.29	222.27	259.53	258.48	304.13	304.15	276.63	300.49	379.85	399.01	304.97	278.32	393.96	277	257.89	410.3	327.56	182.32	229.72	225.12
951	CD37	223.69	232	333.88	244.88	181.16	149.17	135.58	131.93	166	159.96	191.84	163.85	229.44	230.98	107.99	95.55	158.81	224.78	229.48	262.4	264.57	228.8	282.1	300.49	257.16	327.36	242.46	189.58	224.48	289.83	250.87	176.79	286.36	232.37	251.97	262.57	265.57
6277	S100A6	219.96	289.98	226.82	533.71	1062.42	524.39	701.63	276.72	627.43	656.84	424.4	627.78	479.28	624.75	379.82	301.03	381.35	180.86	176.28	160.94	158.09	159.56	172.22	153.38	158.27	241.6	255.01	554.15	226.81	107.39	496.67	716.12	153.99	168.09	163.09	203.71	171.53
301	ANXA1	210.23	265.11	195.5	201.61	117.35	79.1	97.54	44.06	71.9	63.84	104.94	73.41	68.36	95.08	40.11	36.02	32.49	219.98	220.83	169.96	157.91	173.02	167.68	164.08	162.18	122.57	145.08	207.83	183.05	117.02	213.61	250.82	140.99	192.52	205.44	227.85	152.23
10487	CAP1	199.38	228.06	188	188.34	274.94	221.03	263.91	125.33	215.95	203.59	164.65	199.86	230.44	204.81	146.47	112.94	112.18	202.37	203.94	167.15	194.84	194.13	173.43	185.93	180.3	226.31	288.56	167.62	237.53	174.15	171.76	239.38	186.51	201.19	193.41	197.29	192.29
6193	RPS5	220.24	266.06	341.66	603.8	386.6	220.44	182.53	153.56	173.7	179.9	619.82	266.48	382.94	479.96	150.13	154.85	203.64	185.38	164.06	237.21	211.02	242.56	266.16	227.04	222.81	185.2	120.61	448.09	276.4	223.73	440.17	311.06	306.43	185.12	203.44	247.65	241.26
5551	PRF1	228.8	69.83	99.77	151.48	58.86	63.31	65.07	56.46	49.66	42.02	63.02	53.36	89.65	86.1	40.24	47.13	39.14	157.32	89.39	169.53	232.39	290.08	161.51	111.4	199.46	106.86	76.94	459.74	132.45	277.58	322.63	215.87	289.97	265.49	183.21	86.61	168.21
6402	SELL	156.14	320.69	258.61	226.27	535.68	411.27	616.81	267.43	472.44	468.72	399.86	589.26	517.53	453.66	339.47	206.78	282.24	214.94	246.56	198.58	188.88	162.82	211.35	209.18	154.56	353	599.84	137.33	219.87	167.02	174.74	345.07	254.4	178.41	224.67	231.82	172.78
2876	GPX1	319.32	302.89	222.56	283.09	303.63	295.68	202.78	326.56	280.1	207.22	220.44	231.37	234.11	281.14	338.39	347.8	334.97	200.94	120.34	200.69	191.65	161	190.23	261.18	169.65	208.22	125.25	276.73	217.64	162.02	260.3	265.69	152.27	227.12	298.94	247.6	177.77
2268	FGR	176.54	201.09	168.95	228.22	208.22	197.85	235.59	132.84	199.35	258.8	217.71	230.26	271.04	198.48	176.78	121.22	150.08	164.59	194.69	170.77	178.4	165.97	149.39	148.77	165.8	233.88	276.12	189.99	159.18	113.64	207.44	272.44	120.58	177.91	165.82	194.42	151.53
9802	DAZAP2	226.48	237.15	209.05	170.47	135.12	175.71	195.25	97.03	163.31	199.76	156.27	170.3	199.65	176.7	127.87	111.69	83.23	218.59	195.1	170.05	183.18	169.5	170.65	173.64	164.3	225.97	314.45	172.18	208.86	170.5	160.93	204.43	167.11	200.51	178.26	186.8	174.32
3123	HLA-DRB1	247.7	180.16	378.15	315.64	128.35	287.43	128.44	140.04	205.84	267.32	196.94	362.36	329.12	194.82	166.52	148.53	214.54	256.07	407.25	199.03	205.57	275.35	175.57	267.14	253.33	183.74	176.3	227.01	144.37	128.22	543.7	286.21	255.88	376.77	244	170.28	281.51
9235	IL32	212.65	188.85	247.45	297.13	220.41	193.48	139.29	163.69	124.2	101.8	244.78	212.72	291.69	345.74	162.65	111.89	185.26	146.95	166.15	206.09	292.68	372.33	347.67	265.85	239.16	182.08	74.45	444.78	297.55	379.13	392.94	162.48	309.04	295.57	148.73	197.34	229.06
100616427	MIR5096	134.22	173.84	72.86	46.99	26.71	15.83	65.77	11.18	46.35	34.39	59.12	41.9	37.26	44.32	30.68	31.47	9.36	128.99	127.07	211.1	185.98	147.47	197.01	115.07	130.34	208.59	72.89	77.64	110.52	150.46	56.65	37.82	141.18	160.63	118.25	130.85	94.08
NM_005719	NM_005719	215.33	229.09	229.5	252.53	292.72	185.12	265.53	87.08	193.45	148.58	150.96	182.74	182.37	180.24	122.56	108.85	98.91	214.47	224.06	164.2	164.21	174.38	175.44	183.33	167.59	234.05	338.98	254.06	222.02	115.78	234.01	306.58	194.15	206.31	188.23	207.64	183.94
514	ATP5E	174.05	189.98	210.96	332.99	205.39	142.6	177.19	76.07	157.07	95.83	198.88	137.18	133.66	178.63	116.57	136.06	88.15	141.36	138.05	138.29	141.14	166.05	172.48	157.16	146.73	224.24	177.25	442.96	180.87	141.9	332.12	289.84	196.73	159.93	148.33	146.21	140.61
2316	FLNA	236.74	198.51	161.85	299.15	71.19	110.77	91.38	83.43	88.47	85.61	70.97	84.88	118.47	97.65	64.37	59.9	59.84	265.31	192.42	217.49	275.46	256.5	193.5	221.03	223.82	118.18	117.07	293.66	187.64	189.9	368.32	301.04	217.92	267.6	242.12	180.7	208.93
51411	BIN2	193.73	169.85	157.19	139.03	121.98	112.33	127.18	70.02	89.37	110.08	121.49	109.75	136.88	110.48	76.34	63.6	65.8	171.64	158.41	164.67	177.52	190.92	164.64	171.16	169.18	189.02	211.96	148.74	157.78	163.79	140.92	180.07	144.98	188.25	144.25	151.02	154.38
7791	ZYX	190.15	205.96	181.91	162.6	203.39	223.37	272.22	150.64	288.5	303.19	168.3	311.85	317.69	223.85	194.14	145.55	218.47	195.06	156.9	175.77	167.76	154.27	171.63	191.57	162.79	264.45	352.21	115.78	146.5	143.66	154.57	232.7	121.41	174.49	128.26	213.05	169.41
4542	MYO1F	169.02	144.8	101.98	154.28	262.27	251.37	294.4	147.45	267.51	305.12	229.63	274.25	304.59	211.56	211.4	139.78	193.72	152.77	126.26	133.66	170.58	147.45	134.07	129.04	129.96	245.63	340.9	162.84	120.68	115.51	168.9	305.82	100.08	134.24	114.88	145.37	124.85
1655	DDX5	184.5	199.22	197.09	265.29	57.51	84.79	76.99	49.56	64.11	76.82	149.64	65.86	109.76	104.53	58.6	43.34	38.76	190.31	182.66	168.02	168.27	182.19	180	151.31	163.41	161.46	203.38	250.2	177.3	148.88	208.15	233.18	189.2	182.91	180.18	152.63	169.31
2771	GNAI2	197.5	197.78	192.23	251.08	318.85	276.92	302	180.32	286.05	327.56	230.6	333.71	337.66	312.08	222.09	196.01	212.01	175.65	173.23	175.57	181.6	165.69	168.16	158.58	166.13	254.07	242.22	224.55	172.84	141.3	249.86	311.88	146.07	178.15	154.25	181.79	166.22
409	ARRB2	182.5	175.22	158.18	130.34	224.07	182.81	169.13	110.51	171.94	198.02	173.97	212.62	206.61	170.17	130.83	118.66	120.98	158.05	143.3	144.05	150.05	127.74	129.14	131.56	129.01	231.76	295.33	121.13	145.43	109.95	114.39	181.42	110.26	141.41	118.64	170.7	131.4
3561	IL2RG	178.75	129.16	202.73	177.68	203.97	144.79	173.48	133.88	163.12	146.77	209.6	210.02	248.6	244.4	114.91	96.17	170.87	148.58	160.08	160.07	192.83	222.57	203.91	196.5	180.73	202.95	169.31	201.83	175.97	262.76	209.45	145.23	227.79	198.43	156.12	128.56	189.37
2014	EMP3	209.38	194.08	216.78	178.58	183.39	130.68	101.31	79.89	104.86	108.14	124.39	131.15	147.78	172.67	83.97	69.63	106.34	169.81	162.35	173.51	168.08	176.53	167.68	161.02	167.16	188.1	124.02	200.54	190.09	167.49	177.25	162.49	188.62	189.67	168.44	172.52	157.9
6648	SOD2	129.89	133.46	76	115.52	267.45	356.01	515.11	242.1	352.04	362.45	270.44	356.14	470.8	255.12	274.95	250.7	184.1	120.22	142.21	58.61	136.31	71.7	73.13	121.15	93.17	274.46	560.36	60.77	127.94	60.11	107.95	398.6	65.68	92.27	105.17	122.12	90.12
103910	MYL12B	178.8	175.79	174.49	182.3	164.7	111.93	137.62	63.92	115.8	88.64	142.89	128.09	134.08	152.93	82.9	73.61	74.95	143.86	159.82	138.4	147.26	176.35	169.41	150.57	142.36	152.84	198.75	211.4	202.97	145.04	180.13	179.06	180.58	163.1	165.15	151.6	152.08
9516	LITAF	146.29	126.57	101.73	89.32	236.35	288.05	406.74	177.09	277.3	339.65	200.67	334.07	339.96	222.34	221.94	174.85	192.08	115.65	94.61	91.12	132.48	124.78	115.49	110.93	108.79	279.16	430.9	116.55	131.93	119.92	104.76	180.24	127.06	110.67	113.05	99.74	108.08
6227	RPS21	177.12	185.19	196.21	791.03	287.1	143	120.07	74.34	108.27	86.84	443.62	175.59	252.36	343.88	118.36	83.24	113.59	112.24	112.86	169.62	150.53	159.46	182.34	171.83	159.47	142.8	82.73	959.29	191.72	159.36	667.16	477.06	240.68	124.71	144.53	159.48	171.95
2896	GRN	198.51	202.64	183.21	227.99	189.19	181.23	169.34	127.89	208.77	262.27	130.54	266.46	199.81	168.89	149.36	113.89	109.72	172.52	157.32	165.76	143.13	125.1	133.09	115.9	134.86	165.81	142.41	145.61	135.91	76	213.38	291.7	91.65	163.24	142.95	222.43	165.38
1192	CLIC1	174.23	198.8	188.21	177.46	323.9	200.35	252.93	98.62	205.02	197.9	224.81	215.86	217.13	220.97	143.7	113.87	113.72	151.99	167.89	146.47	154.22	161.98	159.48	157.49	143.58	212.33	244.68	189.93	178.61	132.38	183.08	215.52	141.48	158.47	141.88	168.27	158.32
1509	CTSD	211.23	191.73	159.3	210.45	175.12	158.47	155.32	97.89	181.82	224.61	114.81	180.38	147.56	142.26	128.39	99.24	90.07	150.68	144.17	156.71	148.48	137.4	138.94	116.25	128.01	195.61	130.55	182.24	136.92	113.28	183.65	270.75	109.35	156.92	136.63	182.44	128.54
6283	S100A12	197.07	376.89	167.4	78.75	454.45	96.3	176.11	35.18	229.53	72.66	61.24	162.35	74.5	108.48	81.09	69.4	46.83	157.79	130.69	181.41	189.11	117.61	217.41	111.04	89.82	288.56	427.09	54.23	223.8	84.64	75.2	355.93	65.76	116.65	90.58	297.15	151.38
199	AIF1	163.13	207.48	198.53	170.79	195.17	82.24	181.2	57.17	138.83	103.55	81.12	113.95	106.92	115.69	81.25	55.94	55.25	184.64	191.13	145.22	153.83	125.44	114.05	133.1	152.09	268.07	283.33	187.71	190.57	92.76	141.08	205.94	112.71	163.72	134.37	177.5	141.06
293	SLC25A6	196.19	177.8	190.57	306.28	194.81	150.71	110.72	92.05	136.62	149.18	217.97	177.98	205.45	239.13	121.27	105.76	116.97	185.45	167.7	200.43	181.95	183.25	164.57	155.82	164.31	147.03	95.97	285.13	185.11	148.18	269.95	219.26	161.86	165.98	139.59	197.48	166.69
653361	NCF1	124.85	133.86	124.92	148.93	422.92	245.75	355.69	235.43	441.62	361.76	257.04	417.73	311.37	247.48	261.17	168.03	320.1	130.57	167.47	111.93	103.84	74.7	97.35	123.13	74.03	255.67	297.47	101.02	108.95	80.95	159.88	437.89	64.1	108.97	110.52	121.2	93.29
1933	EEF1B2	169.01	235.24	269.09	357.18	59.03	30.68	50.16	18.79	25.69	29.32	109.06	37.97	59	80.47	25.19	19.52	24.5	165.28	174.83	181.3	155.31	169.31	196.61	188.8	173.78	124.93	96.8	343.95	200.03	166.32	292.96	216.19	243.86	150.9	169.89	171.01	191.1
10095	ARPC1B	197.75	182.68	165.23	304.47	272.19	235.93	265.79	123.96	239.42	244.17	184.39	251.97	281.66	258.97	172.61	153.85	177.41	150.98	140.72	158.29	156.62	139.71	148.35	167.54	141.3	175.45	155.96	267.08	169.06	116.27	279.2	305.29	122.39	166.67	151.79	154.78	136.73
29997	GLTSCR2	177.4	183.84	249.91	343.81	224.15	195	151.42	123.94	133.9	130.58	360.78	177.41	308.44	378.54	133.11	99.22	136.54	174.63	153.4	208.33	173.59	191.77	209.53	181.8	158.06	125.25	91.36	365.39	199.44	199.02	323.3	225.69	261.18	159.84	179.55	187.93	180.42
4900	NRGN	323.48	307.09	177.46	96.86	52.84	68.67	97.31	80.38	119.24	90.64	30.08	46.94	73.82	77.06	76.53	80.45	163.62	247.79	87.83	235.87	240.5	133.46	125.31	344.2	161.72	181.94	100.38	143.91	241.13	226.05	109.4	73.46	154.29	301.73	374.36	115.76	179.03
4904	YBX1	187.19	191.27	200.3	191.91	148.21	166.99	146.62	136.86	147.37	145.58	133.96	143.16	162.42	168.67	162.86	183.5	187.5	197.64	201.65	181.98	165.99	193.57	179.16	183.51	173.95	134.79	108.31	186.04	191.67	141.24	174.87	158.52	178.2	205.69	159.17	179.86	180.59
283131	NEAT1	159.41	149.34	137.99	322.3	14.3	55.4	67.02	46.06	74.66	61.84	160.99	70.18	90.36	88.27	67.7	45.78	25.52	187.67	190.32	147.43	135.67	149.2	147.45	171.4	147.07	52.43	199.69	248.42	114.63	134.35	324.34	281.07	147.96	162.09	116.27	131.9	115.8
6688	SPI1	191.9	198.46	158.57	175.06	364.96	344.69	404.39	254.67	417.16	472	244	452.31	441.6	299.49	318.29	214.29	358.45	157.23	152.3	160.94	156.54	128.02	131.88	166.97	137.19	325.46	423.05	117.32	132.06	77.66	151.11	319.11	81.02	166.48	113.81	203.8	127.62
64744	SMAP2	114.21	160.67	155.65	94.21	193.79	143.29	157.85	98.16	181.82	256.08	155.71	219.63	185.33	204.13	112.63	137.23	99.2	115.67	131.15	111.37	151.91	110.32	127.74	183.44	139.56	272.44	348.85	106.64	151.63	147.78	114.91	242.04	140.01	122.2	107.56	148.11	134.75
7040	TGFB1	213.38	176.71	130.29	152.4	125.61	112.1	140.13	99.51	159.33	140.72	117.94	148.65	139.59	134.14	102.33	83.43	121.8	176.32	131.66	185.72	185.14	184.97	177.23	187.17	155.06	165.36	166.14	155.23	145.23	180.47	158.23	160	149.9	204	180.67	156.66	157.49
79180	EFHD2	167.96	136.32	116.76	183.83	232.24	210.91	268.89	160.34	250.65	241.55	223.27	264.33	306.27	256.62	193.11	145.63	191.04	137.57	118.11	124.53	153.31	160.43	142.37	117.81	136.78	191.85	194.4	268.81	112.51	137.67	235.56	271.73	120.18	161.12	126.04	116.97	130.34
976	CD97	158.42	136.43	113.78	134.02	164.36	203.41	193.19	130.01	164.61	246.06	202.31	221.16	251.64	177.29	117.48	100.51	138.72	131.72	117.6	115.08	135.92	113.89	107.8	127.27	115.25	205.68	267.37	143.33	114.95	107.1	177.54	262.77	126.33	144.87	125.99	116.28	97.26
2778	GNAS	207.08	237.78	199.59	236.41	221.05	287.19	248.03	385.83	249.97	241.57	160.09	213.74	231.05	252.65	217.88	185.85	172.22	198.24	183.09	196.83	205	193.49	193.46	246.84	198.83	161.12	174.22	196.15	213.69	166.88	207.25	209.32	190.8	230.91	217.18	182.42	202.76
219972	MPEG1	190.92	213.33	202.27	139.39	58.95	67.09	66.48	47.25	69.75	90.25	51.94	63.86	62.19	57.11	40.09	47.63	30.09	220.41	216.86	164.35	151.56	136.52	112.65	131.16	146.11	90.88	93.03	80.57	156.9	66.28	114.39	148.24	89.31	146.41	156.1	206.35	143.32
2999	GZMH	187.03	66.3	58.9	79.1	96.03	45.72	35.49	41.21	43.69	22.41	59.45	22.86	41.94	70.06	27.69	34.12	42.91	135.26	67.99	68.68	183.16	207.75	121.36	67.77	144.83	106.9	14.57	298.61	123.44	222.15	280.78	90.52	156	221.34	81.23	33.51	103.57
2533	FYB	147.46	164.96	122.19	73.89	21.63	48.69	65.2	32.63	52.72	55.65	72.19	50.22	65.84	58.19	38.81	29.89	14.82	163.91	171.77	142.08	151.37	140.39	154.98	150.65	140.49	201.54	319.62	53.44	181.7	145.03	61.77	80.46	166.11	167.84	155.81	147.37	143.41
4688	NCF2	122.82	179.84	134.68	114.7	310.87	254.39	365.6	133.46	241	312.91	177.43	290.88	281.12	212.83	178.31	150.03	161.01	153.24	159.68	113.79	131.55	101.14	100.37	120.21	102	214.72	360.89	65.92	137.69	50.23	88.43	217.2	65.28	98.34	107.76	148.67	118.61
7534	YWHAZ	146.87	185.11	150.22	174.24	62.95	124.14	143.4	75.68	89.99	109.85	113.52	100.64	145.3	135.69	78.77	72.3	36.67	171.19	188.26	165.28	169.91	191.33	171.15	179.52	175.81	97.36	164.75	160.88	193.88	141.06	188.97	175.05	193.63	198.58	193.52	146.43	165.27
7086	TKT	142.69	186.75	155.94	177.44	332.73	226.62	257.34	122.22	264.19	297.91	183.6	282.68	236.41	228.53	161.75	151.72	164.16	154.25	131.73	146.81	143.81	127.91	114.88	123.99	119.37	196.62	195.14	135.95	149.06	72.51	150.51	266.45	75.75	123.62	113.57	157.58	110.76
929	CD14	223.37	232.78	179.8	218.8	155.93	140.97	146.48	102.96	138.64	209.08	97.62	170.06	214.58	136.31	114.26	112.99	101.32	139.68	115.39	125.02	135.42	120.26	117.42	94.34	121.59	143.25	128.2	151.11	134.91	56.56	231.35	265.97	70.49	126.29	118.33	236.26	123.56
678	ZFP36L2	150.02	118.87	134.26	194.13	30.92	82.2	86.25	61.59	78.49	79.73	85.96	73.66	93.9	90.15	67.73	54.5	26.05	93.59	134.13	104.07	108.72	138.31	114.16	145.5	121.71	61.2	67.09	241.88	99.03	110.63	197.49	214.03	118.26	163.15	114.18	106.01	187.36
962	CD48	148.25	151.3	157.42	218.03	122.77	81.96	86.86	38.75	50.97	54.72	176.38	80.32	107.58	149.84	54.54	45.43	41.01	133.54	157.03	152.04	144.45	179.99	162.58	152.42	164.96	119.75	110.63	255.53	198.85	154.53	212.96	162.77	165.87	153.44	152.96	153.82	169.43
9592	IER2	39.49	28.09	83.28	135.82	54.72	59.41	68.47	47.02	60.96	63.28	62.62	85.48	76.22	69.98	50.98	34.94	59.85	32.83	166.51	38.65	64.85	56.32	59.86	54.63	43.77	219.43	387.17	121.3	70.62	38.92	102.66	254.26	55.59	90.86	62	58.12	43.11
3021	H3F3B	122.55	156.28	98.4	125.72	164.86	194.4	229.48	93.83	175.29	187.78	171.46	204.74	214.37	149.22	127.03	106.67	105.97	135.35	137.44	84.67	111.06	96.96	107.79	105.77	107.69	159.32	279.41	139.08	140.09	86.91	133.34	227.5	108.06	135.71	100.26	112.74	100.81
56882	CDC42SE1	113.4	123.1	131.19	146.17	150.13	144.07	149.78	77.01	114.89	149.39	196.47	152.79	183.8	156.31	96.29	79.9	86.25	103.48	133.99	121.87	146.05	145.45	148.02	144.34	132.94	130.99	176.33	172.37	138.95	126.89	152.5	150.96	172.38	119.75	132.54	118.85	127.78
100128731	OST4	213.06	204.49	229.34	178.98	148.93	90.81	118.21	102.96	175.4	110.16	150.95	146.77	147.19	174.73	115.15	120.77	159.3	170.45	114.31	159.67	196	170.28	176.05	235.29	179.96	152.8	103.59	239.51	247.11	225.77	154.19	123.24	180.62	205.1	197.84	136.82	155.42
6404	SELPLG	116.87	114.44	136.9	152.26	219.41	197.61	219.48	158.8	218.57	296.03	228.31	290.76	316.1	260.12	167.55	146.85	162.23	106.87	119.23	127.32	153.56	132.08	132.29	131.23	123.04	161.14	168.28	174.2	128.25	135.17	160.84	208.29	137.01	120.17	104.94	123.17	111.93
677	ZFP36L1	69.34	91.97	134.42	88.88	46.76	93.67	113.8	67.67	82.37	84.05	104.79	96.31	145.53	97.13	73.78	59.35	35.2	82.42	143.22	102.66	136.11	104.89	120.4	133.38	113.74	149.76	229.9	68.63	115.24	101.82	99.58	134.45	100.47	87.59	137.41	118.66	125.63
916	CD3E	145.21	149.9	167.11	160.81	91.89	86.73	78.41	67.93	61.21	51.76	158.77	79.88	136.17	167.09	59.62	54.14	81.46	117	117.21	146.22	148.15	178.72	181.41	147.25	133.44	72.01	44.45	207.43	160.34	193.72	192.14	83.06	212.29	125.41	114.04	105.46	151.39
3002	GZMB	162.13	27.51	88.47	69.71	60.49	33.35	43.12	26.65	39.4	29.04	60.9	45.57	38.27	57.11	26.62	42.61	30.13	120.32	70.79	119.3	147.64	164.69	79.1	46.36	116.65	90.58	50.85	248.63	87.46	199.15	111.76	93.21	140.95	165.11	91.91	45.23	91.58
8635	RNASET2	112.72	103.55	113.09	171.69	305.64	131.69	140.34	129.91	129.34	193.35	213.72	167.39	257.65	191.17	113.39	122.18	104.48	84.84	91.17	104.62	92.23	73.56	82.34	101.95	91.74	192.28	247.97	120.67	80.1	57.3	156.6	239.21	94.99	91.13	101.2	105.47	84.88
79026	AHNAK	151.62	157.92	137.65	227.72	20.13	34.38	29.82	20.98	22.64	26.29	28.76	23.73	36.27	30.73	16.97	16.28	11.66	200.13	170.78	162.32	196.11	180.75	143.16	155.66	203.51	55.97	67.01	176.58	142.13	120.78	258.57	209.64	147.6	164.44	205.13	165.83	159.39
1536	CYBB	158.51	225.76	140.46	112.16	54.54	66.29	67.72	39.76	56.59	59.92	44.73	47.1	69.16	54.31	30.09	35.83	17.16	217.04	232.29	145.22	131.69	146.97	106.08	138.77	139.49	79.68	103.02	62.49	146.16	61.58	109.22	140.95	91.98	150.7	157.46	238.92	161.42
6138	RPL15	152.42	156.73	162.18	187.9	104.91	76.66	65.61	45.17	53.46	61.32	150.58	89.23	118.9	145.92	54.76	48.46	44.26	138.54	142.38	145.31	129.55	163.27	154.89	161.96	147.9	114.75	91.41	209.82	179.89	161.47	166.85	124.51	183.36	134.81	145.91	153.22	157.54
3134	HLA-F	140.68	94.26	136.42	243.62	188.8	143.07	210.07	120.79	149.75	182.55	192.36	222.83	146.94	255.15	123.69	91.93	127.54	103.7	121.5	110.2	118.5	151.44	126.72	116.39	112.74	104.11	107.85	322.88	97.14	113.01	276.38	210.97	129.8	106.36	93.27	95.05	103.68
998	CDC42	139.5	161.12	139.34	109.72	97.42	85.41	103.16	47.48	81.91	91.39	109.84	96.62	113.43	117.73	60.63	51.11	45.89	141.49	151.31	129.61	142.89	143.35	136.93	141.22	149.78	132.21	173.94	120.36	166.73	123.13	110.74	122.22	143.1	161.18	151.92	151.25	139.08
83719	YPEL3	105.39	103.88	115.06	103.31	195.12	173.54	218.08	168.92	237.91	276.86	241.94	293.89	249.63	208.64	223.6	170.56	219.47	75.97	75.08	96.12	109.8	84.13	105.04	103.96	72.91	263.68	258.1	101.56	90.31	99.99	76.24	186.96	95.54	73.79	81.92	77.12	79.56
3579	CXCR2	52.69	54.98	71.01	40.66	226.63	311.48	333.43	205.33	260.01	440.15	263.47	361.1	476.29	246.9	254.55	195.19	204.4	39.65	63.61	22.42	110.51	33.86	46.47	101.9	41.01	384.47	530.47	15.24	85.38	54.91	21.93	181.14	41.76	23.69	53.06	58.06	49.11
5093	PCBP1	133.96	168.7	123.03	195.89	138.1	174.31	167.36	126.62	161.96	210.86	169.81	187	242.49	221.8	151.83	117.94	113.52	133.28	128.94	139.98	135.99	137.41	132.82	142.24	126.39	139.45	174.07	152.62	131.16	115.6	184.72	209.97	135.3	140.38	129.76	150	128.54
5473	PPBP	272.34	312.21	97.16	84.92	37.72	21.57	42.09	20.76	47.41	19.62	24.74	8.62	25.78	28.88	21	28.06	25.02	242.45	98.39	155.58	128.43	80.74	95.61	264.07	142.54	147.94	144.7	124	260.99	121.36	93.94	66.88	176.47	263.06	356.36	109.75	130.79
1316	KLF6	79.15	77.68	78.3	83.29	27.59	49.08	51.79	28.38	39.23	48.11	56.89	45.31	62.28	48.19	33.64	25.48	16.44	98.83	179.98	87.88	90.45	95.93	105.64	92.05	111.61	202.86	219.52	66.1	121.5	80.74	76.84	140.43	99	110.79	121.23	102.11	104.39
7852	CXCR4	318.4	291.63	132.35	86.39	96.42	95.27	117.53	56.11	96.27	101.03	142.05	120.71	149.89	156.61	74.06	60.6	46.54	134.21	93.12	94	100.05	70.05	85.18	155.55	107.7	52.8	85.02	135.6	94.97	113.04	138.91	157.81	145.24	235.67	80.62	76.45	134
1848	DUSP6	81.89	72.85	118.04	131.03	33.09	51.52	40.47	25.84	40.9	63.27	47.09	39.46	58.18	37.57	31.03	33.28	20.02	119.48	210.59	86.47	109.72	93.96	75.65	103.57	105.84	74.06	94	65.8	125.22	45.1	90.13	140.86	72.64	100.45	131.28	152.42	112.44
100885776	UGDH-AS1	136.42	102.21	47.83	24.1	1.95	4.69	7.38	2.85	4.39	4.09	11.41	4.16	7.26	6.31	5.19	3.42	1.93	140.91	129.03	128.42	118.13	131.47	150.83	111.17	134.65	158.09	168.82	25.27	133.73	155.46	30.22	35.48	131.27	135.48	141.64	113.77	132.38
3059	HCLS1	129.38	155.43	142.26	190.04	290.28	217.78	238.23	130.25	226.73	271.8	201.77	249.53	274.62	234.49	161.82	139.19	150.2	136.73	140.48	120.69	138.58	114.03	114.96	122.84	118.91	164.06	242.55	217.59	138.33	102.41	183.47	245.89	126.72	122.09	107.96	124.54	119.16
1982	EIF4G2	136.04	156.6	153.85	147.59	50.08	77.69	94.24	54.09	65.67	76.28	84.41	74.35	102.07	97.79	57.02	51.47	27.32	151.69	154.24	132.7	147.24	152.22	144.03	144.32	146.79	107.59	137.83	117.79	157.9	119.74	139.97	135.69	150.21	146.59	166.72	137.38	131.77
1936	EEF1D	150.85	159.4	195.36	297.22	170.42	131.23	111	70.74	102.14	93.04	218.05	122.5	148.09	189.54	79.61	67.95	94.47	142.08	117.51	163.36	151.17	149.37	167.58	133.91	139.89	150.57	102.28	379.83	169.79	152.48	292.54	190.36	181.41	136.36	129.95	139.15	140.49
8530	CST7	143.26	74.6	78.77	93.4	176.62	102.08	214.93	75.91	113.37	87.81	135.24	119.91	201.51	123.84	90.65	78.62	66.02	116.78	62.82	92.31	153.76	182.83	163.6	86.09	115.52	155.51	141.37	242.56	111.89	197.89	175.86	131.15	143.75	180.53	99.91	62.95	131.69
9138	ARHGEF1	142.84	127.18	155.97	270.73	97.19	116.67	113.32	81.62	103.47	112.02	169.14	123.54	177.95	156.12	95.42	71.64	97.26	127.89	131.35	147.04	142.82	146.09	141.56	131.32	130.9	118.81	115.74	308.24	101.7	140.03	273.08	238.99	152.24	133.75	117.23	118.75	134.48
10521	DDX17	121.07	136.6	152.65	191.88	35.38	74.52	93.87	46.46	54.24	71.76	159.12	67.08	113.36	100.8	58.99	44.83	23.95	141.6	140.6	149.06	160.91	162.65	152.57	156.58	164.23	83.51	123.36	157.18	133.31	141.29	183.86	152.71	173.41	129.35	161.37	152.42	154.94
22914	KLRK1	128.47	71.15	67.9	59.4	24.41	18.24	16.76	16.03	10.87	6.81	36.37	15.07	23.88	26.91	11.93	12.2	12.19	104.86	78.91	74.43	112.88	189.34	117.36	83.46	91.67	83.19	38.53	148.13	97.41	148.59	108.61	75.98	115.58	167.98	95.67	55.03	95.71
2212	FCGR2A	66.33	119.03	99.75	52.97	224.22	246.97	320.75	127.83	205.92	291.18	292.22	298.14	395.78	215.9	195.05	144.74	146.4	102.2	107.33	63.63	104.19	56.68	87.68	95.64	66.13	187.22	389.79	34.36	106.51	48.78	49.43	168.9	46.42	63.36	78.26	104.18	63.91
5315	PKM	174.3	183.07	171.51	195.07	122.41	105.15	99.32	72.93	95.29	112.71	74.06	114.17	130.31	129.59	62.1	69.99	61.41	159.21	145.87	158.2	135.43	140.99	128.31	148.29	145.41	107.97	79.88	154.52	146.04	103.51	175.92	171.48	122.12	154.54	155.09	177.83	154.08
1973	EIF4A1	154.98	160.51	146.49	162.04	134.11	94.8	77.06	50.44	72.31	87.84	82.15	102.9	105.03	117.13	57.78	61.09	54.63	152.75	156.09	135.11	128.35	144.22	115.97	119.36	123.77	96.93	87.28	156.28	145.47	89.88	138.81	138.31	124.77	144.03	123.14	146.81	132.09
5908	RAP1B	141.74	125.73	110.66	97.12	35.56	47.17	54.81	25.8	41.03	38.04	71.46	36.21	52.77	62.74	29.86	33.7	17.54	145.29	128.17	114.17	125.96	148.65	115.21	141.07	145.57	90.08	105.34	136.98	155.2	136.12	122.52	100.78	142.8	166.26	154.32	108.61	128.59
805	CALM2	106.61	147.81	119.39	141.04	150.82	109.87	140.06	48.98	100.53	118.55	146.51	121.39	117.68	148.88	72.96	67.96	42.73	120.68	145.44	100.26	96.49	108.8	103.09	108.35	112.56	60.71	89.84	151.05	144.86	62.99	137.58	141.11	100.38	98.87	135.64	127.23	98.35
3683	ITGAL	157.27	107.62	83.95	156.29	56.75	54.42	57.69	41.41	49.18	44.64	63.19	57.64	78.26	63	44.51	32.74	42.16	150.52	124.48	135.91	159.29	181.85	145.97	119.75	163.31	114.55	96.11	185.62	117.06	151.18	184.22	159.73	139.61	188.09	125.29	118.21	144.55
55303	GIMAP4	56.13	102.17	152.69	126.04	89.84	71.74	91.01	51.54	75.81	83.53	98.06	87.75	98.67	106.82	56.76	54.19	45.16	73.84	157.63	109.88	133.14	164.9	144.96	153.69	126.52	60.36	64.4	137.2	163.37	121.22	116.03	90.78	165.26	89.16	140.78	133.44	133.67
373156	GSTK1	135.77	141.24	170.47	188.67	124.45	92.77	94.55	56.84	73.54	78.22	135.6	116.74	124.09	154.54	60.35	54.09	76.65	140.96	148.04	159.99	130.4	164.42	176.71	151.1	141.24	107.78	100.2	187.9	149.21	125.02	177.91	111.25	160.62	161.35	121.69	153.8	141.51
7127	TNFAIP2	116.22	87.79	81.24	132.82	83.16	129.38	136.59	89	143.41	167.21	189.45	161.62	139.62	127.62	120.94	83.32	76.11	116.23	126.2	82.55	97.73	77.69	64.73	87.85	81.3	152.31	190.85	93.82	81.4	44.4	106.63	178	53.3	91.03	83.9	102.66	67.56
6888	TALDO1	106.91	127.04	108.48	131.79	374.09	279.64	345.44	147.31	310.19	394.69	196.77	356.79	325.66	287.15	224.55	198.46	218.09	104.26	95.81	89.27	108.81	80.27	87.68	98.69	77.04	225.42	277.07	113.8	123	66.51	109.9	212.24	62.18	82.1	81.21	110.29	89.09
3187	HNRNPH1	138.81	143.73	155.09	205.33	33.08	42.39	42.15	31.72	41.7	41.47	92.19	45.09	69.97	82.29	38.1	31.97	22.38	147.51	159.52	152.39	138.73	159.59	152.77	137.45	150.48	85.74	86.06	218.92	142.35	144.66	192.44	143.81	175.27	143.53	149.05	151.91	149.79
5341	PLEK	133.44	104.18	71.67	84.11	85.62	98.57	114.28	54.82	93.79	84.15	71.64	95.11	99.47	81.16	67.24	52.57	49.13	114.38	106.44	78.06	114.12	100.29	96.42	85.56	103.12	112.77	167.59	103.49	111.05	97.4	109.51	119.24	88.99	112.09	115.99	88.17	94.69
3956	LGALS1	140.58	158.89	121.98	209.41	288.57	137.59	124.52	74.8	149.75	140.07	105.46	128.87	138.19	235.45	72.17	67.26	123.75	142.64	95.51	136.46	148.51	127.38	122.46	120.64	151.07	146.75	71.03	264.25	181.45	116.58	289.05	175.45	123.39	137.68	118.18	147.78	132.15
9535	GMFG	112	139.17	126.08	193.62	208.88	135.41	196.4	55.66	128.94	116.6	150.52	145.44	138	119.69	88.46	67.26	68.12	105.02	99.95	93.55	96.11	96.86	119.91	115.56	90.21	200.9	252.92	209.09	133.11	81.72	176.16	210.04	106.94	100.28	95.07	119.98	96.45
1052	CEBPD	77.91	94.3	79.73	93.21	99.52	97.37	150.21	63.5	154.41	184.66	118.93	153.89	136.25	121.1	97.11	96.72	57.66	37	75.14	64.29	63.64	64.58	61.71	90.55	64.19	102.54	135.96	118.64	69.08	43.58	106.07	234.89	54.03	76.25	48.65	78.31	70.07
1462	VCAN	165.34	299.88	165.59	82.46	28.39	26.01	26.71	15.96	24.45	44.09	22.77	30.13	30.57	25.37	15.42	17.69	7.15	210.33	174.63	142.2	118.49	118.48	110.85	121.64	126.41	71.51	84.03	41.98	126.13	49.84	89.8	125.87	63.83	123.69	135.28	268.93	164.14
7529	YWHAB	121.48	123.96	105.85	98.72	74	75.84	85.33	35.47	52.56	64.5	53.4	60.29	73.1	69.8	39.68	36.76	33.9	126.39	138.45	115.06	111.5	130.91	126.67	119.25	107.58	117.36	104.65	98.09	152.98	115.09	96.7	89.08	112.25	126.58	125.91	127.01	125.02
51372	TMA7	100.44	112.24	128.58	155.29	32.14	16.54	35.77	9.46	22.11	21.97	42.81	26.13	37.16	30.74	17.89	11.78	10.42	78.75	82.33	88.65	84.62	93.44	121.24	105.9	110.41	124.34	113.59	178.92	101.02	92.96	124.59	128.48	114.85	104.93	92.69	86.87	100.62
4869	NPM1	132.46	161.56	190.86	177.73	69.14	56.96	57.71	27.27	36.47	29.73	73.25	48.2	64.64	75.51	29.99	25.51	27.06	142.79	150.54	137.99	123.79	143.49	147.2	142.55	141.9	87.3	79.58	183.65	181.29	131.5	155.94	95.01	206.78	123.63	142.95	157.19	147.09
51669	TMEM66	136.65	145.11	150.47	193.23	69.74	91.3	98.96	57.12	70.55	100.3	172.93	86.42	131.82	143.99	65.97	58.95	39.2	107.97	120.26	135.06	115.69	120.93	124.97	129.75	126.78	97.67	130.3	162.62	145.89	111.86	162.99	163.98	178.79	122.52	137.37	130.26	117.71
3646	EIF3E	127.21	173.2	183.05	134.42	61.51	47.09	55.45	26.55	45.36	32.87	82.91	40.42	48.6	61.87	26.22	22.07	22.59	151.53	149.17	146.7	114.06	141.43	131.31	139.4	128.85	83.66	81.09	123.67	159.36	130.89	113.91	88.03	173.58	127.71	148.38	151.97	145.89
168537	GIMAP7	56.77	83.88	181.37	173.09	29.88	31.05	40.28	21.11	25.11	21.35	64.95	32.24	50.78	49.86	21.23	17.5	16.77	63.85	150.29	123.68	122.8	145.02	141.84	134.88	121.04	55.79	47.64	168.08	145.32	150.32	159.95	92.24	191.67	69.89	131.89	115.96	130.86
5265	SERPINA1	109.79	175.17	130.77	113.96	293.58	212.1	292.99	139.18	217.36	297.79	190.65	245.08	357.65	206.15	156.52	147.64	227.1	150.29	144.19	119.69	116.71	91.77	99.6	105.49	120.17	219.58	341.62	94.15	161.7	66.23	110.73	185.66	63.97	141.21	124.1	135.43	107.21
2354	FOSB	20.29	10.95	25.55	19.9	0.83	0.82	0.5	0.61	0.56	0.49	0.91	0.35	0.92	0.4	0.22	0.15	0.8	40.48	201.84	12.37	25.76	24.38	19.75	19.01	32.85	259.48	199.56	14.62	16.1	12.53	7.5	178.62	14.38	24.25	36.52	36.97	34.46
63940	GPSM3	131.19	140.19	188.44	125.23	131.58	122.72	139.95	108.32	161.87	184.3	174.11	204.64	201.92	193.71	132.4	93.32	159.15	149.4	129.55	153.97	166.02	133.6	141.17	139.81	125.83	169.49	210.3	121.09	115.23	157.29	128.45	107.96	124.18	133.21	123.71	128.67	133.34
7009	TMBIM6	118.62	124.32	128.07	154.36	141.88	135.19	146.41	96.46	124.15	166.85	164.49	148.29	202.98	192.26	116.36	99.18	86.75	109.82	116.41	115.37	120.96	116.68	120.98	109.74	112.43	112.7	137.03	125.72	133.1	99.26	159.02	166.28	115.31	121.34	125.94	127.59	126.13
6430	SRSF5	123.76	141.21	136.82	154.36	30.44	35.42	37.59	27.65	30.16	35.18	64.66	39.62	54.84	52.74	30.65	24.53	24.02	126.23	123.6	116.28	100.46	116.87	110.22	110.66	113.5	93.02	100.02	159.87	126.32	106.21	130.62	107.14	134.72	121.28	99.32	116.39	117.21
6166	RPL36AL	134.47	162.03	180.99	171.01	109.1	72.31	90.9	49.49	56.59	39.41	55.01	65.39	59.43	62.1	33.54	40.33	38.86	133.97	174.43	113.04	117.08	136.33	162.89	108.55	136.85	112.75	105.19	215.48	163.29	126.33	146.77	113.66	180.16	120.4	131.29	110.19	135.87
3113	HLA-DPA1	140.13	161.67	228.25	158.89	149.53	121.67	71.03	108.23	110.14	114.25	127.55	177.85	131.7	191.17	69.01	91.18	104.35	150.54	203.05	160.99	146.42	185.19	130.64	151.9	244.01	148	103.31	171.95	171.72	92.74	176	148.39	115.38	158.73	194.74	154.52	199.54
6386	SDCBP	93.01	114.66	89.4	77.75	155.31	183.42	225.94	99.37	221.22	231.14	145.86	202.38	204.5	178.72	141.24	116.84	71.94	90.61	102.73	71.17	94.97	71.59	83.82	89.43	78.85	89.73	151.17	48.53	116.07	50.2	61.77	170.72	61.24	81.79	89.99	109.63	87
960	CD44	115.57	155.77	117.67	86.89	57.69	54.37	57.5	34.38	42.82	51.14	63.73	56.56	85.37	73.27	32.76	30.38	27.12	136.86	124.25	131.63	117.42	131.1	119.3	121.56	127.31	71.04	81.69	72.52	125.78	88.9	91.09	88.64	110.65	117.53	130.55	136.83	115.27
440926	H3F3AP4	117.55	145.05	202.94	253.43	737.97	325.24	874.51	284.44	586.02	616.2	547.34	633.02	369.05	589.07	422.02	404.28	356.94	278.83	89.73	143.09	269.21	219.96	186.64	211.59	240.34	551.45	600.88	272.64	370.94	83.7	333.47	586.48	174.93	206.84	303.1	179.17	263.13
91663	MYADM	80.58	91.06	53.27	56.94	73.75	111.36	94.92	65.72	78.55	114.42	94.62	83.83	130.9	85.95	48.47	35.09	79.3	93.85	94.69	67.83	88.38	64.83	62.68	85.17	83.16	140.67	125.27	44.81	63.38	51.54	72.48	161.06	50.74	75.26	101.14	106.8	70.66
7408	VASP	99.05	112.81	105.16	110.55	186.18	178.03	223.98	119.97	223.58	230.08	145.93	232.59	235.02	174.75	152.58	111.32	158.26	92.65	104.71	93.79	105.44	93.41	93.95	97.68	81.72	209.46	258.46	87.27	105.63	73.23	97.77	182.14	81.71	89.99	96.97	110.47	82.72
752	FMNL1	119.09	116.59	101.8	144.43	118.97	137.76	154.7	93.64	148.52	159.72	124.02	176.74	177.63	128.03	109.37	83.98	114.09	123.17	109.41	117.09	119.91	112.77	107.8	102.53	104.46	148.78	187.66	133.53	86.88	96.19	154.7	196.46	96.49	111.12	92.47	107.76	100.18
4627	MYH9	144.7	146.87	127.5	213.81	57.12	109.94	115.51	62.99	90.39	103.96	54.3	87.85	115.41	76.62	60.3	54.59	42.19	150.43	116.12	149.4	163.43	142.87	118.1	143.1	143.1	87.09	129.01	169.78	135.54	105.93	246.25	243.79	133.97	135.05	154.85	130.33	130.89
3385	ICAM3	103.23	108.79	107.02	160.12	377.13	289.41	344.95	195.9	368.95	415.74	358.02	346.86	424.41	358.56	327.05	201.56	273.49	76.96	86.38	86.16	109	91.67	88.48	99.21	78.75	232.43	257.36	139.91	96.02	76.56	138.13	243.27	82.45	70	81.19	85.84	86.77
10957	PNRC1	117.86	128.92	107.01	71.98	48.59	70.75	75.2	46.85	70.05	91.24	76.49	71.16	84.42	76.65	64.77	40.63	33.72	124.59	120.79	100.1	118.64	108.52	117.6	121.99	115.84	208.98	277.97	54.76	117.28	105.11	76.08	136	115.16	143.45	115.07	106.63	109.13
391	RHOG	111.01	122.17	105.85	112.42	212.35	156.78	190.19	121.42	199.34	226.78	144.61	239.19	239.83	203.75	156.25	119.42	180.54	92.24	99.51	102.14	106.04	88.7	95.42	100.77	84.79	206.78	183.45	99.69	96.07	81.87	96.67	144.71	81.24	98.17	82.91	109.91	83.8
5720	PSME1	118.85	112.34	146.58	158.44	243.78	144.13	184.28	101.04	170.22	144.29	175.73	221.77	170.63	198.96	111.03	97.26	122.94	128.32	141.27	105.71	114.3	126.92	121.34	110.53	120.1	123.74	121.16	171.06	130.91	106.87	172.97	141.23	134.37	141.37	109.96	105.17	108.04
166	AES	125.29	124.86	119.95	193.41	125.41	139.64	114.98	95.46	87.65	65.82	193.51	126.7	187.47	225.89	100.81	73.04	79.12	79.03	93.54	121.56	103.03	128.9	146.06	125.68	105.84	65.91	58.29	238.34	120.28	146.84	220.49	121.38	157.08	120.08	85.78	101.2	110.46
1396	CRIP1	104.32	129.03	154.86	276.97	253.13	165	102.6	101.59	143.11	133.63	229.07	184.31	225.89	305.82	113.14	81.33	144.26	78.71	89.27	123.52	121.46	123.62	147.42	128.1	134.2	131.95	57.75	278.55	109.62	116.92	302.28	192.75	139.57	100.57	146.12	137.76	90.53
25777	SUN2	119.09	92.52	104.05	206.72	81.22	99.62	90.49	82.41	78	89.39	132.97	95.99	155.39	137.44	79.23	60.07	69.1	99.53	78.06	108.82	121.06	126.77	116.61	104.38	110.41	76.6	59.99	244.53	92.72	100.37	229.16	164.75	131.18	108.79	97.17	90.8	103.67
2214	FCGR3A	97.61	90.7	101.64	148.27	225.17	202.83	294.84	114.04	116.87	167.09	175.48	198.48	282.38	84.34	137.49	89.29	108.22	162.99	207.19	149.81	129.5	188.67	135.1	102.81	132.3	139.22	170.51	246.38	169.82	107.7	124.23	267.89	157.68	183.56	164.94	88.02	92.01
7351	UCP2	94.2	146.9	178.89	142.24	110.5	129.02	99.02	70.88	83.41	84.72	100.16	107.18	164.22	132.77	62.51	58.61	94.34	117.82	140.8	157.01	140.83	146.94	153.34	181.5	179.98	123.54	81.05	189.33	128.63	199.19	186.02	140.15	175.84	164.19	113.92	148.41	142.18
3190	HNRNPK	120.3	133.61	127.73	142.98	94.43	113.42	113.04	69.72	95.37	124.86	105.21	108	145.46	133.47	82.17	71.68	52.03	120.63	122.82	115.11	117.41	120.59	118.82	115.82	118.73	90.61	123.28	123.68	135.96	89.81	134.03	136.89	126.59	123.13	123.14	121.23	117.13
302	ANXA2	126.99	169.57	148.48	151.77	145.8	102.1	89.48	66.7	90.16	94.52	62	114.97	111.74	120.01	54.19	59.89	59.64	135.05	150.83	125.18	122.12	116.46	121	119.29	129.24	74.19	62.3	145.77	129.91	95.85	146.13	152.98	96.43	133.94	113.69	141.12	138.72
6192	RPS4Y1	115.17	1.07	153.78	184.29	105.58	69.69	0.92	0	0	59.27	0.39	90.31	0.12	0.12	59.62	46.39	0	112.65	111.68	117.79	102.88	126.59	141.35	0.13	112.65	93.57	62.71	226.1	145.26	112.28	0.65	0.66	142.22	107.22	100.72	109.24	122.23
5355	PLP2	113.43	153.42	146.29	97.32	133.62	76.04	91.33	48.26	84.16	94.83	93.12	119.84	112.75	124.93	63.49	48.55	56.93	111.95	110.95	118.43	105.99	103.74	124.42	114.25	88.42	114.91	119.93	63.94	107.98	100.35	76.91	90.9	93.84	87.68	97.26	133.73	118.45
5790	PTPRCAP	114.53	94.43	165.81	254.26	176.47	146.48	113.01	165.53	120.96	95.64	298.79	156.06	297.55	328.16	135.05	102.32	176.54	81.66	92.66	120.74	133.57	162.54	156.27	132.17	124.59	111.8	40.99	354.53	118.16	174.44	328.43	169.11	165.54	119.14	98.14	100.32	130.28
4267	CD99	140.41	111.41	126.64	114.04	73.64	60.81	44.38	37.83	42.24	50.71	51.59	58.49	54.6	71.66	41.25	36.5	41.26	130.23	86.67	116.84	133.84	140.24	142.81	118.68	132.96	81.99	58.04	134.73	117.62	145.63	107.64	75.64	116.8	143.71	124.38	102.47	125.18
3575	IL7R	77.1	139.06	163.65	163.33	19.71	41.15	54.16	32.4	36.15	29.86	85.02	38.06	63.92	97.67	32.29	22.95	16.05	67.37	124.33	148.3	141.03	151.77	184.14	183.5	146.82	31.25	51.02	139.06	213.56	147.21	117.91	74.83	278.93	67.67	158.13	116.84	151.83
10875	FGL2	96.76	123.96	113.38	88.42	50.24	53.48	79.78	45.49	74.68	84.9	90.88	72.73	68.62	70.28	43.66	46.25	22.74	146.1	192.7	101.62	111.07	110.68	73.06	99.01	119.85	63.21	134.28	55.59	110.17	38.25	83.75	121.65	85.99	138.59	129.14	127.97	98.02
3127	HLA-DRB5	134.35	16.15	179.38	40.13	34.71	183.95	15.14	39.22	30.27	28.21	31.62	21.31	128.56	56.67	52.67	24.05	13.8	29.77	341.93	19.08	137.43	124.91	23.41	119.05	152.84	15.43	66.97	57.77	41.65	15.04	12.85	36.06	106.03	160.57	147.65	14.95	169.09
10983	CCNI	120.7	113.59	93.47	88.23	55.92	76.26	70.5	60.1	63.82	59.2	74.63	60.9	80.67	87.36	60.13	51.06	33.55	110.14	100.69	133.97	116.13	117.62	121.92	125.17	112.4	122.21	121.17	62.24	130.2	111.07	76.77	55.44	122.19	110.99	118.25	126.46	125.03
5094	PCBP2	122.21	119.43	107.18	101.93	107.69	96.35	96.42	67.9	83.03	111.67	98.46	108.89	128.52	117	80.7	72.72	71.38	111.4	106.76	113.39	103.3	107.52	101.54	102.24	102.69	102.99	120.99	96.79	112.23	87.73	94.03	94.79	108.74	104.38	101.76	117.22	108.95
1265	CNN2	86.78	112.94	123.72	140.73	174.63	176.78	203.19	136.76	191.09	234.07	176.64	239.37	262.67	222.28	156.41	110.39	165.38	98.35	118.78	123.3	148	126.51	146.56	136.29	109.64	188.36	205.82	125.58	116.56	123.43	117.65	146.48	106.2	94	93.61	124.27	125.5
3107	HLA-C	111.12	191.74	453.54	94.38	627.21	1442.51	591.42	137.8	500.9	544.41	587.89	2143.3	546.07	293.13	49.97	342.54	132.91	141.4	114.5	86.31	109.78	62.61	86.5	140.43	67.26	606.72	972.01	1277.93	30.47	10.47	1414.93	1406.44	133.29	114.34	361.35	135.99	112.13
7133	TNFRSF1B	108.6	100.21	86.43	146.09	160.58	157.45	178.84	120.2	186.75	193.81	162.87	186.67	223.56	169.83	125.76	114.52	128.04	109.33	114.05	109.67	108.3	91.43	87.58	93.99	100.19	122.48	136.02	151.94	92.99	69.81	149.77	213.04	78.6	105.66	88.96	111.89	85.06
811	CALR	118.53	113.96	110.34	111.03	65.94	61.42	52.81	40.21	51.06	46.31	58.31	75.75	80.82	81.12	33.46	34.96	45.35	112.69	117.4	112.41	119.86	129.48	109	97.62	123.92	64.28	54.86	152.26	113.71	99.82	157.63	112.5	133.35	151.75	100.64	101.4	109.16
5777	PTPN6	101.04	127.79	130.09	185.41	176.05	160.97	160.81	104.44	147.02	150.87	128.76	183.8	222.2	164.42	107.91	89.38	113	105.38	129.09	106.91	109.7	112	114.04	117.35	113.54	138.79	131.34	129.83	109.89	90.7	155	189.76	105.44	107.19	109.65	133.97	110.34
64115	C10orf54	105.97	106.55	94.64	99.47	191.09	145.68	183.84	105	195.91	264.24	174.64	222.12	211.17	193.85	138.92	124.12	134.86	95.56	92.93	92.56	98.74	77.64	74.71	82.16	78.15	163.99	187.09	90.38	88.4	54.81	94.57	185.57	61.77	85.7	75.91	97.86	72.64
375	ARF1	126.29	126.55	110.19	130.73	113.05	124.02	116.97	74.91	117.48	138.55	111.27	131.83	148.01	139.76	100	86.88	82	109.04	97.91	106.42	107.21	103.68	103.78	106.89	99.96	113.88	117.99	126.89	118.22	86.62	130.81	144.53	100.03	110.13	108.3	106.25	92.47
527	ATP6V0C	132.82	125.8	118.07	88.8	111.2	98.14	97.75	98.29	115.98	125.22	84.82	121.67	118.72	109.23	78.09	94.66	106.14	121.78	95.01	102.08	100.89	101.3	104.8	102.17	98.42	173.77	115.99	83.47	90.84	93.94	86.19	118.25	79.53	117.87	85.82	110.87	96.91
10870	HCST	113.92	98.81	98.09	123.48	128.32	68.44	58.02	60.29	75.91	69.03	109.15	100.92	108.28	148.92	65.75	57.14	85.77	79.68	72.7	94.87	109.35	123.57	120.83	95.83	102.88	95.07	50.18	256.26	106.21	117.07	181.2	103.57	131.84	131.75	90.75	91.2	130.08
1072	CFL1	114.91	112.54	118.11	393.71	418.79	333.1	368.85	228.53	375.87	372.37	299.31	413.78	386.9	425.69	253.64	202.71	290.25	103.41	101.39	93.57	112.6	94.41	88.2	76.53	115.76	84.88	101.41	409.77	120.71	98.42	421.22	407.38	126.7	103.37	122.71	115.68	90.72
832	CAPZB	121.5	113.96	107.89	114.14	126.22	108.79	118.48	71.62	105.1	115.2	94.75	122.92	145.92	138.65	78.31	74.47	77.16	108.32	107.44	114.71	122.67	116.25	114.66	115.08	112.85	129.79	116.83	121.79	119.49	122.79	113.64	122.35	118.11	127.62	99.94	117.24	107.69
10092	ARPC5	88.03	99.91	96.29	91.21	105.96	105.33	139.26	50.34	90.47	126.93	92.02	103.54	124.87	115.33	68.96	68.34	41	83.28	103	74.17	85.72	87.59	85.22	84.84	82.31	74.77	101.94	88.01	102.7	81.27	80.9	119.84	80.33	83.36	90.79	92.62	79.56
2023	ENO1	145.4	142.39	117.05	198.02	141.02	110.61	101.84	74.95	88.51	113.48	90.06	134.7	157.11	140.82	67.35	71.98	81.35	114.33	118.01	113.73	105.12	111.44	109.96	101.32	104.08	102.53	69.16	196.92	128.85	89.62	184.3	181.06	108.57	116.7	104.73	129.22	116.26
10801	SEPT9	130.83	108.65	123.13	172.19	85.43	89.26	75.93	72.92	75.26	80.06	112.87	98.43	132.05	140.33	74.58	56.35	64.69	130.8	115.82	151.51	141.04	130.29	124.52	124.27	126.84	86.87	64.72	169.19	117.36	127.33	165.46	122.37	144.18	137	107.64	118.17	123.35
1975	EIF4B	116.25	124.2	133.95	129.44	52.18	62.81	53.38	37.06	43.02	42.31	86.3	53.19	79.54	90.14	38.24	32.74	25.16	128.18	108.83	111.02	113.11	131.26	110.26	119.68	115.57	60.47	69.02	129.76	128	95.85	125.38	91.36	127.58	107.09	117.84	128.21	132.72
8667	EIF3H	115.67	132.08	142.94	117.98	73.36	57.45	51.01	31.73	38.32	44.29	82	55.69	75.54	84.94	36.8	30.58	34.04	125.14	121.81	128.12	113.33	125.12	122.17	114.59	107.91	80.07	73.78	125.64	131.16	105.2	107.28	93.08	126.78	121.06	101.78	125.79	116.96
9473	THEMIS2	97.57	103.73	75.82	82.56	153.45	121.28	153.72	63.16	116.05	139.14	132.12	147.18	137.45	104.54	81.81	72.57	80.35	111.31	91.26	79.2	86.78	80.07	65.22	62.02	103.08	101.14	139.36	95.56	73.59	54.49	102.33	147.83	62.17	105.69	85.32	83.56	89.39
3659	IRF1	120.03	53.64	56.07	56.56	94.88	98.58	124.57	74.52	111.27	106.03	106.67	140.9	110.54	103.93	77.48	64.05	67.81	99.33	88.9	56.52	71.7	84.69	71.7	69.6	71.17	171.44	238.02	77.09	70.61	66.71	80.92	92.17	75.75	97.53	70.73	54.14	60.11
1522	CTSZ	122.44	148.66	147.69	161.63	149.13	126.64	126.3	81.15	126.83	153.23	116.66	144.75	146.47	151.87	97.76	88.65	76.59	141.18	141.32	111.49	100.81	100.61	95.37	93.56	99.17	130.59	109.86	103.58	112.95	57.78	133.07	174.93	74.02	114.16	121.16	132.21	105.76
51386	EIF3L	113.62	128.26	135.57	150.69	108.82	84.73	64.79	47.31	59.13	75.12	107.05	83.66	118.5	133.34	50.9	45.46	51.25	119.69	105.99	124.81	104.2	116.92	111.27	106.62	103.47	84.94	67.16	146.13	121.11	101.97	123.14	103.58	116.93	96.92	114.43	128.03	121.98
1521	CTSW	105.69	69.23	65.32	50.13	63.65	19.22	54.84	54.09	39.96	23.96	79.84	40.33	41.84	91.75	13.43	38.23	40.79	68.8	61.13	80.02	99.41	83.12	56.13	63.82	116.22	90.56	36.4	214.37	73.21	130.61	155.64	134.92	136.27	163.75	69.68	63.69	90.01
3687	ITGAX	73.66	80.84	48.95	84.52	89.97	122.96	177.68	75.64	97.1	154.19	191.06	150.36	234.56	132.38	92.48	54.72	72.78	76.84	88.46	80.35	101.42	58.09	59.27	69.56	67.73	161.1	322.11	59.45	65.6	61.03	82.91	193.28	47.57	69.53	77.05	76.62	72.96
10135	NAMPT	94.16	127.74	53.18	35.79	147.45	223.91	371.9	95.94	234.42	245.54	219.83	220.26	252.69	186.59	168.55	131.11	70.84	74.1	66.91	25.29	71.43	26.66	42.72	62.71	45.69	160.08	449.93	14.79	94.45	33.42	33.3	203.02	32.43	46.66	44.27	55.04	39.5
10410	IFITM3	90.1	223.76	230.4	166.38	814.27	660.73	1090.78	622.76	837.29	854.18	906.38	2291.13	1038.55	787.42	501.42	493.9	1005.52	176.63	256.79	176.47	107.02	103.81	94.94	188.01	210.01	486.67	647.34	133.23	237.19	88.78	283.77	366.62	218.02	242.93	117.27	155.37	76.26
1200	TPP1	118.32	121.84	117.29	76.71	30.8	35.92	31.66	27.32	36.44	40.89	30.29	43.47	46.01	36.87	22.6	22.7	22.47	133.34	128.1	115.16	119.04	108.56	100.96	106.44	114.06	92.21	77.39	70.34	97.3	93.9	84.51	84.08	85.03	126.35	122.97	131.38	122.05
468	ATF4	132.7	141.81	127.75	117.35	58.08	47.75	43.09	31.71	39.31	40.99	71.55	54.96	58.49	84.16	36.37	33.54	33.04	146.52	96.5	96.41	102.18	95.23	90.33	98.47	90.76	130.57	111.81	133.73	109.39	93.33	113.84	110.41	111.95	120.22	102.18	101.85	89.82
8665	EIF3F	115.05	111.21	134.53	149.72	94.71	76.56	61.25	49.17	54.62	66.75	118.83	85.6	118.64	136.71	51.71	47.35	59.69	104.94	91.55	121.92	103.37	124.64	125.12	112.68	105.08	92.17	60.07	128.02	105.63	118.88	123.94	101.02	131.89	109.69	105.59	112.67	122.02
2752	GLUL	58.17	75.53	47.31	42.8	59.96	86.27	96.55	46.02	72.29	92.86	68.47	93.45	86.76	63.59	57.78	53.85	48.73	64.65	70.58	45.78	77.31	44.39	47.55	63.8	52.33	117.21	249.46	43.18	75.27	41.85	52.03	106.23	41.06	53.26	54.17	61.05	44.42
5829	PXN	103.37	81.59	66.06	83.26	84.69	99.07	122.87	65.37	92.17	118.32	95.46	122.02	135.03	97.69	76.13	59.6	71.27	79.81	71.72	85.69	100.7	93.24	85.18	75.71	78.49	111.63	134.67	94.48	72.8	89.98	94.09	109.82	84.08	86.19	73.95	77.38	79.55
6746	SSR2	113.22	107.16	127.19	117.38	122.06	75.42	70.47	37.19	60.51	69.76	132.53	82.28	90.9	111.58	45.63	41.53	50.21	98.7	96.37	105.91	102.84	119.03	114.29	101.09	97.8	97.49	72.93	128.94	124.01	106.38	108.92	91.57	112.52	103.26	90.93	107.82	95.17
3320	HSP90AA1	103.3	114.75	104.64	107.69	39.69	34.87	50.32	20.03	26.35	18.93	51.56	24.76	31.66	38.71	14.27	14.01	11.67	108.46	124.79	91.05	91.23	107.83	103.51	86.12	96.24	96.76	83.36	92.45	134.82	96.1	104.95	90.07	132.12	107.99	123.81	88.2	96.24
440400	RNASEK	99.34	102.8	144.55	110.94	153.07	105.44	108.27	73.07	116.61	129.61	112.77	141.31	139.23	150.2	87.59	56.85	115.94	102.42	88.04	84.94	95.63	104.96	94.15	105.85	95.93	184.5	159.38	101.24	110.54	114.65	81.65	105.43	92.37	111.06	76.68	108.82	90.59
25939	SAMHD1	109.45	154.05	119.34	116.96	33.24	53.48	59.24	44.49	49.2	49.6	48.17	57.58	62.12	60.75	32.59	34.34	20.02	136.53	148.74	131.7	114.67	126.62	98.72	112.69	119.98	49.38	66.08	79.58	112.79	72.37	116.2	104.11	110.75	130.8	139.19	131.98	106.29
396	ARHGDIA	128.27	109.81	109.46	124.74	77.84	75.18	67.85	64.18	80.44	84.45	77.91	102.2	113.62	113.94	63.33	56.3	79.81	110.06	106.44	111.01	124.08	120.78	118.5	96.71	114.17	120.39	78.63	147.77	100.6	118.61	132.52	116.89	114.29	130.14	86.61	115.05	97.52
91300	R3HDM4	71.26	80.29	87.45	84.52	275.38	311.36	310.14	265.69	314.56	300.44	241.48	332.71	297.6	248.59	291.05	220.16	236.21	60.16	56.82	63.27	81.64	53	77.72	85.28	54.45	233.51	254.16	87.05	78.36	75.09	73.79	121.93	58.12	51.34	63.28	61.42	56.62
7094	TLN1	119.82	125.5	92.58	119.23	59.14	80.71	89.55	58.69	77.33	97.46	52.19	79.92	101.33	69.23	54.75	44.38	49.06	136.45	94.75	110.62	120.86	104.14	88.36	130.08	107.07	106.57	124.89	108.27	105.78	83.76	128.35	148.08	81.78	120.56	147.96	99.74	98
968	CD68	118.69	171.31	138.24	149.5	109.03	74.63	84.35	67.98	104.1	125.6	69.43	131.53	109.93	111.5	59.29	73.57	58.54	146.06	126.76	136.1	105.37	116.05	75.2	81.89	131.47	80.08	78.3	94.87	101.79	50.79	130.43	170.02	61.34	131.3	107.53	140.13	125.09
1524	CX3CR1	53.56	54.83	64.8	92.89	37.01	48.05	43.05	40.9	34.88	29.08	36.21	30.68	64.91	41.57	24.46	27.41	25.18	80.91	104.84	100.24	126.14	144.24	123.3	96.86	141.88	70.89	32.56	103.66	97.63	184.71	117.46	105.49	117.5	105.76	114.95	96.47	155.87
728	C5AR1	74	84.35	53.3	48.75	121.45	152.51	184.42	79.42	150.17	182.53	121.23	164.25	180.29	121.72	114.14	82.64	86.03	63.77	70.19	46.64	77.13	39.57	42.31	54.8	49.6	133.26	219.44	26.23	66.62	29.33	34.79	183.21	28.88	48.49	51.01	66.13	44.85
79887	PLBD1	106.13	193.32	99.52	46.48	124.69	70.97	106.39	36.51	77.02	132.64	87.14	110.78	85.56	83.19	43.92	52.33	29.36	116.61	70.37	81.04	90.43	65.25	68.17	55.24	63.69	71.34	138.8	27.41	82.15	27.46	48	104.78	39.46	65.35	69.39	134.19	78.63
23451	SF3B1	107.25	104.19	114.59	129.39	26.76	48.58	63.53	30.09	41.14	47.83	98.06	42.57	69.22	59.74	41.08	28.77	13.38	105.2	108.98	93.96	97.58	104.08	101.56	103.58	102.25	65.19	105.92	110.54	99.67	82.3	120	113.78	111.4	96.77	98.45	109.72	99.67
8031	NCOA4	78.96	103.21	106.4	83.06	62.58	132.56	190.88	90.47	112.35	153.14	122.11	123.99	129.25	112	98.27	97.64	40.77	110.57	107.33	91.8	110.23	97.34	84.04	91.87	90.28	109.14	129.02	48.55	113.32	58.82	77.35	123.22	64.87	81.7	99.18	119.15	83.72
7311	UBA52	104.07	100.36	130.52	153.48	242.9	174.93	204.53	286.4	374.89	249.45	201.63	255.96	208.62	261.74	242.47	211.89	328.1	81.94	81.49	108.44	96.05	110.2	124.15	109.36	102.69	125.39	78.7	195.67	111.47	110.66	128.47	106.16	123.37	100.54	83.18	108.72	99.21
10097	ACTR2	97.31	112.18	86.48	102.21	41.43	74.09	87.57	43.95	70.05	81.27	67.82	62.74	96.81	75.59	57.18	48.19	18.82	113.82	127.19	89.62	97.72	103.73	88.58	94.27	103.58	75.97	130.49	80.26	138.56	76.75	98.49	116.87	102.28	103.26	120.9	116.55	104.65
3587	IL10RA	91.24	62.33	77.8	110.06	42	53.29	51.17	44.13	44.18	45.16	82.06	52.9	72.86	86.39	40.59	38.09	31.71	66.94	94.78	87.84	114.21	112.84	83.58	76.9	83.54	51.02	38.18	156.34	89.12	73.76	162.74	110.56	97.26	81.29	80.47	59.63	78.35
1327	COX4I1	104.19	108.25	118.74	196.28	130.23	82.22	86.66	52.61	79.25	82.25	133.87	99.74	111.99	141.95	62.07	56.73	73.98	86.44	81.92	90.82	84.82	85.4	92.16	81.03	94.29	98.13	67.37	230.54	105	73.6	175.45	144.61	105.49	93.54	85	92.08	86.23
120425	AMICA1	74.95	109.73	103.32	100.17	227.38	165.89	250.56	103.07	172.46	203.36	185.8	196.28	226.42	180.18	129.62	113.37	111.02	94.08	97.62	74.4	88.14	65.37	68.81	78.33	75.49	150.3	239.47	71.81	87.89	49.95	84.39	179.3	56.85	64.12	68.78	99.6	81.52
6613	SUMO2	93.8	94.43	98.6	70.92	53.38	38.85	42.94	21.7	32.09	32.66	55.73	43.02	48.74	60.91	26.8	26.75	20.85	81.5	103.02	91.86	79.67	97.79	91	82.89	95.67	61.53	72.32	81.71	121.74	91.9	72.39	55.96	114.17	92.57	109.34	87.43	93.95
7454	WAS	87.58	109.45	119.5	96.6	128.75	109.23	125.87	92.6	134.85	160.7	109.56	161.53	158.25	125.53	92.99	87.51	105.73	100.05	99.73	101.13	103.83	87.32	90.08	91.72	83.34	158.83	156.67	98.24	77.36	85.69	93.18	127.17	87.18	93.92	77.5	93.84	85.39
506	ATP5B	97.61	97.39	91.04	126.62	125.84	100.87	86.65	57.59	87.73	90.59	97.99	112.78	120.16	127.19	70.8	66.42	63.49	90.47	104.02	93.66	89.84	103.77	94.26	85.92	92.37	77.62	59.42	127.03	102.25	73.93	122.63	112.68	100.31	95.46	85.1	94.99	92.85
9750	FAM65B	79.93	105.72	80.66	110.66	67.08	108.04	112.9	76.03	97.5	125.19	94.28	102.14	163.54	100.42	85.53	58.76	46.97	74.96	100.2	84.47	97.03	88.65	83.74	103.45	94.9	97.21	164	75.94	103.57	83.08	99.28	161.27	103.88	76.2	96.42	95.39	97.17
9368	SLC9A3R1	83.65	62.14	75.58	98.62	71.16	80.59	77.76	63.22	81.11	73.57	72.84	86.79	89.51	93.85	70.49	56.33	76.17	66.35	66.27	86.16	104.25	114.69	97.96	76.63	89.62	92.41	69.21	135.36	81.59	129.46	126.73	105.68	94.53	93.28	72.44	63.13	84.06
4048	LTA4H	91.21	137.23	121.93	86.92	44.63	54.82	61.6	45.75	43.56	60.42	51.33	42.91	56.18	49.05	31.65	18.47	30.63	90.74	98.38	56.21	74.62	84.53	84.38	86.97	79.81	66.07	66.91	46.53	67.74	37.16	74.64	57.77	53.47	37.32	93.68	137.5	90.41
23524	SRRM2	127.98	105.14	126.35	174.35	30.93	53.53	59.68	35.01	42.76	45.42	65.52	53.08	81.61	58.46	40.82	30.9	34.7	144.33	116.22	158.32	154.9	154.14	115.38	120.63	139.45	84.37	99.02	142.48	86.79	108.03	200.82	174.46	123.73	132.34	117.19	140.1	127.98
100302254	MIR1282	82.86	131.04	130.09	162.8	145.19	136.62	116.04	53.92	82.74	89.24	111.77	137.24	77.31	73.33	118.19	70.63	50.46	105.68	123.77	81.83	50.34	92.98	100.51	88.22	91.86	96.43	84.68	224.45	121.01	84.25	140.9	137.56	112.92	99.75	111.31	87.37	78.44
6164	RPL34	90.8	112.47	108.28	346.53	44.05	25.49	35.69	12.25	25.51	21.3	100.08	32.35	37.1	64.91	21.15	9.26	9.62	76.82	65.72	70.97	79.64	78.2	103.16	94.77	88.63	81.11	53.16	378.33	100.66	56.16	296.12	189.11	137.7	81.43	86.28	95.55	96.06
334	APLP2	105.87	139.16	102.32	103.52	76.38	76.58	70.73	47.34	70.7	109.84	51.42	79	83.91	72.65	54.68	54.69	29.91	109.73	105.32	105.28	91.22	80.98	82.97	75.47	87.91	86.84	94.58	64.78	79.09	46.83	95.45	146.46	57.1	99.27	87.35	122.28	94.69
51466	EVL	112.06	95.79	124.04	163.76	51.05	58.03	52.55	53.94	41.98	40.04	103.74	59.82	93.96	102.05	49.6	32.41	52.59	102.76	102.03	136.25	122.33	145.12	126.72	117.8	122.63	72.55	49.85	173.06	108.35	153.17	178.95	119.98	166.67	134.22	110.46	96.75	117.63
3126	HLA-DRB4	119.62	87.02	5.81	255.64	233.6	8.37	88.64	163.13	79.15	122.71	33.06	6.55	3.17	315.94	0.78	64.54	4.18	180.11	0.34	152.1	91.2	2.16	141.35	5.05	112.4	95.85	0.86	348.4	256.02	113.59	5.74	222.43	1.71	1.47	104.37	116.94	31.42
3055	HCK	66.84	99.86	79.35	113.86	231.53	195.21	260.87	116.58	195.4	238.25	168.83	231.44	313.65	198.48	159.54	114.86	143.36	82.46	97.85	75.32	80.31	53.11	63.37	82.35	66.94	139.57	185.56	72.59	90.6	34.67	77.93	182.25	44.63	73.92	64.25	107.51	71.42
8826	IQGAP1	86.4	99.13	71.54	60.43	32.23	53.95	66.24	29.38	49.86	68.63	36.66	44.53	66.11	47.46	35.17	27.63	17.9	113	102.04	76.53	96.72	94.82	79.76	84.51	91.41	78.59	126.45	48.58	82.22	65.68	69.25	100.12	74.01	90.88	93.14	97.2	89.4
257106	ARHGAP30	71.31	82.01	79.82	134.82	106.44	99.65	112.23	67.65	101.14	105.11	106.94	112.25	133.74	115.57	70.13	63.71	69.27	80.7	87.72	84.18	91.72	89.7	83.61	76.47	80.41	96	96.78	143.86	83.17	70.91	143.13	136.23	88.96	73.59	77.7	78.87	78.32
7812	CSDE1	99.78	104.81	89.08	85.15	45.53	52.42	52.7	30.24	39.47	45.06	55.69	46.67	60.15	57.05	33.67	31.95	20.36	106.15	104.57	95.15	93.68	104.5	97.51	98.66	95.93	69.36	80.55	77.85	108.89	79.55	78.58	69.87	104.18	96.23	99.33	100.23	94.88
10312	TCIRG1	98.16	96.3	78.56	174.31	135.66	137.64	152.35	76.55	134.5	152.88	207.06	153.79	172.76	151.82	103.32	78.03	120.19	93.76	71.94	72.78	85.13	81.56	70.61	71.75	77.44	119.87	162.9	185.72	69.46	51.59	179.66	233.27	73.27	81.57	64.58	76.87	61.93
1974	EIF4A2	71.96	103.02	112.6	143.4	26.77	39.1	41.31	27.44	33.46	33.18	86.47	35.64	60.34	67.58	33.4	24.3	17.24	84.9	91.89	91.15	83.12	99.62	98.99	93.73	91.69	69.8	69.84	144	118.71	84.26	135.35	115.14	124.08	77.06	101.59	86.78	98.29
100616387	MIR3064	103.73	120.57	170.6	126.24	34.95	64.35	43.58	49.19	66.4	47.49	102.16	38.78	87.24	91.27	39.4	32.37	15.19	128.55	138.03	94.55	117.15	135.68	134.63	89.72	152.45	153.5	138.72	158.42	90.13	79.86	105.53	58.06	96.26	114.18	88.43	110.42	150.19
2665	GDI2	74.96	103.29	89.21	76.49	51.57	47.56	52.12	27.69	38.14	46.17	46.18	42.25	57.5	55.93	29.68	26.91	20.76	98.7	107.76	84.42	81.04	91.59	82.06	87.7	89.82	75.89	72.33	69.51	110.55	60.31	69.12	72.37	84.19	86.51	85.17	85.96	85.71
3001	GZMA	84.21	49.54	45.32	82.81	45.54	18.6	27.18	18.2	17.94	6.38	35.87	15.48	28.41	35.5	13.14	11.78	14.13	71.73	48.57	54.57	84.5	122.45	99.6	70.93	85.33	63.3	30.4	204.16	104.69	98.87	152.67	90.3	119.04	107.41	68.85	36.15	94.4
6778	STAT6	81.13	75.24	95.82	114.13	90.16	101.01	107.17	69.84	94.73	127.9	128.18	108.83	130.7	113.15	75.39	68.5	68.93	92.25	89.02	90.55	96.57	81.61	86.93	83.9	68.78	101.79	137.08	94.95	71.74	69.91	100.06	145.42	76.88	75.97	90.8	84.97	83.67
55819	RNF130	84.25	105.76	80.74	64.87	93.41	79.74	90.25	36.11	69.14	91.13	76.1	86.79	84.29	87.25	54.13	52.61	36.51	85.18	80.86	66.36	69.03	60.66	57.82	61.97	64.18	96.12	113.3	46.65	74.22	35.5	57.04	101.59	45.31	73.25	62.83	74.67	70.75
5479	PPIB	100.71	98.75	107.51	136.56	123.67	90.59	80.53	47.72	77.98	80.28	100.46	111.09	107.49	105.23	58.86	51.71	66.1	83.37	105.88	87.03	98.01	101.95	102.07	84.09	77.81	92.42	65.73	152.04	101.83	78.36	158.34	119	104.11	89.48	85.93	93.57	85.2
1340	COX6B1	90.74	89.93	97.8	101.74	120.27	76.66	80.23	52.45	73.89	92.77	96.91	103.96	98.07	133.26	75.74	58.49	78.94	72.65	73.25	87.04	80.06	83.27	79.98	89.78	78.43	109.68	79.97	130.07	101.83	78.26	93.88	85.1	86.88	88.33	77.06	83.71	80.04
5226	PGD	83.75	120.21	79.16	67.61	135.03	102.11	120.05	44.58	93.52	145.33	54.25	100.59	99.51	82.07	83.18	60.09	57.99	76.97	73.02	64.3	67.13	64.62	61.92	60.69	52.95	108.83	115.34	53.27	76.92	36.01	63.04	110.41	42.51	56.55	59.14	96.25	64.69
79002	C19orf43	95.07	80.99	116.28	107.71	66.91	52.35	48.24	39.27	49.19	53.96	74.43	56.32	69.56	78.31	38.47	34.58	42.6	85.25	73.15	95.18	93.72	107.6	109.64	93.72	100.07	127.07	68.67	138.97	87.75	106.18	111.08	92.36	98.35	103.76	77.87	91.63	89.22
9208	LRRFIP1	78.36	91.28	61.49	59.94	20.45	43.89	49.07	22.19	28.74	41.49	35.97	28.71	41.07	34	26.64	19.32	12.88	87.84	92.23	72.35	85.51	79.21	71.71	81.06	85.47	119.12	126.42	50.36	89.04	76.35	62.2	75.32	76.05	87.38	86.87	81.44	70
308	ANXA5	93.39	111.75	110.98	100.83	85.72	51.73	63.2	38.45	51.3	83.48	40.24	63.44	67.82	62.77	35.35	34.42	37.12	112.62	116.67	99.88	91.65	90.56	89.02	78.26	98.8	69.55	67.88	66.95	103.55	50.95	80.25	96.31	74.58	101.92	109.66	107.14	80.27
117289	TAGAP	55.83	47.2	93.39	94.67	64.47	83.84	80.99	59.49	76.56	85.88	106.49	88.95	129.73	98.61	59.18	49.39	39.35	38.39	79.06	72.63	94.35	80.11	79.22	105.05	84.48	51.48	77.91	71.26	82.28	81.06	100.73	101.47	113.49	57.73	95.28	77.24	89.46
3937	LCP2	81.86	90.76	93.45	74.31	47.27	63.32	73.11	51.91	61.29	69.22	70.18	80.36	91.97	74.47	58.26	35.19	36.77	91.52	114.23	98.01	104.42	100.51	93.33	87.58	94.4	109.01	145.27	66.47	100.05	93.34	74.31	86.28	90.79	109.63	95.44	88.93	79.05
3927	LASP1	75.14	69.79	69.76	70.36	79.93	81.01	95.96	58.46	89.41	100.25	72.09	92.94	105.1	85.01	66.83	52.97	58.73	79.84	76.66	76.5	79.62	77.73	70.57	67.42	72.96	96.55	109.17	67.27	77.99	74.1	74.53	95.31	70.04	77.46	74.88	71.07	70.06
925	CD8A	94.81	47.41	36.83	45.6	21.87	24.2	13.86	32.05	14.75	9.37	30.46	23.31	35.79	40	22.71	22.99	33	52.78	26.09	32.15	54.82	77.12	59.69	55.95	42.02	26.82	18.61	56.55	73.91	44.48	130.52	29.09	48.05	99.15	44.7	19.86	76.55
2783	GNB2	78.22	90.29	67.36	117.08	152.81	154.55	162.92	95.88	153.92	195.43	135.95	188.8	205.43	145.67	113.82	100.47	126.34	69.89	70.2	71.54	76.47	66.81	66.87	72.78	58.85	140.67	163.71	101.45	71.13	52.29	103.52	150.36	67.65	68.05	71.11	80.26	61.27
801	CALM1	86.03	75.13	74.43	89.31	51.58	47.94	53.35	34.61	38.97	44.68	55.28	50.2	73	70.4	35.89	31.34	29.95	72.07	74.28	75.1	84.96	93.03	91.67	76.71	93.72	61.87	61.31	112.17	101.76	95.81	99.07	86.43	97.52	97.79	82.46	75.79	95.03
51816	CECR1	87.93	89.4	84.94	75.7	45.6	42.05	36.09	28.03	35.71	48.19	42.33	48.68	48.95	50.61	22.64	24.43	22.9	113.55	112.55	91.43	90.19	91.19	80.96	77.4	92.86	52.7	41.56	72.84	82.8	66.78	73	77.1	74.54	108.94	88.66	111.8	92.76
80774	LIMD2	78.16	86.12	110.14	126.97	125.54	90.64	95.12	68.49	104.42	112.66	141.43	130.61	131.39	145.92	86.75	69.53	96.9	75.45	83.03	93.64	80.58	84.79	86.16	87.4	71.95	99.22	92.54	127.54	75.53	74.39	122.83	106.82	97.32	76.94	70.97	84.55	81.06
914	CD2	78.31	61.29	76.22	85.31	61.14	40.31	39.03	30.47	32.13	20.24	67.06	38.5	54.53	84.82	27.23	24.64	32.96	53.65	63.67	73.99	87.84	127.69	97.45	93.98	90.13	39.47	21.61	104	95	95.28	116.48	47.82	110.6	75.17	64.9	48.95	89.52
7184	HSP90B1	93.5	85.4	94.61	82.31	33.09	41.86	37.6	19.95	26.97	26.29	39.45	41.03	46.55	39.85	18.17	18.73	15.28	82.91	116.15	78.99	80.56	103.59	93.8	73.8	91.11	66.18	53.92	90.96	81.95	72.83	104.35	71.48	99.12	99.7	85.12	93.47	84.24
23770	FKBP8	80.06	77.56	78.98	115.33	877.57	1093.8	887.8	2099.84	1541.74	1257.99	578.91	1019.06	636.57	1069.62	1699.79	1603.24	1301.12	67.72	63.92	73.85	79.04	70.3	83.85	79.26	55.8	158.91	137.7	117.72	87.32	64.83	122.17	141.26	70.44	65.67	60.54	64.39	56.54
1890	TYMP	88.36	97.17	109.05	205.04	183.49	173.98	211.25	128.06	203.59	216.17	167.02	314.27	172.22	233.54	120.31	136.63	221.34	105.72	136.93	99.57	94.43	78.06	54.5	93.76	85.26	103.44	103.13	206.39	98.92	35.52	313.49	222.25	75.8	120.37	89	109.56	66.75
8875	VNN2	52.18	111.06	92.69	45.9	193.29	221.54	403.29	113.85	178.75	248.17	258.81	243.49	259.36	212.62	124.6	115.95	46.59	66.43	77.45	44.32	63.88	37.55	58.14	62.47	36	180.72	330.99	29.08	87.28	37.64	34.45	262.4	39.56	42.73	51.55	60.56	66.73
81671	VMP1	52.17	75.91	64.41	49.12	128.45	114.75	133.05	48.87	91.94	134.07	137.52	114.91	121.79	97.42	73.97	72.97	43.51	59.39	68.05	44.85	60.34	47.6	53.49	62.28	48.44	136.97	226.68	34.73	74.16	45.3	41.75	111.61	38.92	52.03	51.51	73.25	51.3
8721	EDF1	88.1	86.48	110.22	163.6	131.25	85.96	84.97	59.09	80.2	87.13	123.97	110.92	126.23	152.26	64.87	57.69	82.63	84.76	81.04	77.15	82.16	88.94	93.07	81.28	87.36	77.89	55.68	214.55	93.66	95.14	156.52	124.47	105.64	89.04	67.31	85.74	77.97
9948	WDR1	94.63	89.04	90.2	122.91	87.54	87.72	85.21	56.54	81.6	93.1	72.85	90.51	100.94	98.94	62.39	51.86	53.93	97.32	83.7	89.86	96.64	90.93	87.72	97.13	87.07	78.07	79.63	124.21	100.91	88.56	114.13	115.61	90.67	94.42	98.2	84.58	93.79
4050	LTB	74.89	94.21	195.8	377.55	230.87	239.4	241.14	197.38	214.86	166.69	389.82	257.22	319.42	371.81	195.21	111.38	228.03	67.15	104.03	117.05	78.86	86.97	130.12	133.82	74.07	112.94	84.27	224.77	101.04	82.56	264.2	169.69	153.2	49.89	94.16	100.08	93.43
27335	EIF3K	96.96	97.32	111.13	138.79	106.78	59.2	60.98	38.73	49.8	63.34	89.88	78.66	89.12	105.58	42.15	44.04	55.46	77.77	81.22	87.77	74.88	96.25	98.27	79.4	82.86	89.57	59.9	177.92	104.2	87.98	122.77	94.07	98.99	46.05	88.99	88.94	86.82
5499	PPP1CA	82.78	73.75	94.39	117.96	112.43	98.21	81.15	64.73	97.32	97.35	87.25	105.7	120.7	120.07	73.71	62.67	83.99	77.83	78.79	83.79	83.88	90.52	85.83	70.8	80.85	93.73	69.99	124.66	83.94	94.92	126.71	113.87	86.66	80.28	74.6	76.32	80.78
156	ADRBK1	93.18	76.94	93.82	162.32	116.06	125.15	135.16	86.04	116.73	138.04	136.46	143.55	171.6	162.96	101.9	82.53	85.75	88.4	92.29	90.32	77.7	91.09	77.04	82.84	83.59	75.5	92.7	126.53	72.05	59.1	155.27	180.07	82.92	79.16	79.28	92.64	78.71
10093	ARPC4	72.09	80.4	64.98	111.33	173.62	112.01	123.86	77.08	121.37	143.17	121.81	152.71	165.51	159.41	91.98	90.93	106.26	67.94	69.49	66.08	73.58	80.72	69.19	67.87	76.5	93.51	105.52	125.69	89.11	57.78	108.71	129.03	73.22	70.4	78.1	76.01	74.81
54458	PRR13	83.84	84.22	92.39	81.04	99.43	99.94	102.52	74.69	104.54	154.94	115.53	150.12	137.25	135.87	89.96	81.55	95.19	84.13	74.3	96.94	83.84	89.98	87.86	80.99	73.68	125.72	166.45	92.15	85.6	74.34	83.8	103.01	57.17	83.58	66.81	76.24	85.63
241	ALOX5AP	74.79	86.88	92.53	62.3	262.92	177.89	266.47	90.15	306.44	316.91	195.86	200.5	181.94	278.9	131.33	110.74	126.94	53.65	52.81	48.21	70.8	66.48	70.87	55.14	55.12	176.05	178.39	84.92	85.96	66.78	48.17	171.89	50.03	62.76	48.1	57.62	76.37
831	CAST	81.57	88.52	63.9	45.32	18.54	25.82	27.31	17.09	19.59	29.2	17.37	21.85	29.18	33.03	13.63	12.03	13.38	72.93	67.75	79.68	75.2	67.89	62.96	68.57	67.22	41.49	64.12	35.47	61.75	47.23	42.89	47.9	54.44	73.52	74.3	77.84	60.62
126308	MOB3A	59.35	51.42	51.05	61.45	101.78	104.28	120.17	72.68	102.26	126.57	84.83	120.23	130.79	103.11	81.18	65.63	85.92	48.47	59.76	70.36	85.95	77.59	71.85	72.51	69.16	113.78	101.25	66.59	65.69	67.25	69.85	106.26	61.54	51.58	69.39	72.71	67.27
2113	ETS1	100.81	136.49	114.16	140	20.93	44.24	46.07	36.27	29.4	33.09	65.78	33.74	68.5	66.52	30.55	22.42	15.05	89.84	103.36	118.07	116.11	123.42	124.92	137.19	131.34	46.03	54.08	156.9	130.36	123.21	155.86	85.76	185.25	117.74	115.19	104.48	115.98
5204	PFDN5	95.18	93.57	119.48	138.26	50.66	23.24	42.78	12.26	41.59	16.26	52.91	28.97	24.31	47.83	21.35	25.23	24.74	73.54	92.05	74.82	66.94	79.99	92.31	93.56	77.83	74.69	55.42	139.83	98.92	62.26	124.82	120.74	84.6	75.74	79.97	83.02	87.59
919	CD247	85.63	45.98	70.38	93.67	52.75	48.68	52.79	39.65	42.69	35.92	105.42	49.48	80.36	92.63	32.67	31.59	34.85	67.2	61.23	101.59	93.31	121.48	86.37	64.25	84.2	62.97	39.42	230.65	64.35	137.16	112.04	88.3	131.9	105.83	82.06	62.1	76.45
79930	DOK3	74.67	88.88	82.24	55.82	110.52	102.93	144.06	60.96	127.69	149.68	92.08	147.74	159.07	98.21	84.49	69.54	84.48	73.08	74.31	59.42	72.98	46.84	59.27	65.05	57.13	138.31	187.16	34.13	55.85	38.67	47.14	112.39	37.98	54.17	59.96	91.34	61.15
7879	RAB7A	80.48	89.97	87.25	74.29	78.98	76.03	90.87	45.58	77.05	99.02	65.1	84.51	90.39	79.69	55.37	52.2	43.81	77.25	83.95	71.8	76.52	71.46	74.68	77.02	77.74	101.08	130.68	62.35	79.99	75.62	67.12	100.18	71.14	82.61	72.5	81.89	76.77
23117	NPIPB3	96.39	66.11	137.76	60.68	37.01	27.98	28.01	19.83	34.5	22.71	42.74	22.38	21.53	21.41	8.79	15.66	9.72	68.77	66.27	98.83	140.52	132.44	145.94	73.3	128.57	60.74	60.45	110.69	71.63	132.28	67.46	56.57	47.62	91.5	84.44	149.59	98.17
2950	GSTP1	95.88	91.5	107.63	122.06	103.05	60.25	52.93	50	75.69	80.34	64.17	102.27	85.18	114.54	48.21	48.98	58.5	87.02	82.44	88.83	87.89	84.78	71.9	68.98	73.69	89	52.99	155.66	94.31	68.81	109.74	120.03	68.4	88.08	75.91	87.3	81.13
1350	COX7C	71.68	114.69	110.18	143.55	61.78	36.55	36.03	16.79	27.69	24.7	63.71	26.96	41.42	52.6	17.91	19.5	10.72	78.68	84.43	78.32	69.42	79.93	82.17	80.38	77.38	70.79	48.55	171.4	99.64	67.01	132.41	90.66	119.74	79.69	91.61	81.84	87.49
6167	RPL37	84.06	100.89	126.66	222.33	74.47	47.11	49.66	53.79	65.24	31.81	119.95	76.77	108	136.06	55.36	45.03	65.41	83.13	74.77	103.38	89.14	104.71	117.44	101.28	98.47	91.17	46.23	277.62	93.93	98.09	196.55	127.46	116.76	100.67	74.17	96.69	105.09
829	CAPZA1	67.35	90.44	84.36	65.14	49.02	52.23	60.59	24.12	40.98	43.85	73.69	44.81	53.73	59.27	30.4	28.67	14.12	69.24	87.97	75.38	83.96	89.53	84.61	78.98	80.42	53.55	91.27	57.16	97.86	61.86	61.81	66.3	75.59	78.87	87.05	89.1	88.37
526	ATP6V1B2	57.94	67	62.45	63.67	105.97	100.01	129.66	56.3	113.55	144.73	73.46	115.72	108.3	97.21	84.36	73.58	53.65	56.74	72.56	47.82	60.47	51.66	49.63	52.62	49.25	57.18	72.68	47.72	73.38	33.61	53.39	108.39	41.58	46.33	58.54	66.56	56.14
2280	FKBP1A	90.29	96.25	86.37	93.1	108.39	84.95	115.26	60.17	94.05	100.55	84.42	101.01	114.02	106.42	71.49	63.69	57.9	71.93	87.18	77.54	74.72	79.69	73.89	87.31	68.76	88.45	98.13	85.18	76.96	40.88	79.82	107.93	59.27	76.8	82.51	80.25	61.92
10550	ARL6IP5	83.82	66.43	71.98	76.95	45.05	42.35	47	26.72	38.34	36.85	64.14	38.29	56.21	67.35	29	27.76	15.84	68.55	73.33	68.87	72.29	85.09	84.72	76.88	85.52	47.29	50.14	70.56	112.48	82.89	78.16	69.15	86.68	92.79	80.03	76.49	76.54
3326	HSP90AB1	85	94.29	114.79	114.58	41.18	48.7	40.28	35.01	30.65	34.91	48.46	43.92	66.96	62.96	29.03	27.03	24.63	84.9	90.28	89.75	81.48	92.88	86.67	82.4	83.23	64.94	46.65	111.66	102.92	87.77	114.05	86.71	112.19	85.1	87.12	81.78	93.05
2782	GNB1	83.18	91.03	79.76	94.21	70.07	81.94	75.23	46.5	66.89	77.33	60.87	78.7	83.95	79.41	52.94	47.07	44.02	88.74	85.8	81.29	87	87.48	83.05	85.16	85.83	83.73	90.14	83.74	83.62	62.45	87.86	97.77	80.61	91.95	78.13	87.64	85.08
3688	ITGB1	93.12	70.14	85.3	86.55	17.21	33.29	35.33	24.74	30.88	25.89	36.66	20.72	42.75	45.45	22.7	22.94	9.08	103.5	80.68	82.43	105.14	106.18	84.86	86.68	104.08	28.35	33.75	100.04	93.7	61.9	124.98	64.88	81.98	102.47	108.97	69.23	71.32
11025	LILRB3	56.82	68.32	50.79	50.72	81	84.29	104.52	59	95.65	142.18	91.59	104.52	131.71	80.35	65.58	59.93	59.15	60.47	72.33	47.38	56.08	43.51	49.61	58.85	42.51	117	171.03	29.68	50.93	28.21	44.8	109.93	29.12	47.63	45.33	66.08	50.93
64333	ARHGAP9	64.34	83.89	87.04	136.65	141.04	113.59	180.83	96.76	148.03	153.38	203.18	130.55	155.02	154.67	113.95	83.71	132.16	77.6	80.89	49.08	88.42	85.04	81.76	77.96	67.66	182	197.11	120.17	60.77	56.03	113.17	202.24	80.73	54.86	58.07	67.74	66.96
7919	DDX39B	89.7	79.59	82.5	121.56	56.09	51.11	54.04	35.2	39.17	46.52	87.83	59.32	77.09	84.5	35.59	28.89	32.04	78.13	75.13	89.48	86.96	92.38	100.39	86.34	83.94	83.23	60.32	126.04	72.92	94.06	106.86	87.89	92.05	78.5	77.69	82.41	87.11
3146	HMGB1	85.75	87.73	82.52	70.03	24.39	23.6	26.68	10.94	19.92	17.07	34.91	18.55	24.29	27.98	14.44	12.03	6.74	82.9	77.07	73.58	73.51	80.1	77.08	83.18	76.04	65.67	69	76.63	96.84	76.59	69.33	56.95	91.65	95.47	88.21	70.76	75.41
834	CASP1	76.61	96.28	89.35	99.74	64.71	45	69.46	34.9	50.49	49.58	64.92	77.55	64.63	52.31	29.32	32.01	22.74	100.27	111.85	74.09	71.89	81.38	67.36	76.28	77.41	70.98	100.01	79.93	88.65	56.06	88.61	99.47	63.26	86.07	80.34	84.52	75.91
5476	CTSA	105.71	97.85	76.76	63.33	44.36	45.69	50.4	35.36	60.73	55.65	40.47	55.55	63.25	45.7	35.45	37.67	32.07	94.18	62.29	87.39	78.23	59.69	72.06	92.22	75.24	65.49	63.57	63.86	80.82	56.26	68.29	75.55	64.87	89.59	108.85	91.34	75.59
374403	TBC1D10C	71.17	56.6	97.52	154.66	93.52	87.06	75.02	60.58	83.62	73.62	143.75	90.38	119.94	133.76	65.36	53.22	80.65	59.24	68.99	84.83	77.9	81.97	78.97	72.48	71.02	89.2	66.48	185.87	72.02	88.33	165.56	122.25	98.5	62.97	67.39	61.36	72.39
10376	TUBA1B	87.91	89.58	82.81	136.52	121.73	111.6	102.46	80.05	99.77	123.16	114.59	140.46	164.23	135.34	83.92	71.36	78.56	104.49	105.24	75.59	82.56	91.68	82.32	80.23	91.1	88.88	84.01	126.03	95.26	87.48	119.28	149.97	83.65	94.13	109.7	97.07	85.31
54440	SASH3	80.76	66.43	82.82	101.79	92.32	76.89	84.49	63.9	73.91	74.59	81.36	99.66	106.58	115.65	59.48	53.78	62.18	74.34	80.65	82.96	90.98	95.04	88.83	74.17	87.07	79.71	72.72	112.86	87.75	86.83	125.63	110.74	88.49	90.51	76.54	71.94	80.11
160364	CLEC12A	62	44.43	81.05	29.58	29.94	11.86	63.4	17.74	26.75	12.16	38.68	31.21	64	24.23	17.83	25.19	2.9	82.58	90.94	55.48	55.38	47.32	41.89	67.64	67.89	60.76	91.44	28.46	69.83	26.3	47.15	91.67	23.38	67.54	67.31	96.54	63.77
682	BSG	77.98	68.07	78.27	86.43	133.02	121.12	123.43	112.84	130.67	149.53	113.22	138.74	160.49	150.58	116.56	127.62	130.66	66.12	56.98	68.72	74.24	76.08	79.39	67.52	61.87	90.04	69.89	93.45	80.92	64.98	94.2	112.88	65.24	70.69	58.81	58.14	64.65
100132247	NPIPB5	99.32	81.83	73.61	45.85	8.52	9.65	20.98	12.88	12.89	7.9	23.74	14.64	20.81	21.07	12.92	9.74	4	79.38	70.29	97.78	92.53	121.39	152.63	88.01	112.34	48.47	59.65	50.58	76.58	115.45	50.72	32.9	58.24	85.94	128.67	106.24	93.79
116985	ARAP1	69.11	47.79	70.87	124.45	68.45	87.33	94.35	61.35	113.03	120.49	96.5	139.66	119.24	91.68	77	59.95	73.92	47.89	53.4	50.14	50.59	71.42	52.62	44.65	39.71	98.59	86.89	94.36	41.5	27.43	107.24	124.36	37.94	55.14	46.01	49.18	39.48
5250	SLC25A3	76.43	78.04	73.73	103.74	74.66	55.56	47.84	35.31	40.02	51.68	60.89	62.03	69.65	72.11	40.74	34.11	37.66	73.26	70.47	69.94	64.19	72.32	66.14	63.31	64.29	54.04	44.01	99.67	77.69	56.92	89.36	79.12	74.99	68.13	74.31	74.79	63.9
311	ANXA11	74.93	70.79	75.36	78.07	115.03	91.55	104.84	63.21	92.26	114.69	70.18	118.56	108.14	99	74.8	58.43	72.92	66.72	63.54	68.96	77.8	71.09	70.28	69.05	64	107.37	122.59	74.65	71.65	64.5	75.29	93.28	64.25	62.78	64.47	73.06	63.4
11329	STK38	58.82	59.83	67.5	67.7	32.81	40.47	45.38	29.54	30.1	35.76	45.16	34.7	53.3	47.18	28.19	22.44	19.28	63.8	70.81	73.07	74.82	89.15	82.55	74.39	77.68	54.09	59.44	77.46	74.29	66.27	74.86	62.06	84.47	63.01	76.76	69.55	68.5
6451	SH3BGRL	83.1	80.66	72.37	70.77	31.79	32.47	39.71	24.52	36.75	36.32	38.63	35.78	45.97	54.55	31.94	26.65	20.05	92.7	83.87	71.93	64.25	67.5	68.36	79.88	82.02	57.23	58.1	52.95	95.68	50.27	60.61	60.32	61.86	95.71	88.59	88.47	71.93
7456	WIPF1	64.78	70.75	69.12	67.7	34.65	58.02	67.66	39.43	55.63	67.91	64.81	56.21	75.76	62.78	51.65	37.83	22.95	72.13	81.85	64.91	84.32	80.49	70.23	76.41	75.21	79.68	131.34	63.39	92.27	62.85	75.49	83.8	83.22	68.33	88.38	66.54	68.14
3727	JUND	71.21	67.78	64.03	107.6	58.92	69.61	55.06	52.14	61.19	68.23	79.41	68.98	81.82	89.98	50.31	42.86	61.33	71.57	76.45	65.66	64.65	64.07	64.39	61.8	61.4	302.82	248.51	101.16	54.89	64.24	89.77	168.11	48.94	91.26	53.01	68.34	59.99
7167	TPI1	93.22	86.18	106.89	108.96	129.97	85.51	80.14	68.07	87.43	103.56	97.37	119.03	111.99	121.5	72.64	61.56	68.41	86.69	92.61	89.87	87.44	83.08	87.3	70.51	85.18	91.95	68.63	116.93	87.61	72.58	104.43	110.86	83.74	91.35	77.52	95.49	80.49
64581	CLEC7A	87.87	104.29	56.77	52.97	40.65	53.98	64.29	21.41	58.55	74.07	138.81	91.58	110.17	92.07	34.17	24.4	20.78	70.65	73.86	61.6	70.17	30.59	33.77	35.46	51.99	71.63	156.2	25.48	63.78	25.5	51.7	66.06	37.16	85.19	69.13	75.13	44.34
6046	BRD2	74.89	72	104.85	78.82	38.91	46.51	41.71	34.69	32.05	37.42	51.26	47.21	59.52	66.24	30.79	28.15	26.46	80.02	85.45	80.01	89.65	97.22	86.83	80.47	84.5	113.42	119.3	77.37	78.27	91.57	85.1	77.46	87.79	79.67	79.81	83.65	82.65
2217	FCGRT	70.6	69.48	65.24	95.37	170.99	124.39	131.58	81.72	154.37	203.32	174.2	185.1	175.56	170.69	132.09	98.2	121.81	59.46	56.4	55.9	62.61	45.07	41.54	54.21	51.48	102.86	116.74	69.63	57.73	26.28	71.81	140.47	37.76	58.25	51.22	73.64	53.43
896	CCND3	95.34	111.36	89.43	124.5	112.55	76.61	81.9	64.81	101.49	118.82	103.67	120.8	121.92	149.42	67.51	74.49	72.55	75.72	70.94	80.48	103.29	92.65	89.76	96.87	87.81	81.54	73.4	169.56	101.34	104.21	148.02	149.35	99.5	103.64	89.67	88.16	85.93
10313	RTN3	68.95	89.89	63.7	42.11	91.19	81.47	115.12	44.64	79.88	114.97	79.62	94.07	101.78	80.27	65.35	52.62	44.64	67.54	64.36	51.31	58.38	49.2	52.67	56.64	49.11	105.94	148.14	35.63	67.72	34.84	38.11	89.38	37.85	50.99	54.89	70.29	53.52
4067	LYN	64.13	81.48	59.13	49.81	69.59	99.94	131.51	64.16	98.57	114.02	75.14	107.37	137.55	84.6	79.72	57.71	42.68	73.17	80.85	57.71	59.53	47.4	44.05	68.2	61.24	121.65	201.09	35.29	63.89	33.45	45.9	105.15	46.45	69.24	63.69	71.12	54.47
11119	BTN3A1	62.91	53.51	62.65	75.81	40.03	40.66	62.46	32.48	35.65	34.65	63.18	60.15	45.54	58.2	28.48	27.51	28.97	66.7	78.73	64.24	73.97	99.58	80.1	77.3	73.34	45.24	55.67	92.35	56.48	88.9	90.99	63.55	78.06	72.46	75.38	52.66	80.88
309	ANXA6	79.66	75.65	90.75	116.13	66.34	61.67	53.3	46.64	42.98	48.81	57.87	57.97	90.72	90.77	40.95	41.17	37.38	65.08	68.02	83.78	91.97	95.56	98.41	80.33	86.74	56.59	31.74	154.12	83.33	85.32	140.39	89.84	104.59	92.1	69.95	63.42	86.68
837	CASP4	65.1	71.63	82.64	71.37	69.14	56.55	91.41	39.59	62.98	59.64	69.85	86	87.28	67.8	43.76	35.99	36.55	78.42	89.29	59.45	70.24	75.29	67.34	71.15	68.35	99.99	159.12	68.67	76.37	61.7	62.46	81.54	60.63	81.77	61.39	72.93	70.84
65220	NADK	51.65	52.31	50.96	66.86	93.95	101.6	139.36	68.04	108.02	127.75	102.68	138.18	120.21	91.98	86.12	57.7	67.67	46.97	60.09	45.07	53.77	41.71	42.65	49.53	42.26	94.12	129	57.09	52.21	30.12	59.96	111.83	37.98	43.63	48.79	50.98	41.36
3183	HNRNPC	80.85	92.73	91.91	84.07	83.83	70	71.06	36.63	55.54	63.97	91.81	64.92	82.4	86.12	50.93	37.27	35.53	84.24	83.72	77.82	73.9	79.01	78.89	77.86	73.41	76.98	88.1	79.58	86.92	73.11	79.73	86.14	81.48	85.41	77.53	73.15	70.36
808	CALM3	95.84	85.39	95.21	104.32	70.05	68.07	70.69	55.81	74.62	73.2	82.4	83.79	104.31	106.14	62.19	49.51	76.46	98.51	68.19	96.63	90.95	85.33	93.55	99.24	84.32	82.52	62.33	103.38	89.07	99.34	94.39	82.35	103.19	99.27	93.25	73	81.81
427	ASAH1	67.6	72.8	52.86	56.93	53.04	58.41	70.17	25.12	55.78	66.33	75.41	59.24	66.87	57.78	37.24	38.22	19.42	67.89	70.79	56.11	57.15	52.75	47.96	56.93	54.67	67.4	122.39	43.94	66.98	28.99	46.68	95.4	44.66	68.28	59.27	88.85	52.03
7535	ZAP70	92.28	58.87	69.28	159.02	42.97	46.37	37.56	34.39	34.03	28.84	98.26	43.28	67.99	78.78	36.72	29.77	44.82	68.89	54.37	93.46	98.12	107.71	98.63	72.5	79.61	62.11	31.77	240.04	59.45	101.25	210.6	110.13	116.16	100.24	72.15	57.98	86.86
8666	EIF3G	84.33	99.37	110.68	132.89	92.32	65.94	52.19	48.99	56.3	57.95	99.35	78.09	93.78	113.71	54.04	44.78	59.36	82	80.44	98.34	81.34	103.93	98.76	93.77	84.56	76.37	43.28	137.48	86.31	85.94	116.37	97.17	90.15	91.15	80.11	96.05	86.24
7846	TUBA1A	50.57	70.01	49.81	80.91	187.91	167.85	178.89	86.25	134.33	168.07	134.75	170.75	186.35	165.18	117.13	81.75	119.21	62.69	76.11	46.22	51.85	45.54	48.81	56.61	55.35	129.9	214.93	58.06	55.03	39.95	67.26	158.09	37.57	42.82	62.8	65.04	50.23
79143	MBOAT7	52.77	50.14	44.77	46.09	147.4	162.28	197.29	113.04	184.99	231.84	160.27	204.29	244.27	155.98	141.22	102.2	151.41	38.92	37.53	27.76	54.81	29.47	37.04	51.39	25.94	146.03	214.76	27.63	41.44	30.65	39.98	133.54	25.45	26.94	32.42	44.22	27.82
9555	H2AFY	82.32	90.38	70.57	72.39	59.25	52.74	52.4	24.68	43.23	56.02	50.57	55.19	59.63	56.72	32.5	35.06	24.48	84.5	84.31	72.49	63.86	70.16	63.98	59.45	70.08	73.64	72.38	73.18	76.12	48.35	66.09	84.07	53.95	82.65	64.74	84.88	67.92
81027	TUBB1	121.39	96.34	90.39	53.18	13.61	23.96	45.92	24.66	38.31	24.91	9.58	11.88	23.99	24.27	31.17	27.43	18.75	101.04	53.72	99.58	92.5	60.21	59.39	152.78	74.98	49.95	61.77	72.03	178.03	94.47	53.07	41.01	81.9	77.47	188.31	54.78	72.41
6932	TCF7	76.83	118.39	120.07	111.56	27.8	45.86	43.37	38.15	26.95	33.16	92.1	42.15	86.73	90.04	33.32	21.74	29.5	82.88	100.62	129.98	87.31	84.39	113.11	111.75	80.05	52	39.84	83.62	88.87	125.96	68.07	45.25	155.8	69.78	97.74	112.15	90.7
366	AQP9	54.23	75.84	47	23.56	168	159.39	256.26	91.04	163.1	220.58	153.7	183.34	243.47	133.76	129.82	100.43	80.14	43.07	40.07	22.99	52.73	22.18	41.38	57.24	26.03	161.21	345.72	8.3	55.85	20.82	19.05	123.06	21.92	27.76	26.6	46.07	38.26
7045	TGFBI	88.05	57.31	83.57	59.62	33.15	39.04	31.74	18.42	33.99	47.59	27.26	40.55	31.99	32.63	24.65	28.57	10.99	92.27	65.97	88.91	78.47	76.3	52.77	54.22	64.1	50.35	45.96	48.38	71.33	27.56	55.17	73.05	39.59	74.31	78.83	101.35	60.29
3577	CXCR1	31.05	31.63	38.27	31.13	293.63	266.31	293.52	199.29	251.73	402.95	274.2	401.91	428.76	276.18	238.61	209.75	248.57	19.26	31.47	8.26	52.76	16.84	26.38	53.64	19.64	174.58	228.77	13.04	42.97	27	19.28	138.3	22.83	12.24	23.63	28.55	24.97
864	RUNX3	109.88	49.45	47.27	62.18	19.85	21.48	21.63	24.69	18.93	15.92	27.02	25.72	31.82	34.52	18.18	16.54	18.41	81.39	46.69	78.63	94.68	114.55	79.89	59.87	77.34	67.68	34.9	109.58	60.64	115.87	92.95	69.03	82.68	128.28	70.68	43.39	71.95
80162	ATHL1	58.92	33.77	41.46	90.1	41.83	65.57	55.32	40.24	40.62	71.72	103.09	82.51	74.49	87.27	43.67	30.52	51.25	40.8	57	41.04	49.95	40.2	37.54	44.18	30.33	55.02	83.64	71.32	30.44	36.23	65.42	60.68	51.76	30.41	27.63	49.24	35.16
115992	RNF166	96.8	45.85	56.92	104.63	53.32	56.73	64.86	34.68	65.21	85	88.7	75.54	83.62	84.32	58.02	45.51	47.04	70.15	59.03	67.5	72.2	74.46	66.17	54.15	60.88	70	68.56	136.79	54.67	69.69	126.28	120.79	65.78	85.45	57.9	56.15	57.58
841	CASP8	66.16	67.4	62.27	59.14	36.17	38.61	61.16	23.56	28.96	43.55	81.78	53.78	61.13	59.96	30.85	22.87	19.4	59.82	50.35	40.77	70.58	79.97	50.85	57.95	66.91	49.38	77.29	48.98	58.66	61.6	65.56	76.42	73.2	49.03	51.92	58.95	53.19
9267	CYTH1	80.48	67.37	73.92	117.48	47.94	65.34	62.52	45.6	53.67	63.3	101.8	64.36	92.57	90.98	46.08	38.36	38.64	66.68	64.67	71.96	79.67	79.09	75.08	72.04	74.44	58.55	53.91	138.57	71.42	78.11	126.88	108.29	86.56	78.59	74.27	68.89	67.48
1445	CSK	72.41	74.68	74.24	135.31	108.15	102.75	105.14	77.77	97.29	101.95	92.38	115.55	152.04	125.49	82.58	64.77	85.48	65.87	72.38	70.99	68.03	75.49	75.32	74.9	67.85	83.75	80.84	104.82	74.02	68.2	119.29	119.96	75.46	74.01	70.55	71.79	73.35
5478	PPIA	80.09	81.84	83.01	121.05	80.91	50.65	47.09	31.78	48.2	32.97	76.99	51.42	57.84	80.51	30.87	27.42	35.65	67.69	68.6	66.18	61.25	72.37	75.69	63.17	68.34	55.89	42.31	159.08	83.92	65.88	126.39	90.06	92.82	70.55	74.25	64.48	63.96
8473	OGT	76.68	82.95	90.67	113.88	15.25	31.85	37.34	18.75	25.7	29.46	65.83	25.01	49.45	45.66	27.74	16.94	10.74	84.81	85.22	82.14	87.75	100.85	94.04	91.9	89.37	54.02	59.97	109.68	91.58	76.65	120.88	91.2	110.12	89.02	98.03	95.04	85.11
8763	CD164	59.18	59.89	57.9	73.1	25.06	34.2	39.24	21.06	32.17	40.49	68.76	40.75	55.2	62.2	25.81	25.45	10.12	59.13	71.01	62.46	64.02	70.08	71.73	64.55	67.32	39.08	51.39	62.01	78.52	59.24	65.6	65.03	83.06	70.41	82.88	74.29	71.12
2885	GRB2	69.45	81.34	65.05	82.94	73.7	83.09	96.7	49.39	78.47	92.1	67.48	87.08	101.89	88.97	63.29	53.91	41.15	72.52	72.52	55.98	61.11	56.48	56.6	57.54	57.08	82.04	94.25	58.72	66.39	41.73	76.63	94.23	55.53	57.71	62.83	73	58
54543	TOMM7	73.07	80.29	62.8	125.75	39.38	22.1	25.27	9.35	20.84	10.31	45.85	21.05	19.84	36.83	9.59	7.9	9.71	41.86	38.61	51.01	40.18	52.26	58.61	58.05	58.51	43.76	26.67	201.41	69.38	51.34	110.24	73.95	64.28	39.76	41.73	54.64	44.93
6844	VAMP2	85.4	76.68	67.29	58.88	31.3	34.94	31.06	26.64	29.74	32.51	50.06	40.39	47.31	51.24	25.48	22.44	31.1	81.46	64.77	74.78	75.17	76.25	81.4	67.19	72.52	119.83	95.33	73.68	62.75	105.99	55.41	48.1	89.33	75.1	65.91	64.46	66.76
128346	C1orf162	68.91	75.69	85.4	38.91	51.11	27.27	25.87	13.26	36.29	33.39	27.66	36.7	31.97	48.97	20.42	16.21	24.48	62.8	85.36	66.23	65.7	68.48	48.92	60.28	66.44	50.41	63.74	53.5	57.93	75.77	38.67	44.74	59.8	78.18	58.79	71.18	61.61
6418	SET	71.81	80.72	70.89	66.4	31.14	33.3	27.19	17.53	22.61	20.62	38.44	24.66	37.96	38.65	18.25	18.08	13.56	77.07	85.1	64.52	66.42	79.16	73.87	65.3	70.41	62.79	54.26	73.39	87.14	59.44	65.72	48.76	87.91	74.97	72.33	68.63	66.75
89849	ATG16L2	51.17	52.41	42.48	105.04	95.64	110.66	117.85	64.23	115.82	141.29	187.11	145.81	167.93	126.28	93.95	70.21	86.48	51.35	50.91	40.84	53.12	38.04	39.15	44.52	39.84	110.99	158.01	83.36	42.53	30.08	96.46	174.62	36.77	35.65	41.11	49.57	37.85
25798	BRI3	70.8	81.81	70.17	83.1	114.07	77.92	106.42	50.95	94.05	107.56	67.99	100.35	93.54	93.84	67.57	60.19	66.95	70.28	72.4	63.61	60.72	48.65	60.17	54.54	61.63	119.64	125.22	64	70.36	35.47	56.87	108.88	41.25	67.1	55.38	73.86	54.49
10288	LILRB2	63.67	72.38	79.51	79.84	48.87	48.67	68.6	41.63	58.53	78.16	89.51	70.38	87.02	54.43	46.42	40.6	33.29	86.56	92.98	85.35	59.57	56.61	46.81	58.95	59.22	78.62	125.19	53.56	60.5	21.46	61.63	125.38	38.99	105.21	48.2	81.43	55.8
4792	NFKBIA	315.19	149.21	56.06	52.34	52.51	42.05	62.11	34.24	50.33	48.72	43.85	56.39	55.49	57.67	36.06	32.02	22.48	169.9	123.19	48	54.51	64.61	55.89	64.82	111.64	994.79	1064.38	51.37	80.1	57.56	47.15	109.78	51.42	435.66	47.11	62.87	63.99
29992	PILRA	67.69	73.22	77.44	52.04	129.47	98.62	131.25	76.75	171.23	174.6	115.06	154.97	132.02	127.39	111.82	92.03	106.83	72.52	72.17	62.55	61.14	46.53	42.93	51.03	49.12	102.34	151.78	32.36	47.52	30.74	49.65	114.56	32.3	56.36	52.36	61.12	46.24
57153	SLC44A2	64.09	65.13	56.51	72.51	97.09	100.08	106.32	69.34	89.81	118.26	115.59	109.65	142.63	111.52	83.06	61.58	69.26	57.78	54.96	59.26	70.68	58.81	58.42	67.68	60.38	108.57	128.82	72.38	59.57	61.06	69.35	103.18	67.75	62.47	61.69	55.81	56.07
967	CD63	77.36	93.08	68.36	81.16	138.04	78.64	85.67	50.84	91.92	117.87	91.64	115.76	115.03	118.71	57.25	69.72	58.16	60.03	55.86	47.78	57.45	55.14	59.18	46.33	52.65	91.29	91.99	117.42	66.97	52.47	86.63	108.68	57.22	65.67	54.51	65.14	54.9
83593	RASSF5	67.98	61.6	64.72	79.93	49.82	61.01	73.37	46.32	64.88	63.8	61.45	69.22	82.41	73.64	50.45	40.77	40.25	65.97	68.62	65.51	70.39	72.24	68.49	62.55	61.69	70.31	88.46	74.41	65.97	60.82	76.35	96.16	74.78	63.22	62.42	64.25	61.41
654817	NCF1C	50.17	81.81	84.87	77.87	254.72	143.94	181.94	73.12	192.74	128.41	127.27	174.6	149.48	147	133.61	91.36	151.02	55	57.97	47.63	50.07	41.97	34.47	78.68	41.9	115.45	138.9	39.68	51.5	29.46	87.5	192.42	27.81	42.35	43.28	40.07	45.41
4673	NAP1L1	77.41	99.41	91.57	71.41	28.29	25.62	28.18	11.8	14.9	13.88	35.61	16.08	31.1	31.9	13.14	10.51	11.27	102.13	92.08	92.15	72.06	77.82	82.27	99.71	84.97	62.95	57.72	73.34	103.9	71.17	62.99	63.58	97.66	89.58	101.38	80.81	80.15
54504	CPVL	81.79	83.42	61.98	69.7	55.21	44.97	29.68	26.89	47.57	54.93	33.88	52.25	47.69	55.88	22.89	29.99	14.89	96	89.18	64.59	56.1	44.64	45.37	53.13	44.91	49.75	43.51	50.8	65.97	21.16	72.73	71.61	38.63	73.78	61.38	99.24	51.36
147138	TMC8	77.85	70.85	83.21	146.55	33.93	45.4	41	30.97	36.27	33	79.71	37.57	64.03	55.89	32.03	22.73	33.3	68.19	71.82	82.28	84.81	99.5	85.78	72.86	80.53	58.31	39.72	146.67	61.41	95.37	161.24	92.24	104.81	94.76	78.96	75.72	86.74
203068	TUBB	62.8	58.95	68.07	70.14	49.46	43.94	34.44	33.23	37.91	38.55	49.72	49.15	65	69.72	31.93	28.94	34.94	60.34	76.15	73.88	76.4	92.54	76.84	78.1	80.57	53.5	42.69	79.79	73.81	73.71	79.66	63.45	86	76.95	76.85	69.58	84.3
100500820	MIR3655	51.62	57.85	65.43	23.77	38.49	9.24	18.62	19.72	18.83	19.33	13.26	23.97	30.24	21.65	0	10.16	29.47	53.47	47.17	43.29	48.83	49.9	56.1	28.5	53.87	21.19	27.25	41.1	70.56	84.23	46.01	20.4	51.32	14.73	82.83	36.42	51.75
55196	KIAA1551	48.44	53.21	70.79	50.39	15.27	34.93	50.46	24.73	40.66	38.82	46.21	32.79	37.05	32.4	26.15	19.9	8.72	57.31	64.87	60.39	72.76	71.58	58.11	70.12	62.67	48.7	111.59	36.86	73.48	56.2	54.97	86.54	66.11	49.39	61.38	52.98	65.11
4691	NCL	75.43	87.25	90.21	106.56	41.02	45.98	39.13	25.9	27.34	27.93	38.9	36.72	51.84	49.69	21.59	20.93	21.36	83.95	92.11	82.03	78.81	89.58	79.66	73.88	82.91	46.99	45.06	113.06	86.3	72.49	103.89	73.4	91.09	86.71	78.66	74.82	80.97
5743	PTGS2	8.91	4.88	6.27	14.38	1.3	3.26	4.52	1.84	4.54	4.83	6.68	3.45	4.68	4.92	2.53	2.76	0.65	7.17	53.72	8.17	46.81	12.99	6.7	12.77	17.02	40.4	153.82	6.3	52.89	12.45	7.94	40.65	12.06	5.94	20.5	22.25	11.67
290	ANPEP	53.51	65.3	62.3	41.23	77.64	58.84	79.01	32.2	96.07	100.81	71.8	97.12	107.23	57.41	74.88	45.67	39.85	63.64	48.26	31.18	50.42	28.14	46.21	24.86	32.48	78.36	149.43	5.43	53.95	17.96	48.54	88.03	22.48	27.28	42	68.58	21.54
1992	SERPINB1	60.51	84.66	53.77	52.48	55.04	47.16	61.8	23.81	41.38	44.44	49.19	57.86	55.61	52.53	30.14	27.95	20.94	61.46	56.43	46.46	54.69	46.62	49.87	46.68	51.33	61.4	75.98	55.65	62.57	37.17	48.78	54.24	39.99	50.34	50.37	57.17	49.81
54518	APBB1IP	49.37	67.39	60.02	54.78	61.82	68.7	91.36	46.56	67.93	85.08	51.33	87.98	110.84	63.17	65	39.45	49.67	55.59	64.28	61.33	69.58	66.07	66.71	65.99	59.72	93.97	117.25	43.86	61.33	56.81	51.86	73.53	58.26	60.54	63.26	67.21	68.75
3945	LDHB	67.37	88.53	101.92	175.82	81.86	54.63	77.08	47.66	58.66	38	125.65	70.09	93.61	115.33	39.83	33.57	54.77	64.65	82.19	82.04	66.58	83.99	88.19	86.79	68.13	41.14	34.06	168.45	110.27	71.9	131.64	79.67	128.99	60.47	77.35	82.2	79.17
10235	RASGRP2	77.16	76.01	86.03	170.26	69.82	77.63	73.96	52.83	63.56	69.4	130.93	79.75	114.23	112.34	62.98	42.51	63.18	61.63	66.77	89.57	78.48	73.81	81.1	81.68	70.07	67.54	55.82	199.47	59.9	86	174.9	114.1	97.07	70.85	74.55	69.56	64.96
6146	RPL22	69.63	97.72	109.97	113.32	49.18	37.31	41.79	21.62	25.47	24.94	51.89	34.43	46.69	50.6	18.6	19.04	22.05	76.09	72.89	75.67	63.98	74.73	76.63	73.9	71.66	57.53	47.91	137.87	101.99	80.44	102.2	68	102.75	66.18	85.21	79.55	77.42
10480	EIF3M	69.21	80.45	83.27	61.15	35.95	27.06	25.53	11.27	16.91	18.49	29.12	23.63	29.43	34.45	14.49	14.1	12.6	79.06	74.36	71.22	62.17	79.75	69.23	70.61	69.66	43.84	36.86	63.79	83.07	59.35	57.49	42.8	71.24	65.33	71.59	78.22	70.6
3428	IFI16	57.96	85.23	91.68	58.71	52.37	49.18	87.85	38.56	54.1	43.52	59.77	91.69	62.44	64.8	30.59	33.05	29.39	79.78	98.06	75.59	82.79	85.54	79.83	86.2	86.14	52.54	69.53	56.16	77.4	69.5	75.14	58.78	81.35	89.9	78.84	79.32	79.15
3191	HNRNPL	89.6	80.6	72.52	82.52	54.33	52.85	44.02	36.5	39.3	44.46	59.22	52.79	72.65	65.72	31.68	29.96	30.3	73.17	68.93	73.93	67.06	73.44	75.45	63.89	69.17	55.44	54.14	84.15	68.07	65.33	76.9	69.48	80.21	81.3	70.93	70.77	71.39
10956	OS9	66.68	78.38	70.59	76.27	74.44	69.61	67.05	40.42	57.68	76.33	66.32	74.95	92.5	70.12	44.04	41.22	50.12	67.41	71.98	59.2	59.59	59.74	54.25	51.45	59.12	73.23	80.73	71.7	61.18	42.42	72.08	89.2	55.36	56.44	56.87	67.54	55.44
23645	PPP1R15A	60.48	35.55	30.18	38.51	39.21	36.27	31.24	20.45	30.43	37.43	43.33	39.23	46.25	36.52	23.05	18.61	24.99	50.18	84.42	27.91	45.85	32.62	25.29	30.21	43.87	285.77	351.66	37	40.52	26.02	34.45	137.84	29.64	86.2	39.19	50.82	31.51
28959	TMEM176B	86.54	11.74	17	2.02	9.48	36.32	2.1	29.1	43.45	8.69	8.36	20.53	4.67	44.86	26.46	53.15	5.28	50.12	41.31	39.47	39.38	41.09	33.46	27.9	30.58	50.28	23.01	68.07	8.8	16.63	49.82	68.53	41.4	7.41	41.53	52.61	41.98
5879	RAC1	63.91	62.68	42.58	41.93	68.81	47.27	51.32	28.12	36.44	49.6	36.2	44.92	57.48	48.02	37.67	26.88	28.49	59.92	53.53	51.47	52.22	59.44	56.19	61	56.38	74.2	75.38	49.88	65.41	53.99	37.97	54.98	52.73	68.65	57.28	57.52	61.7
1729	DIAPH1	76.7	72.84	63.25	63.56	27.26	36.65	34.55	24	28.81	30.85	22.05	34.98	39.93	32.12	18.43	20.46	18.68	79.39	69.59	67.55	76.24	76.32	64.42	63.31	71.46	49.09	51.87	65.12	66.37	61.22	71.11	63.97	69.79	73.28	73.78	60.22	63.19
7453	WARS	76.49	57.4	55.08	53	50.22	38.62	43.56	41.63	46.64	41.19	45.28	69.17	58.88	34.7	22.07	26.72	22.96	92.41	128.73	59.7	52.31	52.11	41.29	56.38	59.72	78.96	54.15	59.34	73.93	28.93	64.4	65.16	49.71	91.68	78.71	55.01	40.49
27316	RBMX	66.89	75.99	79.86	75.63	24.63	26.47	24	19.07	20.16	21.72	44.61	23.28	33.36	39.27	19.05	15.02	11.29	69.02	84.22	78.6	74.38	82.87	77.5	74.7	80.95	44.82	38.08	71.86	80.74	67.61	67.13	48.92	85.45	71.88	73.28	74.51	75.55
5527	PPP2R5C	73.03	61.78	64.04	48.03	16.57	24.1	26.22	12.34	20	16.41	26.39	20.83	27.74	32.34	15.15	15.2	10.44	74.02	66.79	64.53	78.74	95.57	77.38	65.62	75.8	47.91	50.7	56.66	74.98	71.28	64.81	40.3	77.07	81.64	73.54	54.39	65.71
100616408	MIR5047	59.85	71.1	76.49	153.16	17.87	61.84	69.14	46.12	34.24	66.78	163.18	50	86.7	74.47	47.71	35.87	21.35	67.79	70.25	59.1	66.27	30.84	50.11	53.03	47.64	45.97	92.29	167.51	59.53	37.44	137.8	99.79	69.56	43.96	56.53	35.12	37.05
51246	SHISA5	66.62	58.48	74.91	92.9	111.9	108.33	130.45	108.32	122.65	140.06	149.69	228.13	163.02	159.51	96.83	85.67	104.8	62.34	66.61	70.75	77.4	69.1	77.15	69.59	70.39	80.45	105.18	86.1	68.59	66.66	103.58	98.73	73.31	73.71	56.44	61.93	60.01
4149	MAX	64.57	61.11	77.08	60.05	40.3	43.53	49.83	33.86	42.68	42.07	50.63	41.86	53.07	53.76	36.47	29.45	28.41	50.82	52.71	64.77	71.37	58.99	52.99	89.04	61.45	59.2	65.86	59.73	76.32	68.57	54.47	42.39	73.72	64.29	90.47	54.03	58.01
4615	MYD88	70.48	90.82	75.13	66.89	80.55	83.77	93.44	50.4	76.89	80.17	72.71	110.29	107.86	76.2	60.67	41.46	54.52	72.02	91.06	71.14	70.44	64.91	64.58	70.34	77.86	67.98	100.43	51.74	72.86	48.86	67.45	92.18	64.62	82.51	68.66	84.33	70.53
1460	CSNK2B	75.22	64.89	84.32	51.48	50.41	39.38	32.65	25.22	31.35	37.3	43.06	42.09	51.55	47.56	26.41	24.39	30.62	64.38	72.59	72.65	65.24	71.29	68.58	61.51	68.61	75.26	59.09	65.54	61.52	85.45	54.03	48.13	67.04	73.8	57.44	71.13	69.92
5721	PSME2	78.03	53.11	84.32	99.73	91.6	64.39	63.28	42.92	58.15	45.56	74.29	80.7	62.58	72.64	36.14	34.07	42.74	82.97	96.38	62.75	57.31	77.46	65.31	66.85	66.65	66.94	46.89	120.84	77.8	62.44	116.06	77.17	86.64	100.74	67.67	57.29	58.02
706	TSPO	77.73	75.58	68.7	169.16	175.6	141.89	165.79	99.5	182.45	197.98	140.78	176.42	208.57	204.32	133.82	119.39	120.03	45.42	45.31	63.43	49	47.87	50.68	43.7	41.74	97.06	64.34	159.89	64.55	29.31	149	202.78	47.42	50.97	50.07	75.25	48.94
92241	RCSD1	55.3	59.59	57.8	71.9	31.23	38.01	43.22	32.3	36.78	46.3	39.4	36.72	48.69	50.26	32.07	29.64	14.14	49.12	57.17	56.52	55.34	56.24	51.33	51.43	53.83	49.95	55.67	62.73	56.74	39.45	69.91	71.87	52.52	45.42	54.95	54.66	46.54
83706	FERMT3	78.07	88.63	73.09	116.51	79.03	75.15	88.18	53.85	84.43	83.56	64.12	89.5	98.54	84.51	59.64	56.54	55.42	69.84	61.53	73.14	78.71	69.33	64.88	81.09	68.23	69.66	72.21	118.67	81.37	62.15	120.64	110.63	68.84	80.88	80.3	74.91	66.86
9938	ARHGAP25	41.34	42.89	59.41	58.58	77.47	77.27	88.32	46.98	74.04	89.84	68.66	83.95	94.76	75.77	64.74	44.68	49.33	39.02	56.14	48.32	67.36	68.54	60.23	60.19	55.22	68.36	93.92	64.15	63.43	56.32	68.78	83.36	61.07	46.87	56.61	50.63	55.15
4154	MBNL1	79.96	77.76	60.15	69.12	12.5	25.43	27.9	21.95	22.63	25.84	45.87	20.1	33.52	38.9	20.87	17.8	5.29	75.64	78.22	73.76	74.94	82.42	73.17	79.36	81.06	53.13	63.44	68.99	96.39	79.86	65.91	60.3	96.45	95.41	86.15	72.01	75.35
393	ARHGAP4	75.79	71.7	84.68	162.58	78.4	74.37	71.39	45.73	67	72.04	112.96	85.74	95.55	102.57	56.8	48.84	63.69	70.35	68.1	83.41	80.68	73.09	74.22	69.6	67.7	71.64	60.61	176.04	59.58	69.25	163.61	140.77	83.78	76.5	65.68	74.4	65.11
240	ALOX5	56.51	77.59	70.37	76.68	103.01	115.51	143.82	62.32	96.16	129.27	89.76	139.85	167.58	102.72	69.86	67.89	60.28	66.92	60.24	52.94	57.08	38.83	48.41	59.32	48.87	114.94	147.7	40.96	52.7	27.3	70.98	136.79	22.71	50.22	48.04	67.02	53.44
4245	MGAT1	53.44	59.23	54.61	85.02	73.46	72.71	68.5	52.9	67.88	86.84	80.74	86.54	89.05	90.33	58.52	48.04	55.89	52	59.13	59.8	60.84	57.71	59.15	56.53	54.86	51.2	46.51	84.72	58.55	41.23	100.7	93.06	55.56	58.04	57.86	59.56	51.96
4084	MXD1	33.29	41.21	27.38	19.77	56.63	79.82	121.87	45.71	81.69	98.95	98.86	91.92	90.02	70.7	61.59	43.06	32.12	21.65	32.49	18.13	42.98	22.16	25.63	43.3	23.35	50.4	116.25	11.48	37.46	24.09	20.62	92.8	21.55	17.91	24.38	27.07	26.47
9584	RBM39	62.63	63.52	78.26	94.36	31.04	36.32	47.98	20.98	29.86	29.44	67.2	35.14	50.05	46.91	24.45	20.02	12.87	59.28	66.28	59.91	63.3	73.68	70.4	66.46	62.2	57.86	61.35	86.43	66.61	54.24	89.59	78.93	76.16	60.3	75.63	57.58	65
9770	RASSF2	45.39	55.75	50.74	53.82	73.57	89.64	112.88	49.43	83.17	118.97	87.52	87.74	102.59	86.56	68.3	53.4	40.27	47.95	53.27	41.91	59.5	45.69	41.27	54.78	44.96	66.03	114.37	32.27	51.7	28.87	39.95	102.3	33.97	37.15	48.41	59.53	46.94
2319	FLOT2	67.26	78.87	80.8	84.04	146.24	128.98	168.89	90.52	116.38	148.87	130.18	174.07	230.01	146.91	108.48	84.42	112.34	63.91	65.94	67.77	72.86	62.26	72.82	66.92	61.61	128.11	162.04	63.33	64.66	54.11	79.19	99.26	62.71	52.98	57.79	75.69	65.18
5330	PLCB2	72.02	64.37	71.27	91.78	49.05	44.76	60.02	32.26	54.14	68.3	65.58	55.87	65.65	55.3	48.08	35.29	35.5	64.71	66.5	72.19	66.4	59.87	57.43	49.12	60.39	84.03	73.98	89	49.13	48.32	101.61	114.88	54.12	64.82	57.06	62.51	65.06
81926	ABHD17A	80.12	56.99	60.14	130.85	61.03	59.31	57.15	46.83	66.05	50.9	93.67	71.99	95.41	101.09	56.99	42.07	66.03	61.93	49.56	71.28	79.42	93.52	86.39	74.31	75.33	59.86	35.11	210.41	56.99	88.58	183.06	121.89	80.33	96.39	57.97	57.25	66.21
58485	TRAPPC1	83.63	77.31	99.03	73.52	106.11	70.58	68.88	53.71	66.27	78.9	74.71	86.58	97.54	107.82	55.08	51.54	66.55	63.93	56.92	71.95	70.19	72.61	73.71	78.9	73.02	71.05	51.6	89.4	73.47	93.19	65.82	71.18	67.21	79.72	69	70.78	80.5
5223	PGAM1	77.84	79.93	63.01	101.19	114.14	93.37	97.89	57.13	102.52	109.79	74.29	107.3	121.49	102.05	69.1	59.54	61.89	60.78	60.83	63.07	62.89	63.92	62.52	56.38	62.9	52.4	53.66	83.68	84.48	47.84	84.51	105.69	63.48	70.23	58.46	83.69	68.21
114823	LENG8	88.47	74.16	90.93	147.49	28.5	43	39.11	27.65	36.63	37.46	77.03	41.56	66.88	55.91	32.37	24.68	33	82.36	76.59	96.85	92.26	85.7	83.46	90.15	83.43	55	47.8	145.37	56.19	98.84	165.79	98.78	95.74	85.14	74.11	86.88	80.49
10577	NPC2	75.2	87.8	75.93	89.99	119.56	75.15	65.34	43.46	84.18	86.36	77.09	90.72	90.26	97.97	51.64	52.18	51.06	82.25	95.32	58.5	71.21	60.63	60.4	53.82	67.47	79.21	65.83	75.68	88.6	39.24	74.49	102.48	64.99	81.83	81.21	78.34	67.12
10326	SIRPB1	55.13	42.52	65.27	24.05	65.6	39.49	57.11	47.32	48.26	139.18	72.9	55.37	103.54	46.83	62.43	43.92	25.69	67.54	43.08	55.36	37.54	25.7	40.87	70.78	27.85	74.15	117.62	28.87	33.52	15.32	13.54	55.57	16.22	30.07	32.69	45.43	29.05
4689	NCF4	45.89	58.91	53.09	56.49	186.15	157.92	219.88	76.04	168.58	180.27	163.9	209.36	202.96	131	145.46	82.93	125.8	41.86	41.47	28.13	44.38	30.32	36.73	37.71	30.28	134.9	215.43	34.17	41.16	26.33	43.51	137.18	27.47	25.19	33.96	49.51	37.67
3094	HINT1	69.3	81.55	104.42	127.58	48.82	34.22	26.31	8.51	14.77	18.1	55.14	26.94	21.13	32.5	16.6	12.58	6.82	60.69	63.71	78.05	68.63	73.64	85.4	68.32	67.14	47.49	38.69	120.79	92.73	71.64	98.49	70.29	93.3	59.65	64.48	76.13	76.7
498	ATP5A1	67.69	72.8	65.37	107.21	82.32	60.9	51.6	36.75	44.72	57.64	73.31	70.92	82.34	93.26	37.81	38.2	35.75	63.03	66.23	67.16	59.06	71.75	63.29	61.67	64.68	43.71	29.78	106.72	74.38	49.51	94.9	78.38	69.83	59.88	69.15	69.24	68.57
4778	NFE2	27.34	47.13	58.98	43.65	118.34	127.45	132.22	95.62	98.72	139.62	92.29	156.78	136.48	90.86	100.82	89.87	82.9	32.78	39.07	34.62	40.94	36.28	41.33	45.96	29.99	110.67	142.56	26.99	55.56	25.07	35.09	84.78	24.19	22.31	44.76	57.39	35.45
64231	MS4A6A	48.31	81.6	56.82	44.45	40.61	24.52	27.57	10.33	24.26	30.62	24.19	34.87	26.78	26.5	12.92	16.09	9.7	53.69	55.57	51.34	38.77	46.09	40.51	44.35	50.08	42.59	41.22	39.24	47.37	22.4	50.91	56.45	28.95	45.6	64.15	63.08	54
915	CD3D	56.39	58.54	74.52	105.73	46.64	26.74	31.26	24.48	21.36	14.39	67.42	29.79	50.48	60.03	28.01	16.12	31.13	41.74	51.59	58.88	72.03	74.7	96.05	75.46	67.51	38.83	17.13	133.05	76.11	94.15	138.21	45.41	81.31	65.01	46.3	47.42	82.82
5199	CFP	64.91	82.89	82.42	90.87	108.45	87.84	92.49	53.72	122.93	135.44	93.71	123.78	110.83	97.11	78.84	65.88	73.72	88.25	69.34	64.86	72.29	54.05	44.45	53.06	47.13	71.45	81.24	57.19	55.59	23.88	74.81	117.13	37.85	56.15	53.23	78.53	56.09
23558	WBP2	62.54	67.14	66.24	52.83	92.68	90.35	90.92	72.95	98.81	106.09	75.79	113.33	107.49	89.66	74.34	73.21	85.43	58.42	58.66	58.11	66.18	52.88	56.59	67.84	48.61	93.93	113.21	60.42	65.77	53.76	54.64	75.89	57.89	51.49	60.23	58.97	52.2
8794	TNFRSF10C	30.11	34.42	34.29	46.71	171.9	268.45	377.18	192.78	244.41	349.78	288.19	335.5	347.35	224.83	263.53	190.31	207.18	25.44	43.15	14.71	58.06	15.48	25.08	47.29	20.37	144.7	294.36	10.22	53.48	24.46	20.54	213.19	16.26	10.69	27.38	30.28	24.42
5196	PF4	139.94	123.25	63.62	57.84	27.97	26.19	51.02	29.03	50.44	33.81	16.73	7.36	23.47	34.08	41.17	32.96	55.33	109.91	34.89	76.17	81.22	44.74	33.57	103.61	81.44	74.12	63.74	122.27	116.81	87.22	96.08	55.03	84.98	118.89	139.69	54.05	67.04
10933	MORF4L1	68.05	79.73	69.08	68.24	61.63	60.36	57.71	25.17	44.6	53.22	68.17	51.51	67.5	72.32	33.32	34.47	24.6	70.8	66.81	62.89	58.25	68.65	64.82	61.68	69.29	56.7	74.95	72.38	75.83	63.03	65.59	71.27	76.1	73.66	69.02	66.09	67.72
7536	SF1	83.61	81.56	72.04	88.7	47.69	56.43	54.08	39.59	46.14	51.74	72.42	56.18	77.03	66.72	38.1	32.36	36.75	74.1	66.91	79.72	81.67	78.55	73.12	77.48	72.99	58.08	65.51	85.62	59.26	75.56	86.2	74.58	83.04	83.05	67.37	85.17	71.58
8301	PICALM	43.03	68.61	53.7	41.99	34.36	54.18	66.96	30.23	48.22	55.2	47.09	48.33	61.43	42.67	43.91	28.88	15.14	56.16	69.5	54.23	59.67	57.55	52.27	53.98	55.62	43.17	95.89	27.07	54.23	30.44	40.01	67.85	40.5	57.38	56.12	63.6	54.52
80325	ABTB1	36.86	40.29	40.38	76.23	247.53	204.12	229.99	136.73	255.39	286.49	213.26	256.28	224.37	207.21	201.25	164.74	155.24	33.33	31.4	29.4	46.37	27.75	35.56	38.28	26.61	142.26	153.11	77.54	36.44	32.94	62.35	159.93	32.04	23.38	32	33.19	26.47
6653	SORL1	52.15	51.52	47	64.71	31.22	66.86	90.68	45.19	61.11	97.26	77.9	62.14	133.41	58.57	59.09	41.75	26.67	49.03	42.25	44.91	62.24	50.8	48.01	53.38	42.93	66.24	109.48	44.31	55.68	38.88	52.35	112.59	49.83	38.71	54.26	51.6	46.63
54210	TREM1	50.69	50.76	27.83	20.97	85.52	88.21	112.32	52.43	90.71	125.49	105.51	116.37	126.91	65.8	67.91	52.49	63.85	44.65	36.81	19.52	43.77	17.34	17.98	27.62	29.28	118.46	194.58	12.67	36.73	14.97	19.38	113.96	12.93	20.66	30.45	35.7	20.83
9445	ITM2B	65.86	75.99	56.47	161.45	171.64	227.18	288.73	139.02	222.6	283.12	302.31	284.93	275.27	277.13	202.38	149.28	137.91	68.18	75.95	76.98	78.18	57.71	74.75	89.45	60.9	80.95	146	121.33	54.5	45.69	161.17	235.74	43.78	63.59	70.41	66.21	59.1
10541	ANP32B	62.93	77.83	77.91	64.33	27.99	29.05	24.46	18.02	17.25	18	31.38	21.92	29.97	36.25	16.63	14.1	13.66	70.47	61.92	69.55	58.21	61.67	66.11	64.84	61.03	47.93	41.23	64.22	71.72	66.75	59	45.69	70.29	64.38	63.69	67.88	52.88
533	ATP6V0B	59.48	61.35	53.44	85.38	163.23	113.46	141.74	74.39	135.78	175.46	163.57	172.28	166.64	164.55	117.55	100.35	104.19	56.33	48.18	38.72	44.35	41.85	42.51	40.23	37.27	121.58	104.74	87.99	52.99	37.26	65.22	125.11	36.06	45.02	43.14	48.93	43.08
64386	MMP25	30.69	41.43	27.9	27.68	119.55	165.81	197.2	81.18	162.44	198.57	207.6	207.19	224.12	136.38	128.28	91.42	121.53	19.12	23.64	14.27	41.86	17.06	24.81	38.86	15.48	148	211.47	16.44	28.14	19.46	21.02	131.19	16.95	10.71	21.29	27.46	21.47
64005	MYO1G	74.51	69.57	58.02	120.3	64.14	55.14	47.23	43.99	49.96	46.58	59.58	59.47	70.76	70.8	40.04	33.03	42.01	65.31	64.12	69.72	78.88	80.47	73.19	65.46	74.13	54.1	36.71	148.63	64.06	65.9	138.53	112.44	71.34	85.41	55.2	61.92	69.25
1329	COX5B	61.26	74.89	78.06	80.31	96.46	55.13	61.56	35.21	71.08	62.83	83.26	77.84	75.47	71.85	37.85	44.15	47.9	55.83	69.34	63.58	62.29	52.83	58.76	47.2	59.16	75.37	61.71	101.59	71	44.51	84.77	74.06	55.79	70.7	48.46	70.38	64.34
51177	PLEKHO1	58.29	70.67	75.58	81.53	90.48	63.01	71.73	50.57	73.05	94.32	69.09	84.53	76.16	84.19	60.75	43.11	65.22	62.55	67.1	67.98	58.15	57.07	58.54	67.68	54.86	77	59.23	69.04	65.35	44.1	80.01	74.61	50.2	67.98	71.63	57.6	50.3
517	ATP5G2	50.84	60.21	82.46	58.4	66.08	40.8	33.41	25.81	32.64	44.69	45.27	49.61	48.41	64.57	35.47	19.54	28.69	45.24	54.15	58.57	52.96	68.85	65.25	48.35	44.71	49.03	27.74	89.59	65.39	59.85	50.54	46.34	44.73	59.54	51.25	55.58	53.56
694	BTG1	67.49	79.41	62.49	61.71	43.48	47.89	56.4	35.27	42.69	59.15	75.14	55.38	71.59	82.86	40.15	32.63	22.72	52.07	56.82	57.75	52.03	57.87	57.18	67.91	50.81	62.18	111.7	81.31	59	52.43	64.82	74.83	76.07	72.78	49.65	48.74	58.57
200315	APOBEC3A	48.5	40.36	50.15	28.54	79.26	82.28	116.41	26.4	65.43	75.99	4.81	58.77	49.56	38.04	50.85	2.44	48.17	7.35	77.18	40.92	35.28	31.54	30.81	25.22	44.27	81.54	16.97	17.92	7.42	17.9	28.44	66.3	45.57	34.76	38.62	53.28	21.62
10695	CNPY3	64.95	66.67	70.59	81.34	119.41	71.62	80.8	55.76	88.07	106.62	76.45	90.36	93.89	111.85	61.68	56.36	64.57	59.23	53.83	58	57.6	51.27	46.57	54.52	47.97	88.74	84.23	68.84	55.06	42.72	70.42	85.52	42.02	49.37	51.85	64.87	54.2
26469	PTPN18	68.67	63.68	60.33	56.58	38.21	33.41	33.47	26.39	31.07	36.19	37.36	35.99	43.34	43.62	25.3	25.09	27.8	72.6	57.6	69.46	70.45	69.92	61.41	74.88	66.14	61.57	46.27	65.12	63.57	76.02	60.95	57.21	56.48	76.29	77.9	67.6	64.84
51094	ADIPOR1	58.81	56.62	50.67	35.89	119.51	182.35	171.38	185.26	137.36	155.44	89.54	150.84	107.82	119.91	177.65	192.12	106.97	51.26	50.93	43.13	48.56	37.86	53.11	56.81	38.11	67.21	102.71	37.71	68.62	42.27	38	50.41	39.61	51.19	52.68	41.36	40.31
3932	LCK	63.24	53.44	66.76	109.54	49.37	43.96	43.89	45.75	35.11	31.25	89.47	51.78	85.16	98.39	42.33	31.85	47.49	51.2	50.4	65.21	73.21	84.87	76.87	62.62	59.71	45.49	23.23	122.92	65.09	82.86	112.53	58.09	90.32	63.47	52.81	50.31	65.12
1173	AP2M1	70.01	71.8	68.24	85.62	81.95	72.97	64.72	54.27	62.68	70.62	60.06	71.59	78.79	86.25	59.33	57.87	53.48	65.32	59.16	65.7	64.3	64.43	57.54	62.67	54.3	59.83	56.61	83.35	66.72	53.52	86.41	82.56	57.35	62.78	61.28	65.13	56.44
5230	PGK1	71.26	78.68	68.45	105.92	151.81	107.69	133.46	58.23	107.51	107.61	121.92	121.01	134.53	143.65	70.58	78.37	52.78	66.31	66.5	59.06	56.72	57.86	54.13	52.69	52.36	53.54	74.3	88.95	65.98	35.5	92.74	122.21	62.33	61.99	58.9	62.3	58.1
9056	SLC7A7	60.87	52.14	52.83	43.02	52.03	32.94	33.06	20.83	31.07	53.18	34.26	45.87	43.32	40.22	23.49	27.34	17.37	58.27	58.69	46.41	46.86	42.96	33.83	32.94	43.29	43.89	37.98	40.33	52.25	19.8	39.52	62.81	31.08	44.58	45.96	53.42	37.71
81876	RAB1B	75.84	66.45	64.99	66.93	98.3	78.47	70.43	65.27	79.92	91.27	86.13	98.02	111.95	111.03	70.01	65.19	79.01	64.12	54.56	62.95	70.16	64.47	62.64	62.45	56.14	73.52	73.31	74.7	62.64	63.44	75.07	72.74	58.57	74.91	64.35	58.88	58.7
3108	HLA-DMA	65.83	66.63	105.22	93.87	63.46	51.67	33.61	43.74	51.66	54.4	64.66	64.8	66.85	72.7	30.26	33.4	40.95	81.79	91.02	55.94	62.72	55.14	78.76	71.98	76.35	70.55	34.77	77.1	61.53	51.35	90.44	65.84	65.09	75.18	83.6	77.86	77.22
3684	ITGAM	70.7	80.39	44.3	64.67	28.28	38.82	45.57	22.89	42.18	54.87	32.61	38.4	47.52	30.41	26.07	24	16.03	58.15	52.45	51.43	55.42	55.54	46.6	42.17	52.56	54.89	69.5	64.77	46.68	36.99	83.16	107.46	39.16	46.46	47.8	60.34	51.88
5538	PPT1	58.32	100.09	81.37	71.22	79.41	63.95	96.45	53.52	77.36	85.36	67.7	83.68	93.66	83.45	45.26	27.19	23.89	81.16	90.53	76.1	66.52	66.04	64.7	68.08	78.26	79.1	59.69	57.59	101.21	45.76	52.41	58.67	53.34	94.8	85.23	85.92	88.15
2907	GRINA	68.65	77.54	66.87	49.12	68.93	59.28	72.57	65.35	70.95	79.12	53.85	87.3	76.7	56.79	55.96	64.38	52.06	72.64	64.49	65.29	50.88	55.94	53.92	55.19	55.43	73.36	79.2	40.83	56.55	35.69	48.54	65.83	39.96	73.9	43.9	69.75	53.92
767558	LUZP6	59.5	65.03	44.86	56.24	25.29	38.31	44.33	28.76	37.98	40.13	35.95	34.11	49.55	40.09	30.22	24.89	14.36	58.72	64.72	56.8	54.62	56.48	47.21	64.44	61.21	35.8	56.28	45.94	80.05	41.23	52.9	64.42	61.85	59.99	85	52.89	52.2
3398	ID2	84.12	53.9	33.72	50.56	24.01	22.97	27.75	13.1	21.14	20.79	32.16	19.73	24.91	33.41	14.78	15	10.14	49.58	46.68	47.16	60.42	78.83	47.92	43.43	60.55	33.81	32.04	97.09	53.17	66.98	67.96	70.39	81.48	110.07	38.14	29.36	55.38
92799	SHKBP1	58.18	58.8	49.22	73.6	108.48	101.74	122.83	60.47	102.11	91.54	96.99	121.61	189.5	84.23	67.67	82.3	80.91	49.42	44.55	44.96	49.91	44.42	50.23	47.34	42.69	77.18	105.45	61.18	42.24	41.4	74.53	94.08	39.22	45.06	38.62	56.53	43.56
978	CDA	45.4	34.79	26.96	27.23	103.16	63.77	80.11	33.24	82.28	97.58	37.32	87.05	57.7	47.55	83.86	43.45	46.28	22.73	23.94	18.06	21.84	18.46	19.4	17.14	16.06	68.74	80.49	11.3	28.49	15.63	21.68	86.39	13.19	25.4	17.92	38.27	27.74
8905	AP1S2	64.57	79.69	64.21	46.74	20.45	19.57	23.1	8.98	22.07	20.21	25.15	19.12	17.66	26.2	12.25	11.25	6.78	78.08	93.69	72.57	54.93	62.77	57.65	66.36	66.96	42.4	46.03	32.98	67.72	33.07	43.78	44.51	42.86	57.25	85.59	65.1	65.42
10320	IKZF1	65.34	65.3	69.17	65.67	20.66	30.34	33.87	24.15	27.06	26.72	35.75	29.64	47.58	44.45	23.16	19.57	14.47	58	66.75	70.22	73.41	80.58	72.65	72.66	73.07	40.89	42.54	60.97	72.6	72.69	70.07	53.12	81.64	76.48	64.9	67.79	68.84
5573	PRKAR1A	38.24	62.85	50.97	53.43	18.27	46.39	63.22	29.42	42.16	57.79	45.12	40.27	58.35	43.5	37.83	33.98	9.67	49.75	65.76	51.67	53.83	55.93	41.53	51.09	48.63	22.87	51.36	38.07	58.83	32.03	55.9	76.35	43.96	42.18	67.16	50.69	43.14
5034	P4HB	75.79	73.7	68.75	95.38	64.64	60.7	53.86	37.69	52.71	57.28	60.7	71.05	76.23	73.08	41.17	38.01	40.61	63.5	67.34	61.54	74.7	77.19	68.68	55.36	68.58	56.36	40.12	101.07	65.53	60.3	103.35	91.76	63.22	73.11	60.34	72	66.6
6173	RPL36A	68.47	84.42	111.92	217.96	1.21	1.87	3.28	0.53	0.74	1.17	8.7	0.65	1.41	2.66	0.56	1.96	0.35	65.82	59.2	70.31	68.5	85.51	92.34	95.47	89.28	65.82	19.42	244.56	87.29	54.14	159.82	103.58	96.74	58.95	51.85	72.02	74.98
22861	NLRP1	67.61	61.81	62.82	97.72	30.16	43.82	46.94	32.17	39.84	48.47	59.13	46.4	65.04	51.37	29.93	27.09	28.74	62.41	63.36	69.23	58.43	58.11	54.06	60.84	57.22	46.16	74.71	83.51	48.63	50.96	83.83	88.63	67.77	55.8	44.43	64.63	55.42
10971	YWHAQ	66.03	53.02	45.7	50.36	27.03	26.92	23.75	18.75	18.89	17.44	29.47	24.67	33.62	40.99	15.91	15.96	12.45	59.29	46.1	52.22	55.13	68.1	59.51	51.26	65.31	34.77	32.39	63.87	64.8	53.77	69.02	43.56	68.3	61.05	53.45	40.27	47.2
8073	PTP4A2	63.68	56.8	39.3	46.05	17.6	26.2	29.1	15.15	22.14	12.25	28.77	19.2	30.59	35.25	18.57	10.02	6.76	48.1	54.72	49.14	54.03	66.77	55.85	50.37	52.97	51.53	47.49	58.89	59.28	46.28	65.04	54.74	53.27	77.75	55.6	43.24	59.85
824	CAPN2	66.29	73.06	57.95	81.33	28.95	33.71	29.52	21.22	27.83	26.19	28.18	31.59	39.58	43.25	21.58	18.08	14.83	65.86	68.79	67.11	67.7	80.79	69.66	61.63	75.19	39.49	34.72	77.73	68.08	49.83	86.38	70.34	63.83	74.94	59.25	56.65	66.09
10287	RGS19	51.47	56.45	69.8	84.5	89.96	80.76	99.46	50.62	90.23	97.15	77.66	99.87	99.79	88.38	70.94	57.56	63.91	48.28	57.76	56.12	55.83	57.99	57.39	55.39	54.02	74.36	87.73	63.19	53.02	46.29	75.88	99.8	52.58	54.2	53.85	68.17	55.23
5724	PTAFR	45.07	49.88	28.52	24.43	89.55	77.58	103.97	51.4	75.49	100.08	80.39	93.95	103.11	80.07	56.66	54.97	56.35	43.3	36.8	30.29	43.76	29.6	27.86	35.82	35.58	91.48	95.47	21.73	37.91	26.38	31.25	71.4	22	34.46	29.32	46.15	33.53
10618	TGOLN2	65.79	73.18	54.35	73.74	23.68	39.73	43.64	23.25	34.4	41.84	41.67	33.75	46.62	40.82	26.16	23.18	16.07	75.66	67.83	66.77	68.29	66.8	57.66	58.98	65.22	50.73	61.66	59.47	61.89	55.08	70.62	76.66	61.9	64.31	71.38	69.56	62.01
26234	FBXL5	59.43	77.61	48.88	39.65	48.92	46.19	60.87	22.89	43.53	43.22	44.65	50.92	51.52	45.09	34.86	26.3	17.53	56.84	61.45	43.51	48.22	49.2	44.96	45.53	49.73	48.32	90.71	25.72	60.02	33.34	35.47	56.63	39.82	52.51	49.89	60.82	50.54
7392	USF2	77.1	63.12	71.92	85.96	59.55	54.01	52.54	40.27	48.84	51.31	65.17	61.53	71.32	83.29	43.11	36.21	51.67	60.8	58.56	77.03	70.12	69.15	67.69	70.93	67.39	66.3	52.4	82.58	62.64	56.61	81.24	68.57	60.53	79.13	70.58	68.31	65.83
9744	ACAP1	67.07	60.04	66.81	113.62	65.4	55.24	63.62	36.47	41.6	48.23	82.41	62.09	85.79	70.17	38.7	32.47	46.41	50.74	55.61	67.79	62.81	71.91	79.13	59.86	59.01	59.3	58.14	117.2	62.76	65.56	105.36	84.53	80.68	52.31	54.42	59.6	67.28
7494	XBP1	47.9	55.98	58.75	59.82	29.33	29.61	28.59	20.42	25.23	30.18	33.34	44.74	47.48	48.95	20.99	21.43	22.68	40.54	60.05	57.9	64.96	81.19	78.44	57.86	72.14	40.2	27.99	95.82	62.02	68.17	77.97	55.69	73.81	63.67	66.11	70.26	62.17
10261	IGSF6	51.45	55.15	55.95	44.84	89.19	73.38	105.96	47.65	71.35	83.42	79.66	88.46	78.47	83.02	53.86	45.78	35.34	59.08	67.8	35.83	50.55	39.43	32.19	49.5	37.15	74.06	149.82	16.59	57.98	16.23	26.67	68.36	28.5	43.76	51.83	52.81	42.53
920	CD4	66.24	75.02	90.78	98.96	42.52	40.79	46.89	31.61	41.6	54.97	55.28	53.67	58.57	68.08	27.98	26.9	34.44	84.47	84.9	88.03	84.37	59.47	71.28	69.55	82.07	42.41	42.46	82.02	69.53	54.52	75.65	74	84.44	61.29	82.76	89.13	69.62
353514	LILRA5	50.89	51.65	45.19	41.98	118.45	45.32	73.86	36.29	45.9	89.9	86.14	89.78	100.59	69.29	49.44	41.23	39.14	35.77	39.69	37.71	41.08	28.52	28.21	27.32	35.78	61.47	58.32	37.33	37.63	12.37	37.89	82.87	22.06	30.34	32.22	38.54	27.94
6039	RNASE6	55.48	45.24	100.23	32.91	46.69	25.89	22.09	15.15	37.46	36.2	24.82	41.65	36.42	22.67	14.36	32.69	15.14	41.93	39.44	50.19	40.75	33.56	38.79	43.67	29.75	38.91	25.57	24.27	43.48	33.71	35.6	29.68	29.47	37.57	35.74	53	43.9
9806	SPOCK2	80.94	50.64	71.75	92.1	29.63	38.71	40.72	39.15	32.39	30.88	67.98	41.96	72.04	70.8	29.81	27.67	29.17	61.33	53.23	72.16	62.63	72.14	69.6	70.11	63.56	27.83	24.52	106.62	60.2	92.46	102.13	56.68	94.92	71.98	54.94	49.08	57.41
6157	RPL27A	64.8	65.63	88.44	72.75	34.75	20.52	17.66	10.32	15.54	12.27	38.78	20.98	26.45	35.17	14.34	10.6	16.63	49.94	51.4	63.05	60.23	64.05	74.15	61	59.51	57.86	35.54	95.39	67.26	70.72	67.78	46.18	75.95	56.07	47.23	59.06	61.97
57326	PBXIP1	54.29	49.2	72.24	113.03	68.61	83.58	70.75	64.25	70.64	86.31	106.56	87.97	122.18	110.61	64.55	43.13	85.98	41.54	50.75	60.49	59.28	57.87	62.48	64.46	56.16	64.88	53.49	113.89	52.18	46.69	98.68	84.18	74.49	40.23	61	50.42	45.66
283897	C16orf54	31.79	24.72	43.72	55.9	48.49	62.54	66.6	45.33	55.58	75.66	88.61	62.35	88.23	76.41	45.22	35.02	37.92	23.94	42.63	42.21	54.4	49.77	51.74	55.51	43.49	92.18	63.14	46.03	40.41	36.17	51.67	77.35	48.36	29.62	46.13	43.88	47.43
10163	WASF2	60.85	59.81	53.81	46.16	30.17	43.36	36.62	33.31	31.25	41.94	37.1	34.23	46.7	39.48	30.15	30.51	21.08	61.92	56.63	57.88	65.04	53.33	49.49	56.65	54.59	67.51	55.64	40.74	57.79	53.89	44.77	59.17	52.36	55.02	59.91	56.44	49.83
7277	TUBA4A	78.76	55.72	65.79	72.63	96.55	60.47	76.27	41.87	79.57	87.91	61.58	74.32	83.55	86.64	64.31	53.51	66.08	40.36	37.93	55.33	56.4	45.93	56.02	70.22	47.62	68.42	77.89	80.13	76.9	57.96	66.83	83.79	57.22	44.6	70.97	44.24	53.08
5293	PIK3CD	48.67	49.62	47.83	74.63	51.93	75.38	82.85	51.45	69.98	81.88	78.15	73.88	108.24	71.15	60.21	40.94	44.68	41.9	47.16	49.8	55.92	49.37	47.72	48.8	44.79	69.88	85.97	62.62	44.98	41.83	72.05	95.37	54.71	39.3	50.72	51.3	45.76
1153	CIRBP	76.21	67.94	71.07	113.12	64.61	75.79	63.85	34.58	50.94	57.32	89.63	62.07	85.26	84.33	45.77	39.42	44.38	63.03	58.97	68.63	62.96	70.73	66.39	66.32	64.3	51.17	61.89	159.48	69.21	66.77	116.82	89.75	79.13	60.8	62.31	63.06	75.72
50486	G0S2	32.33	13.06	2.99	8.65	2.23	2.02	2.35	0.41	2.53	0.76	1.19	0.62	0.44	0.65	0.94	0.28	0.48	13.85	30.2	3.39	20.2	4.06	5.5	4.22	8.09	302	590.57	8.08	26.75	5.69	8.78	77.82	5.36	10.59	10.5	12.01	6.19
1349	COX7B	66.4	66.39	67.55	66.57	20.43	10.11	11.73	8.13	13.75	11.39	24.59	10.62	10.47	17.87	5.85	6.1	4.34	50.95	57.52	55.44	47.9	60.79	54.39	49.6	49	60	51.91	82.63	59.99	47.87	53.3	67.03	64.75	61.88	44.21	59.16	54.19
27128	CYTH4	52.71	52.32	44.73	76.45	111.55	115.51	123.13	77.13	93.43	112.04	126.25	122.81	189.37	121.51	84.17	61.91	94.96	52.17	52.1	51.25	56.96	55.23	49.55	55.8	50.87	100.12	124.25	69.83	49.64	47.37	76.18	98.75	46.12	53.08	52.91	57.48	52.44
3939	LDHA	69.5	65.96	66.2	58.01	43.44	34.5	36.83	19.99	23.91	30.51	41.78	40.02	43.82	49.11	20.22	21.31	14.84	59.71	63.52	60.38	51.56	64.13	57.22	50.08	56.11	46	46.84	57.62	64.45	48.66	55.96	48.08	56.41	69.93	45.86	64.23	54.76
4074	M6PR	54.93	52.6	63.88	71.46	44.2	37.97	40.31	26.4	29.48	31.24	53.81	35.86	47.82	56.63	24.47	25.67	21.32	50.67	64.77	56.21	60.44	64.55	53.03	54.59	54.6	30.92	29.5	70.89	65.95	46.19	66.27	59.29	61.9	59.49	64.36	59.5	54.72
25957	PNISR	64.49	80.18	79.55	68.17	7.68	15.15	19.43	6.44	9.87	10.29	23.83	8.47	19.12	16.41	10.41	7.52	2.88	83.3	74.05	54.55	57.57	60.48	60.71	53.14	57.73	67.07	64.81	54.09	66.27	55.86	52.35	39.76	72.17	59.1	61.71	53.35	59.49
10346	TRIM22	58.77	62.69	84.09	81.98	24.37	35.44	54.16	33.75	36.73	25.81	71.88	77.47	40.04	50.39	24.5	25.98	12.92	81.63	103.24	70.69	69.28	69.55	62.5	66.49	85.52	38.55	57.85	74.69	67.47	62	97.6	63.99	90.39	82.09	78.2	57.25	64.32
26112	CCDC69	72.6	57.54	55.61	54.56	40.59	40.93	36.17	27.21	31.79	44.56	43.1	40.91	41	48.08	25.03	27.32	22.83	63.04	52.21	57.77	55.65	55.74	47.79	45.98	55.62	47.73	37.61	49.96	50.4	48.26	58.78	53.67	50.37	63.91	42.98	54.03	54.12
6923	TCEB2	71.53	62.53	86.87	81.25	103.01	68.1	60.62	46.75	79.3	61.69	74.44	85.67	75.29	86.3	57.17	61.53	62.87	53.65	51.05	59.5	53.33	61.04	71.4	63.72	53.1	86.3	57.7	107.71	60.4	65.84	80.35	79.14	57.28	69.14	48.53	60.18	63.35
7076	TIMP1	75.16	88.78	79.93	59.74	99.9	52.41	60.9	43.18	74.45	60.26	53.78	60.02	87.03	82.49	42.92	36.6	89.69	64.9	66.36	68.54	65.4	52.51	64.37	58.19	53.66	121.06	69.45	78.54	67.29	48.44	52.3	75.77	57.68	75.32	79.36	63.06	56.57
114908	TMEM123	57.63	75.57	75.04	60.64	16.85	29.78	31.71	16.51	21.98	22.84	63.41	44.2	36.54	47.72	18.76	18.13	6.87	63.89	92.02	66.57	65.66	56.37	69.36	73.02	75.37	40.38	58.58	51.81	90.18	64.93	54.83	41.72	103.37	67.91	79.66	70.05	62.17
1075	CTSC	59.6	50.45	43.42	55.33	36.49	38.78	43.13	23.3	42.67	53.23	51.33	39.56	57.62	52.55	28.36	29.38	23.02	59.58	61.81	47.33	55.32	65.71	49.43	42.49	62.05	38.63	32.02	68.84	61.48	44.6	56.3	66.19	52.25	71.12	46.82	52.05	55.34
101	ADAM8	44.9	51.38	44.8	79.61	92.87	119.31	147.01	84.46	143.88	156.58	178.39	163.41	180.74	139.52	110.56	79.91	93.72	34.17	37.23	42.23	56.47	55.46	53.19	45.26	35.44	81.44	116.98	89.78	38.76	39.69	98.79	147.83	44.63	39.93	37.35	40.07	34.23
26001	RNF167	50.3	49.43	60.61	53.53	55.39	47.69	42.29	34.51	41.21	48.97	62.38	58.86	65.98	63.85	38.06	31.73	43.5	47.63	47.49	53.49	61.06	57.76	61.71	51.01	53.77	80.55	63.56	67.25	49.71	74.19	55.63	52.4	59.77	52.93	48.32	52.49	52.1
6556	SLC11A1	62.63	72.43	40.62	46.26	68.34	62.38	83.92	31.52	57.27	153.85	65.61	81.04	91.4	61.82	48.7	44.16	40.96	53.01	50.39	43.49	54.72	36.5	36.67	36.25	41.38	75.6	142.03	36.7	43.62	21.09	40.88	102.18	21.76	36.37	31.01	61.21	38.49
51734	MSRB1	32.45	41.57	35.85	52.48	278.91	178.03	247.54	93.2	202.51	224.87	147.9	244.56	183.09	158.12	149.06	116.61	148.68	28.83	38.12	24.16	39.32	25.95	26.57	32.97	21.74	109.9	164.28	36.92	44.43	19.86	40.96	133.58	19.25	21.11	26.17	41.1	28.02
2091	FBL	62.01	58.9	74.3	78.02	40.73	26.02	21.71	20.32	19.57	22.24	58.81	36.48	47.41	58.61	19.7	17.27	22.88	53.51	53.58	62.69	55.84	57.7	66.15	61.25	57.09	50.26	28.15	89.59	60.42	76.6	69.44	45.63	77.92	52.49	50.89	58.06	63.31
5878	RAB5C	72.54	75.33	72.52	68.52	66.15	66.13	74.69	57.04	72.88	92.22	72.33	91.9	109.79	86.29	65.39	57.36	48.96	72.08	61.71	68.42	65.19	63.58	57.7	61.57	61.01	79.69	90.05	59.82	60.87	53.83	67.81	85.94	56.01	73.15	55.6	69.64	58.74
2923	PDIA3	59.52	58.33	63.6	52.5	29.11	30.79	28.68	20.49	27.47	26.29	30.24	46.37	42.68	33.58	18.33	20.32	17.12	65.82	66.06	54.77	59.85	70.39	60.76	48.57	63.29	41.18	34.26	68.3	59.31	60.72	67.49	57.79	66.58	82.1	58.01	53.25	60.39
6813	STXBP2	64.93	74.2	63.89	80.16	94.56	81.84	84.73	55.41	95.28	96.5	72.45	90.31	101.36	79.19	64.06	57.2	65.66	59.47	52.95	59.16	60.55	49.38	50.92	61.16	56.8	86.29	80.71	72.96	51.69	40.18	83.58	117.27	38.03	56.94	54.01	61.53	49.43
6137	RPL13	61.08	69.71	89.17	168.63	81.48	58.14	50.96	38.74	46.91	40.84	136.24	62.12	84.83	115.95	44.77	32.49	52.7	51.41	48.91	78.73	63.74	68.22	76.22	75.59	56.53	48.76	29.67	166.86	71.08	65.96	140.88	90.83	83.25	53.65	54.92	64.34	57.1
9551	ATP5J2	58.4	63.57	83.82	68.43	51.6	27.07	24.33	17.38	30.29	30.59	41.9	40.13	45.01	42.17	25.52	21.07	24.57	54.19	61.58	54.62	62.96	62.49	67.75	50.89	61.32	65.51	43.15	72.38	61.92	58.65	55.44	58.83	62.15	62.14	58.94	74.81	55.12
2634	GBP2	56.43	57.86	55.93	65.82	84.88	69.05	115.24	54.88	80.45	63.67	72.2	106.78	81.09	68.68	44.44	43.93	47.16	85.12	99.42	44.79	57.69	66.88	54.49	61.81	49.54	60.45	125.63	58.06	65.39	46.39	72.97	81.7	58.48	72.25	60.73	45.99	43.96
8743	TNFSF10	25.08	51.81	60.48	42.62	50.59	48.45	80.2	33.43	52.38	36.61	61.89	67.7	48.73	49.6	33.03	24.74	19.46	52.26	93.57	44.11	48.93	48.27	47.76	51.33	49.11	53.55	101.99	25.18	63.17	30.47	56.55	77.3	50.18	44.23	52.72	56.7	44.7
23526	HMHA1	58.57	60.67	66.76	152.74	94.71	105.57	116.06	87.09	109.7	124.55	118.24	122.81	141.08	138.15	94.6	71.07	84.28	53.16	57.34	67.09	69.63	66.23	58.21	69.1	55.52	52.02	64.86	138.25	54.77	45.61	158.71	146.37	72.75	57.24	56.42	65.86	54.91
521	ATP5I	56.7	55.18	62.7	65.88	27.16	11.9	18.13	8.93	12.82	8.67	16.26	18.11	13.37	18.96	11.06	6.61	7.14	35.86	43.1	39.97	36.37	40.22	55.66	41.35	47.2	69.06	50.39	92.61	48.9	46.45	57.64	62.92	57.17	42.57	30.94	50.29	50.24
3676	ITGA4	60.42	56.5	47.12	71.69	8.15	15.87	16.58	11.87	15.89	12.68	26.55	15.26	21.77	19.64	14.43	9.15	3.54	70.39	96.73	57.77	60.67	67.5	56.88	62.96	78.21	26.81	37.97	50.46	62.68	47.93	70.92	55.72	71.93	84.09	61.27	65.79	55.27
5699	PSMB10	54.79	57.33	65.76	129.18	141.58	108.11	110.08	65.97	108.92	99.9	108.43	124.19	108.42	125.34	70.84	56.5	88.52	59.83	62.23	53.51	53.75	58.47	55.35	49.29	50.53	53.22	62.27	152.01	60.01	41.67	134	112.93	68.92	60.73	55.08	47.78	47.77
23399	CTDNEP1	60.71	60.19	58.03	60.16	59.2	47.01	44.41	36.67	42.84	47.77	51	52.41	58.12	56.49	36.2	30.6	40.04	53.62	54.4	55.29	56.82	61.91	60.81	58.53	56.84	59.7	48.47	69.95	52.49	57.61	61.6	52.69	54.58	57.09	52.26	58.55	62.89
6651	SON	58.87	58.32	51.37	67.08	9.35	19.01	20.99	13.87	16.92	21.4	21.02	16.86	27.89	22.39	13.46	12.29	6.13	59.17	59.52	58.68	59.34	64.88	57.85	56.24	59.76	44.7	46.43	48.19	60.69	51.23	65.02	60.48	64.94	59.52	61.44	58.28	57.81
3716	JAK1	57.49	61.12	69.72	84.88	21.18	46.47	52.35	34.43	38.61	42.36	37.44	37.19	65.79	42.21	33.21	25.8	15.48	64.9	64.13	64.1	65.44	73.6	62.92	63.64	63.75	46.74	74.98	64.2	58.49	54.56	78.2	87.61	74.77	65.55	70.82	57.66	59.15
51247	PAIP2	56.9	59.13	64.22	52.12	32.56	31.32	43.89	20.67	31.29	33.99	47.69	33.26	43.26	48.42	27.79	22.25	15.81	51.69	54.55	50.62	54.88	53.08	58.1	64.59	55.63	53.65	73.9	56.7	66.32	53.91	51.43	60.52	58.24	62.58	60.54	53.09	53.78
64407	RGS18	61.09	57.95	50.86	30.13	8.58	16.56	28.1	10.52	19.9	23.88	18.29	13.71	17.56	15.77	17.96	12.77	3.78	47.25	49.79	45.84	76.36	45.86	41.03	86.25	53.76	54.74	86.67	38.54	104.08	63.82	28.99	40.17	50.18	57.42	93.2	49.34	47.89
2534	FYN	65.84	64.13	60.9	67.82	27.95	28.61	24.63	19.46	24.37	21.17	34.19	26.57	37.94	47.81	20.18	19.8	18.71	65.26	58.5	68.79	79.72	91.03	84.36	70.64	67.99	44.87	32.06	86.93	64.67	71.23	72.08	54.75	73.14	83.48	65.84	56.52	68.36
54918	CMTM6	51.66	54.54	40.02	43.29	35.99	51.64	67.34	29.09	46.38	58.76	61.1	47.32	60.13	55.88	37.27	32.3	14.51	51.24	55.39	41.23	43.47	35.89	41.58	45.41	42.51	53.3	63.92	29.97	60.61	30.68	38.67	66.18	40.68	43.34	54.75	47.87	39.83
152007	GLIPR2	62.84	44.9	47.83	61.25	65.99	56.33	90.68	41.16	73.01	91.48	59.06	80.66	81.66	70.5	42.62	48	39.92	37.78	48.25	35.47	47.18	35.06	48.71	34.84	41.37	49.4	84.47	64.86	52.66	28.92	42.72	67.46	37.3	44.05	38.87	43.41	37.59
539	ATP5O	56.52	62.17	61.63	76.46	40.69	23.65	26.97	11.72	25.19	13.68	32.16	22.63	25.37	30.88	17.42	11.33	16.83	49.1	46.98	47.53	40.43	47.03	52.54	49.57	41.1	41.58	37.05	83.34	59.72	40.15	65.57	49.56	57.83	49.89	46.42	49.97	46.05
4814	NINJ1	51.16	48.95	47.38	46.55	170.69	116.5	145.94	85.29	169.33	204.1	136.11	169.47	154	124.41	143.72	75.76	117.34	34.31	36.87	35.8	48.63	28.85	37.21	33.41	29.92	125.18	134.35	34.01	45.71	23.52	39.45	101.48	25.48	46.47	32.9	49.35	32.72
4831	NME2	58.82	56.76	66.83	106	61.18	37.92	30.48	23.33	32.48	32.63	57.7	37.51	55.56	64.87	29.06	22.62	27.38	56.07	52.05	60.01	49.35	67.91	55.28	47.65	62.57	47.53	25.26	94.05	75.62	63.74	102.49	66.43	71.13	64.6	56.89	53.85	67.45
4841	NONO	58.46	56.09	67.71	69.62	33.47	41.32	32.17	26.58	25.92	34.32	44.45	42.9	56.31	58.18	26.13	24.23	19.62	63.29	62.55	68.37	64.37	69.76	61.41	63.65	66.2	48.94	37.54	73.39	65.02	65.97	78.34	56.25	65.23	60.37	59.57	67.59	67.49
3068	HDGF	74.39	65.64	63.93	47.7	46.9	43.5	37.5	33.89	35.79	38.77	34.64	36.4	42.22	52.88	34.49	37.22	31.62	64.96	57.71	48.93	51.42	54.78	55.51	57.28	51.63	58.97	43.29	43.06	62.21	48.91	44.89	37.35	51.58	62.75	56.81	61.24	47.06
83888	FGFBP2	78.03	33.52	40.37	62.27	45.84	38.46	37.28	20.26	26.2	16.96	54.49	16.08	39.89	41.2	15.39	29.74	19.61	97.39	39.44	52.84	114.45	122.38	64.24	48.96	96.72	70.4	40.09	206.46	61.03	170.74	169.9	87.09	100.17	146.65	74.64	31.73	85.53
5698	PSMB9	45.65	42.2	50.35	93.67	111.34	85.17	115.47	85.04	137.68	104.38	101.96	182.71	121.86	117.74	99.18	63.77	86.34	60.02	67.69	55.71	54.97	63.38	67.96	56.2	66.79	60.92	74.95	108.23	73.23	57.83	124.58	95.35	73.01	69.27	47.07	47.35	57.29
826	CAPNS1	60.37	63.94	58.21	81.73	66.03	44.7	32.58	29.66	41.56	44.38	33.4	60.41	65.62	59.12	42.25	35.35	40.7	57.26	52.17	58.47	55.56	53.72	62.17	55.53	55.53	59.25	30.55	90	46.5	44.21	79.45	88.05	46.27	66.19	49.2	70.14	56.95
54331	GNG2	51.73	42.08	34.88	33.47	16.77	16.51	22.18	12.59	21.97	18.61	22.95	14.3	21.86	21.15	15.06	11.69	6.74	43.82	45.83	43.62	53.36	56.36	49.86	40.66	55.51	38.35	40.15	45.77	50.48	57.16	44.34	45.39	55.75	66.78	52.07	38.13	47.37
476	ATP1A1	64.36	63.96	63.42	86.07	31.45	34.21	28.96	22.83	24.09	29.78	41	30.9	51.45	41.92	19.33	21.31	20.14	57.84	62.12	66.68	61.24	62.35	59.33	55.78	55.8	35.49	26.2	77.23	67.22	57.91	75.24	61.18	69.48	57.91	60.89	61.17	58.73
120	ADD3	48.12	62.39	60.54	61.75	10.04	20.08	30.51	12.78	17.34	19.14	33.39	16.91	30.89	32.52	15.29	10.97	4.91	55.64	68.44	64.23	56.64	69.35	65.02	64.96	69.04	36.16	49.27	49.63	68.06	59.47	60.86	53.46	79.32	69.42	62.63	60.17	61.17
3309	HSPA5	54.63	50.5	44.43	46.88	23.22	26.89	28.22	15.39	23.46	29.22	25.36	30.07	38.87	27.15	17.89	15.02	12.93	48.48	53.14	35.85	45.17	48.1	40.12	34.11	44.59	81.08	107.46	54.48	44.94	34.41	53.88	57.72	46.36	48.98	41.49	44.3	38.7
3614	IMPDH1	47.51	46.3	44.38	57.4	94.13	90.42	106.39	47.78	93.78	110.27	84.72	101.93	109.78	93.3	69.31	52.5	63.98	38.45	37.16	37.44	49.75	38.31	42.42	39.53	37.69	73.41	85.43	56.09	36.13	30.28	53.67	87.67	32.45	34.71	34.94	48.94	35.96
8673	VAMP8	64.77	66.23	76.43	77.71	55.63	29.44	25.47	16.88	23.25	23.48	43.51	33.05	34.02	49.63	20.25	16.74	21.15	55.14	62.61	62.23	57.22	62	70.11	56.81	59.82	67.18	36.32	98.94	70.58	59.31	77.83	66.99	64.95	71.07	79.81	65.75	70.45
7458	EIF4H	58.54	68.16	55.84	89.91	57.29	55.76	51.11	33.84	49.25	53.91	65.39	61.74	77.02	68.23	37.58	36.49	33.3	61.7	56.81	53.23	50.88	51.94	46.77	47.03	50.39	35.04	38.43	86.2	59.33	42.69	83.09	77.66	58.58	58.58	55.89	54.6	46.85
2787	GNG5	50.49	57.67	64.32	50.39	81.52	51.27	62.61	35.4	54.29	68.66	56.54	82.79	72.5	73.83	44.18	35.45	52.79	44.87	55.32	42.65	50.35	39.96	53.13	43.87	48.27	68.1	78.64	47.33	48.26	41.46	51.15	62.41	38.84	51.3	42.14	55.92	52.43
3423	IDS	53.96	46.73	42.03	58.1	27.41	45.53	49.12	28.93	36.91	48.72	47.24	39.28	52.07	42.44	32.02	27.5	20.07	51.52	45.34	44.54	56.92	53.87	48.61	48.99	52.53	59.13	86.02	46.48	49.83	52.92	59.02	82.33	50.39	54.92	56.11	44.05	47.73
5589	PRKCSH	59.24	55.88	64.09	72.97	55.56	50.29	39.58	38.23	46.13	53.4	60.88	59.34	75.89	76.32	34.18	35.93	40.76	56.17	55.69	67.68	59.15	62.67	60.65	51.87	54.25	58.41	45.42	69.78	52.23	54.29	71.2	65.3	55.03	54.87	51.07	60.55	54.88
10409	BASP1	37.01	57.15	43.85	27.88	108.06	140.87	204.98	81.51	120.62	160.82	80.05	137.96	196.79	88.53	120.33	67.43	83.06	34.56	37.09	18.88	44.04	21.59	37.02	37.3	19.79	184.57	286.03	11.31	42.15	18.01	23.21	101.48	18.11	15.7	26.56	42.35	23.57
9961	MVP	52.36	58.84	57.43	88.82	78.67	78.16	84.63	45.77	69.9	79.17	85.03	91.81	93.11	81.73	50.46	39.97	59.72	57.29	58.8	50.47	52.46	50.23	50.86	49.08	45.63	61.55	82.77	82.37	48.26	38.83	88.52	104.91	53.73	53.12	48.38	51.12	46.19
3560	IL2RB	58.29	28.02	46.84	62.88	18.55	21.76	21.37	23	21.26	14.07	32.32	20.85	38.83	34.48	19.58	13.35	14.16	51.52	44.33	65.75	64.49	83.58	67.77	49.36	63.78	51.85	34.11	85.85	39.47	78.53	61.38	89.77	86.99	78.84	73.48	40.79	54.26
2872	MKNK2	44.8	39.18	58.14	76.61	63.64	88.31	90.6	53.52	76.04	90.06	85.1	84.19	106.33	81.48	78.08	59.84	57.37	43.79	42.89	48.41	54.9	48.97	43.78	46.21	44.55	58.28	72.56	52.05	45.18	38.76	64.13	89.42	48.72	40.81	43.45	41.64	37.9
6793	STK10	54.63	46.66	49.64	75.76	43.49	55.5	55.98	38.92	50.78	53.92	48.89	56.64	75.08	52.76	39.44	32.43	34.89	52.32	50.91	57.81	67.45	61.88	54.47	52.23	57.55	53.55	60.67	78.42	51.99	53.1	83.6	80.54	58.71	57.55	51.7	52.81	55.53
3916	LAMP1	64.3	62.36	54.39	63.02	39.01	49.68	46.5	33.11	46.32	53.38	42.77	46.91	65.91	47.69	31.61	28.19	29.42	61.59	55.78	53.9	53.1	60.55	55.35	53.27	54.97	51.69	53.72	62.66	58.19	45.38	65.63	72.83	52.97	60.83	48.88	54.94	53.37
5018	OXA1L	56.43	55.77	66.52	62.73	45.06	32.63	27.85	20.88	26	34.16	40.51	38.93	48.87	51.69	25.25	20.71	22.66	58.02	56.83	60.03	50.73	57.07	56.57	51.46	53.4	43.09	36.54	59.91	54.7	48.76	60.96	45.33	52.77	51.49	49.27	64.27	60.3
8664	EIF3D	52.74	59.65	68.16	80.76	58.4	47.43	42.53	26.86	32.43	36.12	52.99	42.02	56.09	60.01	27.7	24.05	31.01	53.04	57.46	61.85	51.31	59.45	61.29	60.5	55.05	47.27	33.82	87.3	60.07	60.53	70.75	58.27	61.08	56.53	46.27	61.97	57.7
8663	EIF3C	64.75	50.34	51.3	92.36	45.23	31.99	24.48	23.13	31.65	29.94	31.2	46.09	44.23	36.85	10.98	17.31	18.69	53.88	47.72	79.23	61.53	53.97	55.66	46.28	53.6	50.91	35.04	78.21	70.18	28.91	83.8	63.21	68.02	71.25	55.3	66.14	55.08
51142	CHCHD2	61.6	58.85	51.05	103.31	106.35	68.46	60.97	40.36	71.67	60.78	114.79	76.94	87.8	102.65	52.7	52.97	48.46	43.5	50.68	60.04	43.9	62.68	47.97	60.22	51.9	62.55	49.25	121.73	56.96	46.72	111.09	91.56	61.51	44.17	49.65	63.43	52.41
1351	COX8A	55.03	56.05	59.87	90.95	89.62	66.87	60.55	52.87	70.85	78.27	85.9	87.37	94.33	98.9	64.38	44.24	67.63	50.94	48.06	53.61	41.98	50.1	52.9	44.4	44.53	55.91	45.39	113.03	57.78	35.29	93.95	85.96	52.6	50.45	48.73	58.06	46.94
23215	PRRC2C	55.46	50.56	44.53	31.59	4.21	10.47	12.44	7.84	8.14	9.89	11.44	9.22	14.82	11.2	7.46	6.57	3.6	58.7	55.7	60.27	60.15	59.9	56.59	54	56.78	42.26	47.63	26.26	53.56	61.26	31.12	28.7	66.17	56.25	59.64	52.48	55.09
1622	DBI	49.93	62.47	72.08	65.63	19.39	13.24	17.89	5.88	12.23	7.54	19.04	11.64	11.27	17.36	8.1	6.44	6.69	48.08	51.76	43.49	50.63	56.94	46.02	39.49	47.82	42.96	45.47	77.56	56.47	49.39	62.98	62.18	64.96	63.87	48.06	52.8	58.43
821	CANX	53.99	58.85	47.23	45.65	18.36	20.91	20.33	13.15	18.26	25.72	22.6	21.18	24.76	26.21	13.59	13.88	7	61.7	62.88	50.25	54.11	65.17	54.07	52.88	59.27	36.95	38.81	48.15	62.74	46.18	50.41	46.03	53.85	56.72	58.46	63.82	56.99
10106	CTDSP2	41.75	42.15	50.47	70.15	41.59	56.1	56.8	43.63	49.52	61.2	62.25	56.02	70.68	61.27	45.55	43.16	26.39	41.15	45.93	48.06	47.65	45.54	46.11	47.28	39.95	40.86	52.11	47.68	47.2	34.44	66.26	80.26	49.92	37.29	52.75	49.06	42.83
8724	SNX3	58.45	65.79	74.25	54.44	39.41	37.3	46.67	23.42	26.04	33.78	39.62	36.97	49.95	46.23	26.36	27.56	19.56	65.08	63.25	57.52	50.93	52.85	55.53	62.56	57.48	54.28	62.85	46.45	61.24	46.86	51.42	52	52.96	59.03	52.58	68.05	63.22
1337	COX6A1	60.6	59.07	71.71	82.59	77.87	49.39	47.48	30.64	52.57	43.12	70.51	52.22	60.15	72.46	37.67	33.92	34.51	51.28	50.13	62.81	54.18	65.99	63.34	55.05	62.5	79.92	51.82	96.04	56.49	53.26	88.51	77.14	59.84	63.69	53.48	59.47	57.9
37	ACADVL	57.26	54.69	55.89	83.49	39.12	42.57	33.75	20.88	26.59	35.23	43.32	40.06	46.92	48.54	27.1	21.35	25.9	47.53	51.95	56.37	57.37	46.93	54.27	40.06	45.05	43.98	39.41	83.5	41.17	45.48	81.75	68.81	52.1	47.26	46.66	54.6	46.02
9214	FAIM3	44.56	50.7	102.93	80.93	35.7	38.95	25.61	44.6	20.81	24.33	66.52	38.13	80.08	76.67	27.44	18.66	28.38	41.71	64.45	71	61.91	54.41	79.56	93.96	63.98	45.26	30.71	60.63	52.12	106.43	73.06	38.6	101.39	46.16	70.36	68.63	81.59
80342	TRAF3IP3	49.26	61.06	81.33	106.74	44.69	42.41	37.92	22.96	33.45	32.77	58.79	37.09	49.8	59.09	26.29	22.62	25.28	58.19	69.29	71.08	65.61	70.91	70.35	69.54	66.03	45.95	38.14	93.64	63.75	66.02	97.36	66.96	85.07	59.08	61.71	64.92	63.73
29108	PYCARD	42.02	52.55	57.49	88.46	139.26	85.14	122.3	52.13	117.08	119.09	75.04	124.54	110.26	113	85.69	62.55	93.91	50.23	47.99	45.15	45.61	47.67	45.26	44.39	44.17	75.96	60.82	76.13	50.24	31.15	69.05	102.27	35.45	49.74	36.26	55.55	45.88
4738	NEDD8	47.62	53.51	61.8	57.89	74.94	40.38	46.93	33.17	58.13	44.8	58.76	57.6	76.78	71.33	30.87	35.73	31.07	42.32	50.18	41.6	50.69	47.55	56.53	46.62	49.96	69.06	48.55	83.94	55.96	43.78	63.46	59.74	53.63	54.91	44.22	43.87	56.81
103	ADAR	49.68	48.83	51.14	70.32	55.56	69.66	93.93	55.27	66	67.02	73.34	109.01	83.49	73.31	50.25	39.48	36.21	55.13	68.3	53.92	60.7	56.78	48.53	55.51	57.62	51.53	90.93	57.81	56.85	49.17	77.86	82.34	64.26	53.81	54.95	50.02	46.16
5580	PRKCD	44.02	55.83	53	56.7	56.86	60.59	81.99	35.49	59.99	71.61	47.19	71.14	74.03	57.88	41.77	34.39	31.77	46.46	53.92	46.87	47.61	47.98	43.63	47.4	42.17	53.26	68.74	36.7	47.68	25.61	51.51	80.11	34.76	40.62	46.67	55.58	47.08
9262	STK17B	57.65	65.15	34.83	37.95	17.82	21.88	29.79	13.52	21.12	25.49	37.23	24.27	30.63	29.02	15.52	13.17	6.69	43.64	51.61	48.97	48.63	43.86	41.19	47.54	50.69	33.39	67.86	35.74	58.54	42.97	36.55	49.06	52.61	54.15	48.41	50.95	44.97
58517	RBM25	44.38	44.35	50.95	40.59	5.18	10.9	13.39	7.26	10.81	11.76	21.23	9.59	17.42	15.19	9.12	7.8	2.86	50.1	52.6	46.29	50.49	49.75	49.28	44.98	48.62	63.1	58.01	37.17	48.82	54.44	39.51	37.28	57.78	48.13	51.41	46.19	47.29
1195	CLK1	48.28	38.19	102.81	98.87	11.66	22.72	32.22	17.23	22.43	24.16	67.78	22.89	37.93	39.37	22.2	12.89	5.08	41.08	44.75	40.45	53.95	54.11	66.43	71.78	40.32	39.08	50.92	62.79	46.02	35.52	76.02	58.24	81.07	41.2	63.12	39.7	49.75
56990	CDC42SE2	62.99	53.38	47.78	51.81	22.52	29.72	36.52	17.31	24.96	26.19	43.31	26.41	37.99	46.03	21.77	20.53	9.02	55.13	52.91	52.83	58.2	64.45	65.89	59.04	56.9	25.19	34.31	52.55	65.98	54.14	53.27	36.15	68.4	65.56	61.81	48.67	54.5
7170	TPM3	66	74.22	64.71	103.37	64.55	74.18	87.87	48.38	78.15	81.34	63.64	83.94	101.38	89.68	55.69	50.16	39.01	74.38	69.68	56.16	63.07	56.05	54.61	54.49	62.51	67.72	84.21	90.06	69.25	46.64	108.82	109.92	60.53	66.82	55.42	62.77	51.73
11140	CDC37	59.01	58.56	75.54	90.2	44.15	40.16	39.74	34.96	38.99	39.14	46.58	51.48	56.53	55.49	30.21	31.44	36.68	59.43	54.31	59.68	58.49	63.2	55.64	52.27	56.19	56.51	37.11	97.93	55.26	55.36	80.74	63.79	58.07	58.4	48.18	51.6	51.59
2547	XRCC6	57.47	60.21	64.76	80.49	52.25	50.08	40.94	29.72	33.97	40.18	41.28	50.26	60.05	62.85	26.25	26.11	27.85	58.49	62.9	57.98	56.94	62.25	61.69	57.08	59.33	42.42	31.03	89.57	63.42	54.62	77.76	56.69	66.69	63.88	56.6	56.14	61.02
9114	ATP6V0D1	60.57	60.67	51.79	63.58	102.77	83.44	97.1	56.56	92.12	103.82	60.49	98.44	105.2	87.78	70.35	53.07	74.29	48.58	45.72	44.36	49.96	41.91	47.91	46.19	42.31	83.86	74.11	48.64	50.81	35.02	57.63	82.95	32.19	45.39	44.31	56.86	47.66
51747	LUC7L3	52.65	55.17	61.16	78.44	6.6	12.71	14.43	8.72	10.27	10.81	32.42	13.11	20.11	21.27	12.14	7.97	3.92	53.97	57.77	53.67	51.92	55.89	59.13	58.95	52.99	35.43	31.84	60.6	60.33	60.59	65.75	44.81	72.83	53.19	61.76	51.43	58.95
10992	SF3B2	56.71	53.25	56.56	62.5	41.38	43.45	39.02	29.06	27.45	37.07	30.58	40.02	45.99	41.89	24.09	21.47	24.29	55.04	56.8	54.68	59.71	57.58	56.33	50.47	57.49	50.75	47.59	60.43	50.22	49.48	60.64	52.92	60.37	52.84	47.93	51.11	52.09
313	AOAH	52.91	62.51	53.6	41.47	36.03	31.46	34.35	15.96	27.43	32.51	25.18	39.56	35.18	29.05	21.6	24.91	18.14	68.38	61.72	40.73	48.97	49.57	41.96	34.24	54.27	60.04	52.04	34.89	49.14	33.26	38.34	67.03	40.87	69.61	56.82	46.95	50.38
1508	CTSB	56.94	68.69	69.93	82.86	60.92	61.08	44.84	47.45	58.43	76.01	42.57	67	64.15	61.84	42.09	46.83	33.97	65.16	61.34	58.63	58.16	51.4	52.82	41.68	52.79	38.77	42.67	53.97	48.2	24.97	64.06	83.47	39.23	53.87	57.55	64.91	53.23
81	ACTN4	61.18	47.18	48.06	65.11	34.15	45.17	46.4	32.32	41.76	52.73	28.49	43.41	52.13	38.08	31.67	28.26	25.04	53.63	47.98	55.43	63.82	66.74	55.25	50.57	58.41	57.37	68.07	66.23	53.55	53.89	77.98	86.62	53.03	63.06	49.04	52.32	52.86
3576	CXCL8	45.12	20.53	10.65	16.89	0.91	0.86	2.45	0.93	2.13	2.66	7.02	1.55	2.68	3.77	1.87	1.84	0.16	12.97	72.24	7.31	29.25	13.27	5.65	8.21	36.94	270.81	710.18	3.68	33.83	19.94	7.87	54.4	6.3	30.11	19.43	28.7	18.4
9046	DOK2	52.53	51.53	58.72	80.41	70.12	48.65	46.06	41.74	48.01	52.66	56.76	55.99	69.87	69.45	43.72	33.15	41.34	46.24	53.06	57.61	56.19	54.62	53.36	47.15	46.62	48.32	31.55	98.89	48.04	52.16	87.3	93.52	55.37	57.7	48.78	52.01	45.24
59307	SIGIRR	57.52	45.52	49.85	97.84	33.11	29.6	28.48	23	27.52	24.6	58.11	32.05	45.87	49.78	26.2	20.06	37.84	43.53	36.22	58.68	54.44	58.62	57.98	44.06	50.73	40.65	20.39	132.18	41.16	60.29	98.8	71.89	64.72	48.84	43.81	39.68	47.76
8698	S1PR4	38.58	32.28	47.09	84.6	125.75	99.65	105.22	65.32	115.01	121.53	155.51	148.52	163.28	140.72	113.81	73.22	118.17	25.69	31.98	43.72	47.83	49.15	51.63	46.04	33.45	71.43	78.28	86.19	42.66	45.32	85.59	91.44	55.05	27.01	32.06	38.89	32.8
7520	XRCC5	54.83	65.66	53.14	54.81	48.47	37.31	43.53	23.76	34.82	32	41.65	36.23	42.56	45.12	24.05	22.67	18.91	60.75	64.7	52.06	53.81	58.27	50.83	52.75	55.74	38.8	49.73	52.3	63.4	48.45	50.3	46.6	61.29	57.64	56.23	57.49	55.91
5305	PIP4K2A	58.69	51.99	50.19	43.33	19.05	25.22	23.25	16.71	21.51	17.74	23.92	21.68	30.83	32.9	16.47	17.39	13.34	52.72	48.36	56.75	65.01	73.12	64.51	56.4	63.41	43.63	38.61	53.03	68.04	62.47	49.94	38.17	63.06	70.95	58.76	45.34	57.08
7414	VCL	68	65.86	41.47	35.11	11.65	16.68	18.36	13.62	15.83	16.69	13.1	12.58	18.74	16.55	11.04	12.43	6.27	62.28	42.2	54.71	57.37	45.13	40.94	72.77	51.87	39.14	38.3	37.12	70.55	51.54	41.54	39.09	51.41	65.52	89.02	40.89	51.49
200185	KRTCAP2	52.88	54.56	60.67	46.33	31.72	27.12	25.65	17.39	19.7	24.08	47.63	34.95	45.09	43.11	20.21	21.38	24.42	42.1	41.55	51.34	47.94	57.45	52.48	47.59	51.66	44.22	27.3	56.18	48.62	54.83	48.91	35.85	56.05	44.77	38.34	50.3	48.22
283349	RASSF3	30.91	42.98	34.38	37.9	27.92	51.52	54.09	24.13	42.11	50.44	43.29	41.3	52.08	42.16	33.63	27.74	15.34	34.82	42	39.29	40.82	38.29	38.77	38.81	37.03	43.34	73.1	29.87	45.88	28.23	35.72	57.71	36.31	32.14	39.39	45.02	37.7
550	AUP1	57.04	56.78	72.43	79.23	41.73	35.22	29.99	25.99	28.63	36.29	59.21	41.16	51.02	49.1	25.62	21.62	30.7	49.7	49.25	52.95	47.98	53.06	50.12	41.88	44.58	44.88	33.05	75.32	45.08	45.17	73.9	64.25	55.05	48.13	52.95	49.55	47.77
8525	DGKZ	59.01	48.69	55.59	86.29	46.96	45.23	44.78	34.98	42.84	45.13	62.73	53.68	58.61	67.63	33.88	32.3	36.81	46.16	40.48	57.92	58.23	61.38	55.86	48.48	49.87	44.28	36.05	99.73	43.97	55.3	96.96	77.44	59.1	57.23	46.02	52.48	47.92
10412	NSA2	50.57	61.11	66.51	44.83	12.95	8.88	11.23	5.07	8.19	8.58	18.42	9.5	13.69	15.43	6.29	4.05	5.91	58.87	54.56	49.9	58.43	50.95	55.18	51.16	52.36	39.63	34.38	48.59	57.9	52.02	51.55	29.67	67.16	51.19	49.56	56.01	27.96
91304	TMEM259	64.39	56.75	74.01	140.63	43.1	52.69	44.07	37.74	45.76	51.42	100.9	62.29	72.76	83.8	43.01	34.44	37.03	55.2	52.71	64.36	59.52	57.27	63.55	58.02	54.29	47.91	43.07	154.73	41.05	58.98	142.05	110.87	61.18	56.92	46.07	59.46	55.49
26578	OSTF1	41.99	53.72	50.01	58.7	86.14	62.74	73.16	31.78	58.49	73.16	53.78	69.32	78.62	58.76	44.27	33.6	35.75	48.22	50.68	41.74	48.21	50.23	44.28	45.36	45.27	54.09	79.69	58.68	60.25	35.29	50.65	77.93	49.56	52.98	40.89	46.97	48.47
8514	KCNAB2	59.72	42.82	50.52	68.47	37.39	35.48	34.18	26.87	37.89	40.66	40.55	42.75	50.63	49.04	29.49	27.1	27.08	49.64	46.21	72.9	58.5	59.85	49.9	48.33	53.04	41.77	32.44	73.66	46.55	47.27	68.76	65.7	53.51	56.32	44.65	49.67	49.84
292	SLC25A5	59.71	54.92	54.06	80.47	55.53	42.13	36.25	30.3	32.72	44.73	51.27	54.64	65.36	65.9	29.4	27.8	27.02	55.06	53.98	52	39.5	52.2	41.82	41.5	44.73	48.05	35.32	86.15	58.47	38.17	76.7	71.35	52.1	48.85	48.22	52.72	52.06
126364	LRRC25	37.17	47.92	46.48	64.74	76.58	79.63	106.14	67.86	98.65	132.27	96.64	103.14	137.97	89.61	82.87	56.84	75.98	38.63	48.39	49	49.02	35.31	33.18	46.19	42.16	86.5	88.08	40.73	43.39	18.22	50.94	100.39	29.07	46.34	36.78	49.21	36.47
3109	HLA-DMB	58.84	57.22	92.39	71.61	54.67	43.83	31.02	33.29	37.42	45.78	52.13	56.95	53.27	60	25.81	30.7	22.71	73.3	76.14	55.99	49.96	50.11	42.84	61.15	60.04	40.78	30.49	54.82	45.37	36.56	80.78	58.53	47.32	57.77	63.23	65	60.4
388	RHOB	11.47	15.7	26.06	47.91	29.84	43.37	29.72	20.86	35.21	50.41	40.85	38.82	42.31	28.68	43.29	22.67	24.83	14.73	62.99	18.93	24.98	18.91	20.79	21.43	20.51	47.4	75.41	23.11	34.29	12.78	26.58	84.42	21.27	54.92	29.63	20.56	18.33
81688	C6orf62	35.98	37.34	42.12	59.31	32.33	39.44	45.5	25.33	29.77	33.23	64.32	39.03	47.88	53.96	28.8	24.96	10.95	40.04	48.82	43.54	49.47	52.15	54.33	55.42	47.22	39.9	56.11	62	55.36	39.76	59.52	52.78	60.8	44.62	53.59	46.37	46.67
1968	EIF2S3	46.12	70.87	42.15	42.8	22.26	23.72	30.01	16.97	19.03	21.3	39.46	24.35	39.01	38.42	14.52	13.33	13.86	52.28	49.99	50.2	45.34	50.22	48.08	63.69	49.19	38.77	40.43	43.05	56.99	45.51	56.46	48.26	54.82	43.16	51.86	54.73	51.1
10728	PTGES3	40.42	54.3	56.41	49.61	21.08	27.88	26.15	14.75	20.79	22.79	45.98	23.73	35.24	44.2	18.77	19.6	11.31	47.05	62.66	57.67	51.27	58.67	53.65	50.03	55.93	26.26	27.28	44.91	56.49	42.94	55.31	42.8	62.88	39.99	58.63	59.64	46.75
3460	IFNGR2	53.68	55.5	55.88	49.72	62.02	67.99	81.9	39.03	66.66	69.88	68.64	74.29	86.78	66.39	50.37	43.15	37.68	41.64	55.46	42.59	42.73	35.92	32.54	40.03	37.52	46.45	72.74	33.54	43.01	21.1	36.88	86.67	28.04	37.09	41.3	62.66	44.99
1984	EIF5A	63.34	60.95	57.64	102.43	70.74	62.57	53.97	51.1	60.02	67	82.17	85.8	99.41	108.44	57.38	44.78	58.2	58.22	51.35	55.38	50.13	45.61	52.47	43.49	50.51	55.48	35.09	89.08	54.52	38.17	98.55	74.84	62.7	63.72	53.8	58.53	49.82
11314	CD300A	44.17	33.89	31.03	62.74	75.28	71.59	74.99	47.05	86.05	77.33	98.34	105.52	107.42	92.7	69.66	41.77	67.03	34.71	44.76	45.37	56.96	64.33	52.84	29.9	39.9	64.92	61.63	128.59	48.33	42.37	38.28	96.92	45.71	35.77	39.79	40.8	36.76
2162	F13A1	83.97	104.76	54.68	33.44	11.23	31.53	32.14	20.8	29.56	23.35	6.82	19.56	23.72	25.33	20.69	21.46	12.86	112.83	37.31	76.9	67.23	56.47	66.39	142.16	69.45	47	49.57	43.64	92.36	47.58	57.08	40.17	65.87	85.45	153.05	71.01	68.53
11010	GLIPR1	51.96	53.33	60.95	46.33	26.5	24.83	30.73	13.48	24.92	28.45	33.14	27.98	31.58	32.97	20.29	18.96	9.26	59.45	59.7	47.54	53.18	59.04	51.82	51.32	47.28	35.43	54.69	31.61	55.79	25.41	41.12	57.55	44.16	57.64	56.05	59.61	49.89
2664	GDI1	46.83	48.72	62.86	56.44	37.53	40.07	37.55	25.22	34.29	40.64	49.47	41.78	52.88	46.9	28.28	23.32	30.67	48.42	47.68	50.07	54.83	51.95	56.53	52.75	49.45	65.23	66.82	60.61	45.2	56.7	52.34	60.3	54.24	47.27	47.91	49.64	47.74
7756	ZNF207	63.51	63.12	61.83	57.15	17.62	20.15	18.06	16.96	19.03	21.51	25.46	24.22	33.46	32.07	18.43	16.64	9.2	68.17	62.17	59.2	58.74	63.29	54.35	54.12	63.86	39.85	39.9	43.62	56.29	53.39	53.58	42.63	58.23	72	58.41	60.83	56.95
55233	MOB1A	47.05	59.95	54	56.21	17.82	27.32	45.49	21.85	29.5	33.9	35.8	32.89	44.86	36.74	33.79	21.46	9.53	57.29	68.17	53.64	54.81	59.77	44.5	58.15	60.98	41.13	80.03	39.79	68.73	39.05	53.66	57.26	58.22	60.51	66.23	64.07	55.55
3635	INPP5D	51.49	47.52	60.33	60.34	39.04	43.35	36.46	34.31	38.7	48.42	48.49	51.83	62.13	45.85	33.29	28.72	23.34	55.9	51.02	54.48	62.19	70.9	53.02	53.74	58.45	53.88	63.71	63.18	48.25	54.56	71.41	83.72	56.71	54.6	53.63	49.42	55.88
201176	ARHGAP27	39.93	40.86	48.96	73.98	59.62	65.41	77.72	46.32	64.76	80.85	96.77	83.81	94.1	84.46	55.44	43.64	46	43.18	47.96	46.53	47.18	42.03	40.07	43.94	42.53	61.71	74.61	61.89	36.01	31.01	73.06	100.06	39.29	36.62	41.26	45.56	36.42
26020	LRP10	50.19	50.29	48.35	66.69	102.28	124.65	146.25	97.2	141.08	166.23	129.47	154.11	195.55	118.59	123.12	91.98	89.94	45.57	42	46.37	53.53	45.96	48.35	54.87	40.31	82.9	136.1	47	45.54	37.56	62.88	111.92	45.98	40.81	44.68	44.63	40.3
7132	TNFRSF1A	29.04	45.96	47.28	48.69	100.98	108.29	134.61	75.58	119.4	155.95	139.61	141.82	184.5	123.71	100.3	77.68	82.88	34.38	44.11	40.21	52.64	41.41	41	43.24	37.94	51.12	73.04	31.29	49.16	33.75	48.42	73.34	36.07	33.01	42.56	54.01	42.17
25832	NBPF14	44.88	49.9	41.52	42.6	19.21	35.55	30.11	21.16	16.42	23.67	45.57	32.13	43.21	31.43	21.88	19.27	10.49	62.49	67.99	52.09	52.36	46.46	44.19	49.24	54.62	55.31	69.94	48.65	51.15	37.01	44.44	62.87	48.36	53.26	50.98	51.45	54.88
3965	LGALS9	61.59	56.26	59.94	54.8	81.57	58.87	52.65	47.78	49.42	91.72	66.36	92.88	77.82	66.14	38.73	32.19	61.73	75.37	79.36	70.01	64.39	41.32	48.48	46.42	58.85	68.22	27.75	59.95	58.55	25.6	76.37	67.37	34.79	61.48	42.67	57.34	50.61
6515	SLC2A3	44.28	65.25	27.79	29.45	34.39	56.12	71.99	25.93	55.99	58.34	56.8	57.36	82.88	41.43	35.45	29.32	19.24	41.43	38.61	28.05	38.56	28.28	34.59	25.19	27.01	56.3	107.35	27.04	42.46	25.15	28	71.63	25.69	30.41	40.65	37.94	41.13
4179	CD46	39.74	53.85	49.36	57.04	19.03	55.71	85.31	36.27	63.25	68.96	88.57	50.24	72.81	72.77	56.94	32.97	12.19	45.79	54.35	34.37	44.64	42.83	36.34	46.36	41.34	39.16	104.07	30.57	48.28	29.78	49.44	83.43	43.38	39.03	46.7	41.92	39
81628	TSC22D4	46.5	40.59	57.49	67.41	53.98	62.29	67.28	49.03	72.03	72.61	60.58	77.27	86.08	67.63	57.73	46.07	58.38	39.47	40.26	54.22	52.26	54.29	51.07	51.26	43.01	68.75	71.13	73.85	49.2	46.06	68.71	85.07	49.9	46.9	46.03	46.16	42.75
57142	RTN4	50.47	70.74	48.94	55.7	30.76	34.11	48.38	25.46	31.71	41.72	45.32	40.79	50.6	46.21	27.62	24.28	15.41	60	59.11	52.43	51.65	46.28	56.28	54.05	54.79	58.56	62.11	45.8	49.35	39.94	48.09	66.78	42.79	59.98	53.05	58.44	56.03
10938	EHD1	49.87	42.79	43.29	62.42	52.2	56.92	80.72	41.3	66.79	58.59	48.45	60.19	75.71	61.95	47.65	38.99	45.21	35.76	36.32	44.72	56.43	54.58	49.77	44.09	38.42	51.75	44.96	78.13	47.18	45.18	73.94	77.71	46.86	38.75	45.55	43.46	35.72
4125	MAN2B1	58.81	59.16	59.51	77.05	48.36	41.84	37.36	27.66	41.8	45.54	46.15	51.99	53.84	55.29	29.69	25.62	27.41	65.97	59.84	63.81	60.8	57.21	47.92	50.51	51.89	43.52	36.39	61.12	51.74	34.38	75.88	67.49	45.46	56.29	51.07	63.8	58.04
3837	KPNB1	42.76	48.99	48.91	41.06	34.53	42.87	53.79	26.2	36.79	40.91	39.93	50.13	48.91	39.63	25.41	23.95	17.22	50.84	57.9	47.99	49.41	52.02	48.79	50.82	49.04	53.31	72.49	35.14	52.96	43.28	42.46	44.82	57.04	47.06	49.18	45.81	47.06
51312	SLC25A37	25.85	33.24	27.01	28.81	227.24	289.73	302.85	351.91	338.1	275.31	295.61	272.01	259.35	230.59	348.1	272.31	211.62	23.98	24.39	15.96	27.83	14.57	31.5	37.81	19.1	119.03	216.97	19.03	39.31	22.08	24.91	91.43	20.79	12.37	19.91	30.53	20.16
11168	PSIP1	41.13	48.61	53.35	35.95	8.74	12.38	17.04	7.01	8.16	8.65	20	7.43	16.5	20.09	7.23	5.59	3.48	48.32	53.32	47.76	44.77	48.36	57.62	52.97	46.78	37.45	38.03	29.52	54.02	57.73	30.69	20.84	63.85	45.99	49.11	41.56	48.53
57515	SERINC1	44.41	52.02	44.88	44.93	24.93	35.99	50.83	22.91	33.32	34.52	55.24	28.27	47.55	41.94	23.95	20.69	10.06	43.01	55.57	48.16	50.04	51.91	44.82	50.09	49.81	28.94	45.43	41.52	58.1	37.55	51.3	58.5	49.3	46.91	48.38	49.74	46.64
192286	HIGD2A	56.81	56.17	64.09	82.6	57.81	34.57	27.86	29.6	39.37	38.16	53.5	52.41	56.06	69.03	27.29	26.99	40.63	49.26	49.36	53.91	52.2	56.05	58.59	46.06	50.21	53.37	29.03	87.75	62.7	56.08	70.86	53.94	57.32	62.61	42.98	55.76	51.87
55082	ARGLU1	57.71	54.91	74.97	115.95	9.17	18.07	23.52	15.25	17.61	18.35	58.33	19.49	38.23	37.09	16.85	14.19	4.15	57.76	57.99	58.76	62.06	64.3	62.47	61.07	54.81	45.95	45.39	92.25	51.82	53.76	112.29	89.3	70.91	61.73	53.7	62.84	57.63
1051	CEBPB	32.36	53.33	31.58	77.31	56.02	93.29	120.27	65.86	124.05	124.83	96.54	112.87	119.27	96.15	85.74	63.61	48.29	20.55	41.5	37	39.44	31.28	37.12	51.66	31.68	78.9	134.46	72.89	38.73	17.92	75.36	140.13	23.77	39.68	34.04	40.16	30.84
7323	UBE2D3	55.3	50.8	48.76	48.89	35.11	46.58	51.31	27.12	41.12	44.64	39.7	49.88	56.9	46.63	34.27	26.76	15.34	50.44	45.33	35.75	35.5	39.31	31.38	39.61	33.77	54.35	111.26	43.1	40.88	47.14	39.24	60.08	35.64	46.29	48.32	35.53	33.8
4924	NUCB1	57.24	49.97	47.43	48.95	45.31	46.17	39.76	32.12	44.52	44.37	34.38	56.31	56.4	51.16	30.55	28.71	34.2	53.93	50.65	49.3	52.65	47.87	46.69	39.15	45.14	52.69	52.31	49.38	49.48	40.51	46.51	54.85	47.41	51.2	45.43	43.66	41.45
613037	LOC613037	66.47	67.47	49.13	35.23	7.23	15.47	16.91	9.92	14.71	16	33.36	21.22	33.68	33.54	15.21	9.23	12.07	72.79	53.51	71.98	64.18	73.69	79.15	103.11	86.63	60.35	56.03	52.75	38.96	78.46	29.71	30.33	53.37	75.34	95.97	57.59	94.07
11322	TMC6	54.87	48.45	58.76	131.69	39.81	44.06	45.03	36.43	37.73	42.84	80.79	44.63	69.96	78.48	42.19	30.12	40.58	45.7	48.74	63.92	58.12	60.48	59.08	51.19	53.94	37.97	28.28	144.96	45.04	50.11	127.58	97.98	68.03	48.2	52.48	45.91	49.77
4282	MIF	51.3	59.78	75.23	125.18	61.73	61.59	42.52	44.45	47.99	35.86	98.38	77.94	88.74	106.62	32.83	39.52	58.49	43.38	41.69	68.44	51.48	65.31	59.96	54.61	63.64	59.69	27.1	129.05	59.7	60.2	117.16	83.17	68.07	55.69	49.84	65.35	59.17
6693	SPN	46.1	33.34	50.58	64.63	11.84	18.87	17.57	15.36	13.68	14.76	22.04	14.48	24.91	20.54	11.91	10.35	9.07	43.99	46.75	59.27	65.69	74.13	54.2	46.91	62.97	38.18	22.55	63.69	47.46	58.18	68.9	53.1	59.13	54.21	58.81	44.88	51.09
1120	CHKB	56.21	35.54	51.49	58.52	19.57	23.58	26.75	12.99	23.49	23.07	41.21	34.66	26.66	32.6	16.86	13.4	22.05	38.2	45.07	39.56	33.76	45.54	36.6	48.6	33.05	44.65	32.06	70.46	32.26	31.14	62.53	48.82	36.01	35.77	43.97	37.59	39.13
6827	SUPT4H1	46.15	36.42	43.79	38.16	46.67	32.36	39.65	17.3	32.21	28.72	29.26	35.59	32.4	34.27	23.95	20.47	23.97	43.57	44.99	45.42	46.4	47.81	44.86	49.7	42.43	46.1	62.17	40.41	49.03	45.66	34.98	36.85	42.25	43.59	52.18	44.36	43.76
64098	PARVG	53.4	62.06	81.39	138.92	66.39	67.32	73.63	55.12	64.17	55.13	96.17	61.84	102.96	101.11	50.55	38.28	37.78	60.63	53.48	61.26	90.14	56.08	84.35	54.75	46.71	70.74	56.67	132	51.36	46.72	108.35	75.74	48.89	59.25	51.18	66.79	88.17
57580	PREX1	47.69	43.03	38.79	60.35	47.38	76.18	90.14	50.67	80.69	91.07	61.82	82.15	95.48	70.65	60.9	53.08	37.62	43.68	44.26	41.07	57.11	43.55	37.65	39.57	40.11	57.05	93.95	50.76	37.78	32.82	68.2	121.92	39.79	43.71	39.28	41	41.13
5089	PBX2	40.82	49.2	60.61	57.8	41.42	48.76	51.55	31.21	48.13	57.54	64.73	60.8	70.77	53.86	43	34.6	34.25	50.62	52.42	49.68	55.37	48.45	45.6	47.47	44.36	78.27	101.14	45.73	41.89	44.81	51.85	65.92	46.92	44.49	45.44	47.84	44.82
7462	LAT2	42.46	41.4	49.36	52.06	84.75	64.93	68.66	42.01	74.6	87.65	73.7	78.37	101.48	71.49	62.84	51.4	38.06	38.16	41.91	37.74	38.48	34.81	37.06	35.94	32.31	62.34	78.02	40	38.48	20.69	42.72	82.48	31.14	30.47	36.34	44.05	38.48
10482	NXF1	58	48.23	61.68	57.64	23.46	25.97	24.78	15.08	20.97	24.72	39.07	22.58	34.39	32.67	16.82	17.79	18.05	55.46	51.3	52.87	51.94	53.9	49.87	44.57	47.7	52.84	46.12	58.24	41.63	40.87	51.88	62.24	49.54	51.09	43.41	49.52	43.92
53829	P2RY13	29.65	26.38	46.49	25.03	64.81	52.45	71.35	29.63	49.92	71.79	63.17	71.88	61.63	60.22	38.42	32.4	30.77	26.85	54.98	30.27	45.98	29.06	35.6	52.93	29.33	39.03	78.89	11.32	44.93	22.96	14.94	48.78	20.47	31.33	38.56	47.96	34.19
6748	SSR4	59.6	58.44	74.03	81.99	80.03	46.78	45.59	33.58	47.83	44.55	88.32	66.58	72.8	92.36	38.93	33.32	53.26	54.25	51.07	52.02	56.36	53.57	57.98	52.6	56.67	54.84	23	116.45	64.58	45.03	104.65	73.53	55.06	47.74	52.79	52.1	52.98
4735	SEPT2	49	52.52	44.43	53.76	20.71	22.3	28.1	15.89	22.77	21.78	29.78	22.91	35.25	34.25	15.53	17.11	9.52	48.48	47.72	45.96	50.08	50.33	50.32	50.4	52.84	29.41	32.11	50.87	56.36	43.04	49.86	42.73	54.46	51.7	57.19	52.4	50.53
1439	CSF2RB	34.4	39.16	39.14	40.72	47.46	109.34	142.32	85.24	106.71	152.42	140.95	128.64	164.04	114.68	102.85	70.22	50.06	35.81	44.33	22.45	51.12	32.63	28.09	50.29	27.64	68.48	137.68	15.71	37.95	17.95	44.57	100.92	29.13	26.9	27.69	53.25	29.89
3550	IK	47.7	51.38	57.67	49.7	42.64	40.04	34.87	19.53	29.91	34.8	35.05	37.92	41.04	40.92	23.42	21.78	20.94	51.66	56.04	47.24	43.99	49.83	47.53	48.68	46.15	41.41	55.58	50.61	49.73	46.85	47.81	38.89	53.65	52.94	48.03	44.13	44.12
10961	ERP29	57.41	58.88	66.96	88.84	65.6	47.7	40.22	29.69	35.32	44.23	68.36	51.79	57.94	80.17	32.2	29.04	34.58	54.38	54.1	49.25	48.31	48.96	49.25	40.61	46.99	40.24	31.12	93.96	57.71	39.17	84.3	67.22	59.24	41.24	46.16	48.36	41.28
7430	EZR	51.46	66.68	55.96	70.28	24.37	39.36	27.33	23.37	24.61	24.41	31.59	28.95	49.11	45.74	22.91	18.86	17.85	46.81	60.09	54.5	57.65	60.02	61.35	59.98	61.72	37.11	29.56	69.78	66.46	53.1	81.64	52.61	64.21	50.25	61.42	64.45	58.71
23214	XPO6	34.62	42.5	38.46	52.32	101.88	115.05	134.67	69.53	104.49	136.18	121.01	151.68	172.61	108.86	90.61	70.17	71.75	35.03	36.88	31.36	48.48	33.15	31.95	47.51	33.11	78.54	144.08	37.35	39.57	31.95	47.27	115.32	34.57	29.92	37.04	38.19	34.33
89846	FGD3	41.62	43.98	53.07	66.7	75.92	71.76	85.18	47.64	65.39	90.47	102.15	89.77	97.47	84.92	65.05	47.7	56.77	35.03	40.57	49.32	55.14	46.22	46.43	45.09	39.98	59.32	75.83	75.15	44.41	38.76	69.49	96.26	48.59	34.39	39.43	43.8	39.53
58190	CTDSP1	43.26	40.49	46.83	68.12	57.01	62.38	54.41	40.29	50.81	49.55	55.76	71.51	56.58	68.62	37.17	38.26	36.35	44.22	44.2	41.91	59.88	55.08	47.78	48.01	45.07	39.03	46.5	56.43	37.7	39.71	73.65	67.28	45.81	41.58	37.05	41.72	44.87
118	ADD1	47.98	51.53	55.24	58.69	32.19	42.63	37.4	29.17	30.9	34.58	35.36	37.52	49.47	42.02	25.6	25.94	22.84	48.98	44.82	50.04	48.1	52.76	53.78	50.3	50.61	42.73	47.12	58.4	49.25	50.81	60.36	54.87	54.68	56.15	50.3	48.49	49.19
6195	RPS6KA1	41.99	42.54	43.26	66.03	99.74	84.43	92.2	53.91	82.23	99.61	76.29	97.88	108.97	92.23	66.09	53.46	59.01	38.75	43.11	46.96	51.61	45.91	45.3	44.34	42.66	65.01	67.11	68.81	43.41	39.73	66.32	81	42.15	43.25	39.74	44.6	38.76
5696	PSMB8	51.24	45.36	48.96	103.41	127.22	90.94	88.13	65.15	87.16	92.06	93.29	124.7	108.69	115.47	70.97	66.44	60.8	47.2	50.59	45.14	43.13	49.84	43.58	46.64	40.83	50.14	52.85	97.5	55.92	38.01	115.08	90.2	59.98	49.43	46.18	43.96	44.04
6184	RPN1	43.84	50.55	50.96	47.1	58.94	47.59	44.3	30.95	39.78	58.33	55.98	52.49	63.85	59.58	36.43	32.31	30.58	41.41	49.12	40.66	44.58	49.24	47.18	42.08	48.06	47.28	46.84	47.5	51.7	42.38	47.29	49.05	43.86	46.95	42.47	49.72	45.18
5566	PRKACA	53.89	54.82	44.57	34.91	39.78	40.59	38.52	21.46	30.19	43.25	24.05	40.93	42.92	37.19	29.86	23.64	24.54	57.21	49.22	53.56	45.53	41.42	41.87	42.59	45.45	62.24	76.15	27.74	46.53	39.38	28.89	44.43	33.49	46.11	42.51	54.72	44.55
55505	NOP10	49.64	60.15	57.14	52.03	112.14	63.23	72.5	31.64	73.54	58.18	59.18	55.81	66.14	52.08	32.83	30.63	51.56	33.63	51.59	41.92	44.62	40.4	57.55	50.8	50.72	83.05	106.15	57.4	57.16	43.12	52.59	71.56	44.54	39.83	41.13	57.78	43.2
6001	RGS10	60.53	73.82	63.01	58.37	27.27	22.97	37.17	27.33	24.96	18.4	35.33	20.75	23.6	28.89	28.06	29.09	24.08	56.39	47.78	47.39	47.42	44.88	45.26	68.56	49.57	36.88	29.18	78.95	70.03	55.09	52.4	32.15	59.2	63.32	68.85	42.51	46.26
3431	SP110	39.26	49.24	44.25	32.35	26.71	23.82	39.32	20.71	26.9	25	28.89	41.54	35.49	28.85	18.92	14.95	16.61	53.43	57.19	47.46	48.37	47.38	44.9	48.73	53.06	65.38	106.46	28.13	50.07	48.21	39.15	39.86	59.52	48.41	48.17	45.7	44.68
10507	SEMA4D	49.41	39.25	50.53	71.13	34.43	46.81	55.21	32.91	48.54	56.68	68.17	52.1	69.64	56.99	41.01	31.37	23.42	42.56	52.74	55.65	60.56	60.58	53.84	53.69	50.55	47.97	61.14	65.78	48.43	55.84	58.21	84.08	60.99	48.3	48.93	45.13	43.51
9595	CYTIP	80.48	74.55	50.63	50.72	40.77	41.97	42.04	27.7	36.72	39.23	50.35	41	63.04	50.42	30.92	23.21	23.5	61.99	51.36	51.13	57.13	51.99	47.71	56.43	58.58	25.33	43.73	45.76	53.77	50.03	53.61	54.68	64.12	72.88	50.5	53.85	51.58
84106	PRAM1	54.7	57.78	45.13	44.63	35.81	31.43	35.72	19.3	36.1	43.27	31.13	39.33	30.85	30.9	21.28	24.97	22.87	57.54	54.99	55.15	46.02	39.26	32.09	36.03	38.88	54.33	52.93	33.67	38.9	22.52	33.99	59.94	20.03	44.67	34.33	70.1	38.07
4150	MAZ	58.74	48.8	57.59	60.63	44.41	42.51	34.42	38.57	33.15	42.68	43.36	46.54	55.14	59.12	36.43	30.18	37.28	44.62	44.03	56.59	53.69	60.36	54.08	53.26	57.38	53.73	31.85	60.28	46.21	54.38	61.51	48.24	54.75	55.11	41.94	49.93	49.61
5730	PTGDS	67.36	7.7	13.29	38.23	10.8	29.55	9.91	8.23	5.9	12.23	7.65	11.13	15.94	5.47	3.81	10.78	7.56	13.86	10.61	45.52	49.88	41.64	35.52	15.1	28.76	53.66	28.4	47.89	11.78	116.38	39.1	41.16	30.95	65.59	70.9	22.65	32.5
29956	CERS2	50.03	47.91	48.81	39.05	32.94	35.02	33.46	23.34	27.74	40.87	39.19	37.83	46.75	42.99	28.44	23.16	22.68	39.29	40.21	45.61	45.85	45.21	40.37	42.77	38.58	42.4	39.7	35.74	47.52	36.35	34.82	40.09	39.28	40.52	45.93	45.92	43.31
3820	KLRB1	56.27	86.18	56.74	62.34	21.8	17.82	27	21.88	15.56	7.66	23.54	15.15	22.75	38.17	13.71	11.54	13.72	46.05	66.72	46.67	43.55	99.69	74.92	70.32	96.91	60.51	39.28	158.09	84.85	92.05	65.21	78.85	93.15	75.24	71.6	46.38	63.5
3192	HNRNPU	48.47	53.97	55.89	64.18	18.6	27.13	26.19	15.89	18.85	22.38	30.14	21.71	33.12	28.61	17.62	14.17	11.09	54.51	63.76	55.78	56.55	62.52	58.43	59.39	59.92	32.81	44.48	51.35	54.94	49.36	60.08	49.75	63	55.46	56.86	57.77	53.87
23479	ISCU	47.43	46.62	53.17	51.73	45.21	36.83	35.85	27.38	34.22	32.25	54.55	40.68	52.94	51.86	36.42	27.37	22.77	44.15	47.73	43.6	45.04	46.27	49.79	49.78	46.25	50.75	43.99	51.93	49.04	46.33	53.31	42.1	53.34	49.04	48.77	49.94	46.53
5579	PRKCB	53.49	51.21	42.83	44.27	28.63	27.46	42.29	23.68	27.34	35.34	30.57	28.39	36.22	30.43	24.7	14.89	13.62	41.62	48.25	46.76	51.33	47.87	43.54	47.32	48.6	42.16	50.99	39.57	56.03	44.43	51.05	51.64	41.43	54.28	56.52	44.68	49.29
29125	C11orf21	47.77	30.03	45.43	56.18	25.84	28.08	23.49	18.11	23.54	27.49	51.66	23.04	26.59	33.01	21.93	18.55	15.8	41.54	40.06	49.89	40.5	43.9	31.64	43.98	27.73	30.77	29.41	114.19	28.59	44.09	94.45	57.17	35.69	56.28	44.48	21.25	39.59
9295	SRSF11	41.26	45.41	54.41	46.4	4.52	10.88	12.52	2.99	8.61	8.81	14.7	7.45	17.14	12.95	7.45	5.27	2.63	47.31	53.69	50.19	55.55	54.54	47.2	48.07	48.08	45.47	38.47	39.76	50.82	53.01	50.85	39.7	61.54	49.06	46.86	48.86	53.48
6892	TAPBP	49.92	46.65	50.3	71.98	28.07	46.9	60.53	43.35	55.94	52.8	61.2	62.77	81.55	59.7	40.07	34.02	29.35	60.09	54.76	63.95	69.71	72.59	65.52	66.82	61.87	60.03	72.14	63.74	42.53	59.05	86.43	71.54	56.08	66.37	52.9	59.17	58.06
114769	CARD16	44.33	58.31	66.61	55.64	18.34	11.57	28.8	11.3	19.26	12.27	14.39	24.45	19.98	12.66	9.97	8.75	8.01	58.47	68.71	38.23	43.69	48.25	48.83	55.02	41.71	58.12	87.02	53.78	61.87	29.69	59.43	81.72	53.89	54.18	53.04	55.25	52.94
3030	HADHA	49.08	55.74	54.41	48.37	40.89	33.26	28.21	18.68	22.72	28.99	29.7	30.39	38.27	36.43	19.95	20.81	17.7	60.22	54.84	52.46	50.82	50.12	47.09	45.03	48.97	31.3	30.44	48.58	52.39	36.67	44.75	42.64	47.02	48.94	49.37	60.02	51.69
51646	YPEL5	52.3	54.13	31.26	30.44	22.4	23.55	27.86	9.39	21.8	22.04	32.24	20.75	23.47	23.39	18.42	13.66	7.45	48	46.75	31.32	33.37	31.93	29.22	36.75	35	113.8	170.94	33.75	50.47	28.01	28.48	57.86	34.05	44.68	44.36	38.04	31.14
1654	DDX3X	43.59	61.54	37.24	55.46	14.49	31.1	46.8	21.9	31.29	34.31	57.3	27.23	56.45	43.68	31.17	23.56	9.15	42.27	45.87	34.93	41.51	38.83	33.27	41.85	35.72	44.9	80.6	40.08	43.21	26.78	61.71	98.14	39.73	37.69	45.25	45.07	36.94
1912	PHC2	35.68	40.65	28.03	27.79	102.84	81.16	105.08	50.06	99.76	141.84	77.04	118.48	108.33	80.23	85.32	71.09	65.02	30.39	27.47	25.16	39.34	24.44	29.6	34.19	24.11	91.14	131.97	31.17	36.05	23.91	29.18	102.23	27.64	28.34	23.14	29.55	26.99
10169	SERF2	57.07	61.69	66.13	78.19	78.6	60.52	54.6	46.7	63.62	63.7	78.87	102.53	70.9	75.63	80.65	73.59	50.41	43.49	43.14	49.44	50.02	48.46	51.87	53.79	49.15	64.46	40.35	88.4	48.97	42.81	73.94	64.38	55.3	55.02	44.89	50.41	51.64
79415	C17orf62	44.55	51.62	61.51	100.53	98.07	102.65	108.21	57.16	90.9	104.45	146.76	118.28	136.86	117.24	75.65	57.85	70.53	49.36	51.8	55.9	59.23	56.01	60.12	49.44	47.31	62.26	67.81	100.77	46.08	49.04	104.71	109.24	50.52	40.2	54.57	52.35	57.05
55573	CDV3	45.64	53.41	50.98	46.18	18.62	24.93	27.36	15.62	21.82	23.71	23.2	23	29.65	28.87	18.46	14.76	9.59	54.51	57.85	52.98	49.09	49.05	52.04	44.14	48.46	35.34	42.97	50.13	55.3	40.32	43.99	39.17	50.06	49.02	48.98	51.16	46.53
4034	LRCH4	49.48	46.35	60.46	77.35	45.34	45.35	48.22	32.6	54.28	54.47	68.81	56.12	64.26	59.73	41.71	30.09	43.71	44.79	40.42	53.21	46.21	39.94	41.64	43.23	40.59	57.55	63.81	67.6	33.34	42.66	71.82	78.78	47.2	41.9	42.31	46.94	39.61
84687	PPP1R9B	44.49	45.6	52.94	63.11	47.25	52.34	54.21	37.51	49.56	54.48	44.62	56.35	64.37	58.33	39.45	34.13	34.21	51.82	50.61	51.93	52.35	50.62	45.81	47.07	46.5	58.43	56.06	50.97	45.78	44.9	60	64.35	40.56	47.3	43.28	50.93	45.08
6633	SNRPD2	45.04	38.63	66.97	85.89	38.16	20.47	21.74	12.71	15.4	12.35	37.58	20.2	23.34	31.35	14.05	11.18	15.21	32.74	35.87	48.23	42.27	48.93	53.45	42.58	52.14	44.97	23.51	107.51	44.08	50.97	81.27	50.36	56.97	48.5	42.89	47.19	49.63
3181	HNRNPA2B1	46.92	54.18	61.83	81.72	22.52	25.59	32.48	21.17	26.44	28.09	46.91	29.55	39.79	40.32	21.54	19.04	13.99	47.27	60.15	50.46	51.88	59.41	52.09	49.37	56.45	27.6	31.47	86.95	53.64	42.12	85.14	65.88	64.9	45.8	50.42	54.5	54.51
2130	EWSR1	51.73	45.1	67.75	71.7	21.38	29.3	28.03	24.93	27.87	29.21	32.78	32.96	51.64	41.2	24.29	22.52	17.5	54.82	57.62	58.67	63.61	59.81	55.76	55.65	58.25	39.63	36.94	51.66	41.92	53.35	67.84	60.39	50	68.34	49.1	62.82	61.9
114836	SLAMF6	38.96	37.59	40.99	33.51	17.46	15.39	14.52	14.21	11.14	9.24	22.14	15.75	23.2	28.42	11.65	9.29	11.58	37.82	42.62	42.49	55.99	68.91	67.85	55.27	62.75	26.29	20.57	50.51	47.92	70.95	51.93	26.63	61.55	52.18	48.94	34.68	58.48
6503	SLA	52.65	38.33	51.96	42.07	57.21	68	89.92	40.09	68.27	100.69	82.92	68.94	72.63	70.28	45.29	44.62	29.79	30.38	56.9	32.96	60.13	44.56	43.68	46.4	37.17	41.56	56.28	40.64	44.52	33.91	65.01	69.21	48.61	36.4	41.88	34.56	40.07
6881	TAF10	54.6	52.64	58.14	65.19	60.44	44.27	51.29	36.41	54.79	48.72	63.16	58.57	69.53	72.56	43.45	41.49	37.79	43.04	40.48	56.58	54.97	51.47	50.02	48.1	49.99	71.65	51.48	81.99	46.05	52.33	60.64	61.55	42.67	53.04	40.95	50.41	51.26
27350	APOBEC3C	40.64	37.52	49.34	43.38	24.57	23.09	14.56	18.29	16.66	13.68	21.46	19.33	25.73	25.63	11.8	11.57	15.1	49.61	45.27	55.77	59.26	66.75	60.7	53.8	61.41	50.67	27.86	41.24	49.47	74.04	42.34	26.92	58.65	66.13	51.79	48.29	55.75
8904	CPNE1	43.66	48.24	54.46	68.61	48.4	44.03	41.08	29.59	37.29	31.62	51.08	48.9	58.06	63.29	34.97	26.08	32.62	41.5	42.01	48.69	35.04	37.24	47.88	45.67	33.71	54.39	27.34	45.23	46.01	32.19	61.48	53.95	49.77	28.17	42.48	44.01	46.48
4302	MLLT6	56.57	48.58	50.99	90.03	19.29	25.17	27.03	23.62	24.3	19.88	42.03	28.06	42.98	42.51	19.46	18.28	19.2	54.07	46.29	61.25	64.61	63.73	58.89	50.59	58.76	34.84	28.74	100.62	45.33	67.85	98.2	64.04	68.77	63.88	53.53	43.47	55.16
27166	PRELID1	53.54	66.35	56.61	82.39	112.42	89.82	84.29	39.93	80.18	82.99	70.15	75.12	93.9	92.42	60.34	43.16	74.52	55.85	67.94	53.15	43.17	51.13	54.56	40.01	48.2	65.73	60.26	82.8	48.59	46.66	77.13	76.38	47.19	75.53	42.19	63.79	61.46
80709	AKNA	53.13	40.71	56.23	70.51	38.34	49.71	53.36	41.45	51.61	54.58	55.27	56.4	70.41	68.18	43	36.31	34.63	50.11	44.84	59.13	70.33	61.02	51.22	55.18	54.96	42.14	49.95	69.22	44.78	54.46	84.22	83.94	56.52	51.87	49.07	52.47	52.55
3570	IL6R	31.87	35.66	34.08	43.13	36.49	56.02	77.37	33.92	61.7	79.7	62.1	60.53	73.5	56.77	55.48	34.2	23.97	28.68	37.01	32.03	38.72	31.52	34.13	35.6	28.49	70.3	65.97	23.3	34.87	23.36	30.21	61.9	30.01	22.67	35.87	43.3	29
57136	APMAP	55.82	42.25	31.09	53.96	81.25	62.62	108.83	36.15	66.59	82.38	78.97	67.85	87.86	59.29	52.74	43.37	38.34	43.53	32.74	35.43	45.47	52.29	46.87	30.33	39.63	62.54	76.97	75.99	42.78	40.43	62.23	99.14	42.37	51.86	36.15	36.8	40.15
10417	SPON2	47.47	10.96	20.82	42.73	21.27	17.03	22.26	6.44	18.04	10.38	22.52	13.7	21.8	18.94	6.41	13.19	9.42	45.95	20.85	44.59	54.44	66.3	26.41	24.07	39.35	34.14	28.74	143.57	25.27	103.66	79.68	84.63	65.16	83.15	40.68	21.98	31.42
55629	PNRC2	40.68	49.8	63.4	50.43	13.03	18.16	18.71	11.99	16.49	15.7	30.16	17.19	22.5	25.95	14.45	12.03	6.89	46.2	55.25	46	45.75	57.75	55.22	53.67	49.13	28.37	32.05	45.19	54.67	44.26	48.45	36.75	63.38	51.55	58.29	44.66	52.79
170954	PPP1R18	28.37	39.18	50.01	67.47	82.94	86	86.7	56.24	82.85	110.34	67.96	106.23	94.88	85.69	82.37	47.58	64.88	36.35	42.1	39.33	50.83	44.72	42.77	37.17	34.48	47.23	68	46.4	44.09	30.56	70.35	82.39	41.35	31.57	44.49	36.36	36.45
8837	CFLAR	41.18	46.05	33.92	38.37	39.12	48.7	66.74	30.8	44.1	57.63	61.2	58.73	70.35	47.97	38.05	32.86	24.39	41.79	43.34	33.01	45.78	45.96	41.3	43.56	42.13	60.53	98.47	39.24	42.72	33.57	44.8	91.09	37.71	42.61	41.27	45.78	41.76
8992	ATP6V0E1	39.98	47.77	37.23	98.8	176.39	93.48	123.93	49.51	105.4	98.28	129.43	111.31	121.16	112.08	50.79	77.69	75.08	37.48	35.87	39.55	36.74	42.73	39.75	27.18	31.01	35.76	50.74	116.34	45.48	26.23	102	115.58	42.64	31.79	39.41	33.54	30.34
2180	ACSL1	34.93	76	28.77	35.01	91.98	156.46	211.28	77.23	154.73	165.12	126.05	186.55	264.32	113.62	111.45	87.73	57.35	28.01	34.75	17.67	37.42	16.97	34.83	32.64	20.6	83.39	205.31	13.69	42.72	13.8	28.55	166.58	21.01	22.42	29.27	48.97	32.54
79890	RIN3	40.84	44.83	46.84	51.92	42.3	36.76	44.08	31.33	40.73	55.14	34.58	53.36	53.02	46.58	28.9	26.99	32.78	46.31	46.7	52.55	47.38	48.55	41.41	38.97	42.39	49.33	47.96	50.79	35.79	42.81	50.05	66.88	43.67	45.32	41.92	51.13	40.24
10180	RBM6	38.89	39.19	53.62	57.5	19.63	19.24	20.23	12.65	13.09	16.01	26.08	19.06	27.66	24.89	12.22	9.56	12.54	38.49	44.26	41.7	38.89	42.34	48.75	44.93	36.39	35.66	25.99	63.18	34.41	40.7	56	46.26	40.7	37.76	43.69	44.46	50.12
381	ARF5	53.37	47.27	57.18	81.23	95.41	72.21	73.15	45.16	69.06	92.74	87.17	98.54	89.68	102.65	62.72	52.72	66.96	49.34	39.59	52.41	44.9	46.89	52.11	44.75	45.18	47.9	58.64	93.74	56.12	43.16	80.64	79.31	41.71	49.86	45.39	46.54	37.79
64114	TMBIM1	45.23	42.21	48.47	60.21	45.64	49.36	50.98	41.26	48.69	60.64	53.84	55.34	77.38	69.59	48.37	40.28	33.41	36.07	41.71	40.11	47.91	44.11	42.79	50.94	45.36	46.54	41.82	54.07	48.76	37.77	53.91	61.37	44.44	35.4	50.48	43.32	38.53
10724	MGEA5	43.81	47.48	36.51	55.33	19.03	32.77	44.69	17.18	28.97	28.81	52.49	28.6	38.59	36.37	22.65	16.77	12.58	42.89	46.68	43.98	49.75	49.05	46.51	48.53	45.87	37.43	65.41	58.71	42.81	40.08	56.3	59.9	54.02	42.01	51.82	41.13	45.87
51504	TRMT112	38.03	39.09	56.02	73.49	50.81	31.17	36.32	31.71	39.25	44.17	74.89	57.57	72.16	90.84	39.16	27.28	34.96	30.96	34.92	41.04	38.5	46.9	48.05	39.82	48.08	43.08	31.93	72.53	47.58	39.81	67.33	59.07	53.9	31.65	39.15	44.37	42.61
8764	TNFRSF14	48.19	41.6	52.08	96.79	69.38	60.4	55.63	41.16	57.38	58.09	101.85	79.45	76.14	82.61	55.18	41.9	50.61	44.89	47.21	47.31	47.22	51.99	43.13	40.48	41.32	50.06	52.38	105.69	38.74	35.76	101.19	89.18	52.21	42.32	39.79	42.53	40.39
23193	GANAB	49.19	45.82	51.24	62.96	22.44	25.95	21.48	19.35	18.16	25.74	28.9	28.17	38.33	33.79	15.7	15.53	15.72	46.15	48.76	50.16	51.61	55.26	48.68	44.83	50.15	35.51	29.92	57.42	47.12	48.74	59.07	53.49	53.21	48.66	49.29	46.07	47.71
6672	SP100	46.51	57.07	53.17	39.26	18.57	22.93	30.11	17.34	20.52	17.09	23.79	30.96	27.28	28.03	14.66	13.54	12.14	56.35	59.92	47.54	50.22	50.23	49.6	51.69	56.16	45.98	66.35	34.24	52.9	50.13	40.19	38.99	55.29	58.32	44.46	46.7	50.24
51759	C9orf78	44.93	38.87	36.69	41.72	38.31	55.18	39.34	52.06	49.11	39.79	37.82	37.97	36.12	45.34	16	55.26	37.27	44.46	42.09	40.09	40.14	39.95	37.02	35.76	39.04	46.18	37.23	50.61	44.01	40.98	40.72	33.48	44.98	42.71	33.6	24.75	36.54
5682	PSMA1	51.42	43.76	44.73	37.18	23.75	17.11	22.48	10.48	19.28	17.54	24.66	23.42	26.58	28.7	14.89	15.27	10.41	40.58	44.48	39.33	34.62	40.49	39.15	34.65	41.14	31.63	32.27	38.79	49.85	42.01	37.79	36.49	46.97	43.62	42.33	43.79	36.43
28988	DBNL	45.71	53.88	51.74	80.35	77.44	74.62	69.86	50.03	71.87	79.8	67.9	78.46	82.43	79.83	55.59	47.1	52.69	46.65	49.15	48.62	49.43	44.15	39.88	43.68	44.67	52.18	55.83	74.43	43.1	34.21	80.17	99.65	46.55	45.2	41.23	48.28	45.34
23401	FRAT2	24.24	27.94	25.18	30.86	112.89	100.1	118.1	53.53	89.84	102.55	78.5	96.83	95.99	83.39	83.67	44.77	69.88	18.62	28.29	21.13	34.54	17.94	27.21	29.78	17.26	72.48	111.45	17.02	32.88	16.58	22.83	80.93	14.75	15.32	24.15	30.82	23.27
5920	RARRES3	41.72	37.22	48.82	63.57	40.29	26.63	28.42	27.81	27.08	22.33	57.9	34.45	45.09	62.51	26.65	20.8	34.34	36.66	37.9	43.27	44.2	58.77	56.12	41.11	47.36	43.21	17.16	122.87	49.79	52.82	80.2	51.73	57.82	54.33	42.2	30.25	48.51
81502	HM13	52.19	50.82	50.6	50.18	41.84	35.49	36.34	28.94	41.96	48.45	44.72	43.98	40.39	46.28	28.74	28.73	29.87	50.52	54.41	49.51	44.35	47.17	42.69	43.02	45.96	55.46	51.8	43.88	46.84	34.64	47.96	56.32	38.96	45.78	38.66	55.91	42.22
8125	ANP32A	37.46	50.26	48.72	43.21	43.23	37.53	48.01	18.38	34.35	36.21	33.26	37.3	39.61	37.88	23.18	21.21	22.19	42.16	51.64	38.96	42.48	41.16	40.49	37.4	40.48	71.34	81.08	40.34	50.37	30.95	41.11	44.33	37.71	40.79	38.6	44.6	40.45
5292	PIM1	42.54	81.05	43.27	58.51	36.23	53.4	42.19	54.32	48.9	49.97	51.3	48.82	55.8	58.01	47.89	38.34	31.78	39.15	45.23	42.53	38.88	51.88	53.03	49.22	44.88	27.84	30.95	64.4	46.26	43.74	74.8	53.12	58.37	47.4	52.86	42.79	47.17
11027	LILRA2	37.18	54.53	39.55	51.28	107.56	83.63	95.44	40.48	84.51	157.91	101.08	124.01	126.12	105.4	85.02	56.06	82.81	30.12	50.26	25.69	46.48	28.36	26.55	39.83	32.44	76.4	110.98	28.43	45.62	17.24	30.96	92.4	23.29	40.3	27.33	41.86	32.16
5594	MAPK1	37.75	53.53	43.36	40.8	25.74	34.64	45.71	21.68	30.68	37.76	32.27	29.91	44.81	31.82	25.63	22.22	13.19	46.14	45.12	44.16	52.58	45.76	42.62	48.79	47.22	38.24	61.89	36.31	42	35.79	46.82	64.68	37.53	47.22	48.08	44.54	44.41
27243	CHMP2A	45.05	56.5	50.5	52.56	112.46	80.58	95.25	46.74	92.76	110.91	61.85	99.57	86.45	86.93	61.09	57.34	78.83	49.29	42.94	43.82	42.48	39.77	40.44	38	39.97	83.07	95.78	60.96	51.64	34.61	44.08	66.02	39.21	42.61	32.38	40.67	38.5
10066	SCAMP2	46.11	43.95	54.1	56.96	31.8	37.26	34.02	24.34	31.2	36.1	40	42.98	52.14	52.41	27.61	24.48	23.05	45.2	45.86	48.59	55.42	51	52.19	47.01	46.96	32.86	28.8	53.92	51.68	50.57	58.08	49.01	46.64	47.13	46.18	53.46	51.25
10159	ATP6AP2	45.9	52.82	43.27	45.27	28.34	27.06	33.86	20.17	34.57	40.6	36.12	28.34	43.12	38.23	25.26	21.5	11.93	49.09	44.96	35.14	34.7	36.67	36.03	33.57	38.59	31.47	44.06	42.44	46.21	26.13	41.78	50.83	36.01	42.83	42.34	43.13	43.99
50809	HP1BP3	45.26	44.97	42.71	59.22	11.63	23.29	20.97	15.83	16.97	19.71	34.49	17.11	37.12	27.99	15.7	14.78	8.86	43.84	47.88	51.12	47.33	56.52	50.54	45.57	46.52	37.8	36.39	47.76	44.15	47.83	53.49	44.96	53.58	46.15	54.66	42.43	45.03
1475	CSTA	50.74	59.21	52.16	41.53	38.27	13.72	27.84	5.98	19.37	19.16	15.29	14.15	11.62	11	8.97	11.12	6.93	49.29	38.95	33.75	28.26	28.91	33.18	34.29	31.37	40.99	60.76	29.77	52.72	15.93	28.06	52.56	19.05	40.12	39.55	43.22	42.13
6281	S100A10	51.69	67.01	62.46	27.21	35.96	21.45	22.02	18.11	19.26	27.46	25.28	30.93	29.21	32.88	14.38	12.59	21.94	50.53	47.28	50.11	39.99	44.19	45.74	51.65	46.8	32.89	24.2	32.92	42.2	28.04	36.26	32.44	39.38	46.77	41.13	48.14	42.94
5873	RAB27A	45.05	45.41	30.72	28.74	17.52	20.38	31.19	12.15	22.99	22.02	19.48	20.43	24.07	23.29	14.57	13.72	7.45	38.1	37.99	33.07	37.91	47.53	46.73	37.97	37.39	40.22	37.87	30.22	44.96	35.65	30.59	38.88	36.72	43.65	37.11	41.75	43.89
10519	CIB1	54.42	43.07	51.39	92.22	62.42	48.31	45.41	36.16	40.29	50.94	78.6	65.42	69.87	90.83	39.85	32.31	36.77	37.2	38.37	48.56	45.75	47.2	53.02	42.71	49.02	59.36	31.78	101.88	44.98	48.42	86.66	70.84	52.2	49.5	39.86	46.51	46.24
338692	ANKRD13D	35.07	36.96	42.6	72.45	48.88	42.22	48.91	25.04	42.13	46.14	66.56	51.45	53.76	56.56	36.74	31.96	39.74	36.7	38.51	44.4	37.77	41.91	40.61	36.01	40.66	61.62	61.62	67.03	34.09	36.34	77.32	80.69	34.88	33	34.36	41.22	35.57
11315	PARK7	48.28	53.79	53.7	65.8	55.83	34.42	36.99	21.31	30.92	28.15	36.73	43.07	42.87	49.51	24.8	22.94	26.08	42.09	47.44	36.82	35.12	44.05	39.69	41.88	38.77	33.22	28.62	89.77	49.45	34.28	62.82	49.56	50.56	48.76	42.82	39.29	37.66
5692	PSMB4	55.6	92.66	65.33	108.38	90.28	66.77	66.63	47.31	67.55	68.57	100.23	85.18	96.21	101.29	64.81	44	60.98	43.51	50.57	53.58	49.89	53.55	51.04	46.99	48.87	55.11	45.3	126.81	55.44	48.51	110.27	90.78	52.52	54.91	45.85	49.91	50.28
3185	HNRNPF	38.09	49.03	59.09	74.28	33.22	41.22	36.8	31.81	36.3	39.84	51.36	44.06	62.41	60.99	30.53	29.25	21.92	39.26	52.71	52.2	56.18	62.25	49.2	48.88	52.33	34.61	30.63	70.85	59.61	47.84	71.54	57	57.71	46.54	51.73	53.36	56.66
509	ATP5C1	49.96	52.54	52.17	46.69	28.95	20.32	21.77	6.64	14.59	14.58	22.68	15.67	16.79	18.92	12.77	9.1	5.86	51.69	56.63	48.08	45.4	55.65	46.52	45.52	55.51	40.33	38.39	53.99	54.47	47.22	44.18	39.13	53.54	55.08	47.34	48.85	50.19
1512	CTSH	51.31	47.29	65.78	53.97	67.41	40.19	41.45	22.27	48.16	50.46	50.37	45.95	42.94	51.75	23.33	21.92	30.37	52.9	51.85	41.83	42.47	44.92	41.47	42.14	50.89	41.32	32.78	52.91	46.98	28.09	55.96	64.22	28.39	46.48	35.4	63.86	51.88
57140	RNPEPL1	51.3	46.6	43.03	78.7	71.24	62.11	64.04	47.93	69.67	72.17	67.23	73.72	79.28	89.89	59.32	37.93	63.07	43.73	37.79	53.68	58.1	52.74	54.07	49.58	45.76	47.31	35.88	85.61	42.52	44.2	80.64	72.1	51.61	50.85	45.44	47.02	43.89
3303	HSPA1A	30.97	29.48	57.84	79.53	74.94	93.79	92.21	46.82	92.88	109.68	53.38	113.28	100.09	72.62	67.87	34.82	42.28	30.65	43.94	37.91	43.96	39.94	45.58	34.02	34.51	51.81	70.88	46.04	44.9	27.8	75.12	149.51	36.01	30.23	48.07	47.36	31.39
3482	IGF2R	40.27	31.41	32.21	43.16	24.8	49.3	56.35	30.37	47.47	72.62	36.64	40.5	68.47	31.71	40.3	27.47	21.63	39.46	31.85	28.09	46.34	35.58	29.88	29.44	31.45	56.17	119.14	35.88	32.77	28.55	43.81	113.71	27.58	33.47	34.1	32.4	34.42
7531	YWHAE	38.33	50.17	53.7	43.65	40.38	33.99	28.73	20.19	26.01	29.09	30.69	37.6	41.06	40.34	23.37	21.42	16.9	52.46	56.46	49.4	50.07	51.35	47.22	52.7	52	36.24	29.63	40.25	49.21	28.64	40.98	41.75	42.86	50.92	64.32	55.27	52.8
5175	PECAM1	37.95	55.05	38.24	40.35	53.27	52.62	64.22	36.1	52.22	66.14	52.22	58.47	76.5	48.26	44.56	34.99	28.87	52.52	52.51	44.7	46.26	33.82	31.2	47.07	50.25	52.81	85.05	23.39	52.38	20.66	35.32	81.54	27.23	38.17	44.58	58.55	37.62
51035	UBXN1	43.79	46.27	65.39	67.66	52.35	35.85	32.44	30.63	35.58	40.51	58.77	45.16	54.53	60.16	34.17	26.67	35.41	52.05	44.96	45.85	47.48	46	47.57	41.8	45.28	42.77	35.28	83.13	52.22	47.57	71.53	54.54	53.02	45.91	39.66	44.31	45.71
57085	AGTRAP	51.63	56.37	47.67	52.97	89.31	59.64	80.9	40.7	68.88	94.28	78.67	95.54	70.73	79.36	56.04	44.37	55.71	46.26	36.5	48.17	39.25	45.21	37.02	37.07	40.1	62.78	59.07	56.24	44.46	25.59	62.02	80.53	29.49	37.02	39.26	47.43	39.33
23218	NBEAL2	50.01	40.31	40.44	81.4	38.9	49.56	69.15	31.83	57.13	65.88	66.38	63.29	77.96	52.27	47.43	32.81	33.77	43.43	40.87	44.21	54.69	52.85	39.7	38.19	43.06	52.43	69.58	83.38	31.37	39.23	98.23	111.79	37.05	43.02	35.97	42.11	39.66
5685	PSMA4	39.82	45.84	52.62	49.45	20.8	12.56	19.88	9.97	16.37	10.86	20.64	13.99	14.41	14.31	8.02	7.73	4.93	46.94	65.48	36.72	37.5	44.43	35.84	32.61	40.05	36.08	31.72	49.39	46.6	35.1	48.46	36.34	43.96	52.08	43.79	43.95	38.29
8655	DYNLL1	36.22	47.01	66.11	90.71	58.47	32.57	32.41	26.64	37.2	36.16	47.47	45.05	53.1	73.04	37.74	27.59	25.08	43.49	45.8	48.51	51.09	49.57	53.65	55.44	49.32	52.34	26.75	82.07	66.67	39.72	73.81	63.95	47.14	42.23	70.01	41.55	47.76
255809	C19orf38	45.24	59.06	43.43	44.11	69.61	40.24	57.21	24.26	54.76	58.37	44.52	59.12	42.05	54.89	28.72	29.6	28.81	48.3	45.73	44.45	37.4	34.67	29.11	34.23	34.02	54.54	50.36	39.05	46.57	19.94	35.01	70.14	22.17	39.97	32.75	50	40.99
23608	MKRN1	36.75	43.56	37.32	47.29	36.44	74.75	60.55	43.71	45.44	52.04	37.78	48.22	53.18	49.4	69.96	64.35	23.17	46.13	44.95	39.52	35.53	40.43	41.22	39.53	35.7	30.17	54.46	40.97	56.65	27.02	44.14	53.86	37	35.49	45.77	33.25	33.29
7297	TYK2	44.89	41.63	45.1	67.03	37.78	42.96	44.5	27.94	44.33	52.76	56.54	50.27	50.02	52.02	36.34	27.06	28.05	39.07	39.67	43.57	44.19	39.78	35.25	37.58	35.56	50.76	52.16	60.73	34.35	28.99	65.47	76.36	35.59	35.84	37.04	40.43	38.3
2879	GPX4	56.72	57.64	73.96	94.83	69.41	54.43	46.46	32.56	55.01	50.04	64.39	63.77	68.74	87.48	46.32	34.55	55.87	44.11	47.77	63.49	55.77	48.1	49.77	64.65	49.98	62.69	33.65	82	54.07	41.66	59.16	71.09	55.82	50.22	39.88	59.61	51
55904	KMT2E	39.01	35.02	34.9	23.82	4.43	11.25	13.24	8.36	9.46	10.52	12.45	9.43	14.85	11.77	8.22	7.65	3.22	42.01	37.17	40.19	46	46.94	44.18	40.36	41.2	44.05	48.53	19.12	39.32	46.76	23.3	25.49	45.22	40.35	44.08	39.35	39.72
8870	IER3	49.23	11.88	22.2	16.1	6.97	4.04	8.01	2.35	8.42	7.27	7.18	7.88	7.22	7.16	5.01	4.86	2.92	6.63	16.61	12.03	16.32	15.29	14.14	14.32	12.2	54.51	88.17	23.23	20.18	9.18	26.83	26.03	12.25	76.74	13.07	13.79	14.12
2185	PTK2B	49.8	45.32	55.4	62.39	45.42	52.41	54.28	35.22	54.11	55.47	63.12	54.71	66.28	52.5	38.26	33.3	28.86	42.74	53.26	51.96	48.33	49.59	45.2	47.26	47.97	42.84	40.34	58.57	44.05	45.23	72.3	78.54	46.85	46.43	46.5	49.39	46.58
10123	ARL4C	53.22	27.76	31.44	65.72	15.85	23.09	21.21	16.86	13.99	12.99	31.37	19.43	27.22	29.5	15.39	14.72	11.63	38.38	31.28	40.28	49.73	54.98	43.57	37.69	45.6	28.77	18.2	89.1	38.24	46.23	76.86	65.46	61.13	52.81	38.28	24.09	44.79
8409	UXT	48.36	53.84	71.62	71.57	47.6	29.31	30.49	28.15	26.98	25.34	58.07	40.1	50.6	64.78	24.83	19.54	24.58	40.44	38.93	50.91	42.82	50.88	54.63	52.91	49.12	50.83	27.47	79.56	55.85	61.63	70.09	46.66	58.85	48.08	45.49	45.33	51.17
133418	EMB	49.04	53.38	44.51	43.41	13.38	17.74	24.63	9.66	13.43	16.03	29.42	15.74	25.68	25.36	12.15	12.68	5.34	47.45	55.77	47.9	51.83	51.93	48.66	45.9	52.72	23.18	45.52	43.32	61.87	45.89	46.69	42.82	60.36	46.94	54.06	56.26	53.46
9289	GPR56	48.84	18.27	15.3	38.83	14.5	12.06	15.92	16.08	14.71	8.39	11.88	8.56	19.11	15.35	7.91	11.4	9.33	49.51	19.91	36.82	59.96	51.58	42.88	29.7	44.72	23.78	17.46	84.03	27.8	64.81	101.48	61.7	53.87	66.04	34.58	21.38	40
55365	TMEM176A	52.8	8.31	11.56	0.55	4.53	17.95	1.49	13.87	23.54	4.43	3.59	9.4	1.76	25.48	15.39	27.16	1.89	31.83	24.69	23.03	21.46	18.42	22.32	24.08	21.49	35.17	13.15	31.92	3.77	9.25	35.68	33.65	21.78	3.27	23.5	36.86	28.38
22838	RNF44	41.57	40.27	57.53	57.71	14.68	31.35	36.98	25.27	32.97	41.95	42.46	31.56	53.3	37.93	27.97	25.99	18.39	44.38	42.76	49.9	57.96	50.27	47.81	50.03	44.41	39.52	43.11	44.83	38.33	48.77	54.16	57.06	52.02	42.73	45.58	44.86	47.84
7388	UQCRH	52.57	54.13	52.14	82.49	35.96	16.42	20.1	12.24	24.41	13.67	31.51	24.04	28.02	29.34	13.52	12.98	15.61	33.08	37.28	40.27	38.67	44.31	43.14	39.61	42.26	43.27	20.82	85.99	46.61	40.73	75.23	57.23	48.36	44.83	44.07	43.6	40.12
11100	HNRNPUL1	54.46	56.08	55.82	58.98	31.22	37.91	34.24	25.24	32.62	36.66	34.27	34.58	48.04	44.09	25.62	23.17	21.97	61.6	55.76	55.85	55.77	56.84	53.97	53.96	54.13	39.44	49.74	51.96	54.04	45.37	60.25	55.26	54.82	59.71	51.11	55.9	54.86
83658	DYNLRB1	57.42	53.49	72.6	47	49.94	31.75	34.43	28.39	29.46	41.08	46.44	43.93	46.5	58.4	30.12	23.08	42.75	47.13	45.09	58.18	50.92	51.49	59.5	66.53	54.12	46.06	36.98	44.13	57.02	80.09	34.32	32.23	52.53	65.35	44.12	57.38	52.97
57018	CCNL1	48.91	60.34	51.1	54	8.51	14.65	20.68	11.28	14.19	13.74	27.82	12.7	22.38	16.63	9.7	9	5.23	67.29	62.49	38.55	43.25	44.87	38.68	40.46	46.96	80.67	125.92	43.42	45.4	32.19	53.13	59.27	43.5	46.8	45.89	43.66	38.63
80279	CDK5RAP3	45.86	45.96	48.75	92.4	39.46	41.42	37.61	21.66	28.62	35.85	57	48.96	46.06	50.24	26.33	22.69	27.17	40.5	42.25	47.2	41.25	37.34	44.87	40.47	38.11	44.86	44.89	109.21	31.93	35.31	84.25	85.3	47.73	38.4	35.56	43.79	39.08
51621	KLF13	48.72	41.81	42.64	70.96	17.46	34.68	35.93	27.72	34.15	39.15	36.31	31.49	50.28	42.22	30.31	24.19	14.94	50.13	47.35	47.85	52.95	51.95	41.71	43.87	47.89	30.13	33.34	61.63	44.26	47.85	69.98	71.67	47.54	48.8	43.46	49.13	44.61
11118	BTN3A2	38.59	53.78	71.88	78.87	34.49	34.5	41.22	30.14	30.06	28.69	54.21	45.88	49.01	51.9	25.05	22.62	26.66	72.22	43.22	70.96	80.89	53.09	90.53	76.45	76.48	59.23	49.9	93.4	71.1	91.98	88.16	58.69	95.41	73.91	7.78	53.16	78.16
10959	TMED2	44.61	47.95	41.91	39.31	20.93	21.29	21.89	13.02	18.06	22.54	34	23.24	27.1	30.84	15.08	16.86	7.89	42.96	51.23	39.82	45.67	51.75	46.29	40.6	46.62	35.44	39.68	40.3	48.22	35.65	40.08	35.95	43.59	49.29	41.72	45.34	46.57
2313	FLI1	36.07	49.02	51.75	39.02	17.67	26.66	33.49	19.69	26.65	31.31	31.66	29.01	35.67	34.89	22.21	18.42	9.2	42.69	46.22	47.77	47.98	50.01	44.5	48.64	49.29	38.71	49.13	34.39	50.23	39.75	40.21	47.47	45.17	42.85	48.34	44.22	44.34
3148	HMGB2	46.99	60.21	46.31	49.58	19.53	17.86	28.33	9.06	28.38	21.4	24.12	24.22	15.29	18.02	14.25	12.12	7.88	44.18	51.2	37.14	36.87	40.55	42.76	34.46	38.48	32.57	52.23	57.62	55.51	30.24	55.96	80.97	38.58	35.03	34.59	42.46	36.45
115362	GBP5	43.36	24.86	36.39	43.77	19.36	27.33	44.38	27.9	37.63	26.92	39.19	58.14	30.34	36.07	17.8	19.29	15.35	65.39	82.24	27.32	53.79	58.31	50.73	55.25	48.72	24.09	56.48	62.22	52.24	59.78	55.04	49.47	70.13	46.77	45.98	31.6	40.47
5725	PTBP1	56.73	53.77	55.99	69.8	17.74	27.48	24.04	22.15	24.63	30.42	31.41	30.41	47.03	37.63	20.48	19.8	18.99	48.1	50.82	52.49	52.4	55.35	49.87	51.53	52.68	32.61	27.73	55.61	49.06	44.48	62.34	52.5	53.86	53.58	48.55	51.94	49.86
9987	HNRNPDL	48.82	54.24	52.12	55.24	12.97	16.33	16.57	10.09	11.28	9.84	23.64	13.6	20.38	20.79	8.74	8.46	7	50.61	51.03	45.06	46.87	49.06	45.69	44.19	47.31	29.7	32.09	57.68	45.55	43.98	54.66	45.27	52.16	50.62	43.72	45.51	48.47
79958	DENND1C	50.98	39.24	55.03	52.03	29.96	26.15	22.53	20.46	26.3	22.02	36.74	30.79	39.03	40.23	18.61	14.77	27.19	48.5	42.96	60.59	52.01	57.17	58.45	50.02	48.84	48.75	31.96	63.17	42.31	68.3	58.66	46.69	55.56	54.58	42.08	47.27	52.13
597	BCL2A1	52.18	78.29	31.48	34.19	14.48	13.41	28.46	7.21	15.8	9.06	13.61	16.85	15.35	10.66	7.39	8.08	3.12	35.92	49.07	23.76	27.27	23.05	24.8	25.77	29.45	146.66	279.02	23.22	48.42	21.96	20.06	77.77	26.93	39.41	28.7	36.56	23.32
6890	TAP1	39.54	29.03	47.74	84.49	67.08	82.56	103.82	75.18	100.71	87.13	102.71	155.82	101.46	105.84	65.97	52.83	54.54	45.17	58.19	40.26	46.98	57.27	51.28	46.7	45.81	41.01	70.71	79.79	49.52	44.01	106.88	88.78	57.84	48.11	43.58	35.69	40.47
26118	WSB1	33.25	42.37	44.67	44.02	10.58	19.84	21.37	11.44	17.85	16.53	31.78	16.63	27.61	24.38	11.23	13.74	6.15	37.76	51.95	46.04	40.11	46.71	41.38	42.57	45.21	43.63	45.43	35.89	43.5	30.37	37.25	46.55	39.93	41.4	44.73	58.11	46.46
10632	ATP5L	49.35	52.48	58.76	62.73	28	17.48	20.58	11.15	17.59	17.19	33.5	22.62	26.57	32.89	15.52	13.92	14.64	46.31	45.59	49.42	42.69	48.42	52.36	50.37	40.74	46.92	33.14	70.41	52.43	46.89	54.44	44.81	52	46.16	42.08	45.9	49.49
389541	LAMTOR4	39.62	46.31	34.13	103.47	151.16	102.71	117.47	56.43	117.55	120.29	123.94	135.95	115.94	123.55	81.77	78.65	86.53	30.91	32.6	32.36	37.18	28.22	34.18	24.95	29.28	81.8	75.85	127	42.17	25.31	84.26	108.68	33.37	28.41	31.14	36.7	32.47
5901	RAN	51.24	51	59.02	86.5	41.65	30.41	34.1	23.39	33.37	25.21	57.03	39.53	55.85	62.72	30.5	25.77	23.85	45.82	56.27	51.57	46.74	55.08	57.96	55.15	48.99	24.82	21.81	91.76	61.75	47.36	77.34	48.39	64.82	47.05	52.19	48.65	53.69
7940	LST1	43.29	53.02	69.57	83.62	175.68	93.16	133.21	50	140.59	144.72	112.07	147.27	97.76	118.69	37	60.06	50.34	63.92	74.02	78.54	68.42	39.06	33.05	51.31	46.97	180.87	147.59	79.89	70.05	37.8	55.9	145.56	31.7	82.06	53.19	61.46	50.48
100132406	NBPF10	35.08	30.62	27.16	36.1	6.41	16.11	19.28	11.25	11.34	12.06	15.36	13.77	20.14	15.8	11.25	12.01	4.24	43.27	34.46	34.52	38.45	32.31	25.31	32.71	31.49	45.16	42.09	28.48	30.71	25.05	42.91	49.17	31.19	30.14	37.19	33.56	30
23533	PIK3R5	44.55	31.02	32.27	44.16	34.4	37.36	45.21	28.84	33.67	41.09	43.76	40.52	47.78	42.64	31.03	22.69	23.63	35.82	34.36	31.88	41.58	42.35	37.07	35.53	38.51	43.75	49.54	56.18	29.71	35.34	63.76	65.87	39.66	39.4	30.5	35.79	33.7
917	CD3G	39.32	32.54	37.19	34.7	8.42	14.18	14.42	11.88	6.98	7.7	26.1	10.29	18.84	26.28	9.05	7.96	4.93	33.24	40.81	44.69	54.62	52.88	55.88	50.3	56.12	16.32	12.53	31.39	48.43	71.45	44.83	18.58	55.69	46.83	39.79	31.67	56.39
55969	C20orf24	52.2	53.04	41.63	61.96	95.9	64.81	81.88	24.72	62.86	82.83	70	74.75	65.23	60.38	54.26	42.35	37.07	41.95	45.32	31.38	33.94	33.41	37.49	31.16	32.6	74.05	95.94	54.84	41.37	24.06	52.84	77.46	35.69	40.23	37.9	42.1	30.46
137835	TMEM71	34.3	46.31	34.07	26.48	36.95	29.09	45.43	15.89	32.29	37.27	45.54	35.38	36.54	35.15	23.58	17.39	14.51	30.76	30.79	27.4	32.99	28.28	29.29	35.11	22.83	42.88	80.17	26.53	31.76	24.38	22.37	42.19	25.26	26.01	28.08	31.15	26.2
8878	SQSTM1	42.28	41.78	41.15	66.55	55.92	56.09	51.37	39.92	63.94	63.23	55.78	62.97	60.08	64.16	45.16	36.95	46.54	41.78	39.7	44.25	46.29	44.63	42.32	46.03	40.04	43.89	39.44	72.3	47.24	35.79	65.82	64.62	39.91	38.11	46.07	46.38	41.11
51571	FAM49B	39.66	46.22	34.51	31.27	30.31	28.23	41.78	14.93	29.58	36.1	35.97	28.69	35.03	31.33	20.85	17.5	11.26	38.35	42.31	31.08	38.77	35.07	31.02	32.12	33.13	53.05	81.43	32.76	40.59	31.75	31.44	44.43	35.78	43.53	36.54	35.42	35.24
6992	PPP1R11	33.75	33.22	48.25	33.94	35.07	28.34	29.71	17.85	26.43	30.94	31.17	32.83	31.9	29.81	21.71	17.84	24.68	39.27	39.31	42.62	40.65	35.18	43.26	35.87	41.52	38	40.25	30.48	40.44	43.59	27.5	32.81	35.36	37.52	36.99	32.13	36.75
1955	MEGF9	40.55	57.73	35.62	24.14	20.92	33.3	49.15	20.75	37.38	49.61	31.11	30.54	38.03	32.57	30.86	25.7	9.23	46.22	44.77	33.06	38.96	30.26	26.35	28.17	32.05	40.72	81.86	13.67	39.02	16.78	24.89	64.35	20.03	34.52	34.07	43.77	33.53
5691	PSMB3	47.52	48.04	47.75	66.86	121.19	82.72	82.28	52.78	84.15	91.29	81.49	104.22	103.29	105.61	68.21	60.79	65.78	38.34	45.87	43.61	43.74	36.77	47.96	45.37	45.01	81.4	75.2	78.46	51.92	38.74	53.36	63.34	40.22	43.34	40.79	42.23	38.2
994	CDC25B	44.2	38.94	51.1	78.92	19.78	22.73	17.2	22.6	19.01	16.44	38.41	27.94	38.24	37.11	20.6	13.41	21.94	39.81	40.67	55.29	59.26	60.24	63.06	53.3	55.85	28.72	17.38	89.55	42.74	62.54	75.03	35.92	57.91	52.12	40.2	43.31	46.48
5934	RBL2	44.37	53.48	48.64	67.25	9.87	24.4	28.69	16.75	16.2	20.36	33.52	18.72	35.34	26.55	19.14	13.77	6.59	47.96	38.6	50.58	55.49	47.73	47.02	56.48	52.67	21.59	34.91	60.01	45.61	39.32	67.52	58.6	63.69	41.03	53.84	45.99	53.2
11331	PHB2	51.72	46.53	57.63	77.06	53.87	42.34	29.79	23.04	30.56	37.87	63.91	49.54	51.94	66.65	23.5	26.9	31.92	44.95	39.22	45.89	49.55	51.21	55.21	53.12	49.44	37.36	31.46	72.72	52.76	43.84	64.93	50.34	55.38	45.37	46.26	50.32	49.97
55700	MAP7D1	40.04	37.1	37.56	56.01	38.55	45.34	39.46	29.75	43.84	48.72	38.69	50.25	56.77	48.98	34.58	26.29	30.86	38.39	35.2	38.37	44.63	43.57	38.67	40.66	34.09	48.76	52.43	45.26	34.12	33.84	51.99	51.47	36.88	36.43	35.98	39.62	33.35
84243	ZDHHC18	24.21	24.57	22.12	32.04	98.92	100.81	127.79	68.66	102.59	144.5	133.76	137.52	140.59	101.31	100.82	66.93	87.85	20.57	23.82	20.74	33.19	23.41	27.49	29.1	19.49	94.76	130.51	28.29	28.99	22.46	29.56	86.47	23.03	19.59	23.74	22.16	22.47
23585	TMEM50A	37.85	41.65	35.19	24.75	29.93	22.55	28.76	14.22	22.29	29.32	25.53	25.23	29.97	29.58	17.69	18.13	13.66	41.1	33.64	31.28	35.5	45.29	40.17	40.6	36.21	34.07	54.02	27.93	48.87	35.65	28.93	33.03	36.25	39.92	34.65	35.4	29.91
87	ACTN1	40.65	49.7	37.8	35.37	53.06	74.38	87.1	38.28	69.74	80.46	47.03	82.25	93.76	57.87	50.55	39.89	36.85	35.18	33.62	35.16	39.18	25.53	26.83	49.82	31.66	59.4	92.25	26.08	46.31	29.78	33.89	66.28	36.15	33.36	40.86	45.37	33.65
2352	FOLR3	42.1	9.34	36.08	8.36	107.3	17.93	17.35	9.3	15.69	284.72	57.55	170.89	12	17.59	5.75	9.88	253.15	5.57	3.17	90.5	6.02	4.35	8.36	3.27	1.55	9.34	7.85	87.66	5.96	1.6	7.67	13.52	1.32	2.35	5.14	6.34	84.98
5585	PKN1	48.61	45.54	41.58	79.74	53.36	48.57	46.11	33.67	43.97	42.43	61.84	46.52	54.85	56.3	38.87	28.14	40.11	41.95	44.63	53	46.8	46.7	43.71	43.7	42.43	48.77	32.54	80.62	40.75	40.78	91.35	82.38	49.96	49.68	40.28	44.57	37.46
537	ATP6AP1	45.28	39	38.76	45.46	37.36	33.39	33.13	24.74	35.89	48.8	36.96	47.33	48.89	44.66	27.08	25.64	25.1	37.5	38.64	35.45	36.94	35.92	36.16	32.23	37	40.94	37.2	48.36	34.92	29.31	43.47	48.62	34.3	41.66	33.86	41.22	34.2
10096	ACTR3	37.43	50.11	40.83	45.23	29.41	34.33	42.38	21.67	32.25	34.28	36.55	30.08	39.11	37.71	25.98	21.27	12.47	45.18	52.78	41.34	45.98	49.7	42.45	45.54	45.92	40.56	56.7	36.71	53.18	39.87	45.76	51.3	50.15	50.93	48.5	46.96	46.56
3955	LFNG	22.25	21.69	44.86	73.68	53.83	61.7	48.94	43.05	48.18	47.98	73.45	52.56	74.64	77.63	43.03	32.99	46.41	22.24	43.97	40.31	42.04	39.74	36.89	42.06	40.16	27.32	17.05	68.13	29.11	25.13	70.93	63.74	41.8	30	40.59	38.06	33.74
5906	RAP1A	42.62	45.92	37.08	44.97	27.55	30.63	40.36	18.21	26.89	37.56	34.89	32.06	37.94	39.62	23.08	24.46	10.13	42.45	48.72	36.4	44.77	44.57	39.28	45.47	41.71	44.81	66.36	37.26	48.71	26.42	45.69	51.91	40.73	38.51	41.87	36.07	38.21
3611	ILK	47.38	47.97	56.4	52.94	49.77	40.4	38.46	31.37	40.73	42.44	36.87	45.58	54.21	55.46	30.49	28.62	37.04	49.68	43.26	46.49	48.03	50.07	44.04	55.98	44.37	49.87	38.63	46.86	51	38.58	47.66	49.48	42.93	45.82	54.91	46.43	42.63
7913	DEK	37.55	47.72	32.73	32.39	5.52	11.24	14.29	6.99	9.03	7.04	13.94	10.53	12.86	14.23	6.57	7.77	3.11	38.79	49.85	37.31	36.86	47.01	42.86	38.5	43.08	33.56	33.48	30.37	50.01	38.73	34.9	27.41	47.29	48.43	48.37	42.93	42.47
NR_047652	NR_047652	45.25	39.71	30.9	64.46	42.66	42.12	39.88	25.58	31.72	45.41	79.85	48.52	62.35	55.68	33.29	22.64	36.63	36.48	33.45	46.4	48.15	46.48	46.16	39.81	40.37	66.65	39.85	60.83	31.03	36.59	52.8	48.22	47.01	41.54	38.65	43.64	41.15
55004	LAMTOR1	56.75	65.37	55.15	71.42	65.79	51.83	53.92	41.2	53.65	63.58	55.49	62.58	64.6	70.51	42.04	43.84	43.05	52.68	39.91	50.76	52.25	41.61	48.15	51.06	42.09	54.38	45.17	68.29	53.1	33.78	64.12	78.35	43.18	51.06	55.83	57.83	52.55
51082	POLR1D	44.19	47.14	49.11	33.7	35.28	20.55	17.39	15.28	14.4	17.25	22.19	20.94	23.71	23.33	19.32	17.05	13.8	42.21	38.66	37.39	31.93	40.94	38	37.76	37.91	40.34	29.3	31.63	51.14	33.09	43.09	27.19	51.66	42.85	37.67	37.09	44.47
150372	NFAM1	36.68	38.36	32.33	34.25	96.05	81.6	105.86	64.15	102.08	140.02	109.74	114.36	121.92	98.19	80.72	65.56	75.9	42.65	38.41	34.78	41.31	27.31	27.11	31.98	29.23	49.43	68.45	24.6	31.37	15.59	33.33	86.8	16.56	30.32	27.9	42.61	29.72
60481	ELOVL5	38.56	44.46	50.45	39.52	22.3	38.16	51.26	23.69	40.82	45.36	50.54	37.55	51.86	44.91	33	24.36	12.27	44	54.9	41.09	45.42	43.98	43.51	49.04	43.68	38.41	67.36	30.1	50.93	35.78	45.34	42.01	46.99	37.25	41.43	44.94	43.14
3301	DNAJA1	25.66	38.53	52.07	50.06	26.08	22.56	36.89	17.69	22.88	15.45	29.1	24.01	24.19	23.5	13.12	13.28	6.55	35.46	56.01	32.5	36.87	43.28	35.98	32.72	37.05	58.25	70.07	42.31	45.9	22.79	51.34	55.9	42.22	36.41	48.25	37.42	34.18
10049	DNAJB6	45.58	42.67	45.06	40.15	24.97	27.98	34.6	17.36	23.33	29.9	35.31	24.9	35.61	28.12	23.39	20.91	13.7	45.35	36.46	36.23	44.31	40.02	33.5	39.41	39.99	37.05	61.41	40.58	46.99	37.03	37.86	47.59	40.86	45.97	50.67	37.32	33.63
3678	ITGA5	31.77	29.42	34.26	39.2	47.16	41.66	40.83	27.95	38.53	57.58	48.67	51.2	56.96	46.71	32.85	26.71	33.14	30.45	30.51	29.78	39.04	35.13	32.93	31.81	32.43	41.42	44.07	33.04	29.4	30.17	40.83	49.7	28.61	29.38	31.69	34.79	33.15
26999	CYFIP2	46.23	38.14	41.17	55.06	20.42	25.39	27.98	19.37	20.28	18.33	28.11	22.35	34.53	30.83	17.51	14.84	13.13	41.57	38.83	49.02	53.84	52.94	50.67	47.05	50.05	31.61	30.79	54.28	43.73	60.12	61.98	39.5	59.79	52.65	43.81	37.56	48.85
4061	LY6E	56.89	47.98	75.72	111.12	71.61	59.18	65.36	74.15	68.92	53.83	103.11	375.03	89.42	154.3	60.26	60.98	78.28	56.13	76.1	63.49	63.88	70.46	46.03	50.47	65.95	33.03	41.26	101.57	79.93	50.26	154.07	68.86	93.37	92.04	50.36	45.57	28.86
3071	NCKAP1L	45.21	49.95	50.84	59.16	26.48	29.21	31.66	19.91	21.39	26.07	23.65	30.12	39.25	33.49	16.81	17.8	13.67	57.18	58.77	42.34	52.75	54.79	42.32	46.86	54.3	26.82	27.03	44.32	49.18	36.06	53.89	51.12	48.15	53.5	53.61	52.19	51.89
10134	BCAP31	42.66	44.36	45.19	63.58	74.78	55.49	56.35	33.77	50.77	61.24	56.83	62.47	65.06	70.85	44.43	37.55	36.72	38.27	35.31	40.55	39.7	41.85	41.26	36.55	38.44	44.53	39.05	69.04	50.31	37.63	63.3	60.71	40.97	41.3	37.31	39.29	34.24
9144	SYNGR2	41.8	45.67	58.18	68.8	49.44	52.86	51.5	42.61	54.06	64.76	79.56	77.96	84.3	86.79	43.19	35.47	45.56	39.83	44.24	49.19	44.88	40.17	39.48	43.9	45.9	40.12	37.16	56.79	39.29	33.37	74.95	71.93	38.9	42.87	38.84	50.59	42.91
29101	SSU72	42.45	43.56	48.13	50.53	53.94	43.18	41.94	22.57	36.33	36.25	47.16	49.05	49.94	50.66	32.24	26.22	28.69	35.13	37.16	41.92	41.66	44.7	47.87	38.31	37.73	44.57	40.6	52.38	34.2	41.71	47.5	42.09	40.14	44.91	34.78	43.34	39.83
2790	GNG10	28.29	43.2	28.1	22.12	30.8	36.97	57.68	13.17	33.07	38.58	50.72	37.92	53.13	34.36	25.95	21.43	11.76	26.62	34.85	19.11	31.78	20.01	31.35	32.2	22.98	91.61	212.63	15.34	44.89	28.24	19.66	50.32	25.17	24.15	27.88	35.82	32.91
51079	NDUFA13	48.89	43.44	64.4	91.22	79.72	56.22	42.9	33.27	54.65	49.36	69.51	51.7	69.21	76.2	39.41	34.36	46.86	37.93	34.19	45.68	39.98	46.19	50.03	38.01	47.58	55.23	21.54	118.65	44.55	39.69	84.3	71.29	45.89	47.92	32.17	44.48	46.93
59286	UBL5	37.24	42.7	44.89	87.71	109.58	55.25	61.32	24.54	58.42	53.79	79.25	53.69	58.3	73.27	51.06	35.09	34.06	26.19	28.83	30.84	31.44	40.82	41.04	38.22	34.72	57.47	49.98	115.02	58.16	35.76	86.71	99.1	41.79	27.84	42.4	37.57	35.68
8661	EIF3A	38.24	42.13	37.04	43.63	6.81	16.23	14.99	11.52	11.67	12.72	11.52	12.49	19.9	18	10.1	8.71	3.14	45.71	52.7	42.66	44.16	50.14	38.91	37.35	48.76	24.95	28.8	32.23	52.13	36.19	42.83	32.65	45.65	41.94	45.65	45.29	45.95
50854	C6orf48	44.48	42.12	56.02	89.38	45.21	24.8	21.81	13.33	14.63	12.92	64.77	30.35	52.83	38.89	25.07	14.93	17.25	27.25	35	40.09	25.59	37.16	44.44	35.3	40.38	29.36	16.57	91	47.83	34.08	80.79	52.12	54.55	33.69	42.1	38.97	48.28
4210	MEFV	27.39	33.54	30.15	40.09	34.18	50.63	61.35	33.2	47.54	62.63	48.04	59.83	70.02	48.42	37.02	31.07	25.35	35.45	40.23	30.22	38.72	31.83	26.4	32.07	29.24	41.4	68.83	20.85	38.17	14.93	30.31	58.33	19.11	26.3	31.23	41.91	27.56
3695	ITGB7	44.03	32.87	50.43	78.46	30.13	28.2	24.75	31.99	21.53	20.82	42.21	33.16	46.24	43.58	26.39	18.44	27.78	37.25	35.81	40.65	49.82	52.2	49.64	39.74	48.3	29.46	14.29	91.28	37.55	49.57	106.64	53.73	53.15	47.88	37.81	39.9	46.96
2539	G6PD	43.56	41.89	40.29	35.68	52.68	42.03	44.39	26.65	46.08	58.74	31.03	46.16	43.15	42.07	33.42	30.39	31.54	38.69	37.54	41.32	43.36	42.94	37.05	32.54	33.83	60.86	64.95	36.86	34.01	26.61	40.58	58.9	29.59	42.16	33.66	44.13	34.95
6494	SIPA1	45.04	42.62	46.62	86.17	67.81	64.79	81.11	53.74	72.56	75.11	74.81	79.74	94.71	87.91	64.14	45.55	62.98	36.65	37.78	45.01	45.77	43.24	42.68	41.93	37.85	58.57	55.75	86.92	34.54	32.78	85.69	91.12	41.45	39.56	37.62	36.25	36.4
4155	MBP	38.16	38.91	28.11	38.77	33	47.43	58.55	32.83	46.32	52.78	41.47	47.06	60.89	44.17	35.4	30.39	25.54	41.15	33.15	29.99	45.67	49.77	42.36	44.42	35.34	37.83	51.94	45.35	44.49	38.35	46.48	61.38	40.55	43.11	43.81	34.5	36.89
7317	UBA1	43.73	52.83	51.53	61.86	42.07	46.35	43.78	37.09	40.92	45.19	43.03	49.43	65.81	50.83	29.41	25.97	35.09	45.82	48.06	48.49	47.33	47.54	46.1	54.01	44.48	51.6	49.83	51.8	42.88	42.76	69.79	77.83	42.69	43.42	42.89	45.12	44.08
7385	UQCRC2	40.41	45.97	44.62	49.12	32.95	27.17	25.66	13.83	19.78	19.82	31.96	24.76	27.46	33.54	18.37	13.78	15.6	40.93	51.58	41.14	40.39	47.88	44.3	39.93	45.84	33.99	29.36	52.87	47.39	37.08	45.8	42.16	45.49	41.44	42.36	40.47	42.78
353	APRT	41.97	46.29	54.22	104.77	63.57	46.89	38.72	41.19	49.04	48.35	84.72	67.01	81.29	99.18	40.53	38.79	54.48	33.69	37.16	45.58	39.88	45.84	49.73	38.82	38.56	35.1	22.1	82.29	48	41.36	92.61	64.54	48.07	38.95	37.9	42.64	46.25
2799	GNS	42.75	43.72	32	35.33	21.97	21.3	24.76	16.9	24.6	29.39	21.32	23.76	31.08	19.36	14.26	14.33	11.96	47.76	49.54	43.86	34.44	35.01	33.83	35.27	39.28	29.45	38.49	26.88	38.63	21.45	33.19	48.33	32.79	43.69	40.87	51.42	41.04
81606	LBH	29.84	30.49	47.74	77.39	21.57	33.29	29.16	39.69	23.41	25.79	56.34	30.67	74.99	65.12	26.13	22.77	20.04	25.38	39.91	35.22	39.58	50.02	49.2	48.64	44.73	16.18	12.18	82.33	40.15	56.09	85.14	47.93	64.3	30.51	45.14	31.1	47.39
91544	UBXN11	45.73	45.7	49.27	61.23	25.44	23.48	18.27	12.76	19.33	21.77	34.54	24.54	21.02	29.22	14.7	14.96	14.49	42.7	42.11	47.52	35.89	36.73	31.25	36.48	34.9	35.48	26.98	57.38	31.77	31.7	50.01	62.51	23.76	37.5	29.99	51.48	35.98
5782	PTPN12	50.51	56.02	37.92	35.22	6.51	16.75	24.55	10.4	18.28	17.44	20.11	12.29	23.38	15.42	11.48	14.51	5.16	59.65	46.8	35.16	44.76	54.47	31.51	43.92	49.64	46.45	64.39	25.49	51.15	35.72	28.19	34.14	44.4	54.28	73.63	37.55	46.24
84958	SYTL1	46.07	42.63	45.02	106.6	41.8	40.96	40.94	28.53	35.83	36.31	62.66	39.37	55.62	55.59	32.88	21.97	39.34	32.95	38.65	43.56	46.28	48.85	53.04	42.09	42.44	39.41	31.54	119.17	35.95	42.94	99.05	81.99	50.88	41.84	39.81	35.16	39.08
100134938	UPK3BL	30.85	30.88	11.09	48.67	17.11	8.63	9.45	14.77	19.72	21.65	74.06	19.55	22.24	40.7	5.89	14.12	17.02	30.47	28.85	30.12	30.84	41.56	22.35	53.65	24.13	30.06	23.26	57.76	39.65	50.11	45.86	18.11	27.96	17.08	20.81	32.72	43.37
30011	SH3KBP1	40.58	43.38	42.85	31.88	19.01	23.73	26.38	13.81	21.76	23.1	18.13	22.11	26.87	25.27	15.29	13.91	12.77	40.38	39.89	38.81	42.11	44.11	41.74	39.49	40.81	39.21	45.93	30.4	42.33	40.39	33.97	34.3	41.49	42.4	37.1	37.24	41.45
23765	IL17RA	34.96	42.23	32.73	38.01	24.25	32.08	48.47	21.13	39.14	51.47	38.56	42.88	46.78	36.12	26.95	22.94	15.68	34.04	39.18	32.94	38.35	35.96	33.72	36.94	30.83	51.3	62.38	21.76	33.68	25.49	31.2	64.87	26.26	27.78	35.73	49.79	36.46
11031	RAB31	39.89	55.68	34.53	27.06	26.2	26.48	36.27	16.02	29.73	30.1	24.51	26.89	27.56	18.43	19.19	15.89	12.82	47.41	36.36	30.28	37.06	25.52	27.12	41.86	26.41	45.27	51.77	17.55	39.81	18.58	18.67	41.04	24.14	33.38	37.12	45.71	28.05
10914	PAPOLA	41.69	47.06	45.83	41.98	12.7	20.5	25.86	13	15.59	21.31	24.58	16.43	25.58	23.81	13.09	12.6	6.39	47.21	49.18	43.23	44.1	46.19	43.9	45.2	44.82	38.85	47.71	33.45	51.1	37.03	38.65	39.29	47.66	45.05	47.16	47.77	44.32
1668	DEFA3	37.91	166.34	46.81	177.7	1.19	0	10.42	10.72	11.75	140.28	7.65	107.72	22.52	26.93	42.72	321.34	0	52.94	0	34.49	62.15	49.82	19.31	19.49	23.48	137.7	201.36	24.77	125.74	1.02	0	104.77	62.15	201.69	33.03	353.2	68.89
2035	EPB41	36.99	38.87	33.6	55.41	19.08	31.98	31.13	28.01	28.65	29.9	28.08	28.54	38.85	35.69	26.22	24.07	13.23	39.37	39.96	46.17	47.13	47.61	45.84	46.64	41.6	28.54	36.95	40.11	45.9	38.42	48.63	38.84	51.34	38.8	47.61	39.23	38.91
378706	RN7SL2	21.61	483.88	2422.02	156.66	179.74	419.95	148.8	64.41	239.33	175.5	94.24	296.12	313.47	270.37	377.32	197.92	138.7	43.88	126.97	181.6	267.77	158.37	96.21	247.69	185.73	289.54	194.51	149.93	0	22.35	482.21	19.56	15.18	522.45	35.23	210.68	82.43
2029	ENSA	49.07	50.13	49.56	59.22	49.21	40.1	33.49	24.88	26.67	34.05	45.57	38.82	40	52.85	22.44	23.02	19.31	46.23	44.76	42.04	41.11	48.02	40.37	41.71	45.1	41.79	37.86	65.83	43.77	39.17	64.86	45.13	47	48.35	40.91	43.04	40.05
27430	MAT2B	28.57	31.1	39.21	49.11	25.27	34.16	40.19	23.5	31.8	36.18	45.39	39.13	49.66	51.78	29.57	23.3	12.74	29.64	43.4	38.61	39.76	44.57	47.59	42.05	41.82	21.44	29.52	51.25	50.92	43.12	51.28	48.93	55.2	40.59	43.88	38.71	44.38
10379	IRF9	40.45	39.71	72.12	54.32	64.54	56.82	85.39	54.58	74.92	60.83	79.66	120.52	69	81.53	46.14	47.57	48.1	49.28	56.84	43.28	51.74	46.36	48.29	53.06	47.75	31.15	54.25	59.35	41.9	52.48	69.83	47.97	57.52	49.58	46.92	38.63	39.93
25793	FBXO7	47.18	40.58	44.4	38.01	153.91	274.8	129.12	222.75	147.14	129.85	78.58	146.53	115.17	117.76	212.42	202.65	70.16	45.21	45.76	42.61	40.3	41.61	48.01	39.7	38.45	39.88	34.68	44.41	57.7	39.64	39.56	28.95	42.26	44.01	38.13	39.2	36.08
8334	HIST1H2AC	55.37	56.04	46.03	52.18	50.47	74.17	92.26	36.89	92.93	61.65	53.83	74.7	50.28	50.3	68.54	54.35	42.87	38.27	21.32	39.39	47.03	25.47	26.54	57.54	29.64	43.33	71.3	80.04	66.83	28.17	50.09	82.89	41.28	36.2	72.33	23.72	24.85
23347	SMCHD1	29.44	36.92	42.17	35.97	11.49	28.12	43.92	20.76	32.86	37.86	48	34.6	35.22	35.6	25.91	20.96	6.28	39.37	51	28.66	42.03	37.47	33.38	44.14	39.65	45.35	111.68	21.77	45.52	31.82	37.63	60.48	39.65	35.29	37.4	34.7	33.46
29896	TRA2A	28.47	29.1	38.78	39.13	10.55	14.24	17.67	9.19	10.37	14.79	30.32	13.51	19.66	21.5	10.85	9.38	6.02	38.69	40.39	38.27	39.91	43.54	42.06	36.99	40.37	33.81	39.77	42.91	48.32	46.05	40.97	32.29	46.65	35.3	44.96	36.16	38.59
6772	STAT1	38.87	38.84	52.68	57.45	29.54	44.21	66.6	30.53	55.36	34.11	41.54	62.36	34.7	46.05	24.78	30.28	14.73	63.71	94.89	39.32	46.99	55.93	37.02	51.78	50.95	16.1	41.92	45.73	53.26	38.14	73.38	52.82	61.51	72.97	48.55	38.57	38.91
162989	DEDD2	32.06	36.67	42.8	46.86	48.88	46.4	49.52	33.9	52.6	53.25	46.62	56.01	57.15	50.65	38.72	31.26	37.57	35.55	35.97	40	42.01	39.6	34.03	33.08	33.54	71.65	66.64	42.69	38.1	36.36	42.71	59.3	32.83	31.91	34.66	38.21	37.99
10181	RBM5	31.79	31.12	51.92	60.72	33.66	38.7	43.63	20.43	27.96	37.83	62.27	37.94	51.55	46.6	29.61	24.49	21.05	32.95	40.49	41.8	46.09	41.28	42.2	41.66	39.08	28.71	36.62	62.25	38.81	36.61	61.67	53.69	48.96	29.22	43.01	41.32	41.49
6431	SRSF6	40.61	47.16	51.81	51.98	10.61	14.76	14.59	9.36	10.3	12.9	26.06	12.84	18.95	19.46	10.9	8.85	6.25	40.41	49.38	44.85	45.7	44.21	43.14	45.12	44.57	36.5	32.83	48.36	42.69	37.59	47.86	41.61	49.37	40.34	44.58	45.69	46.16
51291	GMIP	41.5	41.78	38.63	60.2	52.59	65.27	79.46	44.25	64.81	79.14	74.75	79.18	91.24	70.65	54.36	40.89	42	43.64	40.83	40.67	46.01	39.29	33.05	41.19	38.99	53.49	74.49	49.25	33.57	32.39	57.93	91.93	32.99	38.35	34.09	42.21	32.16
93974	ATPIF1	38.23	40.55	53.1	51.54	17.98	17.32	14.18	8.87	17.12	13.85	29.81	19.78	28.53	26.62	16.03	12.43	12.35	31.94	36.45	37.21	35.88	38.76	46.38	33.59	39.59	38.7	34.72	52.93	39.09	48.19	46.56	42.8	49.79	45.39	38.72	43.38	39.3
11261	CHP1	38.09	43.45	24.07	22.92	23.07	21.63	22.35	12.12	18.23	22.12	20.95	19.71	22.6	23.52	13.18	13.46	9.51	44.44	36.07	37.57	35.3	35.8	30.35	30.22	29.57	39.22	41.46	24.25	33.13	21.87	21.97	29.88	27.63	33.3	36.34	43.25	32.36
10476	ATP5H	48.22	56.32	49.64	59.83	42.83	26.09	28.03	19.94	27.76	25.61	41.03	30.3	41.56	48.13	20.3	21.77	21.39	44.58	47.56	46.44	34.6	44.97	39.13	39.14	44.71	38.86	39.68	77.29	52.32	32.95	49.47	50.22	54.47	50.81	42.17	43.17	44.28
445347	TARP	36.18	34.08	23.48	24.47	18.02	9.6	22.27	10.55	8.04	4.06	9.27	7.5	34.77	23.06	17.16	5.57	13.03	31.03	41.12	28.26	23.64	70.14	37.67	40.58	38.75	28.66	17.68	31.13	30.07	189.09	54.52	18.99	37.78	48.48	21.41	18.9	31.56
115727	RASGRP4	28.36	36.99	25.89	27.49	55.73	53.14	66.26	36.03	58.78	74.27	59.56	73.52	75.39	55.01	47.8	36.07	41.57	33.52	25.36	28.62	32.23	22.73	21.83	30.41	25.16	61.7	86.11	19.45	27.65	17.14	22.82	56.1	16.83	24.56	23.13	37.56	25.68
55690	PACS1	42.44	38.43	40.58	42.05	36.02	38.5	34.83	30.19	31.94	44	37.58	43.65	55.41	43.16	35.1	24.35	34.96	39.37	36.67	46.68	47.07	26.19	42.65	47.11	37.13	49.57	59.73	38.12	34.69	44.91	39.33	35.6	44.64	38.56	37.11	38.51	42.39
6397	SEC14L1	21.26	24.92	23.99	23.39	40.46	70.26	76.32	47.9	59.22	83.95	47.56	66.95	80.47	48.86	63.15	46.64	34.45	25.67	30.62	21.03	36.9	18.73	16.54	31.55	24.07	50.06	109.59	17.44	27.48	16.13	24.36	74.23	17.96	18.9	25.89	22.85	17.94
79027	ZNF655	44.05	45.17	43.63	45.88	15.11	16.05	17.33	11.6	15.22	12.47	25.54	16.13	22.83	22.61	13.13	11.92	8.54	45.6	45.14	42.62	41.35	49.39	44.63	35.7	38.67	34.91	30.8	42	38.92	34.95	44.02	38.33	42.05	43.58	42.71	32.44	44.72
9296	ATP6V1F	50.55	46.64	52.79	57.72	66.98	33.13	26.83	25.64	32.17	35.58	44.48	39.62	50.58	63.95	31.39	28.52	30.33	45.62	35.62	43.97	43.2	44.31	43.84	39.6	43.42	47.87	23.32	64.86	37.92	43.08	47.63	43.02	39.19	52.2	34.86	51.17	43.94
8906	AP1G2	46.02	37.59	55.59	65.78	23.33	21.51	20.22	16.79	15.68	15.66	33.73	24.38	30.63	30.96	17.24	11.72	18.35	41.03	41.24	47.03	42.54	43.17	47.47	40.3	39.81	35.13	24.3	63.63	35.1	38.61	69.16	45.71	47.67	37.78	40.04	40.24	40.41
55911	APOBR	33.59	37.27	30.09	54.02	63.98	66.6	73.61	46.14	75.04	95.66	59.42	94.59	91.37	67.44	56.86	42.69	60.12	37.81	36.8	30.06	38.29	30.87	29.93	30.23	27.18	51.75	72.46	55.58	31.61	19.65	47.41	91.48	24.54	26.52	22.48	33.08	28.71
201799	TMEM154	22.8	32.81	34.7	19.62	25.34	27.84	58.35	24.87	34.95	53	40.73	40.34	44.63	37.05	35.25	25.49	13.59	25.18	32.05	21.63	20.89	22.42	20.73	34.74	25.39	53.62	113.25	8.02	28.95	16.7	16.52	47.29	21.23	17.95	28.25	31.53	25.78
1901	S1PR1	32.84	28.18	50.35	54.25	10.5	21.81	20.85	19.22	13.65	13.07	34.76	18.88	40.22	39.03	17.12	14.88	9.52	19.03	32.38	38.78	55.09	58.72	59.43	50.75	46.87	7.98	7.39	50.64	52.4	62.15	60.14	32.13	63.52	24.56	42.65	32.11	51.26
8971	H1FX	43.52	72.37	42.92	87.06	37.73	52.28	40.69	30.68	44.91	35.7	52.41	44.11	48.41	65.08	29.92	22.07	38.21	51.51	50.09	66.17	41.7	55.04	59	60.95	53.62	39.89	58.19	99.31	44.52	54.36	100.99	71.8	45.77	75.31	42.39	48.42	50.6
79888	LPCAT1	39.8	24	26.37	41.43	23.07	29.85	30.54	21.16	29.16	28.93	33.07	27.12	36.98	34.64	23.62	21.26	16.16	32.24	28.64	33.21	45.25	47.65	44.78	29.27	43.04	35.36	28.42	68.25	33.97	41.74	64.31	52.99	42.84	43.3	37.17	28.04	37.84
80335	WDR82	40.13	42.68	37.77	50.31	19.99	29.91	32.54	19.92	25.48	26.92	33.93	28.63	42.99	41	23.54	19.4	12.47	37.02	40.49	43.38	45	46.35	43.53	40.71	44.23	25.04	27.4	43.98	42.91	40.91	50.34	39.33	51.2	38.91	46.77	41.22	43.02
5885	RAD21	33.18	41.77	40.76	38.45	14.16	26.01	28.74	15.53	19.88	24.29	24.33	20.58	27.48	27.9	16.37	14.55	6.8	35.15	39.73	37.64	38.98	42.02	38.84	38.14	38.55	27.9	42.86	35.19	42.43	31.96	38.94	37.88	43.76	38.86	43.31	38.94	40.17
604	BCL6	50.03	53.65	26.76	27.78	31.39	68.46	116.36	49.96	72	97.86	153.65	89.59	130.01	73.67	63.27	47.42	27.81	38.06	34.71	26.1	35.01	20.88	28.51	29.33	25.87	82.12	134.39	10.14	30.66	16.76	18.31	80.57	15.89	33.17	29.23	42.27	25.42
5501	PPP1CC	35.54	43.73	40.48	37.57	19.47	20.98	23.24	11.79	15.88	18.22	29.34	20.33	27.15	31.02	13.94	10.4	8.57	40.57	49.3	40.25	33.54	43.54	36.87	38.68	39.42	24.91	27.29	35.45	45.71	34.68	36.45	31.28	43.39	41.49	41.6	41.65	38.52
923	CD6	47.77	36.67	48.8	91.83	26.09	29.73	29.13	29.09	24.02	20.05	55.94	33.47	49.72	66.17	28.63	17.27	30.91	47.74	35.67	48.8	52.81	59.33	51.13	44.7	56.1	22.59	16.69	85.27	42.96	60.97	89.88	43.01	55.71	44.65	34.28	37.26	42.39
81704	DOCK8	30.19	41.61	43.07	56.53	18.11	34.76	41.04	20.39	29.58	32.35	25.44	31.17	43.52	29.89	22.95	19.76	9.58	39.25	51.37	40.84	48.68	45.89	40.6	44.38	43.79	26.49	46.47	39	45.42	31.12	58.14	69.49	43.6	39.05	47.6	46.83	46.46
8650	NUMB	31.49	50.28	32.81	31.75	29.5	44.85	57.32	31.02	45.97	59.64	43.48	48.34	66.75	41.35	39.2	31.48	21.31	40.48	39.88	30.27	35.88	28.87	28.33	34.47	31.38	50.88	96.57	19.91	36.12	19.93	28.8	67.11	24.65	30.32	33.19	41.97	30.67
113	ADCY7	44.29	32.6	32.31	81.69	10.14	20.69	25.86	15.15	19.75	22.11	30.56	21.63	29.54	25.88	16.98	14.01	8.21	38.16	49.29	38.22	37.87	44.07	30.49	35.46	36.41	23.33	25.92	57.98	33.84	29.2	68.97	84.67	37.17	49.38	41.46	39.15	37.29
81558	FAM117A	32.71	31.09	37.04	33.43	17.13	26.34	23.8	23.68	18.44	20.45	29.26	25.88	29.15	32.94	27.59	24.02	14.43	32.83	27.8	39.36	40.42	40.71	39.41	36.55	36.99	31.18	24.36	40.93	29.55	43.69	44.33	24.27	39.6	34.95	32.86	31.03	35.08
3930	LBR	25.07	31.95	30.07	33.79	15.62	30.99	45.14	17.79	33.09	44.13	38.67	26.94	35.09	36.1	27.75	19.91	6.88	23.53	33.43	26.8	31.66	31.87	30.38	28.02	28.01	18.98	37.51	27.97	38.22	28	33.02	45.43	32.07	22.47	33.88	30.81	29.45
406934	MIR142	37	16.62	40.75	0	0	1.58	6.25	0	0	0	0	0	0	0	0	0	0	9.74	15.45	41.36	35.87	38.69	29.12	36.48	14.54	32.58	48.33	0	18	56.39	0	0	26.39	25.36	12.63	29.11	22.82
6777	STAT5B	37.11	42.5	36.12	53.85	41.46	59.11	66.81	31.88	45.7	57.72	63.49	60.54	87.57	55.34	44.47	32.1	28.57	38.6	36.04	36.81	39.05	38.08	38.67	40.24	35.84	44.56	82.7	45.64	37.56	33.36	47.89	59.6	41.3	32.52	36.74	38.41	36.27
9051	PSTPIP1	38.05	43.58	46.65	71.12	49.79	42.31	53.35	28.57	41.22	49.27	57.25	52.13	60.22	51.09	40.76	24.5	37.81	29.7	41.42	52.91	42.16	37.66	35.43	31.71	30.76	46.73	39.67	71.35	32.17	34.34	66.71	76.49	29.39	34.89	30.77	39.22	38.98
3988	LIPA	42.24	27.99	35.4	27.91	24.96	14.26	15.75	13.14	12.29	17.22	13.96	13.3	23.87	18.09	14.89	7.93	8.7	44.14	32.36	40.41	30.09	32.7	36.89	35.96	46.44	34.84	16.72	40.33	32.16	26.34	37.33	21.11	42.33	45.33	46.98	34.25	48.73
4820	NKTR	41.33	38.66	41.42	46.33	3.39	6.78	10.49	6.29	6.93	8.53	18.78	7.97	12	12.03	7.09	5.24	2.28	44.51	52.26	46.05	44.07	46.58	45.37	41.49	48.1	31.74	33.35	45.59	46.49	44.89	44.14	30.96	56.73	45.54	43.8	41.33	45.35
489	ATP2A3	47.78	39.94	47.79	99.3	48.5	58.45	66.59	45.19	55.55	57.06	71.66	61.36	82.31	80.73	54.84	40.35	42.04	40.21	36.88	47	48.6	50.03	44.55	49.66	43.97	37.27	42.75	88.58	36.75	42.68	112.47	82.68	46.56	45.55	50.68	41.51	43.97
3459	IFNGR1	52.21	55.56	53.51	46.32	52.11	48.81	66.17	18.87	47.9	51.75	68.64	45.53	54.19	50.85	35.28	28.48	14.26	36.58	48.97	36.27	44.8	34.39	38.88	53	42.31	23.92	44.9	35.91	53.62	32.02	38.08	72.2	38.58	44.35	42.05	54.48	47.55
22900	CARD8	29.73	33.37	38.54	38.43	14.43	18.04	35.46	14.73	21.39	25.23	39.52	21.92	31.98	29.1	17.51	12.71	7.98	28.69	35.58	32.37	30.23	39.98	38.82	38.17	31.55	30.06	44.9	34.13	36.21	27.38	44.44	47.61	35.19	25.27	39.5	32.77	34.44
10659	CELF2	39.62	39.73	37.27	35.8	14.72	19.29	26.92	15.34	19.13	22.99	35.67	22.59	30.43	28.56	18.28	12.9	9.42	38.59	40.74	33.97	46.16	41.67	39.79	40.54	44.68	32.95	48.31	35.64	44.75	46.15	41.09	42.75	44.78	47.2	43.26	38.55	41.95
4710	NDUFB4	44.31	41.97	54.52	39.66	36.08	24.43	21.2	11.74	18.4	23.79	37	28.73	30.13	43.83	19.93	16.66	20.96	35.96	37.19	39.03	35.52	41.17	39.84	34.15	38.21	32.69	28.39	40.65	47.63	41.11	37.15	31.36	40.85	47.29	37.72	46.38	41.42
128866	CHMP4B	51.68	51.67	43.67	49.81	58.2	47.31	45.96	27.76	46.98	44.19	37.72	45.98	52.22	51.02	36.24	29.72	27.09	50.56	43.02	38.26	38.19	38.64	42.9	41.33	42.45	50.05	43.37	49.76	45.07	34.9	54.8	58.35	37.99	50.72	38.07	42.73	44.43
9404	LPXN	38.22	37.9	43.04	48.14	31.12	26.52	24.37	19.88	21.08	21.83	35.62	30.25	40.51	45.09	12.98	16.41	17.77	35.52	36.62	39.66	38.81	49.79	45.57	37.52	40.08	24.67	17.63	53.01	43.59	41.17	43.13	31.33	48.05	35.79	43.28	38.28	44.23
6774	STAT3	35.29	45.14	33.94	36.11	28.57	41.9	48.75	27.65	37.07	50.68	37.66	49.29	53.87	41.37	30.1	27.05	21.53	38.66	36.88	33.73	40.87	35.51	33.06	37.62	33.85	45.94	58.19	28.59	36.16	33.52	38.91	51.07	35.85	37.13	37.01	39.55	35.49
6427	SRSF2	49.05	44.61	61.64	106.09	11.54	25	24.82	20.62	28.42	24.62	48.04	27.05	42.39	42.55	20.04	16.51	12.55	36.25	41.64	49.23	50.68	47.33	44.97	44.44	41.45	37.09	42.64	96.47	37.38	39.7	106.03	83.5	53.3	42.22	41.59	45.81	40.04
3074	HEXB	39.09	51.14	43.78	34.02	23.08	22.59	19.06	12.44	19.31	27.33	26.4	26.83	26.46	27.56	16.27	12.8	9.53	43.31	23.44	35.32	33.08	33.86	29.76	27.84	37.51	24.51	24.81	29.93	37.01	22.18	26.9	38.54	26.96	35.35	36.31	49.33	37.47
11214	AKAP13	44.95	41.16	31.81	44.99	11.46	18.38	21.19	14.02	17.09	19	19.04	18.37	24.44	20.42	12.33	12.51	7.8	44.55	42.98	41.37	48.08	45.87	41.6	37.55	46.3	26.23	30.57	48.28	40.78	39.83	53.8	49.61	45.22	45.9	44.07	40.76	40.73
54739	XAF1	30.34	32.56	48.69	33.08	8.62	11.09	27.37	12.76	13.22	5.37	18.62	32.97	10.02	14.89	7.42	7.52	7.78	61.56	83.72	48.49	50.68	51.77	46.77	45.98	70.69	31.78	41.06	24.22	41.04	36.1	54.88	24.52	77.8	67.12	49.31	37.99	38.32
23196	FAM120A	38.53	37.38	38.97	42	12.3	20.32	22.7	14.43	19.76	24.65	24.18	19.76	25.44	21.42	16.54	13.53	7.65	42.32	42.6	37.07	38.07	40.07	35.15	34.87	37.92	32.64	44.53	29.65	40.39	37.25	38.98	47.46	34.75	40.86	38.39	39.28	36.24
11338	U2AF2	43.95	39.64	54.35	64.51	24.26	28.16	26.19	23.67	26.72	31.45	38.3	34.49	43.8	40.63	24.67	20.15	19.16	36.9	38.29	46.42	43.88	41.83	40.6	36.62	38.99	38.12	31.12	54.73	34.34	40.6	63.1	50.27	40.67	39.92	38.59	41.27	38.55
11273	ATXN2L	45.21	44.42	52.36	57.04	13.6	21	16.39	16.37	14.77	19.26	26.9	22.21	31.12	26.52	14.95	13.88	12.08	49.7	45.09	54.03	49	52.04	44.68	46.72	44.96	31.97	26.12	47.3	33.38	42.56	54.22	46.61	45.49	49.4	45.64	50.82	46.41
1487	CTBP1	46.68	35.36	48.41	66.13	31.58	35.7	28.72	25.46	28.84	30.96	46.42	36.57	50.14	52.56	26.31	22.44	23.42	41.42	37.34	53.7	48.34	56.25	52.46	42.27	49.43	37.35	32.37	79.64	43.37	61.56	79.21	52.88	53.66	53.49	44.1	43.31	44.14
6185	RPN2	40.47	40.38	42.78	49.91	22.34	26.77	23.43	15.26	16.96	20.88	26.13	24.57	34.02	32.14	13.27	15	13.4	38.58	38.89	40.01	37.93	45.25	41.64	37.51	39.99	33.39	21.14	53.45	40.23	36.84	51.49	43.98	41.62	48.02	38.03	42.31	39.81
326624	RAB37	32.02	29.36	27.13	39.7	36.05	33.04	38.26	23.99	35.25	33.41	43.47	38.31	36.79	39.06	31.25	25.67	30.23	27.72	29.13	28.35	36.52	35.27	30.19	34.18	27.94	35.15	36.38	57.13	28.16	34.9	51.78	42.99	31.11	36.4	34.39	25.66	31.61
343413	FCRL6	36.4	18.6	9.33	25.53	11.4	9.01	8.12	9.53	9.51	5.44	13.63	6.71	12.74	13.93	6.46	8.57	8.65	30.46	16.75	28.51	50.2	51.03	36.56	26.26	37.04	19.45	9.93	58.13	29.13	47.44	69.49	31.85	34.07	66.33	27.63	12.72	35.13
9556	C14orf2	46.2	42.51	45.48	39.91	22.8	11.36	9.49	4.12	10.16	8.49	13.75	12.89	6.96	16.49	4.17	8.32	3	38.04	32.69	36.99	30.47	40.27	36.95	34.77	34.33	43.89	35.82	57.27	36.69	31.27	34.51	36.5	27.71	35.31	30.61	37.51	41.15
1230	CCR1	34.77	53.15	36.56	22.37	23.06	36.3	32.7	23.42	22.33	25.08	41.83	56.45	52.31	36.34	20.82	22.36	14.28	26.25	51.62	31.98	37.76	34.3	29.27	27.69	47.63	19.13	34.14	13.37	41.68	15.95	32.08	28.22	24.71	37.34	31.26	45.47	29.31
60489	APOBEC3G	32.35	20.05	32.26	34.91	23.27	16.3	16.25	12.59	16.71	8.4	23.46	15.47	23.62	22.44	14.55	7.72	11.63	31.9	31.18	28.54	34.96	42.8	35.78	30.24	43.42	26.76	17.56	54.35	37.02	48.7	45.51	33.61	42.37	43.63	32.27	24.72	39.64
207	AKT1	40.3	33.02	34.94	54.79	37.18	44.84	34.88	29.25	42.46	49	46.43	40.37	55.3	50.54	39.23	29.21	25.07	37.54	31.48	36.52	42.39	37.13	36.45	29.06	35.46	43.88	44.81	56.76	33.55	34.33	48.49	52.31	38.66	40.41	32.77	38.13	35.9
6734	SRPR	37.07	34.51	42.16	42.17	26.26	29.14	28.72	20.17	27.91	30.52	32.42	32.82	39.57	36.62	23.34	19.1	18.47	34.85	38.23	39.23	40.26	40.65	42.06	36.92	37.5	30.56	28.79	42.93	36.02	36.62	45.46	39.68	39.47	38.57	35.7	41.43	40.25
8668	EIF3I	43.67	42.47	45.2	50.23	37.04	26.69	25.17	15.77	17.25	18.14	34.79	26.1	31.64	36.07	17.17	14.49	14.83	38.14	39.25	40.27	36.74	46.82	39.71	35.11	32.49	41.69	23.6	55.11	41.57	40	43.62	42.05	41.02	35.77	38.13	40.68	41.98
4242	MFNG	38.24	34.88	37.25	62	48.53	45.58	39.42	34.6	42.54	46.17	64.97	53.7	61.5	78.14	38.78	33.37	30.91	31.32	30.19	36.85	39.43	39.76	39.73	34.42	31.63	33.49	23.73	66.01	35.86	31.11	64.68	61.84	42.62	31.91	35.32	36.97	32.63
286530	P2RY8	47.83	36.34	36.67	49.06	12.98	19.02	14.42	15.49	16.11	16.09	22.49	17.94	25.42	28.67	13.77	12.52	10.42	38.84	32.25	39.77	46.31	49.46	43.17	34.62	44.01	16.64	15.87	57.47	37.92	41.28	59.08	33.44	46.92	45.3	31.7	28.47	37.92
339287	MSL1	25.33	34.04	30.98	32.54	31.36	41.12	56.6	24.36	39.8	56.13	51.79	43.63	59.71	40.4	33.15	24.83	19.26	27.4	33.08	24.72	32.19	27.24	29.44	32.08	24.92	54.89	84.92	23.29	31.33	25.38	28.01	56.96	27.01	24.25	30.92	29.6	28.49
5791	PTPRE	41.36	37.38	39.01	28.76	15.68	22.51	30.23	13.47	20.4	28.1	28.75	25.36	34.1	22.14	19.87	14.85	9.13	31.68	35.71	32.47	36.65	34.97	28.45	29.59	35.42	26.15	43.71	24.9	32.57	24.06	29.5	46.85	23.25	36.19	34.23	42.61	36.05
1606	DGKA	42.28	52.99	83.65	91.85	26.15	28.19	27.81	17.12	19.36	21.64	48.56	27.84	43.51	46.78	20.05	15.09	23.16	38.96	53.33	67.19	45.74	50.65	63.03	59.46	47.89	27.56	23.97	76.6	46.06	64.46	72.5	44.48	78.01	39.57	49.87	57.87	50.66
8861	LDB1	43.71	36.71	54.03	58.38	26.85	31.8	31.85	21.3	24.98	28.96	47.42	36.37	43.19	43.76	27.14	20.81	21.01	45	42.31	54.91	53.3	47.89	47.19	48.98	49.32	36.82	37.2	47.07	39.7	50.01	53.48	51.26	49.71	41.98	39.86	47.06	44.82
6500	SKP1	41.13	45.48	44.64	42.55	38.01	33.15	29.79	13.6	19.8	21.76	40.7	29.74	34.77	42.7	19.05	18.54	15.01	41.58	39.05	39.53	36.8	43.48	41.33	40.66	45.55	33	37.81	46.49	47.96	37.49	37.24	37.52	44.15	46.34	41.28	37.02	37.84
4218	RAB8A	33.66	35.99	43.82	37.08	36.52	29.77	32.93	16.67	25.71	28.35	23.44	33.86	28.31	27.97	19.54	13.56	16.09	38.64	47.12	38.22	38.79	36.7	32.07	37.37	40.05	30.59	46.69	29.88	38.91	24.18	38.25	39.17	32.53	41.22	38.67	37.62	33.83
548644	POLR2J3	43.72	48.05	30.58	51.14	13.22	12.09	15.47	10.62	12.32	23	59.79	24.95	26.04	27.01	10.18	9.29	15.24	45.15	28.11	37.84	35.9	47.93	27.79	55.11	37.82	30.76	29.34	36.45	50.24	67.38	39.95	26.72	32.11	30.99	25.85	46.89	50.48
9541	CIR1	30.65	27.84	31.44	15.08	27.69	12.52	27.28	10.4	13.87	10.85	13.25	17.45	17.3	10.7	10.22	7.82	7.81	30.59	37.03	20.73	28.84	27.27	31.42	28.78	28.09	52.6	71.7	18.64	35.7	28.7	17.92	21.88	28.1	29.26	24.15	24.02	23.54
220988	HNRNPA3	44.96	47.28	38.19	43.58	14.95	18.94	18.68	11.01	13.63	14.9	23.92	16.33	24.73	23.57	11.39	10.54	8.4	48.51	48.1	39.61	39.74	46.81	42.12	40.26	44.97	23.96	25.49	44.85	45.36	36.17	45.09	33.78	47.36	50.07	45.57	41.87	41.92
80790	CMIP	49.46	41.83	32.6	18.27	8.8	13.53	17.13	12.84	16.69	19.35	11.57	16.73	19.4	15.14	11.1	11.68	7.19	45.78	33.89	40.12	43.45	38.49	30.09	45.73	36.84	47.12	42.2	18.86	40.03	38.61	22.25	22.54	31.78	44.61	51.31	36.36	35.19
5914	RARA	24.33	29.73	33.5	34.25	39.45	47.04	54.87	34.6	53.07	59.41	51.43	61.95	64	42.19	41.93	27.06	42.19	27.04	32.08	38.49	42.45	28.03	26.89	28.24	31.75	52.19	57.86	31.05	27.06	22.14	35.3	62.97	26.68	28.6	29.12	37.49	25.29
9246	UBE2L6	49.28	39.47	55.91	60.54	72.39	50.33	71.7	58.68	79.55	59.11	61.51	121.16	57.46	73.61	44.2	40.62	48.29	54.92	65	42.57	49.1	51.45	40.05	51.75	50.89	42.61	58.83	63.18	54.1	39.23	70.15	58.99	53.48	64.47	47.24	38.02	35.25
1650	DDOST	42.05	42.52	41.55	52.55	43.38	31.49	30.01	20.13	27.38	31.37	38.97	40.3	48.28	44.3	25.07	20.63	20.52	40.39	43.76	40.43	39.02	45.31	39.32	33.23	39.03	28.51	20.8	55.95	35.13	32.52	59.75	52.35	42.26	41.42	39.23	40.29	39.07
27069	GHITM	34.97	38.49	37.39	39.56	36.9	36.56	36.63	24.24	29.76	38.04	47.98	33.71	44.64	47.32	26.29	22.65	16.77	33.51	34.96	31.35	29.13	33.74	33.97	27.98	33.91	25.23	27.93	40.26	40.29	27.38	39.46	38.07	32.16	37.16	31.33	31.09	32.97
51586	MED15	43.14	34.92	35.81	48.63	24.04	25.76	24.4	21.66	26.03	27.72	39.85	33.3	42.32	36.34	23.92	19	25.09	41.07	38.04	46.48	47.99	50.87	47.07	40.15	38.11	40.12	28.89	67.72	34.61	42.83	63.46	48.8	42.08	47.5	35.89	35.73	37.71
3162	HMOX1	28.97	40.5	31.68	38.88	31.15	26.74	27.43	17.92	25.63	37.08	22.92	27.98	29.74	27.13	15.31	19.46	21.07	33.08	44.61	34.48	26.24	34.96	30.42	25.19	34.47	28.6	19.24	42.45	33.58	15.11	41.84	53.7	26.44	41.06	29.57	36.55	27.84
22821	RASA3	45.14	37.98	37.52	66	16.63	25.24	25.57	20.68	20.3	19.02	32.99	21.6	36.91	34.27	19.94	15.62	16.4	39.4	38.26	47.57	46.81	56.31	40.2	41.84	46.09	26.02	23.58	63.66	31.2	44.66	69.51	50.1	55.1	48.19	38.65	37.13	43.02
924	CD7	49.58	35.77	57.1	75.59	38.96	39.83	43.93	38.64	33.02	30.72	102.09	50.52	81.5	85.67	31.27	24.59	44.28	34.97	32.39	60.3	43.29	45.7	44.85	49.93	37.66	43.1	22.51	84.14	41.7	57.4	68.53	65.04	76.59	54.68	46.66	36.18	39.03
22980	TCF25	39.73	29.69	39.36	56.21	39.15	35.7	31.62	20.43	29.09	28.62	39.71	34.84	42.05	38.71	21.72	23.3	20.8	43.08	34.76	45.16	41.73	44.21	42.63	37.1	36.57	39.65	32.64	57.42	33.21	36.35	57.61	55.5	36.92	38.3	34.91	38.76	44.74
25946	ZNF385A	44.03	51.32	48.64	32.67	29.86	20.07	20.51	20.83	27.67	31	15.69	27.51	25.42	27.92	13.99	17.09	16.03	54.7	40.23	43.09	31.92	34.75	27.07	33.86	31.84	30.02	21.51	28.03	26.2	15.67	40.98	40.89	20.59	38.24	40.74	37.24	32.09
90007	MIDN	29.31	30.68	22.11	29.85	23.73	37.28	39.98	25.08	37.51	44.91	35.41	43.61	48.39	32.93	34.54	23.42	27.11	37.08	30.09	29.25	40.96	31.98	30.3	26.45	29.74	52.51	62.96	35.07	29.45	29.84	32.05	54.34	25.49	32.06	28.06	31.53	27.01
6916	TBXAS1	38.55	39.96	34.24	39.94	61.83	54.27	64.88	16.21	41.01	60.3	49.25	50.08	51.61	50.47	34.71	32.21	24.6	37.41	30.6	28.55	33	25.92	22.8	27.33	30.08	41.51	51.58	38.55	34.93	15.5	28.73	64.31	20.46	31.18	28.23	36.7	26.51
51192	CKLF	33.57	41.32	37.48	44.19	54.44	39.32	55.86	17.05	46.66	36.4	49.56	43.98	41.73	41.39	33.35	23.96	14.04	20.54	26.17	25.04	30.56	32.64	32.86	33.07	25.05	58.4	67.07	37.75	32.62	23.22	38.86	62.45	22.43	25.78	26.65	30.92	26.49
2874	GPS2	36.74	40.43	56.55	40.18	40.54	29	24.81	21.79	22.62	26.46	28.32	28.81	37.65	36.25	24.13	16.42	23.95	38.16	38.06	43.94	35.92	44.46	38.26	36.31	40.33	48.56	34.84	47.47	34.86	53.07	37.7	31.98	40.96	42.64	26.76	33.94	42.21
11186	RASSF1	33.92	22.84	24.43	52.38	35.22	26.29	29.79	18.24	28.57	28.95	41.71	28.34	43.73	49.32	23.78	24.35	23.8	30.43	31.31	33.33	40.09	50.35	43.8	25.14	38.3	40.36	20.9	101.72	31.82	40.86	84.29	64.58	34.04	31.01	33.51	24.24	34.84
8773	SNAP23	27.23	42.3	26.61	34.97	24	30.18	43.57	20.88	33.59	38.48	35.09	35.39	42.31	38.66	25.95	23.37	11.7	33.39	34.48	30.71	28.83	29.96	25.5	36.7	29.59	28.27	46.22	33.95	38.37	21.46	34.8	44.92	26.55	35.04	38.48	30.87	32.6
847	CAT	34.63	39.84	35.92	42.76	40.13	47.71	52.81	19.64	36.42	41.53	41.06	38.97	57.52	46.58	28.89	30.38	12.92	33.32	41.44	37.27	34.79	37.65	32.11	29.2	33.33	38.19	54.97	28.85	41.69	25.7	34.06	39.08	29.23	32.96	42.66	45.57	34.25
2314	FLII	40.23	43.42	45.4	62.21	41.11	43.49	42	25.63	37.47	45.3	37.37	43.68	51.1	41.74	29.33	25.85	27.58	43.13	45.2	43.8	42.04	39.3	37.3	39.54	40.31	34.09	41.82	48.35	36.1	27.28	55.96	70.52	35	37.32	38.59	43.51	38.56
51727	CMPK1	41.44	34.04	30.2	36.67	6.59	11.39	10.3	6.25	8.12	8.24	21.69	9.15	14.7	19.67	7.89	6.29	3.44	34.02	33.84	34.73	32.64	37.21	37.2	34.48	37.79	20.25	20.39	38.57	53.54	36.62	32.57	21.55	40.88	36.83	44.72	32.09	34.35
51719	CAB39	32.04	39.4	34.02	34.34	15.82	22.09	32.22	14.57	26.33	26.47	24.01	23.15	31.96	28.92	17.84	17.8	6.67	30.72	38.46	30.52	36.91	36.29	32.12	35.93	32.73	26.1	37.21	28.21	41.45	25.59	32.8	41.56	33.35	34.87	36.4	33.31	32.19
4696	NDUFA3	44.01	38.27	62.99	48.92	36.06	24.51	20.22	22.69	33.46	26.38	44.74	41.3	45.14	45.87	20.32	20.55	28.68	36.03	32.24	45.03	44.56	53.51	45.88	40.87	51.76	56.51	30.9	58.48	45.19	45.27	44.87	33.79	52.21	45.96	35.41	53.83	47.68
26136	TES	34.11	31.75	34.67	41.08	17.76	20.89	20.82	12.53	16.9	17.59	25.19	19.59	31.45	31.05	12.55	12.73	7.43	28.59	36.11	35.77	36.52	25.96	38.24	36.96	43.25	23.38	24.54	41.66	38.9	41.6	45.23	35.76	41.89	43.01	41.75	33.29	37.14
3065	HDAC1	36.23	37.64	44.34	56.32	33.82	32.22	28.53	23.12	23.46	28.33	41.15	30.39	44.63	46.29	21.86	17.23	19.64	34.95	36.73	41.47	38.33	39.31	39.6	35.36	37.84	30.31	25.02	54.43	37.68	35.09	54.36	41.65	44.68	36.31	35.21	35	37.68
3603	IL16	24.91	32.92	48.15	52.84	34.32	35.69	42.62	25.59	35.1	37.27	47.77	41.18	54.94	48.37	30.1	24.12	23.65	28.46	41.64	41.45	43.56	42.29	43.05	42.39	38.03	31.18	38.72	45.85	39.45	33.98	51.2	53.46	43.67	25.08	40.78	38.57	36.73
2647	BLOC1S1	37.81	44.22	52.51	54.26	72.08	36.48	41.77	29.47	43.07	48.68	53.78	53.54	47.11	54.38	32.11	25.62	27.29	37.19	33.27	36.95	39.62	38.89	41.93	32.77	36.5	45.89	33.75	58.61	31.55	26.74	61.9	61.6	35.23	45.34	25.19	42.72	47.92
10443	N4BP2L2	33.57	38.31	36.02	32.97	7.6	9.55	13.12	4.7	8.95	10.16	19.51	9.11	12.41	13.14	6.76	5.87	3.3	37.34	45.11	36.93	41.62	38.79	39.31	38.49	42.57	25.05	38.56	30.76	35.85	31.83	31.62	33.68	37.48	39.08	38.84	36.42	36.42
26157	GIMAP2	23.1	34.84	34.72	48.39	19.81	15.51	19.95	8.87	11.19	11.36	41.83	18.19	23.37	29.87	10.07	10.51	5.88	25.37	43.04	34.1	35.61	45.62	38.03	40.37	32.98	16.43	20.94	42.37	46.12	26.93	42.58	37.41	57.94	25.09	43.63	37.24	39.71
54737	MPHOSPH8	28.76	30.55	32.75	30.82	7.69	10.67	11.95	6.21	7.2	8.45	16.83	9.09	12.79	13.07	7	5.88	4.43	33.81	36.66	34.71	35.5	38.72	38.01	32.45	33.12	34.58	29.65	28.57	32.32	36.1	28.53	25.73	41.9	27.67	36.14	29.13	32.18
51324	SPG21	37.05	36.38	32.68	38.95	42.55	31.99	35.17	18.46	30.81	35.24	33.5	37.12	33.48	41.5	26.39	22.9	15.72	34.67	34.83	31.44	30.85	33.25	29.82	27.3	31.35	39.03	44.3	32.18	40.28	22.4	35.43	44.45	31.2	33.49	29.79	31.59	32.92
5452	POU2F2	32.06	40.78	38.11	35.03	13.53	14.47	11.26	10.76	10.3	9.46	11.74	11.74	19.75	14.75	8.01	6.58	9.67	47.09	47.98	51.34	43.44	41.65	40.41	45.42	42.45	43.55	26.84	23.01	34.71	37.31	30.56	39.41	35.95	42.35	40.92	57.46	45.56
80305	TRABD	41.91	41.88	41.84	71.07	36.06	31.77	33.98	17.85	27.84	31.88	43.73	40.46	43.96	43.34	23.94	21.23	25.31	32.73	34.06	43.1	38.45	42.49	39.14	34.56	34.12	37.38	34.75	78.18	28.31	33.39	62.61	54.67	39.44	36.07	28.89	35.25	32.31
2040	STOM	37.41	35.82	20.8	29.81	14.81	15.15	17.03	12.36	12.92	13.29	18.13	13.2	21.17	26.67	12.61	12.21	8.54	32.44	28.28	25.64	32.97	37.81	38.46	32.56	37.92	22.13	20.89	41.78	38.63	37.46	38.39	29.38	35.89	47.21	42.23	35.78	32.12
5859	QARS	41.06	33.83	38.45	51.18	33.01	26.22	21.46	17.78	20.15	25.45	35.71	30.19	37.26	38.51	17.76	16.8	17.27	35.93	34.98	38.11	34.11	35.79	33.01	30.6	36.57	24.65	17.74	51.9	35.99	31.05	45.26	38.31	37.67	32.08	30.37	37.3	35.4
1656	DDX6	39.83	32.75	32.27	27.93	7.59	18.41	22.13	12.97	13.53	15.8	21.31	14.45	21.78	18.56	13.72	9.95	4.43	37.69	38.72	35.23	41.77	45.37	41.2	38	38.98	16.14	29.01	23.72	44.75	37.32	29	25.05	48.85	33.94	46.4	33.64	38.57
382	ARF6	33.3	36.41	36.43	51.8	14.19	20.7	19.02	16.4	18.6	20.86	25.39	20.57	28.78	30.81	15.62	13.71	11.58	35.57	36.83	35.16	36.83	43.48	39.78	36.67	37.69	28.09	23.18	47.15	37.03	37.15	51.57	43.5	37.92	39.05	40.69	34.07	36.73
5052	PRDX1	37.33	37.19	45.28	54.11	40.8	26.36	29.45	21.8	27.79	22.94	35.47	26.76	30.64	36.17	15.34	14.77	17.5	27.48	37.18	37.95	32.19	39.28	32.21	34.94	31	22.86	17.2	47.89	47.89	26.8	50.19	44.3	34.89	34.02	34.68	36.83	34.67
55313	CPPED1	27	33.14	22.1	22.48	47.22	53.84	68.15	31.03	46.26	71.9	41.11	55.21	56.25	48.25	38.46	25.87	34.06	35.49	33.48	22.52	29.76	22.63	18.41	30.09	26.95	55.6	106.63	13.14	28.82	14.42	16.7	43.83	16.19	26	26.94	30.64	22.62
4898	NRD1	37.55	44.26	33.98	35.57	34.34	33.15	40.25	16.12	26.56	28.77	31.36	31.66	39.88	30.29	21.99	16.25	15.69	39.45	40.44	33.69	33.5	35.89	35.51	37.82	33.95	46.36	62.94	29.55	37.17	27.32	31.14	41.02	33.42	36.67	36.01	34.85	32.75
140885	SIRPA	34.01	41.27	36.38	34.17	38.83	56.15	70.23	41.17	72.44	82.8	63.87	72.42	109.22	67.15	63.41	45.05	30.58	32.39	34.54	30.16	34.09	26.65	26.82	32.66	27.39	52.23	71.46	15.54	31.32	16.92	28.29	62.03	17.92	28.34	29.15	51.01	36.62
10318	TNIP1	40.98	39.45	45.88	49.65	91.2	71.08	78.26	57.68	68.55	68.33	56.42	88.33	84.5	80.59	54.43	47.69	57.48	44.94	37.38	40.72	38.31	40.18	40.74	37.49	35.31	49.13	58.31	41.75	33.94	31.18	45.43	56.64	34.04	38.69	33.42	37.83	36.99
6902	TBCA	29.04	48.27	47.41	37.25	13.79	8.26	11.73	3.59	7.9	5.86	8.47	8.29	8.63	7.73	3.22	3.43	1.98	34.49	48.58	39.15	32.98	36.64	38.8	33.31	37.94	33.82	29.02	52.77	39.95	34.07	38.69	32.69	42.85	39.57	37.32	41.4	36.51
54923	LIME1	42.81	36.62	55.25	87.56	40.78	38.46	32.08	30.84	35.31	34.31	92.85	49.74	65.29	87.98	41.45	25.37	50.79	35.45	36.48	47.9	50.37	64.5	65.99	46.34	37.99	30.95	16.28	116.66	38.47	48.02	89.18	49.03	56.85	42.64	38.15	43.2	32.96
64319	FBRS	38.21	36.12	38.53	43.23	27.31	29.18	29.5	24.73	31.4	36.23	35.02	38.61	42.63	37.46	26.55	22.97	27.97	36.57	36.54	37.14	40.48	36	33.9	34.37	30.03	59	68.45	37.72	31.22	30.83	42.7	49.34	29.92	34.43	34.11	36.96	31.11
1455	CSNK1G2	38.53	38.81	36.6	59.89	42.34	48.91	46.59	27.57	50.92	42.18	57.42	56.12	52.29	61.74	33.18	28.93	28.84	39.82	31.44	40.36	42.67	38.67	38.52	40.56	40.55	37.08	44.5	61.06	32.29	37.18	73.81	63.19	36.87	38.32	29.52	36.39	36.63
3588	IL10RB	30.16	35.03	31.13	29.44	43.24	47.21	50.72	21.84	38.64	48.93	47.87	49.82	54.75	41.87	32.15	25.42	21.57	30.1	38.67	33.29	32.54	29.75	31.08	31.06	30.25	44.12	50.48	26.56	33.58	25.66	27.01	47.94	25.77	27.57	29.85	37.37	31.96
11344	TWF2	36.14	37.67	42.5	65.54	60.38	53.59	55.52	35.24	57.93	64.77	52.88	67.27	68.5	70.23	47.46	35.79	41.6	29.48	32.22	34.3	34.5	36.25	33.01	34.9	31	39.01	36.56	51.89	33.47	27.42	55.46	57.67	31.06	32.41	32.92	35.21	36.24
926	CD8B	41.88	22.93	17.74	23.5	15.94	21.21	7.57	16.67	7.62	5.29	29.39	15.82	29.6	23.51	13.39	11	24.22	18.01	14.2	12.75	22.17	35.85	19.68	26.75	17.74	15.63	6.53	43.1	30.63	21.24	44.56	14.96	15.53	23.88	20.04	11.58	26.1
931	MS4A1	23.97	36.4	138.87	65.46	14.54	22.25	10.65	19.1	9.9	7.86	40.81	14.69	36.59	39.61	7.97	8.17	4.77	33.35	78.4	46.28	41.25	26.5	57.23	92.65	62.08	34.66	23.75	25.01	32.91	53.43	64.12	20.81	80.61	12.86	73.65	62.83	56.88
2204	FCAR	38.76	41.58	11.73	19.37	15.35	16.18	26.57	11.02	18.47	25.1	25.13	20.12	30.26	24.85	10.84	14.94	7.69	30.94	24.59	20.88	31.01	18.45	15.8	19.01	22.72	40.14	40.32	13.15	23.4	12.77	17.7	36.59	10.49	21.87	22.59	31.69	18.66
5687	PSMA6	38.58	40.53	35.53	44.15	28.05	14.49	15.91	6.19	11.86	10.7	28.41	13.98	15.3	20	8.28	6.98	4.65	31.48	40.98	29.93	29.36	36.05	33.03	30.79	33.7	27.27	24.86	50.75	41.07	27.87	43.12	31.85	39.63	40.78	36.58	34.7	28.96
5688	PSMA7	39.54	40.04	42.79	76.13	66.84	43.98	46.81	24.56	32.22	39.24	54.85	39.97	49.97	63.1	29.82	27.08	24.89	30.54	33.6	32.75	34.78	40.51	37.14	34.05	34.33	35.07	28.2	91.56	38.91	29.93	90.43	68.71	37.62	35.59	36.75	40.49	37.42
212	ALAS2	9.86	10.09	9.89	5.9	69.52	160.52	171.3	287.55	82.97	48.96	99.84	62.75	69.1	82.22	183.46	212.27	237.16	12.32	13.28	2.89	2.87	4.55	49.98	14.89	5.35	10.6	13.57	2.97	34.31	1.86	10.53	8.63	3.24	1.45	2.06	0.62	0.65
283991	UBALD2	40.03	60.97	45.22	35.91	61.37	52.3	48.36	42.76	69.48	73.7	58.17	80.57	73.58	64.2	58.1	45.65	47.89	41.53	36.35	33.14	36.92	32.96	35.53	38.92	27.82	77.16	70.01	40.41	34.47	37.23	38.06	55.86	39.09	44.18	25.84	35.76	31.58
6446	SGK1	44.53	42.02	31.98	27.46	17.2	18.77	20.85	11.81	17.52	21.82	18.36	15.99	18.76	24.24	12.98	14.04	8.77	47.17	69.09	26.86	28.66	28.62	25.16	27.42	45.49	21.83	34.6	19.1	38.56	15.94	22.64	53.31	16.39	48.26	37.94	55.42	35.27
10636	RGS14	21.96	31.35	43.3	68.32	54.99	56.33	66.37	39.23	65.39	71.22	78.49	68.51	76.78	79.01	53.09	35.25	42.5	23.12	28.96	32.3	35.36	29.83	34.66	33.16	27.73	41.24	45.14	54.75	29.57	28.5	57.2	74.88	33.34	21.26	30.27	31.64	29.17
81631	MAP1LC3B	41.74	41.9	34.68	30.97	29.43	30.96	27.23	18.14	25.75	33.74	28.58	28.67	33.41	31.59	22.65	19.58	16.49	43.07	35.56	30.84	36.2	39.11	35.23	36.63	34.74	51.17	74.4	27.7	45.21	34.37	26.37	37.75	34.04	42.08	42.61	33.99	36.38
6421	SFPQ	49.5	51.6	51.87	77.93	18.71	23.16	25.14	18.2	18.7	22.33	28.15	23.59	34.26	31.41	18.79	15.75	10.34	54.72	54.89	47.32	47.25	51.33	45.53	43.12	47.73	28.26	31.12	59.81	46.05	38.73	69.19	60.68	48.69	54.98	49.63	51.7	43.1
22985	ACIN1	36.4	35.3	48.9	45.23	20.51	27.15	26.14	18.25	21.16	27.66	36.02	24.69	39.12	34.31	17.42	19.18	10.78	39.52	42.29	43.93	45.87	46.8	38.16	41.4	40.79	34.45	32.19	42.42	32.73	36.47	46.98	42.88	47.58	35.9	37.4	41.12	35.74
4715	NDUFB9	36.08	37.84	43.39	53.47	42.22	27.85	19.39	17.92	23.19	25.59	38.59	36.29	41.13	43.75	21.67	17.91	24.47	33.05	28.39	39.68	30.99	39.12	40.73	35.27	33.21	30.33	18.79	68.05	42.14	36.35	48.3	37.66	36.61	35.13	26.36	37.01	40.65
29952	DPP7	42.46	37.8	52.04	88.03	35.94	34.47	24.21	25.64	29.52	29.18	62.27	39.27	52.2	58.44	28.87	23.16	25.62	37.73	36.96	49.95	42.57	46.91	45.87	41.99	40.24	33	18.26	93.15	36.56	42.61	78.8	55.68	45.55	47.19	34.32	41.61	40.81
7391	USF1	35	33.3	39.51	47.12	52.35	39.95	34.2	26.46	34.6	38.57	46.26	51.15	48.33	49.73	24.58	22.16	30.71	31.35	32.29	32.34	30.09	30.15	28.68	30.08	35.06	33.14	33.94	46.5	29.01	23.7	43.7	44.88	32.14	30.44	30.61	34.99	30.88
3101	HK3	39.79	54.12	36.99	76.63	47.44	47.25	56.86	22.39	40.21	52.96	53.89	49.98	55.37	37.38	28.12	25.47	25.59	36.94	43.76	37.55	29.78	27.11	27.71	22.57	27.88	32.44	36.65	49.2	31.98	11.77	66.19	117.34	21.43	31.11	30.19	47.85	29.33
377	ARF3	40.87	36.86	31.77	38.54	28.92	32.25	34.63	25.94	32	41.02	27.19	40.19	46.78	40.94	26.44	25.31	23.48	42.14	37.38	32.87	35.05	35.53	33.75	35.37	35.37	29.65	32.72	31.78	39.14	33.03	36.75	42.46	33.26	35.62	40.15	38.82	35.27
57104	PNPLA2	43.25	23.95	43.18	58.36	39.12	41.78	38.86	33.28	53.99	53.21	49.26	46.07	47.93	39.99	37.57	31.37	37.49	40.69	33.94	43.44	36.57	35.34	37.86	36.73	30.28	54.85	49.14	52.06	29.04	35.08	55.72	71.2	35.09	34.87	28.19	41.01	38.21
10250	SRRM1	36.63	34.99	39.51	23.25	6.64	11.15	10.84	7.46	7.05	8.37	12.91	8.02	15.14	13.3	7.42	5.83	3.11	37.71	33.8	41.57	39.39	40.86	40.45	38.03	38.42	34.7	32.42	19.53	33.01	45.69	22.27	16.84	44.29	37.29	35.59	38.64	40.07
6789	STK4	38.04	44.12	42.06	44.41	14.14	29.14	38.51	18.14	24.88	28.74	32.61	25.97	36.14	32.89	21.04	18.59	9.04	40.03	43.58	42.55	47.97	49.27	41.45	45.79	46.16	21.66	37.96	33.68	44.85	33.96	43.61	46.95	45.89	45.43	46.95	44.65	46.31
5689	PSMB1	39.28	40.1	38.59	67.8	51.57	31.46	32.78	15.95	27.6	30.58	38.76	31.07	33.78	38.9	25.22	19.28	23.23	35.31	33.71	35.38	33.86	34.6	31.48	27.45	34.23	28.06	28.28	67.16	44.69	25.42	60.55	54.33	38.95	34.28	33.37	31.22	29.31
9689	BZW1	39.01	37.5	30.48	40.75	17.63	23.8	28.52	13.71	19.71	18.82	27.83	20.35	26.89	32.09	15.99	14.33	6.51	34.57	37.67	30.96	35.32	42.14	37.52	32.69	35.41	23.49	29.79	36.49	43.4	32.6	39.65	37.78	39.73	40.39	41.95	36.46	36.46
55851	PSENEN	32.81	28.81	46.76	25.87	50.4	36.53	36.95	21.52	43.12	45.57	46.23	51.15	46.5	39.52	28.19	18.98	37.33	31.87	31.88	30.38	33.6	27.47	28.68	28.44	35.03	42.84	55.57	35.26	34.56	27.54	23.65	28.72	26.59	32.01	30.05	27.64	29.85
10211	FLOT1	32.46	45.03	33	41.3	82.94	57.14	80.31	41.7	73.37	93.41	66.93	82.81	106.33	64.92	58.43	48.77	62.07	29.79	23.16	30.66	33.05	29.69	31.75	29.49	25.55	57.83	89.46	42	31.02	24.48	46.78	70.32	22.52	30.3	22.32	31.96	30.47
2987	GUK1	44.01	37.39	46.15	73.63	351.85	261.45	199.85	286.37	445.17	185.74	183.32	172.52	154.49	172.22	361.04	510.16	294.43	35.27	31.59	34.15	31.75	41.05	45.26	35.67	31.58	47.62	34.7	110.9	41.13	30.75	95.34	69.4	35.72	35.03	29.4	35.08	35.9
328	APEX1	34.73	35.81	57.72	41.44	27.67	21.01	16.92	11.95	13.09	14.04	30.64	21.7	30.46	33.27	12.7	10.64	13.22	37.52	40.2	41.99	38.65	39.33	39.42	41.99	40.54	29.83	22.34	49.94	48.45	44.05	38.78	24.53	46.05	35.33	38.7	40.19	45.89
11054	OGFR	32.64	38.66	38.13	56.04	53.19	48.04	44.87	32.77	53.95	47.24	43.47	56.46	51.62	51.28	35.78	27.48	38.28	35.34	38.71	40.85	37.62	37.36	38.52	32.8	34.12	36.92	35.09	59.54	32.75	29.44	58.88	56.53	36.09	37.36	29.76	39.55	31.24
6301	SARS	34.36	33.64	39.25	42.1	28.56	24.38	21.14	14.87	20.51	23.73	23.6	24.11	32.98	33.29	15.29	15.7	15.84	32.39	38.23	39.71	36.35	40.87	36.95	33.23	32.96	29.91	25.03	43.27	37.56	34.94	39.25	35.88	40.32	36.83	36.2	34.04	35.97
5525	PPP2R5A	29.12	33.15	28.92	29.87	20.25	28.11	38.96	12.76	19.06	28.92	25.85	23.14	25.06	24.23	22.25	14.93	9.42	28.99	31.6	26.9	30.97	29.15	25.98	25.95	31.51	44.3	58.98	28.43	30.99	22.8	25.45	43.14	28.26	28.17	30.02	24.24	29.56
3957	LGALS2	33.76	25.31	27.87	25.49	11.28	22.08	2.78	12.55	28.09	22.48	18.36	18.55	13.63	20	9.71	12.89	2.7	7.61	17.74	31.24	16.01	35.28	20.62	21.7	37.09	14.38	20.65	46	35.15	18.45	25.65	27.48	29.43	30.89	47.09	30.1	24.56
8675	STX16	36.98	36.39	32.09	47.25	15.6	19.85	23.37	13.68	18.21	22.12	45.25	21.2	34.73	26.99	16.26	12.56	10.08	38.54	39.46	38.94	35.95	35.69	36.55	37.64	31.75	39.03	45.32	40.05	30.53	32.75	41.52	38.87	40.75	35.88	41.42	36.81	34.74
342510	CD300E	46.81	79.26	49.18	37.64	29.65	19.95	26.09	16.66	22.68	18.01	19.54	21.58	30.19	25.29	9.14	12.91	10.67	48.93	61.28	41.43	33.28	39.12	32.26	30.23	38.05	25.35	17.56	27.64	36.73	10.73	47.35	64.89	24.44	51.18	25.34	48	37.88
5899	RALB	27.53	34.97	31.5	26.67	39.76	35.57	52.1	24.43	34.78	46.45	31.08	45.43	48.21	34.87	26.57	21.92	20.43	32.54	34.56	27.08	27.82	22.26	24.99	29.43	27.35	51.59	91.62	19.55	32.33	17.22	26.11	43.77	22.21	24.81	31.94	32.74	23.83
154075	SAMD3	34.89	19.7	19.85	23.48	9.72	8.11	9.34	6.49	6.23	3.84	12.44	7.27	11.4	13.94	5.7	4.76	6.24	34.67	22.9	26.97	32.44	47.97	38.55	29.52	38.61	27.18	13.53	45.34	39.82	49.12	32.22	21.44	38.59	34.24	25.29	13.77	36.47
9922	IQSEC1	35.6	33.22	36.38	40.6	20.52	32.84	40.21	25.08	33.6	38.11	36.11	37.75	49.03	33.85	25.26	22.67	18.44	36.67	34.23	34.6	39.59	34.69	30.47	33.43	34.77	34.62	47.33	37.99	27.55	26.54	43.25	58.39	28.04	35.14	29.7	33.43	33.87
3553	IL1B	150.06	6.7	12.25	13.87	19.1	25.35	32.67	18.8	24.18	27.22	32.92	42.05	36.59	32.53	20.82	17.69	15.21	5.85	42.89	9.78	35.15	16.7	9.51	17.53	47.88	22.84	46.46	13.31	28.92	10.85	12.3	21.37	12.67	96.14	16.17	27.27	15.65
51506	UFC1	39.6	35.5	44.99	42.49	29.7	18.63	22.92	11.19	14.92	13.28	19.61	20.32	22.42	25.91	12.13	10.87	12.14	33.34	32.08	35.41	35.87	40.81	32.1	31.62	36.78	30.33	22.7	45	39.2	37.02	42.09	33.51	41.03	34.41	33.47	33.49	31.71
1191	CLU	86.61	58.45	26.17	27.76	9.54	9.43	16.77	12.15	15.6	11.63	4.36	4.65	13.47	7.89	13.43	13.02	11.75	48.06	24.22	42.38	44.12	27.85	23.57	58.46	36.97	33.98	33.66	39.24	54.58	35.71	26.91	20.13	38.09	54.14	98.79	26.8	36.69
123920	CMTM3	37.09	36.39	31.85	39.21	33.16	25.81	25.88	18.21	26.68	29.58	31.08	28.89	32.22	35.87	23.22	14.9	17.37	38.14	28.81	25.66	27.28	35.63	31.41	28.51	32.63	24.2	19.42	40.19	34.45	23.84	41.29	36.73	29.45	32.17	36.05	36.14	26.42
153527	ZMAT2	33.9	38.89	37.61	34.26	27.71	20.21	28.82	12.06	24.97	16.13	22.53	21.81	18.87	18.34	13.68	11.25	11.85	30.62	31.98	26.83	29.56	30.42	28.97	30.53	28.75	36.57	39.11	41.71	35.06	30.76	32.17	33.75	32.69	30.75	31.13	29.18	28.6
4947	OAZ2	26.85	27.53	29.63	30.13	69.39	60.81	71.35	43.55	64.63	77.5	62.01	70.93	79.01	63.67	53.6	43.87	42.06	28.16	26.35	23.93	28.22	22.86	19.71	27.62	25.03	56.69	80.09	24.14	27.28	18.3	26.3	50.91	19.49	25.82	22.54	32.07	23.4
4725	NDUFS5	51.37	37.95	49.08	52.06	19.93	10.6	16.78	6.95	11.85	7.86	19.14	14.23	14.43	13.19	5.61	6.79	7.54	39.78	35.23	37.71	34.27	33.29	35.31	35.93	37.71	37.3	20.68	62.24	46.3	33.56	41.36	38.85	43.8	39.24	33.82	36.87	41.24
23048	FNBP1	37.73	35.7	32.33	42.39	17.18	24.16	27.39	17	19.41	24.62	23.04	24.42	34.07	29.93	16.28	15.72	12.68	35.39	36.35	43.49	43.85	47.43	42.22	40.06	39.24	29.81	31.49	41.74	37.68	36.3	42.59	36.12	41.75	40.94	37.88	37.95	41.92
515	ATP5F1	35.23	35.77	37.21	39.82	22.67	17.96	21.55	10.61	17.02	12.21	24.16	16.04	20.69	23.84	11.67	8.28	7.09	34.4	38.27	37.04	33.19	37.67	33.06	34.37	36.14	27.18	25.38	44.46	41.69	28.42	39.77	30.11	38.36	38.2	35.9	34.33	34.09
4694	NDUFA1	39.25	37.87	32.38	72.16	34.13	17.99	26.52	10.29	26.47	13.54	21.22	20.93	18.16	23.28	11.07	13.62	14.27	26.33	25.6	30.94	26.71	28.88	34.62	28.19	23.72	33.69	27.45	78.74	38.51	22.05	60.17	68.97	40.23	34.33	28.69	30.21	33.5
3824	KLRD1	32.83	15.07	13.24	16.68	8.72	7.82	7.49	4.74	6.85	3.55	10.55	5.07	11.41	12.16	4.72	6.26	4.89	24.76	18	21.8	31.74	56.04	30.31	25.9	28.19	25.89	15.6	35.08	25.11	53.8	37.09	24.21	34.64	42.65	29.16	17.3	31.07
23157	SEPT6	33.86	55.26	42.14	48.96	21.42	21.01	24.08	16.83	18.49	14.14	38.42	18.12	34.36	37.88	13.48	10.47	18.28	38.58	43.62	46.13	45.24	45.85	51.12	57.73	43.73	30.13	21.8	47.97	41.98	52.72	58.18	35.9	58.84	39.44	49.75	42.9	46.3
9260	PDLIM7	29.12	29.18	21.15	22.05	65.05	59.26	75.5	33.59	77.87	85.12	67.47	98.48	70.31	55.11	57.74	35.32	58.73	17.46	16.31	18.05	24.2	15.64	15.28	20.26	12.33	68.05	90.53	14.9	20.66	14.8	17.92	63.9	13.84	15.15	17.33	21.23	16.99
6480	ST6GAL1	33.54	33.08	43.93	46.4	15.03	21.65	18.65	21.54	16.12	16.22	33.98	19.22	40.97	38.38	17.38	13.26	12.52	29.41	41.29	40.03	44.15	54.76	45.65	51.5	48.41	19.39	15.29	42.79	38.94	45.63	51.14	28.06	56.45	38.43	46.4	37.18	44.05
25824	PRDX5	35.48	38.45	39.69	56.25	106.01	56.13	65.47	60.29	77.34	68.38	61.16	88.12	72.14	74.81	100.71	63.13	55.42	25.01	30.35	36.99	32.2	33.09	32.44	30.81	26.37	50.12	37.84	68.35	33.35	25.11	56.68	66.15	31.56	29.8	27.91	38.16	33.63
80223	RAB11FIP1	27.63	29.74	20.45	19.52	34.25	41.55	59.14	27.77	36.04	57.33	46.2	42.55	56.42	41.04	30.62	22.81	22.02	33.37	26.99	21.92	29.11	23.71	20.69	27.55	27.89	41.25	56.57	16.46	24.43	16.49	21.94	47.47	17.84	23.56	30.94	29.75	21.95
340061	TMEM173	36.38	37.09	37.79	61.72	27.47	26.38	20.81	18.79	21.68	24.32	29.08	29.16	39.59	42.77	18.15	13.27	21.56	30.37	35.3	37.35	46.23	41.09	40.63	42.57	35.43	28.2	16.57	66.06	38.04	41.98	58.61	42.25	39.64	38.49	33.97	42	39.28
529	ATP6V1E1	30.14	36.28	37.65	37.24	41.2	31.35	39.35	18.25	34.82	26	30.96	32.56	32.55	30.72	24.01	16.05	19.22	30.17	37.65	28.38	28.75	30.7	32.6	31.35	27.08	32.49	33.41	40.9	37.41	25.99	35.24	36.36	30.65	28.84	30.46	31.69	28.91
7097	TLR2	45.89	54.57	32.24	33.39	49.83	48.65	57.24	24.55	56.23	65.07	58.69	55.32	84.39	53.67	36.23	31.77	25.65	39.77	43.67	27.51	33.74	30.42	26.91	40.76	31.86	36.35	72.44	17.25	45.74	20.1	26.32	71.47	22.38	34.04	37.25	58.3	42.85
81603	TRIM8	33.44	35.3	30.92	34.68	27.58	31.76	39.68	24.99	33.72	40.11	30.04	38.58	57.33	33.82	31.39	22.88	21.46	36.15	34.44	38.63	32.38	33.32	31.78	28.86	31.66	39.83	44.67	26.48	30.49	27.17	33.71	49.71	25.55	37.42	31.42	41.8	29.28
4670	HNRNPM	38.22	43.93	36.81	73.9	31.97	34.78	33.54	24.21	25.99	31.83	35.45	35.62	48.4	47.21	23.37	22.11	19.31	39.95	43.06	37.14	32.44	37.59	34.85	32.66	33.95	29.8	26.62	78.15	39.05	35.6	78.48	59.28	44.04	38.47	34.8	37.05	34.06
3609	ILF3	46.61	44.19	47.47	68.96	14.17	22.96	19.87	17.39	16.45	16.73	33.03	20.61	31.83	30.74	15.49	13.18	9.92	44.12	43.27	45.56	45.05	47.18	44.2	41.54	47.52	24.17	20.61	60.67	40.53	45.66	69.56	47.85	50.56	42.72	43.24	46.02	48.86
6533	SLC6A6	29.28	31.81	29.16	28.98	28.49	47.75	54.03	31.34	40.36	58.98	71.69	49.4	78.32	52.19	40.04	29.61	15.35	28.05	28.72	21.02	31.14	20.47	22.49	27.68	22.88	55.54	93.55	16.53	26.82	17.23	24.6	64.09	18.36	21.12	24.62	27.82	24.92
1997	ELF1	38.24	45.04	41.14	37.98	11.08	18.58	21.91	17.31	19.65	25.37	27.72	26.72	29.82	30.29	17.53	14.29	6.24	32.95	45.47	41.51	41.72	43.27	39.72	43.87	41.83	18.55	24.39	29.29	44.1	33.31	39.22	36.86	43.43	44.42	45.4	43.91	40.25
NR_027439	NR_027439	46.05	36.39	25.86	14.06	9.75	11.34	26.27	5.91	20.41	20.89	66.4	39.43	63.76	14.29	22.5	34.08	7.39	30.17	25.78	26.16	38.88	28.62	20.76	10.91	14.45	33.52	103.43	7.53	10.16	12.88	8.27	40.96	14.46	30.02	21.83	46.56	33.22
11316	COPE	35.47	36.36	42.18	86.4	91.98	70.44	66.27	55.93	82.82	95.81	82.53	96.33	104.14	108.13	73.42	59.36	74.1	36.33	31.79	34.44	39.9	34.82	34.55	35.06	41.77	45.98	40.35	72.46	37.17	29.39	80.32	74.9	35.25	39.33	29.54	47.89	38.2
1794	DOCK2	38.5	42.65	39.83	53.08	26.81	32.75	31.7	19.78	24.5	30.52	22.16	28.1	35.59	28.03	17.59	17.81	14.07	43.94	41.6	39.94	40.16	37.79	33.42	35.01	39.13	25.96	35.63	40.02	37.35	25.48	47.6	58.26	36.8	38.83	38.27	39.34	39.02
3661	IRF3	39.28	37.15	47.04	77.58	31.49	28.67	28.81	23.49	28.89	33.27	54.45	37.45	48.44	52.61	26.29	23.61	30.16	37.92	39.63	45.98	41.9	48.94	49.65	39.99	36.71	35.83	25.72	84.84	33.22	36.76	78.56	51.08	49.84	40.87	37.14	43.4	40.06
7048	TGFBR2	31.19	35.53	37.8	39.97	26.95	42.2	46.93	27.4	34.14	46.69	48.87	39.23	56.68	47.93	37.25	28.15	14.53	31.31	36.95	33.48	37.09	32.06	31.74	37.91	36.87	20.11	40.08	32.27	37.21	31.22	43.38	50.72	42.26	32.15	38.46	34.25	37.8
9877	ZC3H11A	31.76	33.77	39.74	42.52	9.78	19.98	23.77	12.63	14.53	20.15	32.76	17.27	26.27	25.43	14.16	11.39	6.07	36.92	37.29	34.21	35.92	37.69	36.07	36.85	35.92	27.54	39.02	35.62	37.13	34.66	39.7	34.36	41.83	32.1	35.77	33.27	34.28
7917	BAG6	41.22	38.1	43.49	54.04	50.17	59.41	44.47	60.49	70.4	53.59	38.3	45.68	52.48	53.25	51.22	57.85	34.98	41.28	41.93	42.61	39.86	43.08	41.38	38.8	40.39	40.18	33.06	46.97	36.28	34.94	51.92	43.76	38.21	38.89	39.2	41.42	38.95
286336	FAM78A	27.08	21.13	39.13	42.73	18.31	19.64	18.83	18.3	17.45	20.22	28.02	23.12	28.97	32.1	15.93	15.06	13.62	28.58	32.83	35.09	39.13	43.03	40.29	35.13	33.21	18.76	15.24	46.93	31.63	35.73	48.76	31.75	40.23	31.48	33.83	32.29	34.62
1431	CS	38.32	40.51	40.88	34.53	18.25	22.46	18.99	15.64	15.88	19.93	21.54	23.84	28.78	26.99	12.71	13.24	11.51	42.86	41.95	44.67	42.85	43.41	41.36	40.19	41.83	31.02	25.89	32.21	39.47	38.49	32.8	30.47	40.19	39.58	40.93	45.63	43.25
23253	ANKRD12	31.06	33.18	28.79	13.19	1.11	3.41	4.29	1.85	3.05	2.88	5.28	2.13	3.6	3.83	2.57	1.88	0.55	36.94	38.97	31.39	36.15	39.33	40.68	35.98	34.35	32.76	36.54	9.94	39.58	36.43	11.69	11.04	43.87	33.25	36.65	31.04	36.08
1032	CDKN2D	38.28	59.79	28.16	52.33	52.87	57.36	53.27	26.78	52.23	56.48	53.88	59.11	60.49	50.37	49.29	37.21	43.33	37.78	22.07	22.78	29.72	26.07	27.96	26.5	22.15	58.74	66.43	66.46	38.01	20.98	49.41	63.7	24.27	42.05	35.34	30.47	22.96
9936	CD302	35.88	49.29	36.61	22.1	16.96	17.21	26.38	7.85	15.27	22.26	21.85	21.03	24.82	20.96	12.95	17.04	6.19	49.13	47.26	36.32	38.87	33.55	28.95	28.93	37.96	34.9	53.64	12.22	38.12	17.12	20.7	30.96	20.93	34.83	36.26	58.44	37.31
5970	RELA	32.46	34.88	38.47	36.43	22.17	25.59	20.81	19.54	23.52	24.8	25.06	29.75	31.87	29.64	18.01	15.63	19.69	33.67	29.91	35.47	36.56	39.04	34.86	32.23	30.88	30.25	35.67	33.78	31.27	36.2	34.29	33.53	34.33	34.09	31.05	31.9	34.75
196383	RILPL2	38.93	38.36	32.53	34.08	41.29	30.08	37.02	18.46	36.95	45.83	24.1	36.73	35.99	35.45	27.46	23.22	18.3	29.98	29.85	27.8	29.28	24.16	26.07	26.35	27.33	28.71	40.97	38.39	34.26	15.01	33.78	44.41	23.14	28.16	31.03	32.39	22.54
27040	LAT	36.55	35.32	46.84	80.24	32.25	29.75	27.38	23.93	22.65	20.85	67.75	34.82	50.55	60.43	30.15	20.13	34.53	35.08	35.46	52.76	42.96	51.64	57.25	42.63	40.04	27.56	17.61	97.66	40.99	60.98	69.83	42.31	56.63	45.73	36.44	39.56	41.81
83641	FAM107B	38.02	43.82	36.18	41.42	12.79	18.64	21	11.91	13.07	13.33	30.13	18.21	23.01	27.59	12.27	9.91	7.39	38.54	39.29	35.25	36.17	45.17	41.51	41.49	39.28	24.94	29.08	45.96	43.57	36.37	41.5	31.78	48.75	37.53	42.11	42.04	37.6
64422	ATG3	26.99	39.64	31.24	28.92	19.34	15.86	20.48	7.37	12.99	12.91	21.42	15.66	18.6	18.18	8.31	7.44	6.99	35.09	45.53	31.67	28.93	31.96	27.96	25.98	36.5	38.61	51.7	22.19	35.39	20.66	22.19	30.08	28.44	33.64	29.57	35.91	31.38
5728	PTEN	25.9	34.6	23.97	22.22	19.77	23.89	35.03	12.79	31	31.7	25.3	31.93	30.97	25.36	19.77	16.9	8.61	29.48	31.71	26.05	32.76	27.94	24.09	29.77	28.35	39.18	71.91	18.34	39.08	21.64	19.08	37.06	25.47	26.5	28.17	32.11	26.07
83931	STK40	27.15	25	26.8	32.92	57.12	56.3	65.33	35.53	60.77	69.24	53.51	62.88	65.57	50.45	51.4	37.47	50.97	24.03	26.15	27.15	35.34	25.24	24.21	28.71	24.23	56.22	66.26	27.96	25.85	21.02	27.77	51.43	21.6	22.92	28.77	25.16	23.92
683	BST1	36.05	51.43	28.86	28.36	32.04	24.05	43.16	20.77	40.29	36.22	37.06	39.69	35.04	27.14	27.24	20.49	14.84	39.59	31.34	20.87	23.64	22.63	24.31	22.75	22.26	39.31	44.01	12.48	33.65	8.82	24.22	55.64	14.82	27.63	25.34	38.38	21.1
54509	RHOF	34.42	27.25	31.9	39.96	21.83	22.99	18.41	18.36	15.58	14.01	31.92	20.03	30.08	34.78	16.18	14.58	17.71	29.42	27.3	39.98	43.12	43.27	46.55	33.51	34.58	32.01	17.79	42.56	34.41	45.6	42.45	34.77	42.71	35.69	36.21	30.63	35.35
4191	MDH2	38.38	39.86	47.62	48.63	36.35	30.95	25.83	22.9	26.74	30.41	35.69	37.43	43.91	39.77	20.24	19.93	25.03	36.58	39.04	42.59	41.87	46.07	42.62	40.71	44.89	30.96	24.13	49.97	40.74	44.66	42.94	38.59	40.45	42.17	32.66	41.98	41.15
6773	STAT2	32.21	29.1	38.7	48.46	17.24	23.33	30.32	22.09	23.57	21.44	38.33	49.14	26.36	31.9	16.11	16.96	11.93	39.37	57.03	38.55	39.29	40.17	32.61	37.39	40.86	25.74	32.02	42.55	34.59	24.61	60.06	40.63	41.61	42.36	40.43	35.95	29.8
9709	HERPUD1	38.82	30.15	37.32	32.76	27.28	25.35	27.67	16.54	22.5	30.03	31.65	33.29	33.92	32.95	21.06	18.42	15.38	25.82	30.2	23.05	33.38	33.04	31.33	28.77	32.09	21.33	23.43	36.15	30.02	22.18	41.25	37.5	30.47	32.7	28.36	33.8	27.73
3934	LCN2	39.87	65.24	17.68	18.65	40.61	15.47	5.12	1.84	4.81	46.85	0.99	3.98	4.95	8.7	5.5	32.14	6.67	18.57	38.79	11.39	16.41	16.39	21.26	14.12	15.13	87.86	106.89	6.05	31.92	22.37	24.69	17.74	13.57	47.31	11.96	218.63	21.6
9550	ATP6V1G1	38.97	36.37	43.08	40.03	20.46	16.06	19.34	9.66	13.09	13.56	25.94	15.94	18.88	23.05	11.51	8.18	6.18	35.04	40.01	32.56	28.46	32.09	42.44	34.1	34.8	30.85	39.22	36.84	44.37	37.08	39.84	35.37	39.09	43.31	37.6	40.92	36.71
10594	PRPF8	39.27	39.45	44.2	48.03	15.27	20.57	19.24	14.56	14.84	17.3	18.86	18.51	28.78	22.36	12.18	11.98	9.32	40.55	43.18	49.75	49.74	48.2	44.01	45.96	47.78	19.85	21.68	37.24	38.21	39.79	49.3	39.27	47.98	44.43	43.61	45.63	44.66
10657	KHDRBS1	30.99	41.54	38.41	36.49	16.15	24.63	21.32	14.39	17.35	17.76	21.57	18.04	25.65	25.41	13.1	12.24	8.02	35.67	39.53	37.19	40.67	40.93	37.42	43.27	42.22	28.23	25.34	35.16	36.8	33.13	39.02	31.97	43.42	41.17	34.49	42.3	39.25
5836	PYGL	31.8	54.59	25.97	27.66	70.94	76.42	101.49	27.63	59.69	72.86	47.1	66.98	85.74	47.26	45.9	35.72	29.97	31.85	30.35	21.98	27.48	20.17	26.63	27.7	19.84	67.21	129.26	12.06	32.25	13.59	17.86	70.11	15.39	20.5	25.22	40.35	25.23
25844	YIPF3	31.29	34.85	35.44	34.41	58.53	54	51.87	36.79	53.99	63.92	60.44	65.64	73.09	62.59	45.29	38.96	39.68	29.18	28.72	31.35	32.22	29.07	32.35	32.7	28.48	48.31	55.18	32.94	34.73	28.21	32.1	48.11	27.44	30.88	25.17	28.95	30.08
3705	ITPK1	32.11	25.93	26.68	28.16	48.21	40.62	46.65	33.33	48.58	65.93	37.44	59.01	52.4	46.86	37.63	27.37	43.36	26.18	29.7	23.18	30.67	22.47	23.05	23.99	23.53	49.16	52.29	27.3	24.89	21.31	26.2	48.32	21.35	27.25	20.63	29.04	21.34
3337	DNAJB1	45.82	41.37	36.82	41.47	21.09	22.45	22.34	16.08	19.22	21.26	31.88	26.22	37.26	37.2	18.38	16.48	12.98	38.84	30.43	31.04	30.5	29.64	32.33	29.51	29.32	37.73	37.21	42.76	33.79	33.65	38.96	41.12	41.84	37.14	37.38	27.79	30.76
6993	DYNLT1	39.53	33.04	33.92	30.19	40.69	26.68	36.38	13.25	31.44	25.51	34.12	40.2	19.86	33.25	24.56	12.54	15.42	25.95	29.34	24.02	26.77	28.74	28.79	32.8	29.08	16.88	17.39	30.4	29.48	25.79	29.88	36.5	34.24	42.4	26.12	27.35	28.73
80739	C6orf25	62.21	48.68	21.7	12.14	4.49	6.22	10.88	8.06	8.45	7.09	2.45	3.49	6.94	7.02	6.85	5.62	7.76	52.08	19.85	33.85	37.42	24.91	23.69	67.41	31.93	36.34	21	18.46	41.02	36.74	13.17	12.43	28.59	52.21	77.27	20.13	29.74
4123	MAN2C1	36.26	26.04	27.63	55.43	13.62	12.83	12.67	11.31	10.81	11.21	27.13	11.28	19.04	17.22	10.48	11.43	8.04	24.16	19.39	24.91	22.51	20.57	26.04	24.68	19.92	21.54	13.25	60.13	22.37	33.01	71.8	43.55	19.15	22.72	20.55	29.16	34.1
55577	NAGK	24.07	33.52	44.57	61.72	76.85	49.98	52.59	27.91	63.14	69.71	54.6	74.55	61.15	53.89	43.25	36.92	35.1	25.19	47.79	31.47	31.79	30.12	26.65	28.78	35.92	26.09	33.47	44.58	39.06	16.81	51.25	61.91	31.84	29.04	28.76	41.09	34.66
51311	TLR8	26.63	36.82	23.64	17.19	16.44	23.32	32.96	14.52	24.95	32.43	25.69	27.56	35.44	27.78	18.59	15.52	7.85	25.43	36.23	22.88	25.31	20.92	18.13	25.34	24.77	17.78	39.86	7.19	28.99	9.5	14.99	34.06	13.62	21.89	26.34	35.8	25.19
254102	EHBP1L1	36.46	47.84	33.31	93.17	54.04	60.02	71.26	37.51	56.56	62.29	66.47	63.86	87.33	60.3	45.46	35.29	42.83	48.27	44.34	42.6	46.7	38.43	34.82	37.19	38.84	47.46	61.02	75.32	34.17	22.02	83.91	100.62	29.38	40.13	36.36	45.73	38.55
55340	GIMAP5	25.67	43.94	66.96	45.35	28.09	19.95	21.86	19.19	15.42	16.22	56.04	24.35	37.05	43.47	19.04	16.64	18.38	13.86	40.58	51.16	45.15	56.8	66.05	64.7	48.67	8.48	10.99	67	48.45	60.9	31.23	10.41	97.61	29.44	48.64	39.46	66.61
830	CAPZA2	28.68	34.35	19.61	28.93	13.99	18.46	28.57	9.24	18.07	20.38	25.26	16.6	21.01	22.56	11.55	11.67	3.7	28.05	34.83	25.59	26.6	24.96	25.31	29.24	27.02	23.37	46.76	23.88	43.07	21.33	28.4	38.66	26.83	28.06	39.78	32.1	28.87
10384	BTN3A3	32.12	25.64	40.29	36.78	13.78	15.32	14.41	14.22	12.46	11.56	22.37	17.6	21.94	23.65	12.71	11.45	10.98	35.4	43.29	33.64	37.23	45.41	27.29	34.65	38.36	23.62	18.98	45.99	34.93	46.36	49.49	30.07	41.41	30.69	35.69	25.94	34.79
259282	BOD1L1	24.05	25.98	22.11	16.41	3.06	7.12	10.41	5.93	8.13	11	8.65	7.44	10.65	7.3	6.04	4.73	1.7	30.81	30.09	23.36	29.07	28.24	26.97	26.67	25.89	38.35	70.84	9.78	31.03	23.15	13.85	21.95	26.65	24.17	26.61	25.19	25.85
5605	MAP2K2	37.75	37.11	35.58	52.62	54.44	50.18	44.01	34.48	45.09	44.47	46.64	49.13	57.18	57.21	41.03	33.56	38.34	32.1	32.55	36.22	35.38	37.22	35.57	32.81	30.38	41.35	31.87	54.59	29.96	32.98	54.8	52.57	33.38	32.16	27.72	33.92	32.83
9815	GIT2	27.77	33.92	34.48	33.46	21.33	26.49	31.12	15.76	22.23	26.7	25.79	25.53	32.61	24.71	18.97	14.53	12.69	34.82	37	32.62	35.85	33.69	32.96	33.98	36.48	30.64	44.85	26.97	33.8	26.92	31.06	37.29	33.26	32.15	36.36	34.21	32.41
3004	GZMM	32.32	21.89	27.4	56.18	39.08	32.04	25.52	34.81	35.75	18.43	67.96	39.55	56.32	75.23	30.87	24.23	48.43	21.7	17.71	24.1	38.51	44.83	31.31	27.16	26.32	30.8	14.41	119.16	28.13	43.19	97.5	54.66	44.25	40.08	25.37	18.61	31.13
51316	PLAC8	35.24	46.9	44.29	64.27	28.46	29.3	22.95	20.36	17.4	14.02	50.71	37.14	44.33	42.99	22.43	16.92	17.11	46.5	49	66.69	63.46	67.03	48.11	41.13	47.54	48.52	26.71	84.12	39.75	63.89	66.96	50.42	77.66	52.36	63.47	46.57	65.19
51170	HSD17B11	33.05	39.04	27.92	34.08	55.21	46.7	62.94	21.67	38.88	42.8	50.07	43.6	39.48	50.75	29.66	21.47	21.17	32.41	34.23	21.88	24.86	26.68	23.89	29.22	26.58	31.05	61.21	25.06	39.93	13.92	29.14	50.59	24.02	22.81	28.97	33.19	22.9
113246	C12orf57	29.59	36	46.74	78.26	43.94	23.32	19.63	18.52	22.03	13.62	83.55	32.8	49.23	63.71	22.15	13.29	28.11	28.9	25.51	39.1	41.45	43.56	50.34	41.11	35.66	35.43	16.22	102.51	35.87	55.56	79.44	40.36	68.44	33.43	31.38	39.14	41.21
100873748	RNU6-33P	41.67	15.29	47.42	53.01	0	0	49.8	0	0	21.29	0	0	43.09	0	0	0	0	0	36.32	18.48	0	0	0	18.35	15.71	30.67	67.06	30.57	0	0	0	0	15.98	50.1	0	5.86	17.78
57035	RSRP1	25.59	31.02	44.09	115.09	18.59	39.86	54.01	32.85	38.09	61.02	92.16	53.04	68.42	63.23	50.27	29.43	13.3	36.44	39.48	39.56	39.3	38.71	33.2	38.93	29.14	37.75	43.26	64.65	31.4	20.22	94.54	98.46	42.91	29.34	43.76	37.38	33.01
23550	PSD4	31.98	29.91	46.97	51.24	51.58	37.47	60.43	36.96	42.96	58.53	59.94	56.78	63.34	54.4	41.76	31.73	30.23	40.49	42.04	37.52	35.21	39.67	46.03	41.76	36.99	31.34	40.98	44.77	31.69	32.41	63.74	83.35	40.27	32.86	43.86	40.15	43.26
22870	PPP6R1	47.68	43.91	43.05	64.47	40.21	45.15	41.89	33.7	35.67	41.08	38.43	45.9	59.73	50.63	33.02	31.5	28.58	46.51	41.02	44.48	48.33	49.78	40.11	43.76	43.68	32.79	32.68	57.19	38.73	35.19	74.79	58.64	42.24	48.79	38.64	40.57	41.45
5411	PNN	41.64	41.83	51.17	43.83	6.61	7.41	10.53	6.54	7.12	7.37	19.65	8.33	14.68	14.07	6.68	6.04	3.38	44.66	46.43	40.3	35.17	38.49	44.29	41.09	39.23	33.9	31.77	36.16	34.74	36.08	42.06	31.83	44.43	40.59	38.68	38.93	39.85
283234	CCDC88B	36.43	30.79	29.25	88.41	49.96	48.22	56.94	34.61	59.13	56.83	56.64	58.4	64.98	51.01	39.89	32.44	45.07	32.22	29.55	31.72	34.38	32.93	31.83	26.2	27.43	40.76	42.72	88.72	25.55	24.7	88.52	96.22	30.82	31.58	28.25	29.55	29.5
284996	RNF149	25.65	32.34	30.38	41.42	55.39	80.65	119.99	50.48	85.35	103.61	108.24	94.03	123.22	92.61	68.94	45.8	40.22	29.24	28.52	24.71	37.84	23.08	24.52	33.62	23.69	33.79	92.28	35.98	33.04	14.21	49.23	104.54	24.82	22.72	25.48	30.48	21.7
989	SEPT7	37.08	38.21	32.46	30.13	11.96	14.38	18.14	10.72	13.96	12.03	17.71	10.65	18.28	20.04	9.9	8.36	4.43	38	37.03	29.2	33.85	37.48	37.68	35.44	37.74	31.36	36.24	33.25	45.87	34.8	28.07	28.42	41.08	42.4	39.8	29.74	33.64
2870	GRK6	36.33	36.67	40.27	77.36	69.97	77.1	74.59	46.04	65.71	76.15	73.96	65.97	82.78	79.21	55.78	40.28	51.24	30.84	34.31	33.19	35.97	36.71	32.43	35.21	30.63	31.7	40.84	57.17	33.67	26.16	68.3	78.84	37.51	29.97	30.74	37.45	30.66
51614	ERGIC3	36.75	36.88	41.26	58.71	40.72	33.7	25.9	20.77	23.18	30.64	47.47	40.98	46.92	51.45	18.63	22.4	25.24	32.66	32.06	32.83	31.84	33.89	39.6	33.83	31.38	31.21	21.67	53.6	36.08	31.95	51.44	38.36	36.59	33.34	30.33	34.73	34.72
56948	SDR39U1	28.46	33.05	39.32	55.37	28.97	24.39	21.18	18.36	16.61	18.66	34.4	27.7	34.06	33.75	17	15.38	21.89	28.96	33.61	33.57	31.32	35.75	37.27	28.51	27.49	28.41	19.51	61.97	32.98	35.05	50.14	36.82	40.64	29.7	30.57	30.87	33.97
51637	C14orf166	39.59	45.63	50.33	46.59	24.11	18.22	18.29	7.45	13.08	12.08	24.18	15.19	17.41	22.49	9.58	7.73	9.84	40.09	39.48	37.94	28.53	39.11	36.86	34.38	34.36	26.63	20.89	48.6	39.93	34.29	39.93	31.06	41.08	37.25	30.38	34.64	35.87
23204	ARL6IP1	32.54	30.88	31.98	34.5	24.34	20.73	23.3	14.3	21.17	21.31	34.04	19.31	27.67	34.07	19.09	13.22	10.31	30.4	30.95	27.28	31.21	41.99	40.18	28.42	34.82	16.59	17.41	42.16	42.17	30.45	39.55	32.76	40.48	38.38	35.84	29.68	32.6
3189	HNRNPH3	28.74	38.31	37.48	41.13	17.76	22.79	24.95	16.67	17.73	23.2	29.97	19.75	27.97	27.93	15.52	13.68	9.83	34.09	33.65	28.78	29.81	31.98	30.49	30.93	30.88	28.26	36.24	43.79	35.11	25.38	43.71	40.21	41.03	29.37	36.23	32.17	30.2
10625	IVNS1ABP	33.96	30.65	30.8	38.61	16.3	24.66	31.94	9.96	23.34	20.82	29.05	18.42	25.49	22.06	11.81	14.38	8.5	24.11	26.99	26.34	28.2	31.54	27.64	27	26.76	19.27	29.98	34.97	27.95	22.63	37.56	47.44	28.69	29.2	35.35	28.75	27.05
57658	CALCOCO1	33.99	28.9	34.83	41.08	27.43	31.4	29.97	19.4	27.46	32.63	37.6	30.73	40.77	34.03	24.08	18.54	20.43	33.24	31.05	33.48	34.64	37.35	35.29	32.67	30.64	33.57	36.56	39.55	27.09	34.2	41.17	43.42	31.14	28.46	27.9	31.55	29.67
3150	HMGN1	34.83	43.37	38.9	62.04	21.31	25.83	22.19	13.79	18.45	22.51	44.33	24.62	35.39	49.84	20.32	17.83	15.85	27.55	41.06	40.93	33.38	37.62	43.97	28.62	35.9	28.31	33.84	68.31	48.07	34.51	61.65	39.09	48.88	34.58	48.45	32.29	31.9
9377	COX5A	40.48	32.13	32.28	40.95	30.33	21.42	20.97	14.06	16.64	23.26	31.41	25.8	28.83	38.23	16.46	15.46	15.1	31.58	31.48	33.66	31.59	33.97	33.83	26.13	32.44	28.39	21.18	40.78	37.96	29.74	42.63	37.72	32.49	30.91	30.47	36.85	32.34
823	CAPN1	41.39	37.91	37.7	53.42	29.31	33.25	38.8	28.27	30.91	36.46	23.9	36.65	40.99	42.6	27.61	20.02	22.73	36.32	32.14	41.57	34.75	38.23	31.48	40.19	32.16	33.16	28.08	50.77	33.42	30.26	58.65	52.32	33.7	35.83	38.25	35.43	30.09
754	PTTG1IP	31.05	39.04	23.05	38.71	35.55	39.24	50.05	25.06	33.31	41.25	40.25	43.95	61.2	53.14	30.49	34.5	18.08	34.4	30.9	26.95	18.93	19.23	18.27	27.33	21.21	24.37	28.87	38.3	19.3	19.92	41.58	46.53	13.48	29.77	38.66	28.33	18.29
81619	TSPAN14	38.13	32.92	24.28	33.92	17.92	22.06	20.78	15.34	18.08	20.97	24.87	20.87	28.95	26.23	15.84	14.27	11.83	32.36	30.08	35.4	33.14	36.22	31.36	29.79	34.88	28.23	20.62	37.09	33.25	34.77	39.48	41.59	36.49	39.36	32.1	33.48	31.7
64834	ELOVL1	31.66	28.79	35.41	38.7	31.76	25.37	26.83	19.3	25.76	30.89	33.23	36.83	41.27	40.04	22.86	20.29	23.09	25.32	29.21	30.28	30.7	33.27	30.33	27.42	29.42	28.02	25.96	37.71	30.33	26.13	38.37	38.85	29.32	28.96	32.9	28.55	26.78
6850	SYK	32.67	40.53	34.44	40.49	32.24	32.01	37.2	24.07	31.06	43.22	26.68	40.74	40.76	37.05	22.72	21.44	21.02	34.92	40.06	28.3	31.95	25.92	23.6	34.8	29.61	38.11	43.59	24.99	30.8	17.43	32.15	46.39	27.18	30.93	40.84	43.09	31.21
6093	ROCK1	28.78	30.39	22.58	22.6	3.3	8.26	13.72	6.51	8.4	8.74	10.1	7.46	10.25	8.98	6.37	4.45	1.23	31.08	33.15	25.61	27.96	29.14	26.75	26.91	27.7	31.32	46.25	14.85	33.87	23.93	22.82	27.91	30.45	27.83	31.92	27.39	26.76
1731	SEPT1	33.85	31.62	52.16	85.01	33	31.56	27.02	28.17	22.67	20.31	59.39	34.03	57.53	62.69	26.72	18.05	34.2	28.68	32.04	44.41	41.69	49.98	48.28	41.55	36.4	25.29	15.03	97.01	37.64	46.25	89.25	47.06	53.94	41	37.43	32.53	34.65
29927	SEC61A1	36.73	35.04	32.67	46.74	25.91	25.33	24.47	15.19	20.94	24.74	28.6	28.95	34.07	32.38	17.74	18.51	16.86	35.22	38.57	34.84	38.87	45.38	39.21	31.97	36.5	26.36	22.36	50.25	36.91	28.62	45.32	41.57	38.69	35.82	36.11	39.22	33.7
51341	ZBTB7A	38.53	27.35	28.39	20.92	7.76	12.51	11.06	8.64	9.1	8.59	9.73	9.56	14.33	12.53	8.91	6.75	6.04	35.53	30.7	36.07	37.37	39.93	42.68	30.63	33.49	34.41	25.48	16.88	29.06	40.47	17.88	19.31	33.05	38.14	33.34	33.22	34.36
5531	PPP4C	37.89	33.92	37.7	47.82	59.19	48.16	49.67	29.93	41.25	55.01	48.32	56.17	60.42	55.76	39.67	35.05	43.37	30.88	33.38	31.99	33.23	35.42	31.3	31.25	30.83	38.48	46.93	46.34	32.56	27.76	46.02	49.1	29.2	30.83	25.54	34.65	28.68
100288332	NPIPA5	33.73	26.04	51.06	16.1	4.21	11.07	11.74	7.31	4.8	3.77	11.71	13.92	2.51	14.05	10.08	5.45	2.26	18.2	39.5	25.05	21	34.43	32.32	15.54	30.22	14.59	24.15	25.38	28.44	49.87	21.08	16.58	40.76	39.7	33.19	27.82	33.36
22992	KDM2A	36.93	37.36	38.72	46.02	16.56	25.05	27.7	18.4	19.57	23.54	31.04	26.58	36.31	28.14	17.57	14.15	13.74	37.6	37.35	36.77	40.49	39.18	37.06	35.37	35.5	34.66	40.55	39.7	31.27	33.68	42.92	41.01	40.52	34.6	35.21	37.18	37.41
23616	SH3BP1	42.35	42.13	40.85	58.4	37.52	26.59	28.17	24.83	31.72	43.52	33.49	39.41	41.65	53.88	25.09	20.66	35.18	54.74	41.55	43.52	49.52	43.38	41.84	39.42	44.15	46.08	29.2	59.41	40.49	40.73	55.38	47.88	39.06	41.83	38.26	41.43	36.35
79585	CORO7	35.05	27.6	30.89	53.24	32.66	35.84	31.11	19.23	34.34	37.09	39.78	40.99	44.59	38.17	28.22	22.55	29.09	25.23	26.4	31.64	31.87	31.93	30.73	28.38	25.95	33.3	28.55	59.89	25.11	25.42	48.47	49.22	31.33	25.83	25.73	29.1	27.28
11040	PIM2	27.23	50.96	47.94	54.28	33.22	43.21	43.69	37.47	40.64	35.42	71.73	60.61	69.16	59.98	37.19	25.79	34.03	27.85	44.84	42.91	37.93	41.81	54.85	46.37	31.85	37.83	44.52	52.35	35.45	47.23	56.9	40.42	59.78	25.38	45.26	50.17	34.04
1785	DNM2	41.54	43.8	41.48	58.35	44.68	46.71	50.84	30.69	45.27	53.27	47.14	52.12	59.36	54.03	34.17	31.29	28.78	42.12	41.14	42.01	42.35	39.07	35.62	38.24	40.94	33.71	45.68	50.43	35.31	30.5	60.3	66.05	40.04	41.04	38.23	41.62	38.77
50650	ARHGEF3	35.51	31.21	26.29	30.11	7.38	13.03	14.22	11.68	11.47	8.7	17.35	12.08	20.33	17.85	9.14	7.77	5.96	30.52	33.04	29.65	33.65	43.33	32.09	30.16	36.37	15.55	12.38	33	33.87	33.56	38.6	27.15	40.05	37.2	39.24	27.23	29.73
10289	EIF1B	30.24	29.08	33.21	22.36	20.91	28.42	28.58	14.55	22.91	29.03	27.73	30.34	26.98	29.82	22.46	21.67	15.46	33.75	25.61	19.45	25.42	21.33	21.8	26.36	21.56	24.43	40.04	21.05	28.5	19.06	20.54	26.91	23.66	25.22	26.88	27.37	24.42
5710	PSMD4	30.01	35.8	32.22	55.18	73.25	49.01	49.47	24.98	39.08	50.08	46.6	45.65	53.56	55.94	35.29	25.34	29.38	28.26	32.06	31.23	28.81	29.33	28.32	32	31.58	38.03	40.61	66.16	36.02	24.93	49.11	56.05	33.08	25.97	26.81	28.6	28.58
474344	GIMAP6	20.52	20.4	36.23	52.45	20.26	22.6	25.82	20.45	18.92	21.02	42.22	29.91	43.29	47.07	19.99	17.93	13.37	17.71	39.61	32.73	37.89	46.71	42.97	40.47	35.33	15.52	11.38	52.93	41.87	33.42	50.4	35.75	49.94	22.14	40.26	30.71	38.83
6767	ST13	30.11	39.1	42.58	36.13	15.62	18.09	18.54	11.4	14.82	15.73	24.22	16.16	23.08	25.98	11.96	12.89	12.64	34.21	38.91	35.36	31.03	35.46	35.63	34.75	34.21	24.34	23.3	32.57	37.96	35.14	31.65	25.1	39.99	32.98	36.78	33.53	34.73
88455	ANKRD13A	26.68	34.06	30.93	31.03	34.63	38.8	48.22	21.53	34.13	37.31	43.84	44.25	45.18	43.03	23.22	22.79	17.21	31.24	36.76	28.78	28.6	28.29	28.56	32.96	29.33	41	69.53	24.98	29.32	23.49	29.75	44.04	27.47	29.44	31.51	29.39	28.11
23478	SEC11A	31.72	33.66	38.57	41.74	23.49	20.02	24.9	11.23	20.04	18.04	22.34	22.56	23.34	24.66	15.55	12.15	11.71	37.03	34.4	29.14	30.87	31.98	29.39	26.77	32.65	30.24	26.34	38.88	38.92	23.82	36.63	44.36	30.02	32.28	32.96	35.11	29.83
51160	VPS28	40.13	39.48	46.97	79.23	67.44	49.75	47.77	39.18	57.57	50.28	64.93	62.86	68.93	82.82	48.67	44.89	64.67	29.38	31.4	43.56	42.2	38.55	38.91	38.94	34.54	44.7	34.72	76.23	40.84	36.52	72.59	64.96	40.58	33.33	30.79	36.85	35.3
3735	KARS	35.57	36.46	35.47	39.14	32.29	22.14	23.41	15.73	20.51	18.12	27.49	28.64	30.83	35.09	15.78	15.12	16.27	37.76	36.15	36.29	32.04	40.64	33.98	33.28	36.34	25.72	19.06	40.71	41.16	28.51	38.43	31.8	37.75	35.76	33.41	34.15	34.22
81669	CCNL2	28.39	29.06	42.75	68.29	10.89	15.84	17.24	11.23	11.86	15.21	40.75	14.3	25.89	23.04	13.65	11.84	8.06	24.9	33.84	34.81	35.02	37.34	31.67	36.31	36.69	20.27	22.46	56.09	32.05	28.81	61.93	46.19	45.77	24.04	35.55	31.12	33.71
22818	COPZ1	31.46	30.47	30.6	35.21	33.62	21.61	18.32	14.81	18.67	19.07	26.99	22.8	26.56	31.68	16.4	13.44	16.24	26.04	32.63	32.42	28.27	33.76	32.02	29.71	30.27	23.98	18.2	40.68	35	32.8	32.33	27.87	36.4	32.84	33.54	30.28	31.88
51363	CHST15	20.67	29.43	20.99	25.39	32.3	40.36	60.89	24.15	41.12	53.38	45.94	40.06	58.86	32.99	36.48	24.01	21.44	20.38	27.28	23.88	25.55	15.68	17.93	21.75	19.72	42.71	67.98	15.24	24.17	9.68	18.9	58.3	12.82	20.02	21.25	28.73	20.31
9588	PRDX6	43.56	48.3	36.71	36.62	38.32	53.75	42.35	33.68	43.01	29.82	37.25	44.76	37.29	45.24	31.91	48.64	30.77	37.04	34.25	35.76	31.9	36.51	30.07	45.3	28.22	31.24	26.95	41.6	44.58	32.21	37.71	29.81	36.98	37.96	50.64	34.6	30.44
51596	CUTA	36.44	37.01	48.13	47.76	34.43	26.65	19.84	18.18	23.58	18.02	35.69	34.48	39.29	46.75	21.96	14.68	26.61	31.86	34.55	42.55	40.94	45.92	47.74	34.49	33.33	36.25	18.59	53.85	39.73	42.7	51.01	27.95	43.55	40.02	35.76	39.55	36.39
90864	SPSB3	32.98	32.69	40.78	75.78	42.16	38.11	30.76	24.56	33.02	34.95	57.09	40.65	49.55	50.67	28.44	25.49	29.67	28.2	23.4	31.24	31.24	32.03	36.73	31.32	32.41	34.4	27.43	86.55	30.06	30.76	73.34	52.74	34.98	31.53	28.78	27.61	28.06
4354	MPP1	37.71	38.75	27.2	21.75	39.18	45.49	46.52	30.95	36.61	42.96	28.04	36.79	37.57	30.16	29.89	36.08	27.09	38	30.1	25.52	33.45	22.05	30.11	39.25	26.41	36.69	53.38	23.91	39.65	23.49	21.78	31.44	21.01	29.38	38.3	29.41	29.53
10955	SERINC3	27.61	30.17	26.58	35.35	14.54	24.75	27.5	17.39	18.13	28.9	24.92	21.46	32.73	26.42	20.24	16.13	6.93	30.07	31.66	29.91	33.28	32.35	27.98	30.22	30.03	19.52	31.77	26.07	34.38	23.84	32.84	40.14	30.13	30.06	34.21	28.47	29.04
7360	UGP2	27.21	39.12	40.13	31.2	19.93	16.63	19.37	8.23	12.47	12.88	19.84	16.34	15.53	21.4	8.88	8.38	7.73	36.84	37.35	30.84	29.49	36.54	35.12	35.78	32.8	23.32	29.73	28.07	38.29	32.63	29.04	25.26	38.37	37.23	35.48	32.55	31
5036	PA2G4	32.64	31.28	43.1	27.03	17.36	15.32	14.18	10.99	10.81	9.76	15.91	15.43	19.7	19.62	10.47	9.92	9.51	33.88	35.53	34.65	33.63	40	37.81	34.31	38.96	27.17	18.37	28.35	36.14	40.55	27.22	19.78	42.33	36.72	34.09	34.26	36.21
9741	LAPTM4A	33.91	43.01	39.04	32.14	31.54	26.91	27.8	12.94	25.03	29.53	37.3	26.14	30.14	34.83	19.85	18.19	11.89	39.73	32.03	29.84	29.48	29.3	30.94	29.01	30.11	25.7	27.13	31.19	34.19	25.4	33.33	37.22	27.07	31.44	30.23	34.94	29.93
83440	ADPGK	32.85	37.49	37.17	40.08	21.01	23.07	26.12	14.24	21.15	24.82	43.02	24.48	33.37	30.02	15.66	17.53	10.97	37.21	36.23	32.76	28.34	31.6	30.22	30.72	31.61	25.35	34.51	41.97	31.06	21.97	38.75	42.77	28.14	31.4	31.56	34.23	29.57
822	CAPG	32.97	56.51	43.88	61.31	93.09	48.33	51.15	35.65	66.75	66.33	45.47	68.42	56.38	76.25	36.78	36.32	30.34	34.93	35.83	33.53	30.34	38.22	29.29	29.83	30.32	38.64	29.01	45.73	39.37	13.97	58.69	62.79	26.46	32.03	31.52	41.19	40.68
57222	ERGIC1	28.49	31.1	28.82	25.91	63.91	56.76	62.6	27.22	55.62	79.08	58.19	70.65	61.22	64.55	37.45	38.61	36.55	22.65	24.72	25.78	28.45	22.58	22.52	29.62	26.68	54.35	73.16	27.62	29.05	19.6	27.03	49.53	21.64	21.48	22.99	26.82	22.16
8683	SRSF9	35.61	34.29	32.61	56.75	40.25	33.28	30.61	21.28	29.94	34.8	48.46	41.7	43.1	50.96	28.4	24.06	18.94	29.17	28.83	28.84	29.99	33.14	33.8	34.17	34.04	31.58	29.65	58.47	32.21	26.86	60.17	54.77	35.82	36.05	26.43	36.22	35.21
51043	ZBTB7B	27.39	33.17	35.61	50.05	37.23	42.75	45.67	33.09	40.41	59.01	52	49.41	69.98	55.1	39.57	31.35	31.98	28.53	33.11	33.1	33.73	30.26	27.97	29.45	29.41	40.03	37.67	30.74	28.84	21.2	37.33	52.24	25.94	27.03	33.05	37.99	26.58
9921	RNF10	31.81	35.4	29.6	28.49	52.86	84.91	59.23	82.27	53.28	45.93	29.45	56.22	55.47	49.28	66.25	67.39	31.72	29.4	30.34	27.19	27.9	31.32	35.04	28.06	25.91	30.78	48.64	26.35	34.74	21.31	29.05	33.41	27.17	27.53	27.75	28.39	25.22
29121	CLEC2D	30.14	28.23	36.72	31.28	8.16	9.12	9.39	6.56	6.59	5.56	18.33	6.99	12.06	16.55	6.25	4.65	4.96	30.07	38.31	39.87	37.06	58.41	48.59	42.36	46.24	19.38	16.3	37.67	38.54	48.37	39.32	17.9	53.42	41.51	39.98	33.66	44.2
51629	SLC25A39	25.89	22.14	28.4	34.28	381.15	614.97	444.22	694.65	453.93	430.2	239.57	376.8	182.34	336.15	724.56	764.22	432.08	23.87	29.07	27.67	21.13	24.94	41.29	23.4	20.43	36.82	31.53	41.03	43.07	21.33	39.02	27.53	23.58	17.66	19.64	19.02	19.62
55843	ARHGAP15	24.72	35.51	38.22	35.06	30.39	25.99	31.01	10.61	14.38	15.05	31.28	18.97	28.37	30.11	14.85	14.33	14.63	27.18	34.17	29.58	32.21	38.25	37.66	38.45	34.65	32.6	54.84	32.56	40.03	32.17	30.19	26.59	42.58	29.92	35.32	32.06	35.41
10921	RNPS1	35.8	31.54	38.5	42.35	24.94	23.67	18.99	17.11	19.3	20.67	32.31	25.5	36.45	39.17	18.01	16.12	14.63	30.64	30.15	35.11	33.88	34.7	32.52	32.75	28.5	26.4	17.63	45.99	29.1	35.11	44.56	34.98	34.71	35.3	30.39	33.34	32.62
57674	RNF213	40.38	28.58	34.86	68.23	10.86	18.08	29.49	19.42	19.48	14.87	24.85	35.03	24.7	23.13	12.75	12.11	8.95	45.84	45.98	41.37	48.53	48.76	34.42	36.79	47.32	21.61	33.18	56.12	32.45	35.98	89.34	65.34	48.94	50.18	40.21	31.15	38.14
6678	SPARC	64.58	61.22	25.63	36.65	12.85	13.36	20.74	20.36	21.93	16.29	4.64	7.45	16.87	11.06	13.06	13.25	14.35	46.68	22.25	46.54	42.01	32.24	22.81	81.44	42.27	29.08	25.21	47.92	57.15	33.38	25.57	21.35	41.62	69.09	106.43	22.68	33
9909	DENND4B	32.33	30.82	34.27	56.98	15.53	21.28	22.84	16.11	21.62	23.88	31.01	22.87	34.22	29.19	17.25	14.45	14.41	30.38	33.16	38.51	35.49	35.09	32.88	30.21	32.13	27.48	24.49	50.05	23.13	30.32	55.47	51.28	33.96	34.67	29.74	33.08	32.27
1236	CCR7	25.36	40.95	69.18	56.44	30.16	40.15	32.8	30.68	16.33	30.28	83.4	34.17	61.48	76.65	18.33	14.36	27.11	20.48	30.9	47.58	34.5	21.93	34.69	62.37	29.67	11.02	7.42	44.34	30.06	66.74	59.01	21.5	83.19	19.95	45.27	46.59	51.88
9958	USP15	35.82	36.71	28.31	20.82	15.21	18.01	26.74	9.24	19.26	22.61	28.27	21.21	21.71	23.07	12.82	13.45	5.49	51.71	36.71	23.8	26.89	25.86	21.82	29.14	27.58	39.72	92.64	16.16	32.13	19.85	20.92	39.3	25.9	35.67	25.34	28.55	24.26
3702	ITK	30.38	37.02	34.3	42.6	7.22	14.65	15.79	10.57	10.14	9.31	27.26	12.81	25.12	29.46	13.51	8.34	6	29.64	29.65	36.44	34.26	38.51	40.68	39.54	33.59	12.82	12.8	46.69	38.97	37.52	50.42	26.95	56.91	34.84	29.91	27.21	32.2
1211	CLTA	32.12	32.71	43.86	47.77	34.98	28.76	25.14	18.86	21.16	23.87	24.93	26.06	29.57	33.08	16.53	16.53	17.82	34.16	37.69	36.66	31.68	33.21	33.06	31.97	33.09	23.5	18.77	42.91	40.68	29.82	42.5	40.46	31.99	32.37	34.53	38.93	36.02
23471	TRAM1	31.77	21.99	23.49	27.67	9.49	16.44	10.7	10.91	14.26	12.96	29.23	13.28	24.05	26.8	11.71	10.39	6.08	23.39	34.35	26.82	31.14	32.74	34.08	31.72	40.19	18.1	23.55	27.08	51.19	34.16	30.08	22.74	41.95	34.27	41.02	31.8	32.81
948	CD36	52.53	98.55	50.46	53.58	17.54	26.6	26.62	13.02	14.43	19.67	15.87	18.64	29.34	20.97	18.21	10.46	6.12	74.11	60.5	47.04	38.9	50.37	27.83	34.73	50.2	25.14	24.72	19.31	41.32	22.71	34.67	57.59	31.32	60.28	73.1	98.42	48.44
93621	MRFAP1	31.5	33.76	32.47	50.91	30.01	31.57	30.96	16.47	26.5	30.55	37.96	29.78	38.89	36.7	24.46	20.99	14.88	27.86	30.24	25.72	27.1	27	32.32	29.04	27.47	22.6	21.38	47.79	36.83	25.72	47.53	44.46	34.39	27.07	32.47	27.22	27.62
6879	TAF7	26.21	35.35	32.88	40.65	17.23	24.11	27.46	12.61	17.65	16.04	39.63	16.67	25.09	26.52	11.76	10.91	6.45	23.16	30.12	22.77	27.5	31.19	30.51	30.67	30.28	26.89	44.93	42.24	28.7	26.69	35.9	41.58	36.09	20.93	30.6	24.24	27.27
201294	UNC13D	34.18	29.13	31.04	53.58	40.83	43.22	48.37	27.75	47.06	52.46	45.38	52.75	57.75	43.55	35	30.49	35.67	30.75	29.13	35.3	36.49	37.09	33.47	31.57	31.54	33.1	45.6	49.75	19.8	26.32	56.85	73.53	29.79	32.34	32.51	30.3	26.81
23118	TAB2	30.53	42.01	34.7	25.01	7.02	15.38	18.71	8.19	11.45	14.14	15.23	11.46	16.53	15.82	10.97	7.15	4.79	34.61	36.22	37.71	33.97	34.21	33.19	33.79	34.16	29.17	46.5	19.64	37.81	28.52	23.08	28.86	35.35	35.61	40.14	34.66	31.53
83605	CCM2	24.87	25.54	31.5	52.2	54.6	55.51	57.1	35.01	46.07	53.57	60.67	53.66	63.82	56.37	45.37	31.42	38.78	22.03	24.41	31.55	28.76	34.87	31.95	29.67	25.71	34.25	30.71	57.71	31.86	27.47	54.46	48.26	34.41	23.35	27.26	29.49	26.58
79095	C9orf16	44.95	39.74	43.89	48.64	33.44	25.71	24.74	26.99	33.78	29.48	44.61	36.41	38.4	51.66	32.54	24.8	43.63	32.8	21.7	38.02	37.57	36.27	40.29	38.33	32.92	40.4	22.08	57.11	39.36	40.85	45.92	42.43	40.11	38.29	41.95	34.1	26.58
10155	TRIM28	31.69	32.44	39.07	61.41	32.83	37.03	27.72	30.17	28.43	32.12	42.4	39.99	53.75	51.99	26.72	22.15	26.84	30.52	32.77	42.26	37.14	39.6	39.66	38.12	34.07	33.96	22.82	54.61	30.17	34	59.89	47.11	43.43	32.19	32.83	34.97	35.86
64926	RASAL3	36.01	27.56	32.83	75.69	26.29	28.2	23.75	22.56	27.03	23.11	39.43	25.19	38.35	41.26	24.55	19.62	25	28.46	28.76	41.19	41.04	44.28	42.65	33.3	33.15	32.03	19.9	93.01	29.16	38.72	90.43	59.54	41.67	39.25	28.7	29.84	35.42
10694	CCT8	30.9	37.91	39.38	48.41	26.92	20.41	22.56	19.9	21.86	21.13	31.32	25.92	30.92	32.29	19.34	18.9	12.45	41.55	39.33	42.92	29.86	38.61	32.08	32.36	34.99	21.95	18.78	47.74	45.09	29.64	43.67	35.86	38.58	35.54	40.74	37.49	38.52
8436	SDPR	54.9	51.56	36.94	30.56	2.48	7.53	14.23	7.26	12.12	8.1	3.41	2.64	4.7	5.34	11.19	6.7	2.82	44.19	24.04	35.54	41.96	24.56	19.35	66.87	29.67	25.27	32.47	41.76	88.08	41.13	31.17	16.79	63.87	44.48	92.58	25.76	28.46
1347	COX7A2	30.97	30.22	33.98	40.63	33.76	15.94	20.14	7.96	14.08	13.41	31.51	19.19	19.01	25.96	12.31	12.22	10.58	20.18	23.14	25.14	20.14	23.96	22.8	22.64	29	31.98	26.57	57.82	32.15	24.28	42.6	38.95	31.8	26.75	27.75	31.62	30.25
23741	EID1	38.17	35.8	34.24	40.61	11.75	10.5	10.45	7.66	12.62	9.63	20.11	12.19	15.91	19.49	9.85	7.5	5.22	40.54	37.56	31.44	35.71	39.88	36.33	34.71	37.99	21.86	19.42	39.49	45.58	31.62	40.84	28.02	37.73	37.83	36.12	35.9	36.03
9524	TECR	37.22	30.9	47.64	39.56	24.51	21.4	17.99	16.99	13.79	19.64	34.4	23.17	32.4	33.77	16.27	14.66	19.65	27.51	30.29	44.22	35.97	40.61	42.17	34.58	33.13	29.63	16.71	48.43	30.15	49.37	38.5	26.55	42.51	40.51	29.41	36.76	40.96
79627	OGFRL1	32.66	41.4	36.96	35.45	10.81	16.85	26.68	13.74	18.25	22.97	16.77	11.56	21.07	13.51	15.18	16.44	4.13	48.65	40.19	26.2	33.49	25.11	20.73	32.95	28.97	44.35	66.85	14.59	38.47	16.33	26.11	74.85	18.55	29.18	36.34	40.33	29.11
6836	SURF4	33.08	33.43	28.07	36.56	26.41	23.99	23.94	16.55	21.78	26.4	34.45	29.1	37.35	40.85	21.04	17.69	15.17	30.44	31.45	33.27	34.6	37.68	36.29	29.64	33.22	26.33	23.08	42.54	35.42	31.99	41.87	31.46	31.99	35.72	29.32	33.78	30.15
100131801	PET100	33.91	29.7	34.13	52.56	56.19	11.78	22.35	6.36	25.55	7.84	18.71	29.2	31.67	28.86	22.75	16.72	13.17	27.5	20.66	20.08	24.77	27.87	21.75	23.61	23.53	38.65	42.66	73.01	24.46	21.04	50.8	41.55	25.05	28.13	20.72	29.76	26.17
1436	CSF1R	26.65	44.94	38	52.33	29.32	25.97	26.14	19.68	28.37	32.99	22.73	28.28	28.22	25.24	15.93	19.21	17.12	60.53	67.74	55.64	46	39.63	34.68	43.95	50.72	38.69	29.15	51.96	41.58	19.2	59.78	86.61	32.73	59.38	45.08	53.88	40.02
9611	NCOR1	25.02	23.81	22.14	17.77	4.55	8.05	8.16	5.97	6.34	7.36	6.48	6.3	10.33	7.81	5.37	4.86	2.87	23.8	25.5	29.7	30.28	31.59	30.55	29.19	28.67	31.73	25.92	13.88	28.13	32.37	17.74	15.02	32.27	28.47	27.66	29.94	30.73
4215	MAP3K3	31.15	33.13	26.12	28.72	30.32	29.16	40.11	20.3	36.57	44.38	32.7	35.71	42.45	38.64	26.84	22.09	17.6	29.5	28.44	28.35	29.94	27.11	25	25.3	26.51	39.69	42.05	26.06	26.19	20.36	30.76	48.49	21.49	29.68	26.04	30.18	24.99
6726	SRP9	42.27	47.64	49.72	45.43	2.05	13.52	14.28	9.68	6.29	14.22	34.61	17.35	25.5	29.05	7.03	12.31	5.47	45.83	53.31	44.3	47.09	51.85	52.25	53.73	50.87	34.32	33.95	53.74	48.98	43.86	41.44	29.72	59.54	46.23	47.88	58.19	46.85
5894	RAF1	28.27	30.2	27.5	32.29	40.49	45.48	53.9	25.79	42.24	53.12	48.71	49.34	54.69	44.48	37.07	30.46	25.77	25.51	26.97	25.14	30.99	25.13	22.31	27.18	26.28	45.7	69.8	25.79	27.51	20.41	30.63	62.83	22.93	24.52	28.27	26.34	25.66
10602	CDC42EP3	53.22	62.87	22.36	20.84	12.29	16.67	16.26	7.95	12.93	13.87	13.14	16.43	17.92	14.71	12.94	8.78	4.83	39.63	31.62	33.61	32.68	32.76	38.57	26.91	33.78	44.46	48.85	15.93	37.59	30.36	16.5	34.52	24.17	36.09	31.11	55.5	35.34
5339	PLEC	36.74	37.75	44.43	81.97	17.82	23.25	22.81	14.95	20.71	20.43	29.26	23	27.02	25.73	15.15	11.5	16.49	39.01	39.78	46.54	46.59	39.94	37.11	41.58	36.82	18.43	21.34	61.07	24.08	24.62	91.9	82.76	30.43	34.55	31.5	38.44	32.94
79811	SLTM	31.33	33.71	35.46	29.62	7.31	10.78	11.01	6.22	7.38	8.37	13.31	8.62	12.6	12.88	6.96	6.63	3.76	33.93	36.06	30.64	31.82	35.49	34.09	28.5	31.97	29.23	27.27	27.14	33.89	31.89	29.88	25	35.69	31.76	30.96	31.45	31.82
375298	CERKL	33.67	27.09	24.47	29.89	8.19	9.78	9.49	7.09	8.15	6.89	19.47	8.54	12.67	11.2	7.01	4.83	3.9	32.97	49.01	28.94	29.84	37.12	31.62	32.47	40.51	20.06	21.33	32.33	34.27	31.38	28.99	23.46	40.22	38.75	29.61	31.21	29.28
59342	SCPEP1	32.74	44.28	32.4	38.72	32.34	29.69	26.63	17.52	23.85	36.85	28.59	31.24	34.59	32.03	18.4	20.9	11.48	30.6	31	26.66	20.77	22.34	18.45	19.28	22.55	22.02	19.8	27.71	26.01	10.12	41.07	42	17.05	20.78	27.58	34.25	23.28
7077	TIMP2	29.58	41.21	28.41	20.88	23.96	26.98	39.95	17.19	35.4	50.26	25.12	35.56	45.34	33.8	22.35	18.53	13.98	30.59	32.88	30.87	26.76	25.46	24.42	25.79	26.64	28.05	33.19	16.06	27.81	13.24	19.51	44.46	16.58	28.41	29.87	43.69	27.57
22826	DNAJC8	33.56	35.93	42.34	35.74	17.46	14.74	15.53	8.8	12.96	11.42	19.37	12.62	15.32	19	8.72	8.22	6.69	32.53	35.93	33.16	34.11	34.09	32.95	27.47	33.41	27.06	23.22	36.46	35.3	33.83	31.56	25.83	36.05	34.35	30.62	30.76	31.36
9230	RAB11B	43.79	38.05	48.15	47.51	32.68	33.68	32.92	28.25	37.84	41.94	45.22	41.69	49.26	50.23	32.77	29.46	30.66	34.43	34.48	39.39	41.23	40.65	40.12	41.72	36.23	44.24	36.1	53.5	32.13	45.38	49.78	41.18	37.48	39.21	31	39.57	36.16
5606	MAP2K3	29.57	25.67	18.89	35.32	57.45	55.4	58.24	39.96	56.33	57.07	41.79	60.02	63.91	50.63	50.9	40.31	39.22	22.72	23.15	26.42	21.19	19.73	23.18	26.64	19.28	25.61	37.1	32.56	26.53	19.09	31.05	50.42	19.17	18.62	23.74	24.4	20.55
57132	CHMP1B	26.03	28.52	31.03	27.89	15.99	24.01	23.15	11.56	18.22	22.54	33.51	21.5	28.22	26.74	19.56	14.17	8.7	27.85	31.98	24.57	29.33	27.15	26.46	28.43	27.37	47.63	57.28	25.25	30.04	21.38	23.44	39.68	26.99	26.42	28.11	27.57	27.07
8775	NAPA	41.09	31.01	39.19	42.07	43.32	43.33	41.88	44.18	51.31	43.85	39.52	79.34	41.36	51.27	34.05	36.73	35.18	36.04	36.67	31.36	33.86	28.52	31.71	32.3	32.32	34.97	37.71	36.12	32.29	32.3	46.87	44.1	32.65	41.83	31.77	35.07	29.1
8175	SF3A2	41.66	40.45	50.17	36.57	19.58	17.76	17.29	23.48	17.81	22.83	24.34	25.31	29.01	30.93	16.84	17.49	20.21	41.29	33.87	49.62	41.42	37.19	42.87	38.81	43.7	33.12	22.5	47.05	29.82	49.59	34.01	26.45	41.89	43.63	31.97	38.29	34.15
7307	U2AF1	33.78	35.06	34.4	43.95	45.96	37.09	43.02	18.35	23.01	35.26	36.84	40.44	42.13	42.6	22.65	21.17	23.58	29.02	30.02	28.32	32.99	24.51	27.94	25.57	31.07	33.04	38.45	46.41	35.68	23.64	42	37.95	30.28	28.75	28.05	28.44	31.02
9589	WTAP	23.24	34.85	37.75	40.54	15.58	21.39	27.41	12.62	20.3	20.83	31.23	19.24	25.03	27.8	15.55	14.87	7.56	26.59	32.31	30.47	24.31	35.46	29.73	33.69	29.12	19.34	30.39	36.81	28.87	17.55	40.76	38.76	28.91	27.11	27.26	30.05	32.41
6050	RNH1	38.17	41.31	40.06	82.48	44.76	41.76	32.53	35.85	39.76	42.13	40.12	50.77	57.4	60.66	28.92	30.83	31.01	36.42	39.06	36.83	33	34.69	30.2	34.95	33.04	28.31	19.86	69.7	33.9	22.36	75.07	70.76	32.82	38.37	34.09	39.91	36.27
30009	TBX21	32.44	12.8	14.08	31.72	14.45	12.1	11.23	12.97	11.7	7.14	13.92	12.08	17.06	20.5	11.23	8.99	11.71	25.54	17.05	26.62	40.92	49.62	38.85	23.56	39.11	23.05	12.78	71.3	23.54	49.34	57.75	37.71	41.85	42.12	34.25	15.01	34
23646	PLD3	38.82	37.36	40.1	38.44	21.32	25.11	17.77	15.68	26.43	24.31	21.58	27.94	32.01	28.06	17.07	17.32	19.22	29.02	28.57	39.04	33.95	30.54	32.45	28.92	32.01	27.12	20.98	35.73	25.61	28.15	37.55	37.57	31.28	35.14	31.27	40.46	31.25
4853	NOTCH2	32.13	32.17	26.77	33.13	9.24	18.64	24.08	14.14	15.71	22.05	20.27	19.19	30.3	17.15	14.19	11.55	6.35	42.02	37.03	32.54	33.84	30.4	23.87	30.67	32.38	26.55	34.7	21.74	27.02	18.82	31.15	47.31	22.91	37.45	32.17	36.2	30.7
1027	CDKN1B	36.2	40.05	45.45	47.33	18.65	28.55	30.63	18.32	19.94	31.47	49.95	31.78	45.1	41.25	24.9	20.32	13.57	30.82	35.84	30.68	34.41	36.89	37.88	38.16	33.67	12.32	21.12	44.92	40.07	30.91	48.76	36.69	47.94	35.36	37.49	30.36	36.61
25816	TNFAIP8	31.93	43.85	47.59	44.13	10.66	13.36	15.78	8.81	10.73	10.8	24.75	11.81	18.26	21.8	9.51	8.2	3.93	27.51	44.26	34.4	35.45	34.82	40.44	41.41	39.92	14.4	14.68	34.18	45.65	36.55	35.94	25.51	46.41	33.38	39.08	36.51	41.58
51347	TAOK3	32.51	30.97	24.86	21.11	7.95	12.74	12.98	8.12	8.56	10.82	8.12	8.82	14.49	10.23	7.65	6.54	3.84	32.32	31.13	28.77	32.44	34.35	30.87	34.2	33.05	33.48	34.15	17.76	35.18	32.69	19.96	22.22	31.52	35.25	29.66	30.89	32.2
4650	MYO9B	35.61	33	33.32	47.94	25.97	33.12	39.08	23.73	34.97	40.68	33.62	34.7	43.58	32.98	27.97	22.63	20.69	36.55	32.62	35.35	38.27	33.41	27.89	32.15	33.46	36.39	41.64	40.95	25.36	26.47	49.99	63.69	28.3	36.88	28.91	31.28	30.5
51507	RTFDC1	28.11	32.09	28.88	38.76	71.52	54.65	63.4	33.12	60.45	65.48	49.46	69.04	62.5	60.48	45.53	38.14	39.36	26.37	29.83	22.35	26.07	25.99	26.06	28.35	24.18	37.79	53.93	36.54	30.16	20.45	39.06	50.31	27.74	24.5	23.7	27.64	27.04
79869	CPSF7	25.55	29.11	37.5	34.26	16.98	24.61	22.19	13.97	16.29	25.11	31.82	21.24	31.68	26.33	15.74	12.25	11.37	28.45	34.3	37.91	34.35	31.37	31.26	35.81	29.69	32.55	36.18	29.13	26.51	30.11	31.15	32.66	33.03	23.3	31.71	34.06	30.13
7099	TLR4	29.11	36.85	21.66	17.81	16.92	24.47	35.38	12.27	23.48	30.56	23.5	24.27	28.98	17.78	18.68	17.93	5.29	27.17	33.71	22.29	26.34	17.41	14.57	20.69	22.75	25.67	59.42	9.38	26.81	8.77	16.08	49.22	13.78	21.31	24.58	31.3	20.06
4659	PPP1R12A	25.97	25.39	23.77	16.25	4.06	7.67	11.19	5.5	6.7	8.79	13.79	7	11.73	10.39	6.8	4.22	1.78	23.62	30.08	25.27	27.57	30.01	28.9	26.83	29.39	30.09	39.14	12.78	31.03	25.97	18.04	19.97	28.04	27.32	29.86	26.02	24.92
6647	SOD1	36.6	38.77	50.41	58.7	30.06	23.59	25.43	16.79	19.5	16.05	35.56	24.83	34.23	40.24	18.24	15.98	17.16	34.41	42.82	35.88	32.45	41.74	40.22	36.78	35.76	27.75	18.56	64.68	43.31	32.17	55.88	37.85	52.27	32.49	38.67	36.06	36.34
973	CD79A	29.41	39.53	163.81	81.96	68.32	64.14	22.98	81.53	26.36	26.34	83.02	60.3	131.97	130.32	34.64	28.29	40.81	29.9	53.25	47.3	38.61	24.7	55.87	93.95	60.37	52.97	31.64	32.88	30.03	71.5	89.76	31.83	68.97	14.04	62.66	60.84	65.54
55625	ZDHHC7	30.03	29.46	29.48	35.39	21.03	22.81	21.93	15.44	22.65	28.27	28.39	25.88	29.58	29.14	15.47	15.42	11.87	30.21	30.75	32.05	27.81	28.5	26.15	26.86	25.08	22.02	23.41	26.35	25.89	17.68	32.81	43.44	24.14	24.65	28.34	35.76	28.84
392	ARHGAP1	29.99	28.51	25.72	33.65	18.52	21.71	24.55	18.03	22.59	26.13	26.34	26.29	32.4	25.56	16.56	15.85	17.85	30.89	30.28	37.62	35.84	32.37	32.77	31.19	31.65	30.61	27.58	36.52	27.47	30.13	37.99	34.16	31.89	29.87	30.24	34.29	28.14
84166	NLRC5	41.94	32.47	36.09	67.19	17.9	21.78	27.35	22.67	22.57	17.19	39.29	32.13	38.15	31.02	19.78	17.27	15.01	38.74	36.41	37.29	39.49	48.41	38.17	36.87	39.65	22.15	27.01	68.64	32.48	35.42	78.3	56.68	46.69	36.7	34.02	29.62	29.62
10945	KDELR1	30.33	29.19	30.94	23.74	17.71	15.43	13.53	11.87	12.1	17.72	15.12	18.59	19.86	18.58	10.11	10.67	11.43	28.35	24.91	31.41	30.63	28.69	30.8	25.85	27.16	26.18	19.45	26.14	29.95	30.54	24.83	22.03	27.44	30.76	29.07	33.98	28.43
51274	KLF3	27.38	23.98	23.8	22.77	7.02	15.42	17.72	10.22	13.65	17.31	17.95	13.34	21.12	15.49	12.3	9.06	3.91	21.94	27.63	25.37	29.78	27.9	22.27	27.52	33.01	17.51	24.4	23.31	28.02	25.81	29.02	32.06	31.5	26.95	28.25	23.91	23.43
1979	EIF4EBP2	32.8	29.42	26.5	23.87	16.59	19.7	20.37	13.57	16.01	20.84	18.32	17.63	21.64	19.87	14.09	14.01	10.12	31.48	31.31	31.3	30.11	32.47	29.11	27.15	29.48	23.77	27.34	23.81	31.48	26.61	26.26	25.58	29.6	29.53	33.07	31.53	28.6
8459	TPST2	32.98	26.09	20.79	39.03	25.28	25.6	27.64	17.97	22.27	23.95	31.07	25.4	38.71	28.19	22.5	17.38	18.72	29.2	20.14	29.2	27.82	33.11	34.67	29.43	29.35	33.04	19.65	55.2	33.78	29.18	48.51	45.52	29.42	33.03	32.05	24.68	27.47
51433	ANAPC5	35.54	31.56	34.38	46.24	22.08	20.87	18.76	12.57	14.46	15.21	25.72	19.27	28.06	25.8	12.69	11.94	12.12	29.29	31.98	33.67	29.26	37.25	34.5	33.68	31.57	25.69	18.12	53.18	37.24	30.11	43.95	35.18	35.21	35.93	34.43	29.1	35.88
9967	THRAP3	25.64	29.04	36.98	33.06	15.54	21.36	23.41	13.82	16.21	21.53	21.9	19.37	24.09	20.71	13.6	11.25	8.86	28.41	34.6	33.57	35.39	34.55	32.15	32.82	33.67	18.76	24.5	28.69	32.57	30.03	34.73	27.88	36.55	27.96	34.53	30.31	34.08
1453	CSNK1D	32.4	24.97	33.23	45.44	25.64	32.58	35.95	23.52	33.98	43.86	42.23	37.77	52.44	38.68	27.21	22.7	20.78	25.33	25.29	27.8	32.65	32.54	29.12	27.29	26.46	27.74	32.96	44.75	23.78	27.08	45.97	44.8	28.98	27.38	28.31	27.65	25.54
5515	PPP2CA	28.97	31.91	32.95	31.49	23.26	22.62	22.34	12.14	18.72	22.88	26.47	19.53	28.27	27.97	16.36	14.87	10.48	32.31	33.49	28.15	27.05	29.81	32.08	30.43	31.14	27.58	32.13	27.39	34.08	26.21	29.15	28.42	31.94	29.61	33.07	32.36	30.06
7171	TPM4	47.79	61.22	47.84	73.56	29.49	37.74	45.03	29.36	41.57	42	39.96	42.16	60.34	63.94	35.17	29.36	23.19	67.08	52.08	47.64	60.11	35.94	39.37	50.89	44.96	30.54	31.89	73.66	60.18	35.64	77.74	71.73	42.88	42.74	53.08	37.23	39.94
116496	FAM129A	19.72	29.09	20.02	21.71	31.1	51.8	68.05	32.59	41.78	59.96	34.26	52.11	94.32	35.07	36.69	29.19	20.36	24.65	23.43	15.71	32.79	22.59	26.06	33.61	22.61	60.01	135.29	11.1	27.92	17.54	18.75	41.59	17.47	16.29	22.27	27.51	24.83
3119	HLA-DQB1	38.84	27.64	156.76	90.06	40.89	102.9	19.11	35.87	32.62	42.6	54.61	116.27	103.48	53.9	28.48	22.39	39.43	112.51	187.68	95.68	62.78	29.42	25.3	90.73	55.9	31.47	53.41	48.43	27.08	49.94	150.55	29.95	41.61	101.69	98.16	65.81	116.93
4600	MX2	23.15	31.52	37.1	30.66	49.71	52.22	75.71	38.12	46.04	51.16	43.6	114.17	55.2	49.32	33.84	33.47	32.85	32.42	50.34	30.19	39.09	24.53	25.22	29.02	43.84	43.33	81.68	22.51	36.72	22.86	37.09	45.18	35.04	38.25	28.35	29.93	22.95
9219	MTA2	29.36	29.2	37.12	46.9	20.46	22.72	17.9	16.33	13.46	15.94	24.1	21.74	30.65	29.89	14.26	13.48	13.61	29.2	32.96	35.97	37.56	39.98	37.64	34.8	33.51	25.94	18.24	47.85	30.68	35.02	47.42	34.46	39.28	37.55	36.54	34.48	34.79
1388	ATF6B	32.76	32.83	35.09	52.94	25.63	30.6	26.67	22.53	27.27	30.66	34.1	37.71	42.33	39.63	21.99	21.6	21.03	37.33	34.21	33.84	35.97	35.16	33.52	32.34	29.17	26.47	25.72	50.04	30.38	36.14	53.16	44.36	32.54	37.45	26.49	33.44	33.45
10236	HNRNPR	36.17	36.05	38.34	37.1	12.24	16.3	16.63	10.14	12.25	12.96	19.28	16.05	22.64	20.11	10.89	11.25	5.77	45.33	43.71	38.85	36.67	43.68	35.35	34.6	42.24	20.41	23.63	37.26	38.79	38.18	37.89	31.21	39.61	44.98	39.12	36.75	36.92
7409	VAV1	27.7	28.92	30.97	41.01	40.58	38.9	45.51	25.68	37.09	43.18	43.67	42.75	54.11	41.8	29.16	24.41	25.19	28.46	29.42	30.21	29.88	29.96	27.33	25.03	28.53	34.09	39.82	36.59	27.39	22.01	40.52	50	30.04	27.6	29.4	27.75	25.41
9314	KLF4	20.5	22.07	27.46	41.49	5.5	7.89	5.73	6.46	6.8	8.11	5.22	6.02	9.2	7.41	4.26	4.06	2.85	39.96	77.57	19.76	15.14	18	16.11	17.48	21.94	77.15	74.57	17.76	19.11	6.81	20.84	77.5	11.65	29.4	28.15	31.19	18.07
5045	FURIN	33.33	27.41	25.13	31.8	28.98	43.67	43.44	36.99	45.45	53.98	45.22	52.15	62.98	43.63	42.81	38.14	26.19	28.5	21.76	25.95	26.84	25.12	22.33	23.13	22.26	37.44	44.15	37.37	23.43	19.11	30.86	43.6	22.36	26.72	27.84	27.29	22.03
8148	TAF15	32.53	32.04	34.65	59.28	26.87	28.62	25.11	19.93	20.95	26.9	25.48	29.59	41.07	37.17	17.9	16.61	19.53	35.32	37.31	32.99	34.69	38.36	34.44	31.24	32.59	24.19	22.41	61.9	30.67	26.87	60.84	45.86	33.97	33.7	28.88	32.82	33.45
2812	GP1BB	79.62	75.72	27.99	61.74	23.31	23.13	58.24	49.74	60.78	39.65	19.78	19.54	37.02	32.04	48.82	30.91	65.36	52.17	17.77	51.85	49.32	21.96	29.75	87.52	40.5	39.41	25.15	107.14	39.66	37.73	63.09	53.65	30.16	69.42	104.16	28.03	34.82
1889	ECE1	26.85	27.65	23.81	29.79	28.27	34.33	49.59	24.18	32.67	49.94	41.17	47.6	54.23	32.92	26.16	18.72	28.86	19.82	23.52	23.2	28.68	20.78	17.41	23.07	19.37	42.91	56.53	20.58	26.24	15.01	25.98	40.78	20.75	21.33	23.68	21.33	17.91
2683	B4GALT1	33.52	29.16	28.57	27.35	17.43	19.15	22.34	16.47	19.98	25.41	27.03	23.02	30.67	28.59	19.5	17.77	11.01	25.61	29.28	32.45	33.82	30.73	28.29	33.3	29.37	24.13	29.4	30.05	25.89	27.85	33.42	34.02	35.08	28.99	32.64	30.24	27.64
113791	PIK3IP1	45.37	58.17	49.25	72.22	30.26	36.98	38.3	29.05	27.99	34.3	78.09	38.83	62.71	80.29	26.54	23.37	26.56	32.12	31.06	40.62	36.45	30.65	39.02	55.47	36.69	20.9	26.77	85.97	35.57	46.35	82.29	57.53	73.84	39.32	39.7	39.1	40.75
9167	COX7A2L	29.68	27.56	28.49	38.97	23.9	18.02	15.14	8.9	12.12	18.9	26.82	16.35	27.28	26.97	11.55	10.51	8.63	28.91	28.91	26.96	23.17	30.03	24.1	24.48	23.83	28.03	22.64	45.05	34.8	25.92	33.44	34.34	29.84	26.92	28.71	24.43	26.41
10960	LMAN2	27.58	24	33.14	49.96	48.64	46.85	42.89	26.75	42.26	42.94	53.94	52.19	51.96	53.57	36.37	20.98	29.72	24.79	19.72	29.73	33.95	29.57	31.14	28.63	26.58	28.12	22.36	52.11	20.92	21.85	52.71	50.87	37.01	25.16	25.23	28.53	30.69
51699	VPS29	29.16	30.16	31.87	31.98	13.06	12.59	13.98	6.03	11.35	11.09	19.46	11.94	13.11	15.39	7.71	6.4	4.13	34.39	33.58	31.05	25.82	35.66	32.63	30.94	34.39	22.9	28.77	38.73	31.69	31.26	31.5	29.69	40.04	31.77	32.43	36.29	33.52
26065	LSM14A	32.67	35.45	32.21	32.47	11.89	14.55	16.89	9.38	13.27	13.96	17.34	11.62	21.2	18	10.99	9.74	5.51	35.6	33.54	35.52	36.62	37.13	37.1	36.15	38.7	25.31	27.67	28.85	35.17	35.68	32.62	26.12	35.48	42.68	34.43	32.93	37.79
9181	ARHGEF2	20.07	25.81	34.77	38.92	32.56	39.86	41.72	26.5	33.14	42.32	35.21	40.39	48.95	41.97	28.15	23.69	21.2	26.38	31.44	29.23	34.6	32.17	26.45	32.15	32.58	23.32	29.72	29.29	26.25	23.06	37.25	47.47	24.07	23.42	34.42	32.47	29.43
64174	DPEP2	21.53	22.53	24.74	33.77	72.54	52.99	57.16	35.57	55.82	77.22	84.63	77.33	73.8	70.14	50.57	43.41	50.23	18.78	21.83	22.49	26.95	21.06	21.72	29.71	20.97	55.55	62.35	34.39	18.17	21.97	29.17	58.37	20.63	14.09	19.5	29.63	21.88
2971	GTF3A	24.07	30.22	37.13	21.93	14.45	16.76	10.64	5.34	8.89	0	20.77	7.75	11.21	23.25	11.74	7	6.93	26.21	23.59	24.39	23.75	25.91	28.2	29.86	28.01	20.62	16.65	22.38	35.96	25.75	22.65	18	36.13	25.97	23.1	23.95	15.46
54461	FBXW5	31.17	28.4	29.26	69.18	43.86	35.22	31.66	25.16	34.86	35.58	53.77	41.07	47.5	55.87	30.46	27.08	33.83	29.28	22.47	33.79	32.23	36.83	36.59	33.61	31.57	29.89	19.56	78.69	32.06	31.16	76.81	53.72	33.53	34.3	28.94	29.9	30.27
124446	TMEM219	36.1	35.19	34.14	52.31	41.19	29.71	26.85	22.85	33.2	34.85	37.26	41.4	40.23	51.67	22.49	20.7	29.81	29.98	26.66	31.19	25.21	29.3	27.6	32.56	23.58	34.82	19.56	56.21	31.83	24.31	48.63	38.55	25.51	32.31	29.26	30.62	27.9
9123	SLC16A3	20.57	26.14	25.1	49.72	80.58	103.96	106.91	53.34	93.16	115.47	88.97	114.63	113.36	85.76	76.74	53.2	72.48	16.61	24.75	20.84	22.51	20.22	19.1	18.18	18.11	46.41	50.2	39.43	23.19	10.7	44.21	91.72	15.09	15.13	17.48	24.03	16.49
4057	LTF	39.23	59.68	14.1	22.12	26.32	14.04	2.53	1.62	3	37.29	0.64	4.07	3.89	4.32	2.89	18.07	1.71	15.6	33.55	9.42	9.24	17.12	14.45	5.63	13.56	72.24	99.12	1.55	19.37	16.42	29.75	14.94	8.28	36.7	13.49	221.31	17.48
57092	PCNP	30.75	32.74	30.6	28.63	7.02	10.01	11.54	7.15	8.87	9.65	22.13	10.99	15.93	18.99	8.14	7.22	3.17	28.53	32.47	29.31	28.63	35.21	33.63	31.15	31.86	22.53	27.77	28.01	45.03	28.67	29.11	25.63	40.21	34.58	38.71	28.64	32.03
56829	ZC3HAV1	33.94	31.38	31.72	32.27	8.59	10.49	13.75	9.65	7.74	10.82	18.35	14.59	13.84	13.87	6.49	7.49	3.61	36.07	36.26	37.45	41.64	40.63	39.4	37.07	36.94	34.26	38.88	26.26	36.88	40.32	30.3	26.12	40.75	40.41	36.9	35.34	35.86
388325	SCIMP	22.73	31.25	33.81	24	15.67	16.39	14.05	9.8	12.55	16.31	12.91	17.05	18.53	17.19	8.32	8.78	6.61	33.94	45.88	29.46	27.35	30.69	24.28	28.17	33.94	23.01	19.07	20.79	24.13	16.66	26.6	30.35	27.65	27.59	36.22	42.17	27.69
11177	BAZ1A	22.34	25.68	21.39	16.01	5.95	11.83	17.31	7.57	9.2	10.76	16.41	10.3	12.9	11.65	7.14	6.77	3.11	23.16	32.54	22.21	25.24	23.23	24.05	22.55	22.22	37.27	58.51	13.23	27.9	21.02	16.24	22.91	25.57	24.65	26.41	26.52	22.03
4775	NFATC3	28.86	21.69	20.85	20.3	4.59	9.71	11.21	6.45	7.61	7.12	7.83	6.64	10.14	8.38	5.91	5.24	2.84	24.32	21.58	29.2	32.51	37.04	30.16	26.85	31.21	19.69	18.21	22.8	28.28	33.54	23.86	17.37	35.71	31.84	28.98	24.09	28.64
114785	MBD6	26.51	31.63	34.26	24.59	17.39	23.28	29.45	22.63	29.74	32.19	39.32	29.21	48.72	34.41	24.97	18.18	18.48	32.45	33.6	35.06	40.34	31.17	27.5	34.51	26.97	43.6	67.41	24.43	21.78	28.5	25.84	33	24.37	29.95	28.69	33.54	26.99
7867	MAPKAPK3	35.09	40.48	30.25	43.35	42.88	36.82	41.43	26.95	40.07	45.89	39.18	40.92	39.76	48.06	29.41	30.12	31.18	38.2	37.15	33.2	30.42	27.43	26.96	28.66	31.33	33.65	32.29	35.79	31.3	19.77	36.17	55.59	23.58	31.12	27.27	36.83	30.04
23385	NCSTN	30.54	37.47	34.7	30.18	18.03	20.28	22.62	15.95	22.67	24.53	25.45	28.88	42.52	25.25	16.53	14.51	10.68	36.43	32.06	32.84	33.21	29.14	26.76	30.14	30.32	23.75	32.41	24.74	29.71	24.36	29.2	34.98	27.93	31.17	27.87	36.98	28.26
11345	GABARAPL2	23.22	28.61	24.15	41.76	54.03	46.86	50.13	20.77	40.94	42.24	45.98	35.08	47.77	45.66	29.4	26.44	19.6	22.41	25.8	22.33	23.02	21.94	26.5	25.64	22.98	28.54	40.07	34.55	36.44	16.28	38.07	46.33	29.27	20.53	32	19.74	23.12
25912	C1orf43	25.63	32.48	31.8	37.26	32.51	28.94	24.89	12.17	21.65	25.33	33.69	24.95	30.47	31.72	17.6	16.29	13.82	29.02	31.45	28.09	29.54	27.8	28.47	29.96	29.84	26.59	24.93	39.62	33.79	22.55	38.12	39.06	32.5	25.59	28.32	32.46	32.01
29123	ANKRD11	36.02	29.65	25.06	26.51	7.14	11.65	10.84	7.59	8.84	10.74	13.62	9.06	14.82	13.94	7.98	7.19	5.33	31.67	25.46	35.9	33.16	34.59	35.99	29.89	31.34	34.86	27.39	25.27	26.02	31.14	28.39	29.44	33.98	34.1	28.62	31.14	28.98
55122	AKIRIN2	31.8	33.07	29.68	25.11	15.75	20.04	24.98	14.67	23.02	25.97	20.9	23.58	25.57	20.58	16.43	15.79	12.2	32.52	29.89	25.78	26.24	26.19	25.66	24.54	29.83	27.96	37.56	22.72	27	19.69	23.83	45.31	20.89	34.29	29.26	30.63	25.61
8887	TAX1BP1	28.77	34.46	28.67	24.97	12.37	12.78	17.79	5.39	9.18	8.77	16.06	8.84	10.5	11.99	6.44	5.63	3.16	33.51	34.38	27	26.96	30.83	28.88	26.19	27.85	30.17	39.22	23.21	35.19	23.93	23.54	26.18	29.37	29.73	30.59	28.16	25.54
3920	LAMP2	26.04	32.7	21.57	25.08	29.81	33.53	40.03	20.52	41.02	48.52	46.29	38.16	46.81	38.15	29.2	22.57	15.7	28.69	29.43	21.44	27.14	22.75	21.16	24.33	23.12	26.89	51.59	16.56	31.7	17.88	24.04	45.34	20.75	23.49	28.27	29.89	23.3
84833	USMG5	36.21	36.53	43.12	41	23.47	14.13	12.73	7.18	13.41	8.16	25.71	12.07	14.85	19.07	13.88	7.37	5.37	23.72	27.51	28.91	31.49	32.23	48.15	29.36	34.92	33.81	22.41	43.51	30.45	28.03	38.71	32.12	42.91	42.86	26.87	32.69	44.44
57062	DDX24	31.16	27.87	37.54	36.98	20.36	22.56	19.45	15.7	13.59	15.8	20.14	18	28.07	27.64	11.59	11.45	11.44	26.61	33.83	34.28	33.61	36.63	36.23	33.18	32.81	20.21	15.62	39.97	33.84	32.97	41.43	26.78	39.12	33.47	29.5	29.35	32.89
200186	CRTC2	36.94	31.67	36.1	34.21	20.1	22.03	20.68	16.33	21.75	26.67	28.68	25.12	32.98	27.64	21.44	15.43	18.43	34.7	32.69	34.3	33.9	31.99	33.18	29.3	29.23	35.35	38.56	34.44	25.87	32.13	32.69	34.18	30.31	33.76	26.93	33.09	31.02
217	ALDH2	33.79	44.95	28.74	36.53	34.25	26.83	22.68	18.04	24.51	41.16	15.3	34.51	28.84	34.85	17.38	19.61	15.14	38.08	31.46	30.48	31.21	27.39	23.21	23.17	28.15	25.83	27.84	27.24	28.8	11.54	35.47	44.3	16.4	27.85	27.96	36.19	29.41
64218	SEMA4A	27.66	32.12	25.46	21.56	29.89	26.81	33.16	13.84	31.19	33.5	24.07	38.47	38.73	25.88	23.39	15.79	17.96	28.19	29.82	20.84	25.92	19.43	20.09	22.76	23.12	40.62	67.94	14.21	25.83	11.31	19.3	32.81	14.24	24.15	18.77	30.61	21.06
83937	RASSF4	30.01	24.91	31.31	31.94	18.16	14.09	12.97	7.91	11.56	17.37	15.38	16.15	15.03	19.23	9.2	12.75	6.12	32.06	47.46	32.26	35.82	36.16	23.01	20.87	24.81	18.57	18.51	39.33	22.22	25.56	30.59	34.61	18.78	30.67	30.43	46.45	28.43
9910	RABGAP1L	26.54	26.5	23.78	20.34	9.07	11.62	10.68	8.36	9.27	11.21	14.98	9.77	13	12.27	8.02	6.66	4.25	27.91	32.43	28.44	33.52	31.83	27.11	30.32	35.52	25.99	24.51	25.25	30.81	22.67	30.19	23.64	26.61	33.7	34.47	22.77	28.69
64747	MFSD1	29.81	36.07	26.82	27.99	21.04	18.9	25.73	10.94	21.59	20.51	18.02	17.72	20.34	23.83	13.49	14.17	7.47	33.67	30.94	25.38	25.21	23.59	19.14	28.31	24	17.16	19.48	29.83	32.38	15.79	30.32	34.25	21.47	26.13	41.02	27.78	26.06
25801	GCA	19.72	38.73	19.09	26.55	58.35	55.51	105.05	36.26	66.84	95.64	79.51	75.94	91.17	71.41	51.72	44.49	20.44	18.31	27.76	11.69	20.95	13.47	19.61	22.93	16.21	38.39	87.84	13.21	35.36	11.21	20.5	66.23	14.79	14.54	19.41	30.71	21.57
5062	PAK2	27.63	31.95	23.37	24.04	13.5	21.04	24.32	12.82	18.93	25.2	17	20.26	26.79	19.09	15.98	13.15	8.21	32.63	33.85	26.75	31.53	27.34	27.11	28.72	29.32	29.37	46.68	19.88	30.04	22.29	21.45	29.32	25.35	30.19	30.66	31.01	27.56
23031	MAST3	25.87	20.6	19.67	25.86	23.27	24.98	27.68	17.66	31.22	35.04	35.22	28.79	37.69	28.77	23	18.91	18.33	24.57	21.03	24.25	31.05	27.48	24.98	21.32	23.58	38.94	44.82	27.98	18.65	21.12	26.41	38.18	21.82	23.42	23.66	22.69	23.01
6228	RPS23	31.92	40.1	40.38	80.8	29.12	23.4	24.72	15.29	21.8	12.39	41.62	20.21	32.31	39.22	14.58	11.71	15.48	28.92	27.12	32.09	30.32	32.07	35.02	33.08	31.12	23.24	15.94	80.12	35.73	28.21	67.63	49.43	44.11	26.23	32.85	26.33	34.86
4939	OAS2	25.41	31.59	47.87	41.56	12.8	16.07	20.18	18.19	15.95	13.08	19.4	64.35	17.72	29.38	10.39	11.98	9.68	40.92	65.54	40.94	43.99	42.45	34.25	40.88	59.32	14.55	15.87	31.53	42.46	31.2	56.82	24.29	62.53	56.38	42.83	36.4	31.22
8761	PABPC4	31.4	32.61	32.46	37.14	18.75	18.99	15.97	11.45	14.56	18.21	25.09	19.46	22.63	25.89	12.11	12.51	12.19	33.31	33.83	39.68	30.35	30.63	33.34	33.34	33.09	23.68	20.57	32.46	33.79	29.33	32.73	27.93	36.98	28.83	30.3	35.24	32.89
10370	CITED2	31.42	25.73	37.96	33.71	10.84	17.22	13.71	12.14	13.52	17.78	17.39	15.77	24.46	20.39	13.17	10.97	8.25	25.38	36.34	30.37	30.35	35.18	34.64	36.21	28.75	26.35	23.01	28.72	29.17	33.2	38.41	40.41	31.48	34.02	35.23	41.54	38.7
10019	SH2B3	22.28	25.11	22.77	30.18	12.26	18.46	21.74	12.13	15.79	19.4	18.43	17.86	22.14	18.51	14.31	10.56	8.8	27.93	37.64	32.15	29.64	28.08	24.06	26.22	29.51	23.28	28.71	22.95	25.68	18.59	29.38	36.1	23.92	29.97	32.84	31.17	25.29
8303	SNN	35.2	37.52	33.27	39.4	38	39.01	47.87	26.37	49.81	47.2	38.21	41.62	45.38	36.49	35.11	30.28	29.08	33.12	27.81	27.43	32.12	20.44	22.99	36.1	26.84	27.96	41.16	26.83	41.11	24.69	32.25	43.77	26.08	29.7	45.42	25.1	26.35
23225	NUP210	33.71	27.38	32.69	51.95	11.22	14.76	14.87	12.58	11.34	14.22	23.92	16.47	24.79	22.02	11.22	9.56	9.63	32.8	30.38	38.34	33.43	37.42	34.17	31.01	33.81	17.5	14.09	57.23	27.79	34.84	63.31	45.43	39.5	34.97	32.51	30.97	33.39
25796	PGLS	34.11	34.64	39.22	48.67	50.27	39.01	38.25	22.81	45.49	47.6	47.23	48.53	53.23	49.14	31.79	25.51	36.64	31	32.9	35.33	28.88	33.56	35.51	28.47	29.27	43.57	30.93	55.97	38.32	27.3	49.63	54.31	28.92	30.98	25.87	31.96	26.37
7295	TXN	26.61	35.69	31.95	28.04	32.75	15.9	33.96	9.01	23.55	20.11	20.3	21.9	20.32	20.04	14.95	11.01	8.58	28.38	28.39	21.41	18.25	25.54	26.13	20.79	22.85	41.38	69.97	31.21	29.79	17.49	29	40.85	23.07	24.9	18.87	24.91	23.85
2867	FFAR2	18.22	10.95	10.62	17.19	78.9	100.31	136.99	63.26	95.79	73.63	112.61	144.61	141.27	97.24	69.14	41.12	51.96	9.87	21.46	5.67	18.14	6.47	10.89	16.5	10.38	113.14	122.62	5.84	20.24	8.43	13.13	50.21	11.02	10.63	11.93	16.37	8.6
85236	HIST1H2BK	36.39	32.68	31.28	24.06	37.56	30.81	43.03	20.66	45.64	39.59	18.6	23.28	30.54	25.81	26.38	26.14	52.25	28.76	19.28	26.47	29.38	26.65	30.17	42.18	29.96	40.68	36.46	28.19	38.76	27.92	19.89	46.75	24.66	38.57	46.18	17.15	22.22
54460	MRPS21	25.15	30.67	38.15	40.61	16.86	11.95	10.9	6.81	8.16	6.26	20.93	9.13	13.21	14.61	8.22	5.63	7.44	27.21	31.49	28.49	26.12	29.16	32.55	29.64	30.87	19.46	18.13	59.98	31.93	24.53	42.04	29.92	35.06	24.81	25.68	31.02	32.08
2931	GSK3A	27.14	28.05	33.83	33.39	32.44	28.88	28.17	20.69	29.27	32.42	23.46	32.76	34.61	33.5	26.54	21.82	25.59	25.38	29.18	28.66	30.75	30.18	29.35	25.93	25.66	35.45	28.2	28.87	26.82	28.13	28.37	34.14	27.87	25.61	26.96	26.57	27.19
10943	MSL3	25.23	34.84	36.68	35.75	19.62	17.79	25.22	10.12	13.17	16.23	29.65	16.83	28.15	24.82	10.06	9.24	8.01	31.16	33.18	30.27	28.38	28.84	29.71	36.48	33.22	24.91	32.12	32.43	31.11	28.76	37.6	35.15	35.87	28.96	31.22	32.54	30.06
7533	YWHAH	29.4	29.91	31.16	38.18	20.45	22.13	21.46	15.78	20.58	24.13	15.13	21.46	26.6	26.17	15.52	17.7	11.94	29.87	32.87	31.3	33.39	31.48	33.81	36.01	28.41	27.59	24.71	30.83	44.21	28.09	36.01	32.98	27.11	27.29	48.35	31.87	28.86
3674	ITGA2B	56.11	63.82	17.34	25.06	6.21	6.38	9.15	8.28	7.88	6.67	1.79	2.76	11.65	5.36	5.94	6.18	10.03	65.12	18.69	38.35	37.81	22.48	21	66.35	34.55	35.02	23.28	32.91	38.2	25.95	19.85	19.75	34.19	55.75	110.5	17.08	27.97
100529063	BCL2L2-PABPN1	38.23	33.76	34.09	20.08	10.95	12.6	8.36	5.01	4.04	8.86	12.79	9.3	11.82	13.46	6.43	6.81	2.11	28.94	27.05	33.86	31.09	33.65	32.66	32.55	28.63	33.39	25.82	25.48	28.58	36.56	20.25	14.57	29.84	33.37	28.67	34.15	30.53
162466	PHOSPHO1	12.85	6.86	15.19	14.57	132.11	128.54	136.09	125.16	136.44	174.25	96.49	120.56	108.21	109.07	157.93	137.42	140.1	7.75	9.23	4.76	19.99	6.44	9.4	14.65	7.33	69.6	90	11.16	14.1	9.42	8.87	54.92	7.33	3.53	10.35	7.76	5.34
369	ARAF	33.26	30.48	34.09	35.91	25.63	22.13	21	19.14	22.52	24.93	33.78	28.58	34.19	33.49	20.5	16.57	19.21	27.78	26.32	31.63	30.02	32.48	28.57	27.6	29.85	30.53	24.36	34.8	25.1	30.49	35.67	28.61	33.08	30.43	28	31.74	28.45
10972	TMED10	27.98	28.27	22.97	29.54	14.72	17.35	15.63	10.2	12.66	13.76	23.17	15.91	22.61	24.02	10.74	9.6	5.46	24.47	29.48	30.07	32.16	34.48	36.31	30.31	35.2	11.87	11.94	28.22	34.9	29.62	29.99	26.21	37.77	29.4	34.93	30.48	29.88
23344	ESYT1	30.31	27.08	38.04	58.75	19.47	26.81	22.26	21.72	19.09	19.29	29.65	24.25	37.26	35.66	15.94	13.44	15.84	29.32	32.33	37.44	40.59	45.92	41.02	39.85	40.78	18.11	14.4	51.73	33.76	33.06	58.69	37.9	49.86	34.2	34.98	34.51	38.48
29117	BRD7	29.09	24.54	26.02	23.37	10.02	11.79	11.23	6	7.56	7.86	11.24	8.89	15.26	15.17	7.57	6.23	5.37	27.28	35.56	23.93	21.13	28.9	24.14	27.1	25.5	19.25	15.27	17.93	28.37	25.38	19.23	19.45	25.46	33.35	28.42	26.13	28.04
6643	SNX2	24.06	44.07	46.01	40.07	21.06	18.31	18.51	8.8	12.42	10.69	19.33	13.84	15.84	15.18	7.81	6.44	5.01	37.98	44.9	32.01	29.39	30.33	27.56	33.52	35.16	20.22	26.82	25.97	29.28	20.14	39.7	33.27	30.47	32.79	36.31	39.23	33.66
112616	CMTM7	32.62	34.48	38.23	30.67	24.67	19.62	21.2	16.26	21.3	25.23	28.38	29.78	30.07	34.55	17.51	15.34	15.54	28.02	30.77	30.4	26.23	24.24	28.84	29.21	29.84	28.42	18.93	30.02	28.21	26.03	36.03	29.27	26.03	27.62	26.78	32.48	24.21
3718	JAK3	31.55	38.32	30.98	45.46	29.34	33.55	41.11	29.38	29.13	34.72	62.98	37.78	64.85	41.32	25.24	26.53	23.39	29.26	31.71	31.02	31.61	37.17	41.07	34.15	29.64	42.64	56.1	41.2	27.91	30.11	59.22	39.29	39.56	28.98	32.39	35.61	35.21
5436	POLR2G	25.08	35.46	33.54	39.18	33.29	23.42	19.72	14.69	16.6	19.95	34.22	26.14	29.89	31.32	15.57	13.85	15.52	27.32	26.97	27.38	22.57	28.11	28.68	24.38	24.76	22.1	20.07	48.9	26.96	29.64	36.86	32.59	30.67	29.08	29.11	24.65	25.72
51187	RSL24D1	32.62	41.1	31.9	36	8.79	6.92	8.25	1.97	4.39	4.7	15.18	4.48	8.8	10.41	3.12	3.77	1.26	31.53	35.27	28.18	27.2	30.96	28.67	27.53	30.73	18.61	20.97	35.44	39.37	25.47	32.27	26.09	32.25	32.39	32.49	36.09	31.26
9997	SCO2	32.66	21.47	27.01	36.72	22.3	23.79	31.4	15.38	28.36	19.74	39.36	43.77	22.75	36.58	17.84	13.86	27.99	28.29	50.1	25.64	20.84	20.15	14.39	17.51	23.52	24.3	24.05	65.61	18.82	10.89	66.4	58.61	27.23	37.31	21.72	24.93	13.94
7916	PRRC2A	33.51	32.12	37.27	45.36	21.86	30.54	29.22	24.79	28.35	36.76	26.9	33.72	47.52	36.57	25.22	20.01	20.94	35.17	32.5	38.29	40.84	39.44	34.96	36.99	35.37	28.14	35.81	34.58	28.76	30.87	47.11	42.37	34.87	34.66	30.95	36.71	33.58
4729	NDUFV2	34.8	32.5	33.71	32.76	20.21	12.86	11.94	9.93	11.16	12.31	18.9	16.79	19.75	21.38	10.17	8.43	10.31	28.76	32.96	27.02	25.29	28.06	29.27	25.59	33.56	20.02	19.52	32.38	32.47	22.92	28.36	23.97	29.38	32.59	27.3	26.52	33.56
8079	MLF2	30.54	32.91	33.43	38.88	52.2	44.72	48.8	28.86	45.13	52.41	42.14	53.1	57.48	51.94	43.61	35.25	38.81	29.53	25.95	24.1	25.78	27.05	28.37	22.26	21.04	44.95	49.65	36.86	31.25	21.22	36.16	44.56	28.29	25	22.1	29.32	28.72
10291	SF3A1	27.79	30.02	33.81	28.34	16.26	21.94	20.29	16.96	19.2	24.12	17.14	22.85	28.9	24.52	14.93	13.23	11.54	33.41	32.2	33.74	35.17	32.75	30.44	32.17	31.24	28.54	30.03	26.31	26.77	30.76	29.69	28.71	32.96	29.72	28.85	30.32	30.15
100049587	SIGLEC14	27.06	18.67	0.27	43.42	13.18	15.74	46.67	15.63	0.34	23.37	0.97	0.39	21.77	49.61	14.05	0.08	29.25	15.59	17.35	28.9	18.17	12.88	0.6	14.79	13.99	18.3	0.65	9.08	14.13	7.15	15.06	20.74	0.46	0.51	13.33	0.12	0.3
10567	RABAC1	32.02	32.1	30.19	57.33	69.46	47.95	55.98	36.54	49.86	56.65	63.91	60.77	69.84	75.7	41.66	39.48	39.12	21.21	18.99	27.7	28.41	28.6	33.14	29.22	26.54	34.87	31.64	66.39	24.89	22.09	64.82	55.18	25.14	26.34	23.96	24.57	29.6
23190	UBXN4	27.71	23.52	22.16	24.8	4.94	10	10.18	6	7.79	9.15	13.37	8.67	12.57	10.66	7.32	4.54	2.15	25.5	30.89	27.31	27.36	29.67	30.74	25.83	27.17	29.26	32.89	21.41	29.95	27.05	26.06	26.12	31.4	25.65	28.83	32.19	27.42
23360	FNBP4	25.34	27.41	42.48	41.28	2.98	7.16	6.4	6.23	5.97	5.59	14.8	6.92	12.49	11.4	4.94	4.38	1.7	28.46	32.85	32.28	33.3	32.67	32.49	32.14	33.17	22.36	17.29	29.96	28.47	35.25	36.37	25.52	42.99	25.99	34.61	33.44	35.21
5272	SERPINB9	28.71	23.29	21.18	24.29	7.14	7.95	10.75	8.18	7.43	7.51	16.14	12.94	19.81	15.96	7.13	7.03	4.03	24.72	25.61	30.6	34.69	38.49	34.28	25.59	35.32	15.02	18.63	29.82	33.72	33.1	31.31	17.83	34.52	31.43	28.72	21.91	29.78
5534	PPP3R1	24.48	30.13	20.55	18.76	14.17	18.24	20.9	10.14	15.35	18.37	16.83	17.56	20.67	20.68	14.03	11.4	6.61	26.06	27.63	22.1	27.71	26.51	26.42	28.62	27.39	22.13	36.72	17.32	28.94	19.22	20.26	23.49	26.02	27.97	31.26	26.59	22.17
3660	IRF2	24.3	34.34	34.81	29.54	29.19	35.23	42.74	23.69	33.89	39.57	35.97	44.2	42.37	39.11	26.78	23.11	16.73	26.8	36.18	26.65	33.85	29.99	28.68	32.07	30.5	17.89	29.8	22.29	31.3	27.04	29.39	35.62	30.96	28.07	34.59	29.39	30.09
9100	USP10	21.81	19.89	26.4	21.71	31.23	17.16	19.76	10.45	28.87	9.27	25.18	19.49	30.33	26.01	16.75	18.7	14.22	17.28	23.89	22.53	23.21	23.96	28.79	27.15	20.96	23.48	60.98	17.55	29.35	22.3	20.12	34.47	26.24	17.27	25.55	26.43	24.49
58475	MS4A7	16.36	26.32	22.43	24.36	10.05	8.98	12.11	5.77	10.13	7.69	15.01	7.86	8.73	11	3.8	6.16	2.35	37.41	43.6	36.14	28.3	31.28	20.61	35.1	35.91	21.3	23.33	19.42	41.38	13.58	24.55	39.36	26.08	30.93	34.04	42.39	33.71
2123	EVI2A	18.45	32.5	26.84	30.16	11.49	12.18	13.87	4.93	8.25	9.98	20.96	10.85	13.13	14.67	6.31	6.46	2.65	24.82	25.26	20.93	23.69	22.63	20.43	24.48	19.9	18.59	30.98	20.28	28.89	12.69	20.18	45.84	23.92	20.59	28.14	26.3	24.88
729230	CCR2	23.71	53.33	67.88	42.18	15.47	22.5	20.57	15.62	22.2	32.41	20.3	25.35	25.57	30.06	12.99	23	6.03	27.18	44.3	34.3	29.44	34.63	40.04	36.26	30.82	4.2	5.4	18.17	35.54	14.55	37.42	37.59	26.31	20.74	54.23	62.34	39.56
84876	ORAI1	31.32	22.54	32.31	43.79	31.93	27.64	30.24	25.84	27.97	32.83	44.08	33.14	48.83	52.02	27.25	25.4	29.77	25.26	19.61	32.95	28.39	34.55	28.72	26.61	26.11	30.58	16.64	44.21	26.77	31.1	51.81	30.7	27.11	29.24	26.84	27.23	25.5
63901	FAM111A	27.15	24.77	27.15	31.46	8.11	9.72	10.43	6.12	8.19	9.14	18.89	9.87	13.52	13.93	8.12	7.38	4.53	32.03	33.96	30.02	30.12	37.14	29.35	28.74	31.5	19.44	24.15	27.51	29.96	29.66	31.76	25.81	31.81	31.44	35.72	26.02	28.82
10772	SRSF10	29.98	32.87	30.2	34.07	6.72	9.1	10.42	6.54	6.48	10.71	19.71	8.71	13.58	14.93	7.84	6.19	2.35	32.98	35.17	27.95	32.54	35.36	31.89	30.57	32.68	19.46	22.47	30.89	32.53	30.02	33.95	27.87	37.35	32.42	35.86	32.06	29.43
4714	NDUFB8	38.96	36.43	37.83	71.63	46.05	30.29	27.38	20.86	26.2	27.31	47.28	34.83	42.67	49.6	26.97	19.01	22.42	30.02	31.3	36.73	31.31	32.59	40.19	31.49	38.3	25.57	20.87	81.84	36.3	26.5	72.01	48.05	42.89	32.55	30.97	40.02	31.56
746	TMEM258	29.9	31.44	31.74	63.76	44.2	23.82	32.85	22.5	31.59	27.66	52.38	37.62	44.5	52.82	27.23	28.41	33.38	22.73	32.08	31.3	32.08	32.78	30.8	28.96	29.89	31.19	19.24	66.67	35.78	22.68	56	48.39	35.63	28.14	29.71	37.89	32.85
3384	ICAM2	25.99	27.69	32.38	66.16	36.93	32.85	28.52	28.84	30.05	29.21	57.44	39.05	49.59	52.81	27.02	24.33	34.1	21.31	33.15	32.27	26.84	29.78	33.52	36.53	31.69	22.17	16.35	67.14	34.8	28.28	49.4	40.93	42.03	28.77	34.85	27.66	26.38
57823	SLAMF7	26.93	21.94	17.13	26.77	14.07	12.98	13.45	10.96	10.38	5.87	12.76	11.39	19.04	14.11	8.77	8.64	9.1	29.03	35.51	22.62	36.63	53.49	40.98	28.68	31.33	23.05	12.47	43.18	31.8	39.48	48.03	31.24	37.92	39.67	31.57	23.69	37.03
27250	PDCD4	26.94	32.18	30.32	37.94	14.4	17.33	22.12	16.51	16.17	14.76	28.53	19.13	27.19	25.59	15.42	11.51	9.68	29.09	35.13	29.04	31.56	37.32	33.58	33.32	35.5	20.29	25.16	36.02	42.36	26.69	38.93	27.2	37.02	29.26	35.41	26.71	32.61
5886	RAD23A	36.64	32.16	38.89	38.16	21.65	19.67	15.51	24.47	16.7	19.23	27.05	26.31	31.51	32	18.02	19.84	21.76	30.62	32.42	37.16	37.65	35.79	38.53	31.06	33.27	28.83	14.68	37.02	32.26	38.83	36.97	25.32	36.72	34.07	27.97	34.23	33.58
85464	SSH2	26.41	26.86	16.03	22.23	19.57	28.43	35.26	19.51	28.75	28.17	30.37	28.42	38.1	30.5	26.39	15.9	9.94	26.56	20.94	23.91	27.19	23.43	20.91	26.04	25.73	26.94	60.42	20.21	24.89	20.32	23.44	50.58	21.87	26.2	23.58	26.32	23.05
64844	2019-03-07	23.26	30.47	27.54	24.86	11.04	14.97	22.01	10.09	15.88	17.4	26.74	15.62	23.45	21.14	14.19	10.73	4.55	25.84	29.42	26.33	29.2	29.66	28.02	27.22	31.38	27.27	51.84	18.52	33.77	24.82	24.41	29.74	28.86	27.95	30.02	29.33	29.17
1891	ECH1	26.93	23.62	38.22	53.27	39.05	33.16	27.49	23.88	30.84	28.89	40.83	44.26	46.18	55.37	27.01	20.01	26.23	27.5	28.34	28.98	28.93	30.54	32.28	26.24	33.3	28.68	17.54	54.1	31.82	31.28	51.34	40.74	28.92	27.13	28.49	34.25	32.32
2289	FKBP5	30.38	48.96	47.52	23.25	18.87	13.04	15.94	7.25	20.09	29.6	18.36	24.39	22.72	32.32	11.49	21.54	5.68	26.35	31.93	30.89	49.63	33.33	39.43	44.79	49.14	22.08	38	39.89	62.35	56.68	39.08	55.87	51.1	35.03	28.18	40.57	39.62
28972	SPCS1	35.21	35.64	42.66	32.98	36.37	23.04	25.52	13.44	19	23.15	33.07	31.26	33.16	38.98	15	14.94	14.64	31.6	35.47	33.77	34.74	34.89	34.94	32.01	32.36	31.02	25.99	40.72	38.81	26.27	37.3	28.81	38.68	34.61	28.45	32.69	34.1
11184	MAP4K1	32.6	25.72	35.87	46.92	18.1	17.03	14.55	14.96	14.97	12.39	25.67	20.78	32.91	33.41	16.86	12.1	16.98	28.15	30.22	37.49	38.91	42.49	44.4	36.43	39.83	22.98	14.25	60.31	27.57	39.8	51.38	28.43	38.37	33.12	27.21	29.51	35.04
5430	POLR2A	31.41	30.17	37.32	36.95	15.93	26.14	23.93	19.76	19.32	24.16	20.31	27.05	35.1	23.1	18.36	14.23	15.42	32.44	34.32	40.07	42.76	38.06	34.74	35.25	36.36	24.01	26.48	34.35	23.89	37.98	35.94	53.04	33.21	32.58	33.49	35.82	33.65
2000	ELF4	27.18	25.81	29.25	30.02	18.16	24.69	26.35	18.45	21.02	22.89	23.17	27.25	28.27	24.79	17.61	13.65	14.43	33.95	35.33	31.55	34.38	35.44	30.03	29.23	32.42	26.5	31.21	27.14	29.11	30.14	30.59	34.68	29.02	34.54	33.03	31.62	31.97
7375	USP4	28.58	31.87	22.06	29.13	24.02	24.54	28.7	15.51	20.23	27.22	30.99	26.48	27.28	25.7	19.57	14.39	14.74	28.56	26.47	26.87	30.76	29.69	23.87	27.3	26.7	36.58	45.63	24.08	24.74	22.61	26	35.52	23.45	30.29	27.17	29.48	25.8
8553	BHLHE40	39.09	22.68	20.19	23.38	9.64	19.23	16.49	11.54	13.53	14.06	14.48	14.13	21.7	16.69	11.23	9.57	6.66	31.75	21.27	23.95	32.41	35.8	26.82	24.1	29.15	14.67	16.8	36.06	22.39	33.42	37.71	32.98	29.75	37.49	25.67	18.07	24.85
23224	SYNE2	36.91	20.79	25.81	37.39	8.14	10.1	14	10.04	10.41	9.18	14.36	11.78	19.51	13.89	8.66	6.37	5.26	32.8	29.84	30.87	40.57	48.34	40.81	29.35	32.34	20.47	21.76	49.64	28.99	43.82	42.71	29.87	42.71	39.95	26.58	19.16	33.8
9976	CLEC2B	29.03	25.12	23.29	17.79	4.44	4.4	8.08	2.1	3.36	3.99	8.56	5.43	9.35	5.99	3.76	2.1	2.67	28.16	26	20.46	28.43	31.14	24.39	22.81	29.74	38.32	42.35	24.4	32.62	23.49	20.75	23.04	28.59	34.1	21.72	23.77	22.23
29959	NRBP1	32.56	30.51	36.71	36.04	35.35	28.21	29.58	18.1	24.99	30.54	29.21	35.25	39.74	37.1	21.05	20.57	20.1	30.4	33.98	32.97	34.08	33.33	35.81	29.74	30.71	33.86	34.06	42	32.19	28.89	36.84	38.32	33.73	30.3	32.7	34.09	30.35
10554	AGPAT1	36.6	33	25.88	22.2	20.37	20.24	20.81	17.3	21.01	21.79	22.77	21.56	27.31	25.44	17.99	15.93	21.27	28.93	22.74	32.43	31.62	28.45	27.15	31.76	23.36	30.32	21.79	26.81	33.36	28.01	23.7	25.06	25.17	30.4	40.42	24.53	24.45
10473	HMGN4	19.24	25.69	14.6	42.46	15.32	22.79	13.76	8.89	14.81	16.86	33.34	19.45	22.35	33.02	14.24	12.04	9.14	27.14	36.7	32.59	35.41	36.05	42.4	29.26	35.62	20.86	23.97	51.05	39.5	21.75	40.51	33.97	17.19	38.32	27.99	32.26	19.06
3275	PRMT2	27.51	35.5	39.62	73.46	21	26.85	25.45	16.62	20.99	28.29	35.84	31.99	43.87	42.95	21.69	21.07	16.57	42.46	36.98	37.96	31.71	36.15	44.64	43.31	54.7	29.95	30.63	71.27	44.91	47.97	86.83	41.72	54.15	42.27	53.31	32.44	44.47
80833	APOL3	26.76	22.75	36.02	39.11	21.89	17.08	17.48	17.64	15.72	14.28	25.03	21.41	23.29	26.41	12.7	14.51	11.96	35.87	44.22	30.3	28.63	36.68	30.9	25.19	30.09	18.9	12.29	41.6	33.68	23.99	39.58	26.91	33.47	29.34	32.02	27.92	31.39
7419	VDAC3	27.98	27.02	31.26	28.83	22.8	16.47	19.21	8.93	14.43	12.06	20.79	18.41	19.65	25.05	12.33	10.35	9.5	23.81	31.3	25.82	26.07	29.77	23.21	24.92	25.79	19.94	16.21	35.6	33.68	22.79	31.81	25.86	34.08	26.72	31.09	25.71	24.86
2358	FPR2	21.51	33.58	33.28	20.07	59.1	77.34	125.49	61.62	92.53	147.4	81.04	79.69	155.46	81.87	78.25	55	29.99	15.16	27.58	12.28	29.32	14.62	20.54	29.11	16.46	35.96	89.65	7.32	29.09	12.87	15.85	72.01	10.2	10.51	23.65	27.85	19.22
945	CD33	28.25	41.44	39.01	37.92	20.35	16.96	14.14	8.09	14.8	23.42	13.07	22.93	19.64	20.78	10.33	15.13	9.64	35.38	41.05	32.34	27.5	27.87	21.76	24.06	25.63	24.11	23.64	24.99	29.83	13.17	26.35	36.3	17.12	31.5	25.14	47.11	30.26
51752	ERAP1	29.74	32.05	36.36	31.23	9.98	11.83	9.65	7.52	9.26	10.8	15.26	12.56	20.88	15.44	5.35	6	5.46	39.91	34.58	33.19	24.88	31.29	33.31	34.26	34.22	18.01	18.68	20.01	30.73	29.69	27.15	25.59	35.7	31.65	37.03	34.99	29.58
64780	MICAL1	32.34	33.61	40.31	63.34	39.48	30.76	36.37	21.38	26.97	34.26	51.75	37.04	41.45	42.37	20.23	16.18	29.25	28.38	40.86	38.4	34.12	28.44	33.08	30.34	30.55	31.7	37.93	42.87	26.44	25.95	52.94	54.89	32.19	30.41	29.78	34.07	28.5
3098	HK1	35.62	37.1	36.49	42.27	18.71	23.53	20.95	18.47	19	24.41	14.49	20.69	26.13	24.47	14.33	15.39	12.29	34.89	33.19	36.43	35.66	33.12	30.68	31.59	34.29	24.31	22.1	35.49	37.23	24.11	39.31	41.54	29.33	34.36	37.3	33.79	29.76
7341	SUMO1	27.97	30.13	33.19	24.81	17.13	11.98	16.26	7.18	10.95	10.68	19.87	13.79	13.83	16.53	8.49	6.93	6.84	28.33	32.53	23.55	26.89	26.59	26.72	24.11	25.28	23.44	30.01	27.21	31.16	23.51	25.34	21.96	28.73	27.88	26.04	25.26	26.44
7112	TMPO	34.88	34.52	30.28	34.17	8.95	11.73	12.3	9.6	7.83	12.54	22.46	12.56	19.51	19.83	8.68	9.38	4.16	29.41	43.2	34.93	32.63	35.7	29.12	32.8	37.71	20.77	20.21	26.04	37.75	32.24	31.19	26.82	39.32	36.47	38.07	36.08	30.8
3732	CD82	23.02	23.38	29.11	51.34	44.19	47.86	63.45	31.7	60.49	67.63	66.23	60.44	65.6	55.86	50.07	42.39	33.35	18.34	25.66	22.58	26.47	24.08	30.55	24.53	20.57	51.03	46.09	29.57	33.01	19.1	32.8	41.46	26.85	13.61	27.31	27.79	19.87
9782	MATR3	36.06	40.51	33.94	38.67	7.94	13.37	15.55	7.08	9.89	9.15	21.49	8.61	15.3	17.01	7.03	6.96	3.06	38.05	37.71	32.03	33.4	36.9	35.48	33.96	36.4	15.65	19.76	33.33	36.05	26.86	34.4	25.94	38.41	38.47	37.84	33.09	35.38
7165	TPD52L2	33.95	38.54	28.82	37.47	54.38	45.85	54.52	21.83	50.85	57.7	46.75	59.66	63	52.79	39.32	35.76	31.49	28.84	27.15	28.44	26.82	27.46	25.36	24.76	18.15	27.62	46.58	29.75	27.26	12	31.68	58.18	17.88	22.75	27.87	33.72	21
84232	MAF1	39.75	39.08	40.42	55.63	49.36	49.13	35.84	42.88	42.82	51.28	52.95	51.87	57.02	63.91	53.51	50.75	41.49	29.75	31.23	38.12	30.23	33.99	38.89	32.41	31.84	32.64	25.02	63.3	31.58	27.53	55.71	46.45	34.04	35.42	30.82	33.97	32.75
10788	IQGAP2	25.91	38.3	23.93	26.39	4.52	6.65	10.61	6.45	8.04	13.37	10.02	6.07	9.06	8.6	5.84	6.07	2.1	31.22	30.73	27.21	35.47	31.95	23.91	28.01	32.38	16.56	25.5	22.09	28.88	25.87	25.72	23.46	26.76	33.59	33.26	29.9	29.43
29058	TMEM230	31.26	30.12	33.93	33.85	16.81	15.88	15.12	11.73	12.62	17.44	25.07	14.72	19.21	24.32	13.67	10.55	10.32	29.09	33.36	32.6	29.8	30.93	36.33	33.32	35.64	21.97	18.44	32.88	39.86	35.84	34.52	28.37	33.49	38.67	31.23	32.54	36.32
55593	OTUD5	31.05	31.72	36.95	34.9	24.9	26.72	24.14	17.01	29.46	27.33	32.48	31.16	33.99	33.62	22.73	16.32	28.42	30.84	27.81	34.71	33.47	33.84	34.8	32.69	28.39	32.53	39.12	36.99	29.77	32.23	37.77	35.44	33.95	31.3	32.31	28.06	31.41
10859	LILRB1	33.8	32.42	30.11	36.6	12.62	14.15	14.32	10.85	11.66	14.59	14.35	14.18	20.63	17.04	8.44	9.17	6.67	35.46	40.98	36.58	44.86	33.73	26.86	27.37	38.25	24.5	18.41	37.05	27.39	26.54	60.25	50.96	24.41	57.24	29.96	32.68	32.99
7155	TOP2B	25.75	31.67	29.21	29.12	11.51	13.17	14.68	7.82	8.7	9.62	14.2	10.46	15.76	14.64	6.89	6.67	4.97	32.22	33.57	32.79	33.05	36.81	30.75	31.58	33.53	16.6	20.11	26.97	32.93	27.56	29.02	21.75	35.53	33.27	31.93	34.7	31.63
55249	YY1AP1	27.73	29.34	30.44	27.93	32.13	33.72	29.36	30.04	25.77	28.23	26.94	27.14	29.66	29.56	24.36	22.66	20.71	27.81	28.96	30.5	32.48	34.05	29.45	30.4	29.67	32.97	34.52	26.95	26.34	31.84	26.37	26	29.34	27.83	27.33	34.58	29.45
271	AMPD2	26.76	22.85	26.15	39.72	44.36	53.15	50.66	34.39	44.24	63.01	79.88	56.86	76.02	58.29	38.33	38.85	43.51	24.17	24.08	23.79	30.21	19.71	16.91	21.95	23.6	48.84	63.33	31.8	20.91	13.99	30.83	49.21	16.4	21.64	20.2	26.61	19.12
6628	SNRPB	31.81	34.73	37.37	73.52	53.45	43.46	38.3	45.7	42	46.29	55.6	48.47	59.51	66.59	40.11	16.13	40.19	26.05	29.03	34.91	27.88	30.08	27.97	26.48	26.02	27.78	19.77	75.91	32.01	30.15	76.25	60.66	38.34	29.9	31.3	37.77	32.53
8804	CREG1	31.71	37.93	29.14	24.75	19.61	18.71	17.59	8.21	15.2	20.18	20.03	17.25	12.59	16.58	12.34	13.12	5.71	35.58	30.93	27.37	23.37	25.2	21.43	20.71	21.15	21.93	23.09	18.79	26.69	14.8	21.52	31.86	19.26	31.98	28.05	36.52	30
126014	OSCAR	30.99	37.01	24.8	39.95	51.66	34.46	48.53	25.57	59.36	53.97	35.32	58.72	44.62	35.27	25.35	25.67	32.34	33.58	25.95	32.74	29.49	27.42	22.32	24.58	22.72	30.13	25.98	32.38	28.99	14.27	38.7	64.97	18.83	25.9	27.14	40.48	27.53
11240	PADI2	22.74	8.25	13.01	9.27	26.52	14.21	42.86	6.93	29.62	56.63	31.64	52.39	17.59	30.79	33.96	16.12	14.97	7.55	7.05	16.36	17.5	8.3	15.9	10.63	13.09	39.14	32.79	3.55	14.86	8.38	6.51	42.24	5.65	4.13	6.52	8.34	15.7
2745	GLRX	27.77	29.22	32.99	51.33	30.37	19.38	30	8.32	21.09	19.12	26.12	22.68	15.04	22.61	14.69	8.95	6.38	23.97	32.25	26.12	20.76	20.67	24.5	25	22.23	33.69	35.11	43.15	34.63	20.8	39.92	50.42	25.72	21.85	30.87	32.68	26.64
5595	MAPK3	27.52	28.51	29.77	28.92	44.09	39.76	34.81	24.91	39.79	44.55	27.71	40.32	47.13	37.27	28.98	22.29	32.18	24.22	23.9	29.57	28.32	25.58	23.94	31.11	21.11	46.82	50.86	24.28	24.24	23.53	24.84	33.69	24.51	24.78	19.13	31.03	28.59
22803	XRN2	24.77	35.29	31.41	29.58	18.96	24.6	27.23	10.81	14.31	22.16	18.46	21.74	32.27	23.03	15.15	14.67	7.44	32.78	31.99	26.99	28.95	29.32	26.47	27.36	27.79	22.17	36.45	22.21	30.76	21.36	26.4	26.93	27.83	29.1	27.59	30.44	30.42
10475	TRIM38	22.55	22.93	25.48	17.64	9.26	10.2	13.45	6.61	8.61	9.64	12.93	11.45	11.85	11.3	6.02	4.98	4.28	24.94	27.62	22.27	28.69	27.85	27.88	26.92	27.06	25.81	27.97	12.61	26.16	23.57	18.43	17.35	23.36	24.97	30.26	26.36	27.14
23029	RBM34	25.31	27.3	25.18	24.16	7.99	7.51	9.09	3.98	5.87	6.04	10.91	5.97	7.8	10.23	5.53	4.48	3.5	27.04	27.19	24.51	23.38	26.07	27.29	26.11	27.47	24.46	19.13	22.03	25.9	31.68	20.2	16.95	30.63	26.75	25.31	24.55	26.99
54469	ZFAND6	27.11	22.85	24.31	27.13	13.33	14.12	16.56	6.13	13.13	15.33	20.26	13.92	20.37	18.8	11.76	11.05	4.27	22.23	26.65	21.38	23.67	29.94	27.54	24.76	26.82	26.89	36.07	27.96	31.62	29.74	24.32	26.11	31.46	27.29	27.43	25.13	26.52
9261	MAPKAPK2	42.13	32.46	26.29	37.07	32.6	31.03	33.21	21.31	31.41	35.96	29.02	32.83	36.85	33.22	21.12	21.84	18.8	31.55	27.12	30.35	28.97	31.12	28.93	30.61	28.45	33.15	33.68	36.9	29.62	24.96	38.45	41.86	27.36	35.56	28.84	24.37	29.66
10890	RAB10	19.62	27.78	28.37	25.18	13.3	16.33	20.01	8.33	12.38	17.44	17.66	14.74	18.77	19.12	11.88	10.64	4.39	29.69	36.13	26.9	27.3	27.7	26.21	24.82	26.33	18.03	25.84	18.51	34.37	19.02	21.49	23.07	25.29	24.87	31.56	30.64	25.69
112398	EGLN2	19.01	15.99	28.78	54.15	67.86	49.06	49.9	37.68	68.2	75.58	62.08	75.42	79.14	88.02	43.58	38.53	47.63	15.3	20.08	23.39	30.04	23.69	26.89	27.1	19.88	34.25	33.79	48.25	24.81	22.17	40.89	52.94	27.3	15.85	22.96	24.66	20.99
9991	PTBP3	28.41	27.57	17.81	21.78	9.75	13.92	15.24	8.23	12.12	13.86	12.36	12.01	15.03	13.68	9.29	7.53	3.83	28.99	26.39	25.63	28.33	28.37	25.63	24.74	28.43	23.6	40.22	19.07	33.06	23.74	20.22	24.21	26.44	28.84	28.27	26.8	26.68
51228	GLTP	31.13	29.99	22.48	21.66	15.83	13.85	15.14	5.97	9.93	11.94	15.17	14.72	12.81	14.51	7.78	9.49	6.75	29.67	24.84	27.34	24.88	29.86	29.35	23.57	26.6	38.45	25.04	22.19	28.76	23.76	23.07	24.61	22.03	26.63	25.87	29.06	27.07
10574	CCT7	28.48	28.95	36.08	46.87	31.71	25.04	22.51	19.44	20.68	20.28	29.81	29.92	37.07	38.77	18.85	17.04	18.75	28.74	30.87	32.27	29.43	34.22	31.54	30.36	28.77	24.24	17.76	46.55	34.34	31.18	43.29	35.98	37.19	29.18	29.52	28.71	29.58
83443	SF3B5	34.15	30.18	34.56	54.8	38.77	26.64	20.11	18.2	21.78	23.47	42.68	36.33	35.46	46.38	25.74	17.54	25.75	26.83	26.34	28.37	25.21	26.48	31.2	24.34	29.98	62.59	49.4	72.5	28.84	22.36	46.28	46.14	32.89	26.59	21.87	26.66	23.08
10263	CDK2AP2	27.55	20.5	36.59	32.6	23.81	23.46	24.51	22.16	24.35	27.1	28.2	33.71	42.48	43.31	21.19	21.14	23.56	19.75	23.21	22.21	32.02	31.37	34.12	24.23	24.9	32.87	16.57	45.37	24.39	35.49	41.27	34.01	28.92	23.05	25.76	24.87	24.78
9883	POM121	28.43	27.7	35.29	41.74	10.61	15.72	12.06	10.58	11.4	12.33	20.9	13.04	21.99	21.58	10.29	8.36	10.75	30.28	29.26	34.23	29.26	32.19	32.24	32.17	30.61	19.16	16.82	37.91	23.37	33.04	42.07	28.94	36.49	29.94	30.9	29.98	31.45
1108	CHD4	29.54	27.3	29.67	34.73	11.94	18.6	16.04	11.42	11.52	14.02	13.81	15.23	24.66	16.57	9.61	8.99	7.35	31.57	28.69	30.87	30	31.18	28.78	29.51	28	26.53	25.56	27.62	30.6	27.79	30.94	26.09	31.48	28.17	31.7	30.11	29.45
5518	PPP2R1A	25.68	28.43	31.1	46.57	34.9	31.02	26.04	25.6	30.24	32.21	35.57	35.77	52.91	44.15	21.71	24.29	27.92	25.24	25.78	29.66	29.19	26.43	33.11	30.45	27.73	24.52	16.38	45.36	28.53	28.07	47.09	36.67	31.01	27.99	26.57	27.76	29.27
10010	TANK	19.28	25.21	29.49	19.36	8.43	12.44	18.72	8.73	10.32	13.47	17.5	12.73	14.09	15.3	9.47	8.58	2.97	24.85	32.2	25.45	26.63	25.45	23.13	24.87	26.27	20.45	33.81	15.99	35.26	22.44	21.59	27.6	25.3	24.17	27.96	26.22	27.11
219402	MTIF3	21.5	27.04	35.94	24.34	9.49	9.25	9.33	4.33	6.19	6.8	15.44	6.96	10.56	9.95	5.52	4.35	4.68	29.85	32.02	28.47	26.75	33.96	32.07	32.68	30.15	24.86	27.71	26.85	34.09	31.97	26.37	19.78	33.5	26.32	32.74	27.72	33.13
9446	GSTO1	30.39	33.74	25.87	35.61	42.47	26.9	27.68	15.22	23.45	21.87	30.97	25.5	28.97	28.06	17.9	16.56	17.16	24.11	24.09	26.13	17.88	24.01	22.25	25.46	20.42	23.34	16.42	45.43	35.83	17.2	43.71	39.46	24.67	24.27	33.95	23.06	21.72
23569	PADI4	30.61	31.09	25.01	27.88	49.35	35.86	45.12	14.9	48.52	55.47	31.57	47.11	32.5	28.25	28.1	26.62	15.98	15.41	23.41	21.16	24.25	16.66	23.72	15.07	14.19	40.69	59.75	12.69	18.58	11.31	15.83	62.52	10.47	17.62	19.75	36.52	22.29
9467	SH3BP5	29.17	26.28	32.63	32.47	11.23	15.19	17.08	10.1	13.41	14.99	18.51	13.99	18.73	26.41	10.37	11.47	5.97	23.14	28.84	29.5	35.13	31.21	27.06	32.19	29.36	21	18.29	38.43	34.27	30.63	39.78	30.43	33.44	29.17	20.74	25.02	28.54
27180	SIGLEC9	19.91	26.92	25.22	29	24.75	29.04	38.67	20.75	30.32	41.88	23.37	37.94	43.08	30.59	29.97	24.51	15.51	21.59	29.55	27.09	29.49	24.59	22.93	22.25	22.35	25.29	41.42	17.34	22.12	12.51	25.02	38.08	16.19	16.71	26.96	35.86	23.85
29982	NRBF2	9.74	17.56	22.25	21.14	26.72	33.26	42.25	20.41	31.09	36.54	25.77	38.89	40.75	28.26	24.71	18.74	10.95	14.54	21.76	17.78	28.8	18.87	16.27	19.9	17.08	41.15	88.81	13.15	23.65	14.62	14.79	33.46	18.49	10.67	20.33	22.45	17.21
3117	HLA-DQA1	31.17	21.94	83.95	52.54	26.99	51.06	12.72	27.86	18.92	21.36	41.11	92.97	78.78	42.48	20.3	17.5	49.79	56.94	79.5	40.05	42.41	18.84	25.37	66.27	53.16	27.34	23.26	48.87	27.77	26.85	78.26	22.06	41.53	36.14	42.01	38.47	66.26
921	CD5	37.31	22.56	51.28	51.76	11.95	17.13	18.39	17.93	13.68	11.81	33.11	19.37	32.67	40.29	16.82	11.88	15.45	36.49	32.96	35.53	46.1	42.76	38.16	32.53	47	12.33	13.19	37.79	40.11	43.33	46.32	20.87	39.27	26.38	28.04	27.66	27
7096	TLR1	17.24	24.53	23.3	21.02	23.67	25.66	34.33	13.66	25.42	24.79	30.67	25.9	41.27	21	20.96	16.12	9.7	19.74	28.19	17.35	22.52	18.07	18.5	24.92	17.46	23.58	58.15	8.97	26.56	12.66	8.99	34.75	14.37	18.56	26.91	30.2	20.73
9459	ARHGEF6	28.21	32	31.24	32.04	11.89	14.9	18.46	8.93	12.49	12.56	20.15	12.93	19.08	17.92	10.39	8.89	5.49	36	34.35	32.38	31.94	37.15	31.21	34	32.17	17.84	22.28	25.78	30.97	27.47	31.03	27.27	32.95	33.7	32.33	32.78	30.16
115207	KCTD12	29.97	33.26	32.58	29.27	6.88	11.35	12.58	8.14	13.16	19.24	11.02	11.46	13.27	14.04	9.12	9.95	2.68	32.26	37.48	29.23	24.51	26.06	23.8	25.82	26.21	16.23	20.12	14.13	30.65	13.54	24.65	33.82	16.39	29.98	43.09	39.36	32.55
961	CD47	28.34	23.64	23.84	30.4	7.28	8.9	12.22	6.29	7.22	8.75	20.21	9.8	15.46	19.9	7.15	6.37	2.65	25.14	28.96	28.41	32.7	32.61	30.09	34.91	33.96	13.07	15.72	34.47	30.76	31.3	28.63	21.56	40.25	31.2	35.6	28.35	34.39
60559	SPCS3	27.57	29.13	18.92	26.73	10.89	13.89	15.16	7.59	11.31	13.61	21.76	13.06	19.15	19.04	10.45	8.68	5.38	27.83	30.1	25.05	28.05	31.95	28.04	24.35	29.6	15.65	21.97	28.55	30.18	25.66	30.9	29.02	30.81	31.44	31.31	28.48	27.93
5936	RBM4	30.63	33.75	37.65	46.44	33.86	33.27	27.67	17.89	24.17	28.87	37.16	33.66	44.73	45.69	26.54	17.87	22.04	33.88	32.7	32.45	34.04	33.84	35.93	37.18	27.15	24.66	25.09	48.78	28.78	32.2	41.49	36.85	35.97	33.85	36.86	33.08	34.6
6574	SLC20A1	24.37	16.25	15.33	21.22	11.48	14.5	16.31	11.08	11.49	13.44	21.9	14.54	17.23	20.02	9.28	10.21	7.77	19.47	24.87	20.44	28.8	31.22	23.06	20.27	24.7	15.18	16.37	37.53	24.66	24.02	28.79	19.49	28.74	22.69	24.38	21.83	25.56
23603	CORO1C	25.75	33.89	21.75	20.9	17.21	18.89	19.66	10.57	23.09	25.45	13.57	17.9	21.26	15.51	12.01	13.54	5.6	26.54	26.75	22.85	25.12	20.9	18.28	29.79	25.27	16.62	27.73	16.69	27.37	15.32	21.21	34.73	15.9	22.16	28.9	30.03	23.73
79647	AKIRIN1	25.44	26.22	23.6	27.74	10.22	16.59	20.35	8.51	15.08	16.22	24.63	15.09	20.89	21.76	11.82	11.63	5.65	26.83	26.31	28.09	24.74	28.3	29.15	25.67	26.27	32.96	36.53	25.83	29.73	21.7	24.52	30.26	27.24	24.53	33.42	30.2	26.13
7150	TOP1	19.43	24.95	24.94	14.42	8.71	13.85	13.64	7.41	10.9	12.49	11.43	11.91	14.55	12.57	8.01	7.41	4.04	20.69	32.23	21.98	24.7	26.21	25.73	23.89	22.3	21.56	30.73	13.46	28.93	21.4	15.38	15.5	25.86	22.37	28.58	25.73	23.4
4141	MARS	27.94	25.02	25.86	36.58	22.19	21.26	24.97	16.72	20.87	22.07	35.98	27.56	36.29	26.96	18.54	14.18	16.49	22.3	25.66	26.45	26.24	24.62	25.06	25.62	25.36	26.02	28.32	32.86	21.64	20.96	36.43	34.32	25.97	22.6	23.61	23.98	24.65
22978	NT5C2	22.29	25.54	22.61	22.35	20.71	30.35	31.81	13.71	20.99	24.62	32.27	22.17	28.23	22.51	18.72	13.67	9.22	24.8	27.06	18.63	21.76	22.52	19.06	22.85	22.59	28.98	42.13	17.15	23.04	15.2	20.89	30.08	18.75	23.25	21.94	23.09	23.28
163	AP2B1	27.27	27.22	26.09	28.98	14.55	17.5	15.94	11.8	12.19	13.66	15.53	16.41	21.13	20.17	10.76	10.21	10.2	28.34	27.71	29.17	32.27	33.76	33.01	29.42	30.34	15.36	15.42	27.69	32.73	27.24	31.84	23.82	32.89	29.43	31.21	25.83	28.06
10383	TUBB4B	28.22	26.21	26.88	40.86	36.88	30.91	25.8	24.47	29.32	33.96	28.53	31.21	38.42	40.44	27.37	20.23	29.08	26.01	25.04	22.93	27.47	26.76	26.52	25.73	21.81	62.43	63.39	37.49	26.62	25.76	38.66	52.08	26.75	26.98	29.74	24.94	24.76
5269	SERPINB6	28.57	32.14	27.95	34.16	24.28	18.81	15.53	12.96	14.75	19.02	19.56	22.38	18.84	22.28	11.53	11.91	14.86	30.05	24.63	29.17	26.38	32.05	27.26	22.22	33.48	26.02	20.77	52.05	29.97	24.24	33.81	23.21	29.04	26.91	27.16	27.21	29.87
25865	PRKD2	25.72	21.56	31.24	40.05	39.45	36.26	37.58	29.56	39.39	34.54	46.63	49.97	45.75	40.8	27.15	19.67	35.61	26.53	25.42	31.84	34.78	28.68	31.71	30.68	28.53	35.64	42.84	43.47	24.36	30.62	45.81	40.81	32.09	27.88	27.82	24.68	28.93
146722	CD300LF	24.66	27.22	20.15	22.63	29.65	24.31	30.64	16.76	24.05	36.21	34.98	33.82	23.82	28.84	24.35	19.22	21.31	19.72	27.47	26.48	18.01	19.83	16.68	19.97	20.2	32.59	39.19	22	18.97	9.4	22.84	37.61	12.71	20.09	18.55	23.96	17.34
58472	SQRDL	27.16	30.45	27.66	27.65	48.07	31.85	46.71	18.19	36.6	36.83	27.45	42.98	35.25	37.22	21.65	20.41	22.96	30.5	33.06	19.59	26.03	24.89	22.3	20.65	19.26	32.16	39.5	22.74	33.79	18.65	26.32	35.24	24.21	24.69	26.04	24.41	24.63
10204	NUTF2	32.26	31.95	36.18	31.55	24.78	17.44	14.49	10.21	14.74	15.54	21.96	18.76	25.01	26.83	10.92	10.19	12.12	28.35	29.36	33.04	29.95	37.38	35.44	41.05	34.35	25.92	17.52	36.45	36.1	34.56	31.5	20.97	31.84	33.07	30.89	30.07	32.47
4713	NDUFB7	29.42	25.42	25.48	45.22	29.64	21.57	16.11	15.12	20.4	12.89	34.03	24.92	34.12	32.48	15.96	13.48	17.98	19.97	20.27	25.75	23.02	27.56	29.64	23.32	26.97	25.49	15	71.42	23.57	31.02	52.64	38.49	26.44	24.38	22.91	23.79	22.96
10154	PLXNC1	19.13	28.88	17.81	18.57	27.58	37.92	65.55	20.37	45.41	44.63	39.85	42.07	51.63	34.21	27.93	18.56	12.67	23.64	29.4	18.11	23.62	18.18	20.01	25.51	21.36	34.75	74.64	10.18	28.61	11.79	13.96	38.95	15.14	18.9	23.84	23.36	19.35
22919	MAPRE1	30.43	34.14	27.26	32.68	18.71	21.13	27.84	14.81	20.23	24.11	21.27	21.45	28.67	28.86	16.34	16.07	10.08	33.46	29.94	27.37	29.18	27	27.14	25.48	28.83	23.82	30.67	29.5	31.15	23.05	32.26	34.65	28.93	31.15	31.26	27.53	27.09
23476	BRD4	34.1	28.21	28.74	21.23	9.26	15.03	14.85	12.36	12.83	15.01	13.83	14.12	18.01	15.45	12.13	11.41	6.7	32.87	28.4	37.24	33.98	32.78	31.66	31.41	30.24	41.13	37.91	17.45	22.89	33.56	22.43	21.43	28.78	32.85	26.74	32.06	29.7
3003	GZMK	33.44	39.23	33.55	40.13	28.01	18.41	12.59	14.75	7.96	4.51	52.38	17.19	26.53	45.92	14.33	10.04	12.38	26.24	36.93	19.02	40.28	65.47	70.61	50.28	45.53	19.22	7.89	68.89	83.24	29.13	19.83	34.34	44.98	23.1	33.11	23.82	54.49
5700	PSMC1	26.41	25.44	20.81	27.88	31.12	18.5	21.48	11.49	16.45	20.54	18.3	19.2	24.25	21	13.66	12.82	13.17	30.24	28.32	22.49	22.39	26.79	23.13	22.8	22.95	23.76	27.63	30.52	27.44	19.58	21.88	27.19	25.85	26.19	21.7	23.2	22.1
56905	C15orf39	26.75	30.87	20.73	31.67	41.31	47.86	51.16	40.54	52.41	61.93	35.96	63.41	68.94	44	45.55	30.25	50.18	32.1	29.56	25.56	29.62	22.05	20.16	25.41	24.65	39.59	52.76	21.27	23.43	15.64	22.17	40.18	18.73	28.29	25.34	29.85	17.62
283149	BCL9L	30.85	20.93	26.72	34.6	5.68	10.01	8.97	9.83	8.02	7.83	15.12	9.28	17.61	16.19	8.82	6.84	7.24	30.97	23.8	37.13	41.48	39.24	31.72	26.08	33.08	14.78	11.1	44.54	21.12	42.16	40.6	23.17	33.47	33.68	26.88	25.97	28.73
54386	TERF2IP	30.91	34.34	34.04	41.05	18.84	24.4	22.95	15.67	19.18	19.55	27.48	20.96	31.4	29.01	19.52	14.59	10.08	31.73	31.33	29.82	30.57	33.28	37.39	28.55	29.17	25.46	29.39	45.95	32.71	34.01	41.04	39.68	33.53	32.05	30.25	29.02	28.49
3669	ISG20	27.56	25.07	49.74	52	70.25	50.18	67.82	35.52	78.55	43.48	75.94	123.84	49.93	89.35	59.96	45.83	66.39	21.68	29.17	27.21	40.25	30.56	37.41	37.84	31.06	55.76	48.86	59.13	35.93	36.73	68.55	48.83	39.64	20.21	22.03	26.84	25.17
92714	ARRDC1	25.67	27.68	28.36	55.17	29.77	24.85	32.36	17.28	29.22	33.07	35.02	34.99	30.38	35.06	27.28	21.61	27.53	27.75	26.13	30.28	26.91	30.12	27.28	23.26	25.25	31.88	26.26	50.14	24.19	24.91	43.94	48.35	25.66	22.77	21.53	27.25	23.19
5870	RAB6A	29.31	29.43	28.23	25.66	10.24	14.85	14.28	8.26	9.67	13.51	15.69	9.51	16.24	17.48	11.01	9.47	4.7	30.74	28.44	27.99	27.42	28.47	30.05	29.86	29.13	22.35	25.05	23.85	32.03	29.22	23.64	21.93	30.54	31.35	33.26	25.54	26.1
9159	PCSK7	33.24	21.47	26.81	56.94	20.5	19.38	18.23	15.51	15.29	16.07	34.14	19.58	33.3	32.21	16.73	13.13	15.23	25.68	25.49	33.88	32.45	36.55	32.49	29.08	30.89	22	16.36	58.98	29.32	30.72	60.57	39.08	37.28	28.87	30.53	26.92	28.7
4671	NAIP	28.01	41.16	20.6	21.71	11.81	16.57	22.67	9.41	17.24	21.69	23.77	21.89	36.11	18.19	9.53	15.55	6.14	31.63	39.67	32.35	24.22	32.31	23.73	31.09	29.84	24.82	44.5	15.87	30.32	20.35	20.3	25.71	21.59	27.46	30.61	24.27	30.87
54776	PPP1R12C	30.03	26.74	33	50.07	27.03	31.67	26.54	19.25	26	29.95	40.11	29.37	39.43	39.46	22.82	21.98	20.5	29.23	25.58	29.5	32.49	28.43	26.14	24.55	26.72	28.89	26.86	56.21	25.38	27.99	50.83	48.51	26.15	32.11	20.79	29.82	25.72
6741	SSB	24.25	35.43	37.88	33.16	8.5	6.31	10.52	4.38	5.03	4.9	9.77	6.16	10.01	10.91	3.63	3.72	1.84	35.01	39.23	27.32	27.36	31.37	30.56	25.87	32.91	20.29	17.32	31.19	39.87	27.52	30.1	20.42	34.96	32.64	28.8	29.88	29.45
80011	FAM192A	22.93	27.43	28.2	22.8	17.45	16.28	17.38	9.46	13.03	15.5	24.8	18.2	21.98	20.97	11.21	9.24	10.05	27.09	28.56	30	25.83	29.21	26.54	29.25	29.01	28.31	34.07	26.21	25.68	26.33	21.22	20.65	29.22	29.02	24.43	25.8	29.21
6256	RXRA	25.48	25.19	25.48	36.42	33	40.27	48.96	33.78	48.69	57.12	35.3	43.4	50.32	39.8	37.41	31.9	29.83	24.23	28.21	23.89	25.93	21.04	17.96	21.19	20.61	31.71	33.06	22.56	21.43	11.8	29.46	53.02	14.69	20.64	22.06	28.4	19.32
7905	REEP5	24.29	33.34	31.38	23.96	14.76	13.89	15.31	8.23	13.26	15.24	20.9	14.23	15.13	19.27	9.43	9.46	4.64	28.83	27.81	26.18	27.15	27.63	28	27.7	28.96	17.51	22	24.3	30.69	24.73	29.26	24.92	28.52	27.88	29.68	28.31	28.91
1432	MAPK14	21.4	31.65	24.75	25.58	21.79	28.84	41.28	16.32	30.7	32.77	30.11	38.09	46.48	26.87	22.77	19.92	9.22	23.59	27.26	21.92	24.34	24.09	21.05	22.8	22.89	20.86	41.32	19.76	27.64	18.04	27.15	42.68	23.13	23.12	24.13	27.6	23.79
6605	SMARCE1	30.91	30.71	35.85	28.34	13.09	14.63	14.52	9.15	10.46	9.67	15.63	12.3	17.78	23.09	9.15	8.91	6.14	32.47	33.37	34.38	32.35	31.8	34.65	28.99	34.67	17.88	17.57	30.48	31.73	29.84	29.98	23.37	32.48	29.54	26.23	28.76	34.29
5583	PRKCH	31.54	23.84	27.87	42.05	10.63	17.29	15.57	15.45	12.96	8.54	22.13	14.43	25.78	26.3	13.41	9.51	7.99	26.02	25.77	30.65	37.98	41.36	37.34	28.22	36.62	17.24	10.58	47.89	32.96	33.84	48.88	34.04	41.08	46.62	30.77	21.91	33.9
493	ATP2B4	29.4	21.41	20.04	27.52	4.6	10.52	12.28	7.9	7.43	8.95	10.96	8.12	17.1	11.38	7.39	6.02	3.87	27.94	24.16	26.69	32.85	40.07	32.29	25.69	30.82	15.87	17.01	30.04	26.88	27.6	35.46	23.62	31.86	32.45	31.56	22.04	26.69
1198	CLK3	26.01	25.67	32.89	30.67	22.55	18.66	19.1	15.45	19.08	22.23	23.62	21.81	28.48	24.48	16.34	13.24	14.62	24.21	24.42	26.65	28.32	27.81	29.46	25.63	27.4	27.38	25.86	28.86	25.83	27.05	30.57	29.75	29.57	28.6	23.91	25.2	25.12
9324	HMGN3	21.83	24.75	31.05	30.89	6.05	6.23	5.11	4.55	5.35	4.23	10.72	7.57	5.85	13.33	5.52	3.72	2.49	28.14	22.64	23.64	17.19	24.99	24.35	23.17	25.83	20.19	12.77	39.89	31.96	21.83	28.19	23.45	29.05	24.13	21.66	22.62	18.76
84329	HVCN1	21.76	29.39	48.37	33.18	39.55	34.18	29.29	30.18	25.43	33.98	37.76	34.28	52.88	51.96	23.21	24.25	21.31	24.96	33.33	29.08	29.43	21.05	30.32	40.49	32.51	31.72	32.2	19.23	26.34	28.21	35.46	29.78	28.1	19.52	29.81	36.75	38.8
5705	PSMC5	32.47	25.44	37.07	52.48	31.3	22.29	19.94	16.79	19.11	18.58	31.2	26.78	35.1	37.96	16.39	13.53	17.72	25.22	28.47	32.41	27.37	36.99	32.58	25.87	29.54	26.27	15.54	63.65	32.01	28.71	47.64	36.94	33.61	29.89	24.29	29.78	30.98
1603	DAD1	23.25	31.76	40.31	28.92	30.18	22	22.5	23.24	37.5	30.7	39.16	39.74	38.08	49.36	21.81	17.3	34.46	24.76	23.6	20.68	21.93	29.78	19.86	35.26	28.78	31.68	34.03	30.7	41.67	27.51	34.63	25.38	40.5	25.79	32.86	26.28	32.01
3964	LGALS8	28	29.84	34.77	19.64	5.14	7.74	8.38	4.24	6.73	7.11	9.96	7.28	10.29	9.95	5.47	4.85	2.78	30.38	27.48	26.78	28.38	32.05	27.47	28.34	27.84	19.47	20.61	17.13	29.22	23.84	18.54	14.86	30.43	26.98	28.68	30.26	28.2
51150	SDF4	33.04	27.89	28.98	50.31	30.23	34.59	31.54	21.08	30.66	34.34	41.65	35.18	40.78	39.09	27.26	22.8	23.55	27.66	26.85	30.46	28.93	30.07	32.04	28.59	30.26	24.18	22.72	58.56	23.06	26.73	51.84	50.37	28.11	29.32	22.96	28.49	24.98
6036	RNASE2	34.53	31.81	39.49	12.33	48.68	9.06	13.25	4.62	17.94	13.89	7.79	14.13	13.4	7.34	8.65	21.76	4.4	17.74	31.47	37.21	18.4	16.54	18.22	14.34	14.18	37.03	25.31	7.71	29.15	19	12.88	11.99	8.56	32.52	27.67	39.6	27.49
984	CDK11B	27.63	25.28	25	34.7	16.25	19.67	17.09	12.51	15.7	11.86	19.74	21.71	26.35	18.56	13.21	11.68	9.67	22.93	24.1	24.04	24.37	23.69	25.25	18.75	25.49	34.16	25.89	38.4	21.67	22.58	28.77	30.51	33	22.71	21.78	20.17	26.11
4677	NARS	21.93	27.93	29.35	26.23	13.4	11.93	13.39	9.18	12.34	10.89	16.07	13.59	16.56	17.44	8.69	10.69	5.89	27.28	31.33	26.13	25.03	28	24.33	24.38	27.63	14.27	15.69	25.33	30.38	24.45	25.63	25.3	26.77	23.37	28.02	32.13	28.51
581	BAX	33.53	28.64	25.47	56.44	30.67	31.48	28.89	23.51	33.17	29.55	40.76	38.51	47.66	48.34	31.8	25.53	31.5	20.54	24.27	24.8	23.81	29.79	22.32	25.21	20.58	29.76	18.77	63.4	25.22	22.33	57.73	44.63	25.52	24.44	23.85	27.38	23.15
51690	LSM7	23.46	18.9	27.81	35.42	16.97	13.32	11.26	7.93	6.77	10.79	20.89	12.41	18.84	16.83	9.65	4.24	7.84	15.91	19.88	19.86	16.97	17.51	23.76	18.72	19.56	22.77	13.69	55.92	14.5	20.54	45.23	29.03	29.12	21.53	18.81	22.95	21.82
64332	NFKBIZ	61.04	46.77	16.01	28.06	5.39	8.72	14.78	7.6	8.61	10.5	20.42	9.25	19.68	14.23	7.85	6.52	3.46	44.19	52.75	23.97	21.79	21.07	15.06	18.19	38.44	45.76	101.39	19.5	30.3	13.79	24.11	47.61	19.37	64.76	25.65	29.44	19.91
10398	MYL9	54.42	79.96	41.93	14.73	10.01	5.11	16.88	8.97	15.3	11.07	1.74	1.64	12.86	13.95	5.75	11.9	37.7	116.44	18.85	36.61	22.5	27.38	37.34	77.9	23.96	25.88	19.12	19.43	30.19	23.78	11.4	17.42	24.89	44.97	87.09	14.42	20.9
26994	RNF11	35.52	30.76	22.13	19.09	4.79	10.84	12.15	7.39	11.02	11.66	9.65	7.13	9.86	11.55	12.19	11.88	4.25	35.25	23.27	27.94	32.27	26.52	23.59	40.43	26.78	25.2	30.41	22.28	47.77	30.94	18.93	20.09	28.52	36.55	50.68	22.02	27.4
23020	SNRNP200	31.03	29.01	32.59	49.58	15.25	19.92	20.47	14.36	13.83	17.5	23.37	20.5	26.03	24.15	12.19	12.87	10.02	31.59	31.69	34.16	34.43	35.3	29.23	32.66	31.98	18.63	19.74	44.28	28.05	29.2	46.99	37.71	35.34	30.42	31.46	29.64	32.27
9402	GRAP2	35.53	35.02	38.46	39.24	16.22	18.46	23.22	15.21	18.2	13.29	21.79	14.13	21.2	23.41	15.98	13.28	18.51	33.71	20.92	34.15	36.05	32.95	25.15	44.46	26.06	19.74	15.76	50.16	47.35	33.26	43.71	25.05	38.34	40.91	53.38	23.18	28.63
26133	TRPC4AP	28.1	26.72	25.46	37.96	27.76	26.43	28.45	18.34	22.46	28.01	33.86	30.25	36.63	30.93	20.66	18.61	18.71	24.03	25.93	24.3	26.49	28.56	24.98	23.02	23.63	26.48	31.62	39.95	22.18	19.36	40.07	39.6	27.56	25.34	24.11	24.02	22.65
50619	DEF6	28.99	26.66	31.29	69.43	44.47	39.23	45.57	27.61	41.9	44.69	40.67	45.44	56.79	55.58	34.08	26.55	30.67	25.85	24.68	28.74	29.35	33.31	26.82	28.46	29.33	27.89	22.82	66.73	28.72	23.06	64.68	59.37	30.84	23.65	26.27	25.21	29.96
55967	NDUFA12	22.67	37.32	36.41	31.25	23.15	16.3	16.64	13.94	14.13	18.85	27.72	25.69	27.68	30.78	18.25	10.68	12.13	21.67	29.64	27.64	35.09	29.82	33.33	24.42	38.76	26.69	15.21	34.39	33.89	32.46	35.18	26.53	36.61	36.23	20.15	31.07	28.8
126003	TRAPPC5	27.93	31.37	32.5	67.61	68.34	52.61	40.99	43.35	55.85	56.97	60.95	55.14	46.04	63.38	44.36	43.51	60.62	22.84	25.95	26.31	26.5	23.3	25.43	26.28	26.37	44.02	25.08	75.21	30.35	24.54	58.35	62.01	23.48	28.16	24.54	33.12	23.04
1318	SLC31A2	19.12	23.93	18.09	17.84	41.33	37.56	35.53	21.86	31.89	44.77	57.11	33.29	53.61	37.52	22.9	25.25	15.99	21.01	29.82	15.15	18.78	15.04	13.13	22.07	22.34	20.33	35.65	16.21	21.85	9.19	29.99	50.53	13.71	26.8	21.16	26.09	17.63
6390	SDHB	27.77	33.29	28.68	30.79	28.89	21.54	20.92	10.33	15.32	23.88	25.93	23.96	24.75	27.76	16.37	14.6	10.61	24.85	27.97	24.79	19.39	24.78	22.81	25.9	23.94	23.31	27.92	25.84	28.3	15.31	27.04	29.83	26.2	25.12	20.37	24.4	23.19
23019	CNOT1	29.15	28.96	29.23	29.98	11.27	14.58	14.72	11.06	11.14	12.62	14.39	13.79	20.63	15.7	9.94	9	6.65	30.2	32.02	30.9	33.26	33.3	29.06	30.82	31.75	16.1	18.79	24.85	27.79	27.71	31.63	27.7	30.19	32.64	29.89	30.34	30.13
7318	UBA7	32.3	34.57	39.15	63.51	25.09	25.67	25.07	18.62	21.04	22.68	36.63	37.59	35.5	37.84	17.64	17.61	19.06	34.32	35.27	40.83	35.47	34.94	37.11	39.79	35.64	27.53	18.87	70.86	29.55	34.22	69.3	52.74	40.15	36.95	35.73	34.7	35.74
8531	YBX3	27.77	26.64	26.85	30.56	43.86	122.94	92.81	141.57	55.16	82.11	44.06	84.76	48.19	74.4	124.36	135.41	66.41	31.52	26.36	21.46	17.77	16.56	24.41	35.3	20.6	22.65	21.95	17.52	33.03	12.59	33.07	27.64	13.59	27	19.09	28.26	22.35
9236	CCPG1	18.96	29.25	23.09	16.81	16.38	21.65	31.09	9.54	20.72	22.44	26.08	17.48	20.34	18.78	13.64	11.08	5.15	22.29	24.85	16.47	24.27	18.37	19.61	20.48	21.65	29.71	47.93	11.28	24.84	13.67	14.4	30.08	16.1	20.24	23.17	25.02	20.15
55654	TMEM127	26.7	26.79	22.48	23.66	28.34	32.13	37.5	19.56	31.21	34.51	28.95	33.55	40.42	34.37	25	20.17	19.31	24.69	23.06	22.81	25.96	23.24	21.25	21.64	21.82	29.88	33.21	22.11	23.43	16.94	24.9	34.21	18.44	22.98	22.85	27.14	21.59
51389	RWDD1	25.73	21.54	26.13	21.95	6.25	4.84	3.37	2.29	4.2	2.3	7.22	3.9	4.5	4.9	2.36	1.6	2.38	28.34	22.18	22.46	20.45	22.45	25.18	18.15	23.41	19.3	11.79	21.09	27.79	22.68	19.53	13.09	29.82	23.48	23.17	21.66	22.64
64224	HERPUD2	25.43	27.64	25.32	22.7	7.5	10.54	12.03	8.2	9.13	10.89	15.56	10.72	13.58	14.45	8.42	7.56	4.35	29.31	26.25	28.85	28.22	27.97	26.33	22.18	27.73	25.05	31.62	22.39	29.51	26.49	23.79	22.35	27.84	29.95	23.45	22.3	25.75
55281	TMEM140	17	17.46	24.14	22.15	45.43	38.57	45.63	48.21	47.2	64.79	62.31	85.1	58.25	47.34	39.64	24.71	40.5	16.95	19.97	20.57	26.16	19.59	18.22	30.03	19.02	22.41	42.35	19.54	28.8	14.46	24.33	46.17	23.71	18.1	30.9	17.96	16.18
51257	2019-03-02	36.85	45.38	25.34	28.09	40.62	35.61	34.3	27.53	37.33	37.46	25	33.31	35.09	49.28	34.32	48.97	36.28	38.02	18.6	33.81	33.73	21.02	23.52	44.1	28.4	33.72	23.22	40.54	36.99	27.69	30.67	32.14	27.46	36.57	49.53	26.82	25.68
23648	SSBP3	34.76	21.96	16.3	21.13	8.11	12.93	9.67	9.79	7.79	5.84	8.45	5.83	13.3	11	7.21	7.31	7.07	29.6	21.31	28.24	25.82	29.77	24.44	20.08	27.43	15.42	11.45	24.44	18.52	38.21	28.34	18.92	24.68	42.07	20.74	17.48	23.37
8227	AKAP17A	27.52	25.24	34.8	49.57	15.06	22.8	19.34	12.34	16.9	22.26	40.56	23.24	30.23	46.21	18.43	14.13	11.09	25.57	27.74	28.66	29.4	28.57	28.37	27.19	27.12	24.43	30.2	51.86	22.81	21.41	52.28	50.59	29.46	25.85	24.86	26.66	23.21
201595	STT3B	27.41	35.31	28.58	39	9.59	16.86	15.47	7.58	9.94	12.57	22.05	11.54	20	22.31	9.39	7.87	3.54	31.25	33.34	28.04	27.21	31.63	28.28	27.09	30.35	12.82	17.62	24.73	30.51	19.22	34.45	30.54	33.51	28.22	33.74	30.19	27.84
8678	BECN1	23.97	24.92	25.87	30.03	20.04	22.26	21.34	10.9	13.8	17.82	21.23	19.79	24.2	23.78	12.81	13.53	8.65	24.08	28.47	22.33	22.72	27.51	24.69	23.94	24.24	20.34	28.23	27.43	28.17	21.44	29.19	29.15	27.87	26.19	25.87	23.3	24.76
598	BCL2L1	22.53	22.13	20.97	18.34	34.5	103.61	49.69	108.07	56.08	51.3	35.23	46.85	41.15	54.91	98.7	96.1	29.15	23.43	23.12	20.92	21.27	21.97	29	23.42	22.76	17.05	19.71	28.57	41.47	26.61	24.3	19.74	23.2	24.92	25.2	15.15	18.43
51348	KLRF1	23.62	9.77	14.21	22.07	4.19	4.24	5	1.61	5.29	1.6	11.58	4.58	4.08	6.47	1.39	4.98	1.13	21.28	14.22	27.15	31.45	60.65	37.53	22.51	28.23	31.82	23.26	64.79	30.47	36.8	21.1	30.72	44.8	58.23	44.8	13.73	31.26
80301	PLEKHO2	23.83	25.15	26.72	32.11	57.11	60.02	70.65	47.79	69.64	80.35	44.52	75.01	77.32	59.66	51.11	41.62	52.7	21.7	25.52	24.83	28.74	26.05	24.59	24.06	25.02	36.25	44.82	25.97	27.58	18.06	34.33	54.86	19.66	22.12	28.21	28.51	23.51
6775	STAT4	25.31	21.14	19.88	24.79	8.84	9.02	8.13	5.23	6.36	5.34	14.37	6.59	10.72	15.48	5.66	5.39	4.87	22.54	20.33	23.01	24.76	32.81	28.82	21.62	25.74	11.01	10.01	34.69	24.37	29.21	30.04	20.46	33.73	26.31	26.62	14.51	23.35
5714	PSMD8	31.81	29.71	39.31	35.25	33.8	24.39	20.77	15.29	21.82	24.3	30.99	29.79	33.4	35.63	18.86	17.54	20.38	29.34	27.71	31.8	31.33	28.4	29.07	25.48	29.67	25.84	20.58	38.76	29.43	25.67	33.18	34.23	30.32	31.63	27.05	30.67	27.61
684	BST2	32.1	27.72	38.54	60.69	53.05	37	42.9	31.95	46.48	41.16	53.58	75.46	45.66	59.22	29.85	32.91	37.43	29.91	40.48	30.2	30.07	29.96	25.84	23.48	30.99	34.17	20.41	71.19	30.37	26.02	77.13	63.89	35.96	39.27	26.49	27.36	29.42
4780	NFE2L2	23.1	23.97	26.48	17.18	13.21	18.68	24.94	9.18	14.23	19.39	18.24	17.55	22.08	18.16	12.28	10.41	7.16	17.73	29.52	23.24	27.84	25.22	26.65	27.65	25.64	19.97	25.47	15.6	25.61	19.22	17.48	20.5	26.16	20.26	27.62	27.12	25.43
79168	LILRA6	20.6	36.42	24.71	15.33	27.26	22.73	41.28	13.51	27.61	26.92	41.72	43.69	30.9	29.35	21.64	11.03	17.85	28.67	21.16	19.69	31.14	20.5	22.04	19.53	19.94	38.76	61.88	8.54	20.95	11.52	18.82	25.42	12.68	24.43	28.68	24.55	19.08
57162	PELI1	33.28	27.89	14.09	12.14	8.4	18.56	25.54	16.63	27	35.66	30.86	22.84	26.82	22.91	21.39	17.57	5.31	25.78	25.15	15.34	18.97	12.95	10.91	21.25	18.02	31.23	74.12	11.31	22.49	11.79	13.17	34.55	14.82	22.91	14.59	19.5	14.19
4967	OGDH	26.56	23.85	27.61	34.35	19.75	20.75	18.18	15.35	18.95	16.11	17.85	21.5	30.37	22.73	13.63	14	12.96	25.21	30.43	28.93	26.88	33.93	26.88	27.11	26.42	20.67	16.88	27.76	26.86	22.35	32.49	33.92	27.94	28.15	24.41	29.55	24.61
22918	CD93	26.63	31.69	30.51	30.62	21.29	26.98	31.9	13.18	33.19	32.94	26.84	30.3	34	17.57	22.67	19.35	8.3	26.92	26.57	23.99	27.13	24.59	21.59	28.7	22.01	17.96	27.95	17.45	28.62	10.09	24.72	40.45	15.43	20.69	27.33	34.3	25.04
100529097	RPL36A-HNRNPH2	24.26	30.91	25.89	26.96	17.58	16.93	25.06	11.12	21.68	14.45	22.92	20	24.16	22.14	14.21	8.17	8.11	28.27	28.97	20.34	24.66	23.4	23.46	22.31	22.44	20.54	32.87	29.01	28.89	23.04	22.85	28.02	22.87	24.42	30.1	26.22	23.4
23710	GABARAPL1	31.09	20.39	16.91	11.93	20.21	19.21	18.06	11.02	14.94	21.58	19.09	18.11	16.41	14.75	14.22	13.17	8.54	20.09	13.95	11.64	17.78	20.19	13.59	14.23	14.56	26.09	39.56	16.8	16.56	16.17	24.11	28.63	14.3	22.49	14.46	11.21	10.54
92822	ZNF276	26.38	22.29	24.55	42.76	14.45	16.23	18.06	10.6	14.34	13.35	28.74	18.31	27.59	23.25	13.05	10.55	12.26	25.74	23.07	26.7	30.14	33.1	30.02	24.28	28.12	22.55	22.6	50.5	19.29	31.22	51.56	36.35	30.05	27.11	27.57	22.21	27.76
441081	LOC441081	31.89	26.88	20.71	8.6	5.31	8.29	13	5.04	11.46	14.56	46.27	25.33	35.53	10.93	12.27	23.99	4.29	21.49	18.99	20.55	28.75	21.92	16.49	9.27	16.38	37.58	75.93	5.63	8.44	13.06	7.11	26.31	11.44	20.36	15.92	27.65	23.37
140735	DYNLL2	28.27	27.56	28	42.88	15.52	21.37	22.4	16.14	17.83	17.39	25.06	19.77	28.96	32.21	17.37	15.63	11.34	24.9	26.83	27.44	29.85	32.54	27.18	27.72	25.73	16.36	19.15	35.7	34.24	26.72	45.12	31.73	35.47	29.14	29.54	23.57	24.66
10219	KLRG1	24.37	16.25	8.48	17.66	5.33	5.21	6.08	6.64	4.67	1.86	7.64	4.37	8.7	9.98	5.8	3.78	3.68	12.22	12.52	13.36	18.9	33.74	35.4	16.28	30.1	15.58	5.82	31.35	25.06	24.15	30.55	14.58	25.32	23.59	9.06	9.01	24.4
4077	NBR1	18.64	27.01	24.76	26.74	12.73	22.21	26.32	13.33	19.37	23.98	20.61	21.1	27.07	23.64	16.18	13.93	8.12	25.75	29.64	23.74	25.69	26.62	23.08	24.82	25.36	21.16	30.55	24.13	28.91	18.41	26.68	30.44	27.08	23.46	24.83	25.95	24
55544	RBM38	38.12	25.07	32.62	46.03	41.4	73.03	47.86	81.9	55.17	61.25	55.04	49.75	54.41	65.2	87.58	109.18	44.43	25.94	25.32	29.97	25.26	27.83	34.17	35.78	23.76	21.18	19.03	45.68	30.49	30.24	43.94	30.03	30.51	29.31	25.5	24.87	25.72
1874	E2F4	32.18	28.89	35.52	44.36	26.69	24.88	23.58	19.57	23.89	26.48	31.46	31.85	35.3	42.4	21.52	19.68	19.03	28.44	27.69	31.68	28.77	29.34	30.92	25.15	25.79	24.98	20.68	37.97	25.66	28.07	44.65	38.76	29.32	27.5	25.56	30.04	30.27
81622	UNC93B1	26.62	34.63	28.51	54.77	37.42	39.04	47.57	28.13	44.73	39.6	47.16	68.1	47.47	55.93	27.86	26.7	29.31	30.9	33.64	28.77	28.01	24.15	23.11	29.33	28.31	27.38	32.28	36.79	25.28	12.66	51.69	57.05	21.85	28.85	22.82	32.07	22.79
10762	NUP50	15.72	16.68	21.87	22.62	6.56	14.48	17.91	7.63	13.59	19.06	17.77	14.31	21.86	17.12	15.21	9.81	5.85	20.82	29.12	22.34	25.92	26.64	25.61	25.03	21.07	13.79	29.89	18.25	26.59	17.43	18.63	19.85	22.82	21.09	25.16	22.08	20.12
4716	NDUFB10	28.18	33.93	37.09	37.76	34.75	26.01	20.83	17.14	19.78	21.65	25.12	28.74	36.08	38.41	22.21	18.16	20.03	28.2	26.35	26.15	28.53	33.59	31	27.22	26.31	27.94	18.47	46.87	28.07	26.22	40.42	29.15	32.26	29.33	27.37	29.7	28.59
9898	UBAP2L	26.11	29.44	35.76	28.65	11.65	16.19	13.68	11.56	12.52	14.53	16.12	16.13	20.7	17.98	11.02	9.18	7.21	31.63	29.06	32.88	32.37	34.01	29.53	32.67	32.24	18.65	24.29	25.06	27.83	32.52	28.86	25.41	29.29	31.12	30.51	33.7	31.87
4926	NUMA1	27.1	28.02	35.19	58.66	14.32	21.52	18.38	14.77	13.65	16.42	26.08	19.34	28.23	25.56	12.36	11.04	12.14	31.46	31.94	37.92	34.37	33.25	29.47	31.33	30.42	17.69	15.78	51.46	25.4	32.02	55.8	43.69	37.59	28.38	31.73	31.86	32.95
50488	MINK1	31.12	28.85	38.58	44.64	10.92	15.31	15	13.04	15.8	15.76	18.43	15.79	24.2	21.4	13.05	9.36	12.74	27.8	28.28	35.2	31.53	35.3	36.4	31.71	31.72	21.11	18.63	36.93	26.01	25.85	42.11	28.86	30.17	31.52	27.29	30.97	29.71
3015	H2AFZ	28.52	26.91	33.32	74.2	71.94	48.85	70.89	34.58	54.42	47.05	67.61	58.81	61.9	73.49	42.95	42.75	31.67	23.05	25.34	26.48	24.9	28.17	27.26	25.96	27.08	36.21	47.68	69.9	33.31	19.83	61.85	68.84	31.82	25.54	29.79	29.48	24.1
118788	PIK3AP1	27.96	33.38	28.26	33.01	11.45	20.63	32.54	20.23	22.62	22.71	18.78	27.38	34.73	23.42	16.78	12.77	5.86	37.58	41.75	26.7	25.45	32.15	22.78	28.43	34.68	26.57	44.34	21.23	29.82	17.9	30.54	42.13	25.85	39.94	31.83	34.21	26.19
26119	LDLRAP1	25.27	26.16	33.12	39.31	16.9	19.68	24.01	15.18	15.32	15.97	39.27	22.91	36.11	37.43	16.41	13.8	15.05	27.73	24.28	34.17	28.55	28.55	32.29	34.68	28.53	16.37	10.14	45.41	38.45	38.45	32.88	19.79	51.63	19.54	34.94	37.51	30.18
84525	HOPX	20.85	13.61	11.35	27.15	10.4	7.53	8.86	6.13	7.69	3.39	7.43	6.91	13.33	15.97	5.55	3.24	4.24	18.65	9.82	16.08	23.41	41.94	18.04	17.31	23.51	20.34	10.69	64.07	22.55	30.37	37.81	30.9	24.9	22.56	21.55	12.7	7.84
975	CD81	36.74	28.5	30.84	49.26	36.81	38.86	25.22	28.92	25.97	20.32	34.09	32.64	42.5	50.03	20.8	16.32	26.01	25.45	21.87	30.04	34.4	33.79	30.78	23.56	33.96	21.74	10.63	80.79	32.86	27.49	65.49	48.48	31.37	29.07	26.47	23.43	29.74
2995	GYPC	26.55	31.43	34.26	31.02	325.57	425.37	333.25	517.6	678.85	311.91	193.99	272.5	232.83	342.58	510.5	558.39	476.99	23.05	22.54	26.11	22.2	29.98	34.35	30.86	22.74	40.52	25.13	40.02	37.29	31.88	38.18	22.65	35.05	23.46	15.84	21.65	25.23
50717	DCAF8	27.4	26.47	28.86	33.88	13.37	16.24	13.48	9.81	12.94	14.96	24.8	15.9	23.08	21.64	11.32	10.33	7.47	27.52	29.18	27.05	29.24	27.18	28.43	27.4	27.72	19.33	21.34	32.23	23.93	27.07	33.99	28.79	32.68	25.93	26.57	27.97	24.68
10474	TADA3	29.41	25.62	29.64	42.45	35.4	29.78	27.12	19.43	29.07	28.21	29.68	32.13	36.14	38.08	23.66	18.12	24.62	27.59	28.47	28.46	29.49	30.28	28.15	27.19	25.74	29.78	28.51	36.47	26.47	27.95	35.97	35.6	30.03	28.65	24.63	28.26	28.32
89790	SIGLEC10	22.68	21.52	20.67	30.1	40.77	34.47	58.26	23.47	30.58	45.27	34.74	30.1	35.14	45.27	32.23	18.62	25.32	28.32	29.62	26.58	28.1	23.97	20.29	31.29	31.01	57.38	80.02	23.8	25.26	17.25	26.98	37.82	19.21	29.47	23.44	28.3	18.67
3313	HSPA9	28.08	30.96	30.21	31.88	11.1	12.69	12.66	8.8	9.73	10.86	14.14	12.49	17.89	18.7	8.63	7.38	5.38	29.25	31.25	28.08	29.2	31.24	28.02	25.41	28.16	13.05	12.4	27.99	27.95	25.15	31.3	24.4	33.97	26.25	30.06	25.58	29.13
7001	PRDX2	26.54	22.01	30.72	36.01	30.26	28.83	18.66	19.79	18.86	15.63	44.3	26.11	35.54	46.51	20.07	21.17	21.65	26.21	23.02	39.05	25.09	33.02	36.28	25.18	24.58	19.05	12.64	34	28.55	35.36	38.02	25.03	37.85	26.23	19.42	27.99	29.02
8742	TNFSF12	30.7	24.2	31.87	30.44	16.97	17.68	17.79	12.45	14.41	20.99	26.83	24.49	22.21	40.97	19.13	15.53	14.82	22.05	22.23	24.27	25.72	26.42	26.22	22.02	22.57	22.37	17.08	37.17	24.86	22.07	32.07	24.02	27.81	24.31	23.2	25.58	22.49
1452	CSNK1A1	24.01	29.68	29.67	34.48	9.45	14.07	16.04	10.76	13.07	16.68	15.1	11.99	18.02	19.35	10.94	9.12	4.83	25.67	30.04	24.76	27.5	27.22	23.93	26.82	29.11	17.49	24.29	24.92	26.83	19.17	32.38	35.43	29.65	24.01	29.88	27.51	26.81
54926	UBE2R2	21.86	27.55	20.17	14.11	21.32	21.45	26	10.85	15.3	23.21	14.67	21.71	26.46	15.58	14.88	12.41	12.51	25.18	24.69	20.97	20.83	20.79	21.5	22.22	24.09	39.05	47.45	11.93	24.83	18	11.08	18.9	19.15	24.18	22.23	25.35	23.17
170463	SSBP4	36.69	26.6	24.78	48.59	21.72	19.55	18.15	16.43	16.55	14.77	29.79	19	26.49	34.32	16.98	11.83	19.27	27.22	20.44	27.48	32.92	34.53	32.07	25.57	28.22	20.7	10.91	75.74	24.12	30.7	60.9	40.47	28.55	42.23	20.17	20.89	24.34
10397	NDRG1	24.3	26.35	25	32.31	18.71	23.32	21.85	16.88	15.35	21.23	20.78	25.62	27.2	23.46	16.72	12.88	15.98	22.56	27.62	27.67	29.19	30.53	27.56	23.55	28.45	22.06	19.55	37.34	27.27	20.42	36.39	33.61	25.8	25.7	21.48	22.34	25.37
372	ARCN1	18.88	25.96	27.59	29.47	15.59	17.74	18.14	11.94	14.59	16.97	16.68	19.26	23.54	21.91	12.89	11.11	8.75	20.92	29.46	27.86	28.65	31.89	29.04	27.06	28.72	20.11	19.91	24.91	30.97	27.41	27.49	25.68	30.21	22.31	31.49	30.27	29.39
10044	SH2D3C	20.75	22.1	23.88	43.7	32.75	40.64	38.97	28.52	38.68	39.19	38.43	42.03	49.17	42.75	32.02	21.21	33.71	22.3	25.49	31.75	29.27	30.51	29.8	30.88	26.89	31.61	30.08	33.82	23.11	25.08	38.69	54.91	26.27	22.87	28.54	28.1	26.86
221472	FGD2	22.4	31.39	35.07	51.73	18.29	16.65	15.46	12.59	17.72	19.09	21.77	20.03	26.15	22.95	11.87	11.13	8.38	30.25	44.06	36.52	30.92	28.84	24.76	32.45	34.88	24.07	21.05	37.93	24.05	16.24	81.22	50.98	24.43	32.36	30.61	40.44	32.48
5695	PSMB7	28.41	32.56	27.4	32.85	35.31	22.81	21.27	12.55	20.67	21.73	23.56	25.61	29.73	27.69	18.09	14.47	18.1	31.35	27.02	27.93	21.9	24.99	21.47	21.62	27.38	22.86	18.26	38.85	27.22	20.96	35.71	34.13	26.77	28.31	26.82	28.31	26.14
9450	LY86	30.38	30.97	42.48	38.9	31.85	15.17	13.58	10.2	15.19	23.1	18.9	22.58	23.28	25.74	13.76	13.36	10.61	29.04	36.22	26.28	24.12	22.26	24.48	26.97	26.03	27.25	22.66	26.76	29.76	20.06	19.74	28.52	18.21	33.04	22.6	43.66	33.82
2079	ERH	29.73	33.4	35.05	33.49	19.31	13.63	14.85	7.35	13.8	9.84	21.52	13.94	14.51	16.57	10.04	8.19	7.15	25.2	29.69	33.37	27.56	32.89	31.99	27.99	38.69	25.25	19.13	40.02	31.01	27.74	36.66	29.75	32.4	33.74	24.43	34.49	35.65
10528	NOP56	20.63	18.57	28.25	36.13	19.43	18.41	15.7	12.04	13.22	13.68	19.71	16.92	21.37	26.34	11.6	9.12	13.02	24.18	24.2	26.8	24.74	29.47	29.64	27.94	24.45	20.03	12.93	39.82	27.51	24.87	40.39	28.67	31.35	20.73	24.98	23.31	25.88
9839	ZEB2	39.64	36.25	23.63	18.76	7.47	11.19	11.23	7.19	8.59	11.23	11.53	9.33	15.7	11.14	8.05	7.48	3.31	41.42	35.7	27.49	29.68	28.69	23.21	28.74	35.23	15.06	18.72	18.28	28.28	20.98	24.17	36.73	22.44	49.02	33.58	29.77	28
5567	PRKACB	20.68	19.43	17.38	18.88	4.16	7.28	8.11	4.57	4.22	3.71	17.44	4.31	9.16	12.56	4.09	3.64	1.37	20.48	23.16	23.52	24.25	36.98	29.84	28.79	26.16	9.45	8.85	21.83	30.44	28.8	23.49	15.33	37.43	29.28	31.6	21.3	28.13
8289	ARID1A	25.97	25.81	23.92	30.71	5.75	13.11	14.66	10.18	11.59	14.21	12.69	13.16	19.32	13.89	10.47	8.92	4.45	28.84	27.33	30.82	31.31	29.95	26.85	28.32	29.68	23.73	24.4	24.46	23.1	28.25	32.28	33.63	27.33	29.08	28.54	27.66	28.81
26277	TINF2	23.68	25.39	29.05	34.77	30.56	24.37	23.95	15.11	20.32	22.82	29.11	25.22	31.64	30.05	16.88	15.61	15.83	23.26	26.17	26.84	28.45	29.37	27.22	27.69	25.65	22.17	22.46	31.86	28.36	24.47	32.66	24.99	29.38	25.26	24.19	25.67	26.92
51696	HECA	33.29	29.9	19.17	29.5	7.02	14.65	16.94	11.5	12.64	14.23	22.37	13.7	22.24	18.81	12.27	8.94	4.64	27.54	26.4	26.73	28.46	29.97	28.16	26.87	27.38	21.29	31.82	24.47	31.3	23.27	30.72	35.6	30.4	32.12	28.96	25.28	25.39
54870	QRICH1	27.27	25.37	33.68	32.88	9.9	12.38	11.1	10.24	9.74	12.18	18.58	13.64	21.3	18.56	8.77	8.87	7.29	24.55	27.8	29.79	28.17	32.04	29.4	28.12	28.64	17.36	15.4	29.05	25.87	31.46	27.81	22.43	32.18	27.57	27.78	28.13	30.57
102	ADAM10	26.27	33.56	26.76	23.97	6.59	14.54	18.37	8.54	14.58	16.54	17.21	10.92	22.31	15.93	9.86	9.43	3.25	32.47	36.34	27.95	30.55	28.31	24.48	28.68	32.13	14.53	24.67	23.58	38.09	24.22	27.02	30.8	27.18	30.46	30.58	35.73	32.91
51107	APH1A	28.99	24.83	26.65	50.62	38.59	35.12	30.22	25.44	29.92	37.05	47.35	44.17	46.09	52.69	27.58	27.2	24.19	18.08	25.07	29.02	25	21.54	24.79	23.41	27.08	19.28	22.38	34.55	23.81	17.26	43.13	34.65	28.46	21.4	21.86	23.75	26.68
23135	KDM6B	17.59	17.52	19.04	21.17	23.14	38.49	48.74	33.28	47.26	54.99	40.82	48.31	56.46	36.23	38.95	27.08	27.1	16.93	20.16	15.12	24.14	13.93	14.2	19.06	15.28	39.96	58.07	12.25	13.05	13	16.11	44.01	12.4	13.04	15.72	20.72	14.02
1374	CPT1A	18.68	21.93	20.05	18.23	6.77	10.81	9.14	5.35	4.99	4.9	11.01	9.52	12.71	12.35	8	3.09	5.42	24.67	21.58	25.43	29.04	25.4	29.18	14.89	20.55	13.18	14.56	18.58	21.31	18.29	21.06	15.77	25.19	22.33	24.93	28.63	22.03
79668	PARP8	30.86	25.11	22.82	22.93	8.55	11.24	17.18	8.57	13.56	14.81	19.54	14.72	16.99	15.35	11.6	9.59	4.03	27.04	25.97	21	32.68	28.73	43.51	23.75	30.5	19.96	34.9	22.03	32.65	38.45	40.13	27.14	27.35	28.09	26.14	34.85	23.82
378	ARF4	28.43	31.24	26.81	24.84	21.26	20.29	20.38	10.55	17.76	19.92	23.14	21.85	25.66	25.5	15.5	12.66	10	25.26	28.86	26.7	24.56	25.93	27.11	24.13	28.26	28.08	31.42	25.16	34.69	24.51	23.9	25.36	27.67	27.71	30.32	29.68	23.82
56996	SLC12A9	23.42	28.09	23.24	42.76	44.75	47.69	47.45	26.07	42.12	49.19	76.82	50.37	74.28	48.51	35.59	25.48	31.54	23.38	23.27	22.11	22.9	19.34	21.4	21.05	19.64	37.78	49.2	36.26	19.56	13.16	37.38	60.43	20.18	17.66	22.19	23.71	22.25
3608	ILF2	29.07	27.23	31.36	32.45	21.24	15.46	16.21	9.33	10.86	12.98	20.15	16.55	22.67	26.55	11.68	9.95	8.78	28.45	27.37	28.02	23.5	31.82	28.1	27.62	26.11	18.94	15.42	34.65	26.42	27.11	29.97	22.58	31.76	27.01	25.73	28.49	26.99
9337	CNOT8	23.85	26.59	27.39	32.79	15.89	18.05	18.84	9.69	13.75	16.48	25.56	17.09	21.82	22.02	11.52	11.34	7.43	23.63	29.37	23.55	23.38	27.67	26.7	26.35	25.77	16.24	18.8	28.58	33.29	19.92	27.71	30.86	29.39	24.04	27.53	28	26.6
23654	PLXNB2	29.64	33.78	32.53	49.37	17.53	20.11	19.56	12.87	17.13	20.56	13.67	19.82	20.99	18.16	10.38	10.45	11.01	42.37	40.32	37.89	28.99	29	20.68	31.96	31.46	21.11	18.88	28.49	21.94	12.2	45.87	61.74	19.02	36.7	32.04	37.98	25.68
2355	FOSL2	29.24	20.88	22.48	22.65	9.77	17.15	25.17	16.32	20.1	28.03	18.12	23.61	30.05	16.77	18.84	16.58	8.98	24.68	19.95	21.68	26.56	23.93	18.42	15.12	23.05	23.4	37.01	28.92	18.69	14.74	28.56	54.46	15.88	24.69	19.03	22.69	17.7
124935	SLC43A2	19.18	24.12	20.35	27.06	49.48	56.86	57.89	37.17	62.62	80.91	44.63	71.19	66.67	57.05	49.51	42.51	45.95	21.3	20.75	18.3	23.91	16.39	12.94	20.2	18.27	25.41	49.74	19.61	21.3	8.99	28.27	66.05	12.44	14.5	20.42	29.25	15.19
5058	PAK1	20.97	25.49	21.85	21.21	38.47	26.91	45.59	19.09	36.11	39.7	24.27	36.11	33.08	31.35	24.49	19.45	21.64	22.25	27.63	18.88	20.21	17.54	15.83	17.84	17.1	27.87	42.84	15.08	22.57	12.2	17.22	31.41	16.57	19.17	21.94	22.94	16.87
5621	PRNP	31.42	29.54	30.32	27.32	5.79	10.67	9.27	6.03	8.17	11.46	12.31	9.53	14.96	15.27	7.78	7.02	2.86	27.9	25.42	25.12	30.82	28.94	29.06	23.7	29.34	16.59	14.5	25.49	31.91	22.97	26.13	20.79	28.49	32.31	23.26	26.84	26.81
6667	SP1	19.72	24.67	25.95	23.4	13.87	21.46	21.05	11.64	17.65	21.76	22.19	19.69	23.12	20.41	12.87	10.67	7.43	22.51	25.05	24.18	28.22	23.94	23.51	23.98	23.03	19.65	30.99	16.68	25.81	20.59	18.86	24.26	21.63	18.09	27.19	26.45	23.22
5937	RBMS1	26.39	30.35	19.36	20.44	7.15	10.43	13.3	7.06	10.54	11.35	13.88	10.25	15.17	13.69	7.61	6.66	3.13	27.26	23.98	22.31	22.67	23.06	25.51	22.33	23.33	24.67	33.56	17.97	28.1	22.76	19.1	24.09	24.72	28.14	25.3	26.33	24.79
2969	GTF2I	24.1	24.88	32.63	34.27	5.94	9.36	11.23	10.25	6.49	7.25	10.82	9.66	15.28	11.59	5.39	5.18	4.84	27.35	29.47	30.99	26.04	32.36	29.33	31.83	29.49	12.97	9.63	23.99	25.26	24.53	33.7	26.6	30.02	29.26	29.23	28.81	33.73
8631	SKAP1	27.25	22.4	26.97	29.28	17	13.2	13.11	8.66	9.11	6.38	20.1	14.76	21.96	20.41	8.19	7.96	9.79	22.34	24.82	28.33	32.92	39.36	39.96	29.54	29.31	17.75	11.41	36.82	32.93	38.38	32.18	16.93	42.72	33.26	26.38	18.77	33.14
27020	NPTN	29.06	29.29	27.99	23.24	12.34	20.17	21.78	12.89	21.04	27.64	27.53	22.74	27.22	27.4	21.05	14.42	6.12	26.04	27.58	21.68	24.13	24.97	24.69	26.01	25.55	21	32.66	20.5	31.35	20.69	25.24	26.86	22.1	28.8	29.15	26.54	23.06
9169	SCAF11	21.4	23.6	22.18	23.48	4.89	10.31	13.78	7.57	9.95	11.02	14.05	8.63	14.04	11.81	8.1	6.91	2.51	24.1	30.38	25.24	26.93	28.7	24.29	26.95	28.21	19.96	29.55	18.27	29.44	23.15	24.75	22.11	29.82	25.51	30.94	26.94	26.95
2889	RAPGEF1	37.29	26.7	25.48	39.31	17.11	24.21	19.56	20.23	20.39	24.73	27.75	21.94	37	27.63	19.15	17.51	11.62	35.59	26.54	30.04	35.68	34.6	28.76	26.51	30.91	25.51	22.29	44.23	25.32	26.71	48.18	40.48	28.06	36.95	26.64	27.51	28.73
7284	TUFM	30.61	27.73	38.59	42	33.25	30.18	19.4	16.76	24.06	21.41	29.58	30.18	29.22	37	21.78	18.88	16.64	31.17	31.64	28.31	29.51	31.9	31.65	30.1	31.62	21.5	17.79	47.32	33.29	26.12	50.45	33.43	35.23	29.08	23.79	26.28	28.76
9188	DDX21	29.71	29.65	20.72	20.54	5.62	8.1	7.99	4.86	5.54	5.42	8.87	6.62	10.78	9.37	5.4	4.56	2.04	32.51	31.18	22.55	23.39	27.48	23.09	22.99	26.5	19.64	17.09	15.17	30.65	22.29	18.41	16.51	27.61	27.74	24.34	28.8	23.24
9784	SNX17	26.65	28.05	26.06	46.41	42.6	30.24	26.46	23.58	27.79	28.51	36.78	39.67	43.48	46.62	23.85	22.35	25.81	22.3	25.04	25.66	24.25	28.99	24.02	23.26	25.29	21.88	13.99	50.33	26.52	20.15	42.78	41.31	28.68	25.39	24.01	28.21	26.64
1107	CHD3	33.42	30.11	32.13	51.82	14.47	18.05	17.45	13.49	12.51	11.87	26.25	15.88	26.27	24.05	12.37	10.7	10.28	34.65	31.85	32.83	34.6	34.26	32.83	29.47	35.58	19.63	17.69	41.21	29.2	33.14	46.27	36.33	39.21	35.19	33.67	30.02	30.8
138649	ANKRD19P	29.66	30.08	33.39	41.38	18.46	14.61	13.22	8.44	14.61	12.21	32.18	17.32	20.97	27.23	10.82	9.69	12.53	26.83	20.66	27.73	26.25	31.21	30.18	24.6	28.36	26.99	18.12	55.1	29.11	27.45	39.63	28.86	32.91	24.47	21.23	27.31	27.82
1981	EIF4G1	27.14	27.64	31.46	39.85	11.55	18.56	14.52	12.72	13.95	17.59	13.92	18.24	25.81	18.92	11.85	11.06	8.24	28.55	34.39	29.91	32.72	30.59	27.76	28.84	30.66	15.97	17.26	33.34	27.06	23.68	41.22	34.82	31.36	27.94	28.8	31.4	30.65
1660	DHX9	27.83	30.14	29.79	33.74	13.95	17.64	17.74	11.4	11.43	13.47	20.11	14.89	23.9	22.01	10.65	10.02	7	27.31	29.09	28.1	27.66	29.34	28.46	25.18	29.17	14.82	15.64	28.76	28.95	23.38	31.71	26.09	29.4	27.08	28.41	28.27	26.33
26017	FAM32A	31.47	25.18	36.23	29.6	21	18.64	22.19	10.59	21.78	18.66	29.14	17.84	28.99	28.88	12.85	10.35	14.03	34.75	34.69	22.76	32.26	26.29	27.21	28.72	31.67	29.87	27.74	34.99	26.17	13.28	24.12	35.04	29.02	33.7	25.13	29.76	24.27
64968	MRPS6	24.14	16.77	18.92	19.97	15.67	14.15	11.51	10.91	14.27	10.69	23.46	13.52	19.17	21.47	9.59	10.02	9.6	17.86	18.74	17.73	18.14	25.19	20.55	17.95	19.91	20.31	12.42	29.71	19.66	23.53	22.65	18.56	26.44	14.82	20.08	19.61	18.2
222068	TMED4	32.52	32.17	29.57	45.9	15.45	21.84	17.89	12.76	15.45	19.01	29.16	16	27.31	30.86	15.96	13.7	10.35	27.27	31.45	30.83	29.7	29.25	34.51	29.83	27.87	19.34	23.75	37.13	27.45	21.31	45.36	33.16	32.94	30.34	30.39	31.8	27.3
2821	GPI	29.77	28.92	28.47	32.69	16.43	14.81	12.27	10.17	12.91	13.04	14.27	15.86	18.78	19.45	9.77	9.19	10.23	29.45	27.24	30.7	30.19	31.73	30.38	24.19	32.77	29.73	20.2	33.58	27.88	23.13	34.58	27.19	28.72	29.89	25.71	33.36	28.93
84901	NFATC2IP	25.38	22.23	24.63	25.76	6.79	9	8.87	6.96	6.13	6.7	12.7	6.56	12.33	10.42	6.2	5.04	4.19	27.5	23.48	25.17	25.27	30.73	25.35	22.64	26.63	20.67	14.48	27.2	20.3	23.07	28.29	20.24	27.41	24.1	26.33	25	24.73
127829	ARL8A	28.39	26.56	26.14	22.35	17.79	18.12	17.35	12.91	16.35	17.96	18.19	18.69	22.07	22.86	13.56	11.66	11.32	25.44	22.55	22.15	23.02	22.22	20.83	18.08	22.83	25.63	27.85	22.83	20.96	26.61	20.72	26.31	17.38	24.82	21.55	24.02	21.26
8653	DDX3Y	28.05	0.45	28.64	32.66	2.89	6.8	0.02	0	0	5.95	0	5.71	0.02	0.02	6.11	4.77	0	29.41	33.05	25.19	26.56	28.36	23.69	0.03	26.89	23.64	32.72	26.91	27.14	22.93	0.05	0	30.14	28.36	27.56	23.46	25.53
9774	BCLAF1	29.79	29.85	28.95	24.8	5.26	9.72	11.48	6.17	7.91	8.97	14.92	7.68	12.76	11.87	6.55	4.88	2.21	36.18	32.81	26.71	28.54	28.5	25.52	25.5	31.75	19.09	25.5	20.98	29.55	24.13	22.84	20.27	29.76	32.18	28	28.39	27.89
89941	RHOT2	26.25	24.31	32.36	63.01	22.39	24.28	18.56	16.07	18.61	19.8	43.16	26.2	31.41	36.59	18.74	15.42	20.68	25.49	22.79	27.76	26.72	25.19	28.45	31.07	23.24	19.5	15.98	72.34	20.78	23.23	63.07	42.57	29.22	23.19	22.44	24.64	25.03
10015	PDCD6IP	25.64	26.53	28.02	31.35	9.32	12.24	14.44	7.06	11.78	12.78	17.54	11.84	18.9	15.45	8.98	7.77	4.39	23.84	30.38	25.17	28.48	27.24	27.73	25.56	27.88	16.95	17.83	24.63	25.93	21.43	28.13	33.24	30.1	26.82	29.06	29.2	27.13
3032	HADHB	22.33	29.44	25.55	29.29	22.68	21.85	23	13.66	16	25.3	22.7	23.39	29.61	26.15	14.68	14.92	9.66	23.82	24.48	23.69	21.6	23.75	20.95	21.67	21.47	18.36	20.2	29.11	28.22	16.06	25.28	28.6	24.29	26.11	29.65	28.48	23.33
7203	CCT3	26.56	28.84	29.95	46.73	28.73	24.27	18.89	17.6	18.42	19.51	28.06	27.05	35.93	33.6	15.54	12.94	17.47	33.13	30.17	27.49	26.44	31.56	27.97	27.14	27.83	19.39	14.2	45.77	32.22	24.93	43.68	26.16	34.06	28.35	26.37	29.66	28.8
55696	RBM22	23.88	21.71	26.52	22.17	12.84	14.75	15.2	10.39	11.52	15.91	17.15	15.41	20.79	19	10.8	8.88	8.18	25.18	25.13	23.48	22.81	25.51	25.34	24.71	25.07	27.28	28.05	22.24	25.53	25.81	20.11	20.21	22.65	26.68	21.87	23.81	25.09
11335	CBX3	25.35	33.79	28.85	39.31	11.85	13.5	16.36	6.22	12.23	9.97	19.42	9.94	14.26	17.07	8.19	7.73	4.5	22.83	28.27	25.12	23.29	27.33	25.71	26.18	27.47	20.75	23.64	36.08	28.16	19.88	34.32	29.83	29.31	23.05	27.66	26.32	29.64
79961	DENND2D	18.25	17.86	33.7	38.74	14.66	15.42	15.81	13.49	11.29	9.24	29.46	14.82	27.67	29.62	12.98	9.29	10.33	17.03	23.89	29.75	28.69	36.84	37.71	36.96	27.13	15	14.61	45.12	34.28	42.96	39.96	27.55	47.76	26.68	30.08	28.19	35.26
51155	HN1	17.57	17.34	21.89	23.47	48.27	37.35	52.19	25.62	39.88	49.26	36.51	55.6	55.71	52.87	35.31	24.98	30.6	15.4	18.94	15.93	17.28	17.23	20.37	16.97	17.41	39.95	39.23	22.91	19.93	14.81	22.04	27.36	20.08	15.25	17.73	19.05	16.57
64781	CERK	24.51	19.04	19.79	34.92	15.21	19.26	20.66	10.73	15.67	15.49	27.85	16.72	26.85	27.41	14.13	11.21	10.25	20.29	20.27	23.65	23.14	28.71	23.03	23.08	24.71	16.17	18.9	34.65	23.56	21.66	34.53	30.01	23.81	19.25	24.68	22.17	23.58
51125	GOLGA7	23.53	24.98	25.13	21.06	14.78	15.66	19.59	8.89	13.2	18.16	18.31	14.84	17.5	21.46	11.37	9.19	7.5	27.15	28.51	25.38	25.91	26.75	29.97	26	25.61	25.68	31.79	23.91	28.99	25.8	22.62	24.08	28.39	27.21	21.5	29.31	27.2
3895	KTN1	25.69	26.04	21.97	20.61	2.84	4.66	6.05	2.81	2.72	2.91	7.12	3.86	5.26	5.59	2.55	1.89	1.19	28.65	27.99	25.8	24.01	25.37	28.41	21.49	25.81	18	15.66	16.68	29.81	22.45	20.11	15.06	27.37	25.97	23.71	24.29	25.22
25949	SYF2	24.34	27.54	26.58	27.28	19.55	16.02	19.93	9.85	14.19	15.14	17.08	14.65	18.16	16.95	11.09	9.84	8.69	23.57	27.32	22.54	20.74	21.4	21.25	22.05	19.92	24.03	29.07	27.61	24.35	18.61	25.98	27.81	21.43	23.33	19.81	21.4	23.94
51374	ATRAID	26.83	28.38	22.96	31.8	33.36	18.39	15.37	11.76	15.99	14.54	30.33	26.14	26.67	38.36	12.87	11.76	15.37	20.86	25.58	27.25	20.84	27.16	28.63	23.74	29.92	19.38	16.09	31.23	23.89	25.15	29.91	24.37	23.99	22.01	21	27.12	25.98
[truncated: 16,848 more rows]

## Sheet: DH group 0days
Gene ID	Gene Symbol	01-008-0	01-040-0	01-107-0	01-169-0	01-672-0	01-757-0	01-759-0	01-812-0	01-836-0	01-873-0	01-897-0	01-904-0	01-911-0	01-912-0	01-914-0	01-916-0	01-917-0	01-918-0	06-027-0	06-028-0	06-029-0	06-031-0	06-034-0	06-039-0	06-042-0	06-043-0	06-049-0	06-053-0	06-054-0	06-059-0	06-061-0	06-063-0	06-066-0	06-067-0	06-069-0	06-070-0	06-073-0	06-085-0	06-086-0	06-088-0	06-089-0
[truncated: 18,524 more rows]

[truncated: 1 more sheets: Contra group 30days]
